# Supplementary material for: Phosphoproteome Analysis Reveals Phosphorylation Underpinnings in the Brains of Nurse and Forager Honeybees (Apis mellifera)
Source: Sci Rep. 2017 May 16;7:1973. doi: 10.1038/s41598-017-02192-3 (PMC5434016; doi:10.1038/s41598-017-02192-3)
Supplement: Supplementary file 2 — Table S1 [file 41598_2017_2192_MOESM2_ESM.xls]

## Sheet: Sheet1
Table S1. Primer sequences used for validatory real-time PCR of genes differential expressed in nurse and forager brains of the honeybee worker (A.m.ligustica)
Sample number	Accession number	Gene	Protein name	Accession	Primer Fo-rward	Primer Reverse	Length
1		Adk2-1	adenylate kinase	XM_623918	GGTAAGGGTACACAGGCACC	TCAGCTTGCGGAACACTTCT	248
	gi|66556661	Adk2-2			GGCTCCGCGTGTAGAAACAA	GGTGCCTGTGTACCCTTACC	120
2		ACCB14939-1	leucine-rich repeat serine/threonine-protein kinase	XM_017048891 (Apis cerana )	TCATCATCCGGCCACATTTCT	GCATAAAATTGCATGTGACTGCT	259
	gi|328777500	ACCB14939-2			CACTTTGAACACAGTGGATCTGA	AGCAGCTTGATGTAACAAACGA	286
		Mob3-1	Mps one binder kinase activator-like 3	XM_006570830	TGAGTGGTGGAGCTCGTTTT	TGGTGCTGGTAATGCAGTAGG	77
3	gi|571506788	Mob3-2			ACCTACTGCATTACCAGCACC	TGTGCTTCTGCTCCTATTGCT	219
		LOC552007-1	pyruvate kinase-like isoform X3	XM_006565937	AGTGTCTGCTCTATTCGTTGACT	ATCCCTGAAAGACGGACAGC	177
4	gi|571524308	LOC552007-2			ACCTCAGTTTCTGTTGAAGTGTG	AATCCCTGAAAGACGGACAGC	223
5		phl-1	raf homolog serine/threonine-protein kinase phl	XM_396892	TCGTGTCGTAAGTTCGAGGC	ATAACCGTCCTCGGAATCGC	174
	gi|66554913	phl-2			GTATCACCTGGTAGCAGCCC	TGTAACTGAGCAGCAGTGGG	284
	gi|571573519	CamkII-1	calcium-independent protein kinase C	XM_006611320 (Apis dorsata)	TGCGAGGCAGTTGGACTAAG	GAGGTTCACCGCATCCTGAA	189
6	gi|571528324	CamkII-2			GGTGAACCTCGGACTCACTG	GATGCCGAATGAAACCCTGC	260
		CDK10-1	cyclin-dependent kinase 10	XM_392973	CGGCCTTTATTGCCTGGAAG	AGTTTGGGATCACACGGCAA	296
7	gi|328792585	CDK10-2			TGATATGTGGGCTGCAGGTT	TGGCCAAATTGCTTCACTTGG	133
		PDPK1-1	3-phosphoinositide-dependent protein kinase 1	XM_006567943	CAGTAAGCGAACGGCTCTCA	GTATGTGTCGCGGTTGTTCG	172
8	gi|571503010	PDPK1-2			AATCGAGACGCTGTCGGAAA	TAATCGCGACACGTACTGCT	193
		LOC409276-1	phosphatidylinositol 5-phosphate 4-kinase type-2 beta	XM_392797	GGAATCAATGACAAGATCACAACCT	ACGACGTAATGTTCGACTCCA	243
9	gi|328785105	LOC409276-2			GCTGTTTCGTGCAAATGAACC	AGGTTGTGATCTTGTCATTGATTCC	277
15		Actin	mRNA for actin, partial cds	AB023025	AAATCACTGCCCTAGCACCA	TCCACATCTGTTGGAAGGTGG	123
16		GAPDH	glyceraldehyde-3-phosphate dehydrogenase 2	XM_393605	TACCGCTTTCTGCCCTTCAA	GCACCGAACTCAATGGAAGC	142
