# Supplementary material for: Phosphoproteome Analysis Reveals Phosphorylation Underpinnings in the Brains of Nurse and Forager Honeybees (Apis mellifera)
Source: Sci Rep. 2017 May 16;7:1973. doi: 10.1038/s41598-017-02192-3 (PMC5434016; doi:10.1038/s41598-017-02192-3)
Supplement: Supplementary file 3 — Table S2 [file 41598_2017_2192_MOESM3_ESM.xls]

## Sheet: Sheet1
Table S2. Identification of phosphopeptides and phosphorylation sites in different age of honeybee worker (A.m. ligustica) brain
Column Heading	Description
NCBI Accession	Protein accession number in NCBI database
Protein Discription	Description of the protein
Peptide Sequence (Corrected by Ascore)	Phosphorylated Sequence indicating site location by lower case s, t and y.
Ascore_1, _2, _3	Ascore determined for the first, second and third phosphorylation site within the peptide
Localization Probability	Confidence probilty of site locolzied on a peptide
Localization Probability 1, 2 , 3	Confidence level for the first, second, third localized phosphorylation site within the peptide
Variable Modifications	Specific type and position of modification within the peptide
Peptide score	Score associated with the configuration of phosphorylation sites on the peptide that best matches the observed MS/MS spectrum
PEAKS:PeptideScore	Peptide Score calculated by PEAKS search engine
NNT	Number of enzymatic termini (NTT). When the digestion enzyme is trypsin, this tells if the peptide is tryptic (2) .
Peptide Mass	Theoretical peptide mass
Observed Mass	Observed m/z
Charge	Number of charge
Delta AMU	Mass tolerance in atom mass unit (AMU)
Delta PPM	Mass tolerance in PPM
Peptide Start	A start amino acid of the peptide within a protein
Peptide Stop	An end amino acid of the peptide within a protein
NCBI Accession	Protein Discription	Honeybee brain at Different Age	Peptide Sequence	Ascore			Localization Probability			Variable Modifications			Peptide Score	PEAKS:PeptideScore	NTT	Peptide Mass	Observed Mass	Charge	Delta AMU	Delta PPM	Peptide Start	Peptide Stop
				1	2	3	1	2	3	1	2	3
gi|110748949	fructose-bisphosphate aldolase-like isoform X2 [Apis mellifera]	Nurse	GILAADEsTATIGKR	20.98			0.99			S8 Phospho			140.64	41.92	2	1581.78	791.892	2	-0.0078	-4.93	30	44
gi|110749336	uncharacterized protein LOC726694 isoform X1 [Apis mellifera]	Nurse	DLELPASAYSRPEDIQDFDIAGsR	35.5			1			S23 Phospho			60.83	42.9	2	2744.23	915.749	3	-0.00963	-3.51	30	53
gi|110749336	uncharacterized protein LOC726694 isoform X1 [Apis mellifera]	Nurse	NHtPTQLYKPVDNSSSSGVTLK	39.54			1			T3 Phospho			171.65	58.46	2	2452.16	818.392	3	-0.0106	-4.34	270	291
gi|110749378	hyccin-like isoform X2 [Apis mellifera]	Nurse	KLPDDIPIQETKDDsGGEGK	22.85			1			S15 Phospho			115.73	32.2	2	2221.02	1111.51	2	-0.0141	-6.34	339	358
gi|110749378	hyccin-like isoform X2 [Apis mellifera]	Nurse	SsYGSESSFVPR	23.98			0.99			S2 Phospho			143.87	29.73	2	1381.56	691.781	2	-0.0079	-5.71	225	236
gi|110750043	plexin-A4 isoform X3 [Apis mellifera]	Nurse	FSSAsPPLSR	38.36			0.99			S5 Phospho			107.14	37.46	2	1127.5	564.756	2	-0.0053	-4.69	1664	1673
gi|110750043	plexin-A4 isoform X3 [Apis mellifera]	Nurse	ATsPLNQNHDGGLK	14.48			0.97			S3 Phospho			154.7	48.73	2	1530.68	766.346	2	-0.00596	-3.89	1674	1687
gi|110750754	protein lethal(2)essential for life-like [Apis mellifera]	Nurse	LLDQNFGLGLYPEQLLsPSR	42.68			1			S17 Phospho			100.1	33.57	2	2339.16	780.723	3	-0.0117	-4.99	21	40
gi|110750764	protein lethal(2)essential for life-like [Apis mellifera]	Nurse	VHYTGEPALTNFDDssNDVSESQR	12.34	11.57		0.95	0.94		S15 Phospho	S16 Phospho		173.32	47.89	2	2827.1	1414.55	2	-0.00703	-2.49	176	199
gi|110750764	protein lethal(2)essential for life-like [Apis mellifera]	Nurse	VHYTGEPALTNFDDSsNDVSESQREQQIPQR	20.98			1			S16 Phospho			139.84	28	2	3626.59	1209.87	3	-0.0134	-3.69	176	206
gi|110750764	protein lethal(2)essential for life-like [Apis mellifera]	Nurse	GAsIVQADKDK	1000			1			S3 Phospho			135.69	35.73	2	1210.56	606.284	2	-0.0081	-6.68	76	86
gi|110750884	uncharacterized protein LOC725891 isoform X1 [Apis mellifera]	Nurse	QPGNASQHLLHSDsDLR	20.98			1			S14 Phospho			77.52	28.97	2	1953.87	977.941	2	-0.00392	-2	80	96
gi|110751391	uncharacterized protein C17orf59 homolog isoform X1 [Apis mellifera]	Nurse	SLIDsPDIDGKK	63.61			1			S5 Phospho			100.29	42.2	2	1366.64	684.326	2	-0.0017	-1.24	56	67
gi|110751391	uncharacterized protein C17orf59 homolog isoform X1 [Apis mellifera]	Nurse	NRESsPIEDEDIDPPSYHK	20.98			0.99			S5 Phospho			164.29	43.06	2	2306.97	769.993	3	-0.0148	-6.43	90	108
gi|110755329	neurofilament heavy polypeptide [Apis mellifera]	Nurse	sAEVGAGSSAANAQQEsSEQSAAKPGEASQAK	21.62	0		0.99	0.32		S1 Phospho	S17 Phospho		103.91	47.05	2	3192.32	1065.11	3	-0.0139	-4.37	371	402
gi|110755329	neurofilament heavy polypeptide [Apis mellifera]	Nurse	sAEVGAGSSAANAQQEsSEQSAAKPGEASQAKR	21.62	0		0.99	0.25		S1 Phospho	S17 Phospho		113.2	36.7	2	3348.43	1117.15	3	-0.0121	-3.63	371	403
gi|110755329	neurofilament heavy polypeptide [Apis mellifera]	Nurse	AQQPAAVEQPALssEESSSKSEEK	18.11	20.57		0.99	1		S13 Phospho	S14 Phospho		65.55	34.61	2	2676.12	893.043	3	-0.0156	-5.84	322	345
gi|110755329	neurofilament heavy polypeptide [Apis mellifera]	Nurse	AAVAEGKsSEQVDsVEK	19.22	28.04		0.99	1		S8 Phospho	S14 Phospho		131.21	33.26	2	1892.78	947.393	2	-0.0096	-5.07	201	217
gi|110755329	neurofilament heavy polypeptide [Apis mellifera]	Nurse	AQQPAAVEQPALssEESSSK	20.74	23.34		0.98	0.99		S13 Phospho	S14 Phospho		51.81	39.49	2	2202.91	1102.46	2	-0.0103	-4.67	322	341
gi|110755329	neurofilament heavy polypeptide [Apis mellifera]	Nurse	QAASEsHEtVVQAVPQEAPVAEVPAEQPVAK	15.01	11.13		0.97	0.93		S6 Phospho	T9 Phospho		47.06	18.13	2	3355.54	1119.51	3	-0.0187	-5.59	170	200
gi|110755329	neurofilament heavy polypeptide [Apis mellifera]	Nurse	SASKPDAPmNAEAAAAPAsQEAAAAAAAPAEPAPAEAK	1	0	26.53	1	1		M9 Oxidation (M)	S19 Phospho		51.33	22.44	2	3567.62	1190.21	3	-0.0253	-7.1	38	75
gi|110755329	neurofilament heavy polypeptide [Apis mellifera]	Nurse	SSEQVDsVEK	65.78			1			S7 Phospho			103.52	28.55	2	1186.48	594.241	2	-0.0088	-7.41	208	217
gi|110755329	neurofilament heavy polypeptide [Apis mellifera]	Nurse	AQQPAAVEQPALsSEESSSKSEEKTEAAAAAAAAAAAAAAAPQPEK	20.98			0.98			S13 Phospho			118.78	37.56	2	4471.1	1491.36	3	-0.0542	-12.1	322	367
gi|110755367	toll-like receptor 13-like isoform 1 [Apis mellifera]	Nurse	SLscTYDDDTYR	22.23			1			S3 Phospho			156.16	42.31	2	1574.56	788.282	2	-0.0108	-6.85	623	634
gi|110755367	toll-like receptor 13-like isoform 1 [Apis mellifera]	Nurse	KSLscTYDDDTYR	40.2			1			S4 Phospho			175.52	34.57	2	1702.65	852.332	2	-0.00516	-3.03	622	634
gi|110755587	tousled-like kinase isoform X14 [Apis mellifera]	Nurse	HHLGNsPIR	1000			1			S6 Phospho			57.73	26	2	1109.51	555.763	2	-0.003	-2.7	131	139
gi|110755943	ras association domain-containing protein 2 [Apis mellifera]	Nurse	SIPTsPDHLK	15.56			0.97			S5 Phospho			88.79	17.66	2	1173.54	587.776	2	-0.00744	-6.33	187	196
gi|110756311	ubiquitin-60S ribosomal protein L40 isoform 1 [Apis mellifera]	Nurse	TLsDYNIQK	20.98			0.99			S3 Phospho			107.27	46.7	2	1160.51	581.261	2	-0.00562	-4.84	55	63
gi|110756942	nucleolysin TIAR [Apis mellifera]	Nurse	LDTSNHHHIFVGDLsPEIETQTLK	36.2			1			S15 Phospho			93.34	21.28	2	2810.33	703.585	4	-0.0182	-6.47	90	113
gi|110757430	cyclin-dependent kinase 7 [Apis mellifera]	Nurse	FFGsPNR	1000			1			S4 Phospho			59.55	15.87	2	903.364	452.687	2	-0.0058	-6.41	140	146
gi|110757651	heat shock protein beta-1-like isoformX1 [Apis mellifera]	Nurse	STtTQSTQNSSLSPPHDSAWLDGLNsPLIQDEGDSK	0	27.2		0.1	0.99		T3 Phospho	S26 Phospho		40.13	37.95	2	3972.69	1325.23	3	-0.0202	-5.1	102	137
gi|110757680	nucleostemin 4 [Apis mellifera]	Nurse	VYIssEDEDEEEHLEDQKHQK	15.01	26.42		0.97	1		S4 Phospho	S5 Phospho		141.4	35.84	2	2746.07	916.359	3	-0.0148	-5.39	526	546
gi|110758020	tyrosine-protein phosphatase non-receptor type 9-like isoform 1 [Apis mellifera]	Nurse	GMLSSQHLAMLPPTIEEDsD	17.03			1			S19 Phospho			71.6	21.17	2	2249.96	1125.98	2	-0.0089	-3.95	641	660
gi|110758020	tyrosine-protein phosphatase non-receptor type 9-like isoform 1 [Apis mellifera]	Nurse	VGTPLsPTTK	26.31			1			S6 Phospho			112.67	29.95	2	1079.53	540.769	2	-0.0046	-4.26	259	268
gi|110758110	guanine nucleotide-binding protein G(q) subunit alpha-like isoform X8 [Apis mellifera]	Nurse	IIHGsGYSDDDKR	33.81			1			S5 Phospho			113.11	36.81	2	1541.65	514.888	3	-0.0118	-7.62	55	67
gi|110758110	guanine nucleotide-binding protein G(q) subunit alpha-like isoform X8 [Apis mellifera]	Nurse	IIHGsGYSDDDKRGFIK	36.66			1			S5 Phospho			139.65	43.25	2	1986.92	663.312	3	-0.00858	-4.31	55	71
gi|110758129	RNA-binding protein squid-like isoformX1 [Apis mellifera]	Nurse	sTGGNQDSLNDRK	17.01			0.98			S1 Phospho			166.58	54.43	2	1470.61	736.31	2	-0.00574	-3.9	43	55
gi|110758321	uncharacterized protein LOC410067 [Apis mellifera]	Nurse	SEcDRAsIsPVDEFPGIEELRK	38.94	33.54		1	1		S7 Phospho	S9 Phospho		112.82	56.16	2	2693.14	898.716	3	-0.0198	-7.34	505	526
gi|110758402	uncharacterized protein LOC408905 [Apis mellifera]	Nurse	SNYRHsPVLGQHSVTPVMSR	31.37			1			S6 Phospho			161.81	39.15	2	2331.09	583.778	4	-0.0128	-5.5	444	463
gi|110759433	la protein homolog [Apis mellifera]	Nurse	NsDNNDLVPNKK	1 000			1			S2 Phospho			131.93	47.2	2	1436.63	719.32	2	-0.0054	-3.75	389	400
gi|110759433	la protein homolog [Apis mellifera]	Nurse	RNsDNNDLVPNKK	1000			1			S3 Phospho			140.17	17.91	2	1592.73	797.373	2	-0.000442	-0.277	388	400
gi|110759433	la protein homolog [Apis mellifera]	Nurse	RNsDNNDLVPNK	1000			1			S3 Phospho			117.57	25.4	2	1464.64	733.32	2	-0.0106	-7.26	388	399
gi|110759433	la protein homolog [Apis mellifera]	Nurse	DKEDDEsGEEDENEKDISLPK	114.03			1			S7 Phospho			165.06	44.9	2	2500	834.337	3	-0.0142	-5.7	251	271
gi|110760070	interferon regulatory factor 2-binding protein-like B-like [Apis mellifera]	Nurse	GDsLPAVSLAVSYVQDR	37.49			1			S3 Phospho			26.66	14.63	2	1855.87	928.941	2	-0.0045	-2.42	200	216
gi|110760070	interferon regulatory factor 2-binding protein-like B-like [Apis mellifera]	Nurse	RLsLEEQHSVRPPLTR	54.4			1			S3 Phospho			85.24	27.47	2	1997.02	666.678	3	-0.011	-5.5	184	199
gi|110760070	interferon regulatory factor 2-binding protein-like B-like [Apis mellifera]	Nurse	APsFETATSFK	60.19			1			S3 Phospho			125.84	43.97	2	1264.54	633.274	2	-0.00562	-4.44	225	235
gi|110760070	interferon regulatory factor 2-binding protein-like B-like [Apis mellifera]	Nurse	SIsTIDEDEHAEKR	35.92			1			S3 Phospho			175.34	53.13	2	1708.73	855.369	2	-0.0079	-4.62	171	184
gi|110760649	uncharacterized protein LOC408339 isoform X2 [Apis mellifera]	Nurse	AcsIMEK	1000			1			S3 Phospho			83.39	27.33	2	917.339	459.675	2	-0.00368	-4.01	132	138
gi|110760901	G-protein-signaling modulator 2 [Apis mellifera]	Nurse	LRRQsMDNLDLIK	1000			1			S5 Phospho			100.06	15.35	2	1680.84	561.283	3	-0.0132	-7.86	410	422
gi|110760901	G-protein-signaling modulator 2 [Apis mellifera]	Nurse	TItPEDDKDGEDLLELIAGMQSK	18.56			1			T3 Phospho			62.75	34.93	2	2597.18	866.731	3	-0.0117	-4.51	484	506
gi|110760961	histone acetyltransferase KAT6B-like [Apis mellifera]	Nurse	SEQAIPSsPPPSYEHVIEQTR	34.2			1			S8 Phospho			229.49	39.49	2	2431.11	811.373	3	-0.0109	-4.5	96	116
gi|110761103	nuclear cap-binding protein subunit 1 isoformX1 [Apis mellifera]	Nurse	RVsENQEIEDRLESLILR	144.16			1			S3 Phospho			203.77	64.45	2	2278.13	760.382	3	-0.00963	-4.22	22	39
gi|110761198	protein bunched, class 2/F/G isoform isoform X3 [Apis mellifera]	Nurse	MSNDAGEDsNDDLDESHTEDNSVEHSR	25.66			1			S9 Phospho			182.85	44.08	2	3084.12	1029.04	3	-0.0235	-7.63	75	101
gi|110761304	microtubule organizer protein 1-like isoform X5 [Apis mellifera]	Nurse	GSYLPSSPSsPEDNGTGFMKPK	17.98			0.97			S10 Phospho			98.46	28.44	2	2362.02	1182.02	2	-2.06e-06	-0.000874	92	113
gi|110761627	60S ribosomal protein L24 [Apis mellifera]	Nurse	AIVGAsLTDILAK	34.2			1			S6 Phospho			142.33	24.97	2	1350.72	676.363	2	-0.00548	-4.05	81	93
gi|110761627	60S ribosomal protein L24 [Apis mellifera]	Nurse	AIVGAsLTDILAKR	33.56			1			S6 Phospho			82.96	38.16	2	1506.82	503.278	3	-0.00772	-5.12	81	94
gi|110762262	diacylglycerol O-acyltransferase 1 isoform X3 [Apis mellifera]	Nurse	RQsLsYNNLQSSTAK	13.27	17.98		0.85	0.95		S3 Phospho	S5 Phospho		84.52	38.98	2	1855.79	928.897	2	-0.00738	-3.97	209	223
gi|110762262	diacylglycerol O-acyltransferase 1 isoform X3 [Apis mellifera]	Nurse	TKsETRAEEIQK	24.15			0.99			S3 Phospho			66.41	18.38	2	1498.7	500.573	3	-0.00591	-3.94	14	25
gi|110762262	diacylglycerol O-acyltransferase 1 isoform X3 [Apis mellifera]	Nurse	QSLsYNNLQSSTAK	19.22			0.98			S4 Phospho			159.11	30.09	2	1619.72	810.862	2	-0.0111	-6.85	210	223
gi|110762610	neurotactin [Apis mellifera]	Nurse	TVKEsDQNISLEK	44.42			1			S5 Phospho			113.47	22.75	2	1569.73	785.869	2	-0.00698	-4.44	89	101
gi|110762783	28 kDa heat- and acid-stable phosphoprotein-like [Apis mellifera]	Nurse	KLSQLNQsLDSAKPDLSR	40.65			1			S8 Phospho			201.86	51.79	2	2079.04	694.018	3	-0.0048	-2.31	103	120
gi|110763556	myb-like protein X-like isoform X1 [Apis mellifera]	Nurse	YSTDLSDVLSTTNGsPTER	20.98			0.96			S15 Phospho			122.55	32.3	2	2121.91	1061.96	2	-0.0109	-5.13	406	424
gi|110763674	uncharacterized protein LOC726616 [Apis mellifera]	Nurse	SLPATPLASPAGsPNSsPK	19.23	14.48		0.99	0.96		S13 Phospho	S17 Phospho		47.6	25.53	2	1937.85	969.93	2	-0.00882	-4.55	188	206
gi|110763674	uncharacterized protein LOC726616 [Apis mellifera]	Nurse	SLPATPLASPAGsPNSsPKTR	17.99	0		0.98	0.33		S13 Phospho	S17 Phospho		105.58	16.98	2	2195	1098.51	2	0.0025	1.14	188	208
gi|110764283	myb-like protein X-like [Apis mellifera]	Nurse	KAAKHsDTEVVDR	39.54			1			S6 Phospho			101.89	28.54	2	1534.71	512.576	3	-0.0106	-6.93	5	17
gi|110764370	NADH dehydrogenase [ubiquinone] 1 beta subcomplex subunit 7-like [Apis mellifera]	Nurse	AIsSDPFPDSEKPTFDPMFGFPR	16.24			0.98			S3 Phospho			171.11	32.67	2	2664.16	889.054	3	-0.0216	-8.11	8	30
gi|110766132	FACT complex subunit Ssrp1 [Apis mellifera]	Nurse	GKSDKLNYDNDFGDsDQEDEPDAYLAR	95.28			1			S15 Phospho			237.62	53.67	2	3156.28	1053.1	3	-0.016	-5.08	428	454
gi|110766132	FACT complex subunit Ssrp1 [Apis mellifera]	Nurse	KEsPNKLMSGTSFK	81.06			1			S3 Phospho			80.97	21.98	2	1632.76	545.257	3	-0.01	-6.15	636	649
gi|110766351	microfibrillar-associated protein 1 [Apis mellifera]	Nurse	NTNDNEGKLEDVctDDENDEIEYEAWK	49.54			1			T14 Phospho			115.03	20.26	2	3324.29	1109.1	3	-0.00885	-2.66	273	299
gi|110767080	40S ribosomal protein S6-like [Apis mellifera]	Nurse	SASMRDsKSsSQSAPTTQK	20.57	0		0.98	0.2		S7 Phospho	S10 Phospho		108.84	47.67	2	2142.87	715.293	3	-0.00862	-4.02	233	251
gi|110767819	potassium voltage-gated channel protein Shab-like isoform X6 [Apis mellifera]	Nurse	SASScFPNLPNDMPTtPDsPNRR	0	48.63		0.38	1		T16 Phospho	S19 Phospho		59.48	26.34	2	2720.08	907.695	3	-0.0147	-5.4	680	702
gi|110767819	potassium voltage-gated channel protein Shab-like isoform X6 [Apis mellifera]	Nurse	EGsIVsFHHINLR	1000	1000		1	1		S3 Phospho	S6 Phospho		61.93	26.95	2	1667.72	834.865	2	-0.0076	-4.55	608	620
gi|110771563	protein EFR3 homolog cmp44E isoformX1 [Apis mellifera]	Nurse	HSWVDSGRNsLGDINSGAAELDSGGSSPGVQK	23.89			1			S10 Phospho			166.25	35.55	2	3263.45	1088.82	3	-0.0172	-5.28	663	694
gi|110771563	protein EFR3 homolog cmp44E isoformX1 [Apis mellifera]	Nurse	LQQGSGYNSISLQHRHsWVDSGR	23.8			0.98			S17 Phospho			51.11	22.55	2	2691.23	673.812	4	-0.0134	-4.98	648	670
gi|110772453	protein phosphatase inhibitor 2-like [Apis mellifera]	Nurse	SSsFDKPDLPR	29.27			1			S3 Phospho			100.23	23.01	2	1327.58	443.532	3	-0.007	-5.27	16	26
gi|110777198	chromodomain-helicase-DNA-binding protein Mi-2 homolog isoform X2 [Apis mellifera]	Nurse	DFSELNPHTQPDTDVSSANVDEDsRNAR	32.21			1			S24 Phospho			109.03	41.28	2	3195.34	1066.11	3	-0.0175	-5.49	198	225
gi|110777198	chromodomain-helicase-DNA-binding protein Mi-2 homolog isoform X2 [Apis mellifera]	Nurse	WRDFSELNPHTQPDTDVSSANVDEDsRNAR	39.22			1			S26 Phospho			132.34	30.2	2	3537.52	885.383	4	-0.016	-4.51	196	225
gi|110777198	chromodomain-helicase-DNA-binding protein Mi-2 homolog isoform X2 [Apis mellifera]	Nurse	RYtPPPDKPTTDLKK	17.98			1			T3 Phospho			174.87	36.05	2	1835.92	612.977	3	-0.0121	-6.58	690	704
gi|110777198	chromodomain-helicase-DNA-binding protein Mi-2 homolog isoform X2 [Apis mellifera]	Nurse	WRDFSELNPHTQPDTDVSSANVDEDsR	21.8			0.99			S26 Phospho			121.48	40.44	2	3196.34	1066.44	3	-0.0265	-8.3	196	222
gi|110777198	chromodomain-helicase-DNA-binding protein Mi-2 homolog isoform X2 [Apis mellifera]	Nurse	RYtPPPDKPTTDLK	16.24			0.97			T3 Phospho			75.4	23.78	2	1707.82	570.28	3	-0.00684	-4	690	703
gi|118150480	adenylate cyclase 3 [Apis mellifera]	Nurse	SLAsLTDAENSRR	40.2			1			S4 Phospho			121.6	42	2	1498.68	750.342	2	-0.00864	-5.76	460	472
gi|118150480	adenylate cyclase 3 [Apis mellifera]	Nurse	SLAsLTDAENSR	20.02			1			S4 Phospho			101.02	35.95	2	1342.58	672.293	2	-0.00516	-3.84	460	471
gi|118150480	adenylate cyclase 3 [Apis mellifera]	Nurse	RQEtSNEDSYLSAGRPSNLLR	32.28			1			T4 Phospho			117.97	37.23	2	2472.14	825.049	3	-0.0164	-6.65	4	24
gi|118150482	ligand-gated chloride channel homolog 3 precursor [Apis mellifera]	Nurse	MsPLPSIR	71.51			1			S2 Phospho			71.96	31.87	2	979.456	490.733	2	-0.0052	-5.3	377	384
gi|118601182	nicotinic acetylcholine receptor beta1 subunit precursor [Apis mellifera]	Nurse	RGsEsSDSVLLSPEASK	16.24	0		0.98	0.34		S3 Phospho	S5 Phospho		143.01	31.13	2	1907.79	954.902	2	-0.0038	-1.99	430	446
gi|118601182	nicotinic acetylcholine receptor beta1 subunit precursor [Apis mellifera]	Nurse	WMMEIPNVTLPTSTYSGsPTELPK	16.24			0.97			S18 Phospho			117.37	47.24	2	2758.26	1380.13	2	-0.0135	-4.89	358	381
gi|121582432	ecdysone-induced protein 75 [Apis mellifera]	Nurse	ILAAMQQSSHSRsQEK	17.99			0.99			S13 Phospho			57.62	33.71	2	1879.86	627.626	3	-0.00615	-3.27	151	166
gi|148277659	nicotinic acetylcholine receptor alpha4 subunit precursor [Apis mellifera]	Nurse	sPPAFSHSR	95.96			1			S1 Phospho			109.85	30.44	2	1064.44	533.227	2	-0.0061	-5.72	471	479
gi|148277659	nicotinic acetylcholine receptor alpha4 subunit precursor [Apis mellifera]	Nurse	AAsKEDLSPSSLADGAR	37.18			1			S3 Phospho			162.27	37.33	2	1753.79	877.897	2	-0.0106	-6.02	413	429
gi|201023355	protein kinase C [Apis mellifera]	Nurse	DVSNFDKQFTSEKTDLtPTDK	19.23			1			T17 Phospho			79.69	28.57	2	2495.11	1248.56	2	-0.0069	-2.76	628	648
gi|201023355	protein kinase C [Apis mellifera]	Nurse	TDLtPTDK	40.2			1			T4 Phospho			93.88	28.26	2	969.406	485.709	2	-0.00414	-4.26	641	648
gi|224809489	synaptotagmin 1 [Apis mellifera]	Nurse	VQPDMEELTDNAEEPDEAEsKQsEVK	21.15	19.11		0.99	0.99		S20 Phospho	S23 Phospho		15.93	22.93	2	3106.22	1554.12	2	-0.00902	-2.9	130	155
gi|224809489	synaptotagmin 1 [Apis mellifera]	Nurse	DKVQPDMEELTDNAEEPDEAEsKQsEVK	22.72	19.05		0.99	0.99		S22 Phospho	S25 Phospho		87.6	41.53	2	3349.35	1117.45	3	-0.0334	-9.98	128	155
gi|224809489	synaptotagmin 1 [Apis mellifera]	Nurse	VQPDMEELTDNAEEPDEAEsKQsEVKLGK	11.44	9.66		0.98	0.96		S20 Phospho	S23 Phospho		48.1	16.16	2	3404.43	1135.81	3	-0.022	-6.47	130	158
gi|224809489	synaptotagmin 1 [Apis mellifera]	Nurse	VQPDmEELtDNAEEPDEAESK	1000	143.3		1	1		M5 Oxidation (M)	T9 Phospho		135.98	38.07	2	2470.96	1236.5	2	0.0195	7.89	130	150
gi|224809489	synaptotagmin 1 [Apis mellifera]	Nurse	KTLsPVFNETFTFK	27.22			1			S4 Phospho			185.03	62.22	2	1737.84	869.923	2	-0.0067	-3.85	214	227
gi|224809489	synaptotagmin 1 [Apis mellifera]	Nurse	SVQLLGsTYKDK	35.92			1			S7 Phospho			111.9	41.11	2	1417.69	709.847	2	-0.0071	-5	118	129
gi|224809489	synaptotagmin 1 [Apis mellifera]	Nurse	HWSDMLAsPR	56.99			1			S8 Phospho			91.14	27.23	2	1278.52	640.264	2	-0.0102	-8	406	415
gi|224809489	synaptotagmin 1 [Apis mellifera]	Nurse	DKVQPDMEELtDNAEEPDEAESK	159.05			1			T11 Phospho			227.96	67.88	2	2698.08	1350.04	2	-0.0104	-3.86	128	150
gi|224809489	synaptotagmin 1 [Apis mellifera]	Nurse	TLsPVFNETFTFK	16.24			0.98			S3 Phospho			167	43.35	2	1609.74	805.874	2	-0.0102	-6.33	215	227
gi|224809489	synaptotagmin 1 [Apis mellifera]	Nurse	SVQLLGsTYK	19.22			0.98			S7 Phospho			93.19	36.37	2	1174.56	588.286	2	-0.0067	-5.7	118	127
gi|224809489	synaptotagmin 1 [Apis mellifera]	Nurse	SVQLLGSTYKDKVQPDMEELtDNAEEPDEAESK	16.7			0.98			T21 Phospho			111.55	40.42	2	3774.67	1259.23	3	-0.0136	-3.61	118	150
gi|224809492	dopamine transporter [Apis mellifera]	Nurse	sFIADEDLNLTK	168.11			1			S1 Phospho			158.99	22.68	2	1444.65	723.329	2	-0.00598	-4.14	603	614
gi|229892248	heat shock protein 90 [Apis mellifera]	Nurse	YHTSASGDEMcsLKDYVGR	29.88			1			S12 Phospho			149.04	39.64	2	2254.9	1128.45	2	-0.0085	-3.77	457	475
gi|229892248	heat shock protein 90 [Apis mellifera]	Nurse	DKELsEDEEEEEEPAKEEGEDTGKPK	80.45			1			S5 Phospho			106.15	32.2	2	3055.26	1019.42	3	-0.0182	-5.95	223	248
gi|229892248	heat shock protein 90 [Apis mellifera]	Nurse	LGIHEDsQNR	1000			1			S7 Phospho			63.61	24.83	2	1247.53	624.769	2	-0.00776	-6.21	439	448
gi|229892248	heat shock protein 90 [Apis mellifera]	Nurse	LGLGFDDDDtPNVEDEKMDTEVPPLEDDTEEASR	40.01			1			T10 Phospho			124.36	53.68	2	3872.6	1291.87	3	-0.00765	-1.97	686	719
gi|229892248	heat shock protein 90 [Apis mellifera]	Nurse	SLtNDWEDHLAVK	17.47			1			T3 Phospho			196.16	57.24	2	1606.7	804.356	2	-0.0069	-4.29	307	319
gi|237681308	glutathione S-transferase S1 [Apis mellifera]	Nurse	IKsLPNIK	1000			1			S3 Phospho			99.17	18.32	2	991.547	496.778	2	-0.0067	-6.75	184	191
gi|237681308	glutathione S-transferase S1 [Apis mellifera]	Nurse	NRPKsMVIP	1000			1			S5 Phospho			60.99	26.35	2	1120.55	561.278	2	-0.00642	-5.72	196	204
gi|266634742	allatostatins precursor [Apis mellifera]	Nurse	LNLDYLPVDNPAFHsQENTDDFLEEK	28.73			1			S15 Phospho			128.45	35.27	2	3142.38	1048.46	3	-0.0136	-4.34	119	144
gi|283436154	glutamine synthetase [Apis mellifera]	Nurse	ImDGsWNGAGAHTNFSTK	1000	127.41		1	1		M2 Oxidation (M)	S5 Phospho		161.36	29.1	2	1988.81	995.409	2	-0.0065	-3.27	248	265
gi|283436154	glutamine synthetase [Apis mellifera]	Nurse	KGYLEDRRPsSNcDPYSVcHALVR	26.31			1			S10 Phospho			86.62	25.72	2	2958.33	987.112	3	-0.0138	-4.66	340	363
gi|283436154	glutamine synthetase [Apis mellifera]	Nurse	NVsIRIPR	1 000			1			S3 Phospho			38.94	23.89	2	1033.54	517.775	2	-0.00816	-7.89	326	333
gi|283436154	glutamine synthetase [Apis mellifera]	Nurse	VILREsPNAALDK	1000			1			S6 Phospho			200.57	44.3	2	1504.76	753.387	2	-0.00662	-4.4	4	16
gi|283436154	glutamine synthetase [Apis mellifera]	Nurse	VILREsPNAALDKTLLNK	183.06			1			S6 Phospho			230.23	59.9	2	2074.12	692.377	3	-0.0111	-5.35	4	21
gi|283436154	glutamine synthetase [Apis mellifera]	Nurse	RPsSNcDPYSVcHALVR	20.98			0.99			S3 Phospho			196.37	50.23	2	2096.89	1049.45	2	-0.0148	-7.04	347	363
gi|283436154	glutamine synthetase [Apis mellifera]	Nurse	RLtGKcETSSIYDFSAGVANR	27.72			0.99			T3 Phospho			132.53	39.69	2	2411.09	804.701	3	-0.0157	-6.53	305	325
gi|288872185	cytochrome c oxidase subunit VIb polypeptide 1 [Apis mellifera]	Nurse	VKYTELGNATSITPsIELKPNTAPYDPR	21.47			1			S15 Phospho			137.68	35.65	1	3154.56	1052.52	3	-0.0115	-3.66	2	29
gi|297515465	armadillo segment polarity protein [Apis mellifera]	Nurse	RLsMELTNSLLR	61.82			1			S3 Phospho			94.1	38.2	2	1511.75	756.882	2	-0.0038	-2.51	689	700
gi|297591983	60S acidic ribosomal protein P1 [Apis mellifera]	Nurse	KKEEPEPEsDDDmGFGLFD	1000	1000		1	1		S9 Phospho	M13 Oxidation (M)		62.97	36.63	2	2279.88	1140.94	2	-0.0083	-3.64	93	111
gi|297591983	60S acidic ribosomal protein P1 [Apis mellifera]	Nurse	APAAAPAAAAPAsTESAPAKEEK	20.98			1			S13 Phospho			222.26	34.69	2	2186.03	729.679	3	-0.0128	-5.87	70	92
gi|297591983	60S acidic ribosomal protein P1 [Apis mellifera]	Nurse	KEEPEPEsDDDMGFGLFD	1000			1			S8 Phospho			97.07	35.59	2	2135.79	1068.9	2	-0.0135	-6.32	94	111
gi|297591985	actin related protein 1 [Apis mellifera]	Nurse	HQGVMVGMGQKDsYVGDEAQSKR	36.24			1			S13 Phospho			189.54	53.82	2	2586.14	647.538	4	-0.0156	-6.01	41	63
gi|328775847	putative RNA-binding protein 15B isoform X2 [Apis mellifera]	Nurse	GARsPsPPTR	34.2	18.24		0.99	0.43		S4 Phospho	S6 Phospho		94.8	27.06	2	1184.47	593.243	2	-0.00414	-3.49	62	71
gi|328775847	putative RNA-binding protein 15B isoform X2 [Apis mellifera]	Nurse	sItPPDYDRYYAR	19.22	21.55		0.98	0.99		S1 Phospho	T3 Phospho		80.42	27.62	2	1775.7	888.851	2	-0.0087	-4.9	191	203
gi|328775847	putative RNA-binding protein 15B isoform X2 [Apis mellifera]	Nurse	sLSREPGVDRsR	0	11.35		0.52	0.96		S1 Phospho	S11 Phospho		24.33	15.59	2	1517.64	759.822	2	-0.0111	-7.31	562	573
gi|328775847	putative RNA-binding protein 15B isoform X2 [Apis mellifera]	Nurse	sItPPDYDR	69.08	77.52		1	1		S1 Phospho	T3 Phospho		77.12	40.76	2	1222.43	612.221	2	-0.00522	-4.27	191	199
gi|328775847	putative RNA-binding protein 15B isoform X2 [Apis mellifera]	Nurse	sLSREPGVDR	40.2			1			S1 Phospho			108.77	23.12	2	1194.54	598.274	2	-0.0065	-5.44	562	571
gi|328775847	putative RNA-binding protein 15B isoform X2 [Apis mellifera]	Nurse	DKFPNYLHHVsPEDDPLATR	21.96			0.99			S11 Phospho			77.35	20.19	2	2430.1	811.036	3	-0.0172	-7.09	289	308
gi|328775900	abl interactor 2 [Apis mellifera]	Nurse	sIDYTILDDIGHGVR	58.97			1			S1 Phospho			156.4	40.6	2	1752.81	877.406	2	-0.0118	-6.72	161	175
gi|328775900	abl interactor 2 [Apis mellifera]	Nurse	KsIDYTILDDIGHGVR	65.16			1			S2 Phospho			194.39	43.99	2	1880.9	941.452	2	-0.0146	-7.78	160	175
gi|328775900	abl interactor 2 [Apis mellifera]	Nurse	GGsQGSVQSLGAASTGSGLGATIVGPAPTTKPPTPPQTVR	20.64			0.95			S3 Phospho			37.24	21.58	2	3766.89	1256.63	3	-0.0136	-3.62	186	225
gi|328775931	uncharacterized protein LOC411575 isoform X5 [Apis mellifera]	Nurse	RAsVPAVAFSPPNtIPSTPGGEEEEEAVAGR	18.76	0		0.99	0.4		S3 Phospho	T14 Phospho		89.65	36.13	2	3281.46	1641.73	2	-0.0187	-5.7	741	771
gi|328775931	uncharacterized protein LOC411575 isoform X5 [Apis mellifera]	Nurse	RAsVPAVAFSPPNTIPsTPGGEEEEEAVAGRLEIR	18.68	0		0.98	0.02		S3 Phospho	S17 Phospho		33.09	15.26	2	3792.78	1265.26	3	-0.00825	-2.17	741	775
gi|328775931	uncharacterized protein LOC411575 isoform X5 [Apis mellifera]	Nurse	DKNcNATIPTmDNTHQQAGQQAQDsPK	1000	34.61		1	1		M11 Oxidation (M)	S25 Phospho		69.97	26.46	2	3093.29	1032.1	3	-0.0232	-7.51	387	413
gi|328775931	uncharacterized protein LOC411575 isoform X5 [Apis mellifera]	Nurse	NcNATIPTMDNTHQQAGQQAQDsPK	30.73			1			S23 Phospho			68.54	27.14	2	2834.17	945.727	3	-0.0157	-5.55	389	413
gi|328775931	uncharacterized protein LOC411575 isoform X5 [Apis mellifera]	Nurse	NcNATIPTMDNTHQQAGQQAQDsPKK	37.38			1			S23 Phospho			84.94	20.2	2	2962.27	988.425	3	-0.0189	-6.39	389	414
gi|328775931	uncharacterized protein LOC411575 isoform X5 [Apis mellifera]	Nurse	DKNcNATIPTMDNTHQQAGQQAQDsPKK	41.48			1			S25 Phospho			82.42	23.88	2	3205.39	802.353	4	-0.0117	-3.65	387	414
gi|328775931	uncharacterized protein LOC411575 isoform X5 [Apis mellifera]	Nurse	AWsVPALAPHVR	1 000			1			S3 Phospho			73.23	21.09	2	1382.69	461.901	3	-0.00568	-4.11	689	700
gi|328775931	uncharacterized protein LOC411575 isoform X5 [Apis mellifera]	Nurse	IPIPVKsPR	1000			1			S7 Phospho			107.21	33.35	2	1085.6	543.804	2	-0.0079	-7.27	874	882
gi|328775931	uncharacterized protein LOC411575 isoform X5 [Apis mellifera]	Nurse	YDEPRQsPPLR	47.6			1			S7 Phospho			58.8	14.18	2	1436.64	719.324	2	-0.0117	-8.14	730	740
gi|328775931	uncharacterized protein LOC411575 isoform X5 [Apis mellifera]	Nurse	YDEPRQsPPLRR	32.16			1			S7 Phospho			60.43	15.71	2	1592.75	531.921	3	-0.00786	-4.93	730	741
gi|328775931	uncharacterized protein LOC411575 isoform X5 [Apis mellifera]	Nurse	SQFDDSEETDNEWKGENLQsPEHK	34.02			0.99			S20 Phospho			67.1	26.23	2	2928.17	977.058	3	-0.0214	-7.31	579	602
gi|328776065	WD repeat-containing protein 47 isoform X6 [Apis mellifera]	Nurse	GPsPVHTSTPAR	102.46			1			S3 Phospho			149.52	45.35	2	1285.58	643.796	2	-0.00488	-3.79	554	565
gi|328776065	WD repeat-containing protein 47 isoform X6 [Apis mellifera]	Nurse	RDsLAEKPTGVAAK	73.89			1			S3 Phospho			135.45	46.25	2	1521.76	508.257	3	-0.00834	-5.48	460	473
gi|328776065	WD repeat-containing protein 47 isoform X6 [Apis mellifera]	Nurse	LERPsLETSWTEHMLITPIKPK	29.09			1			S5 Phospho			132.9	42.61	2	2685.36	672.344	4	-0.0142	-5.28	277	298
gi|328776065	WD repeat-containing protein 47 isoform X6 [Apis mellifera]	Nurse	VAGREsPAPSTAR	37.93			1			S6 Phospho			82.73	17.11	2	1377.64	689.838	2	0.0194	14.1	444	456
gi|328776082	MATH and LRR domain-containing protein PFE0570w-like isoform X4 [Apis mellifera]	Nurse	SLsLQDLSISKK	25.48			1			S3 Phospho			102.73	32.84	2	1397.72	466.911	3	-0.00838	-5.99	207	218
gi|328776082	MATH and LRR domain-containing protein PFE0570w-like isoform X4 [Apis mellifera]	Nurse	LHNDDYEDIEYVPMcFDRAsDDFILNNR	18.57			0.99			S20 Phospho			63.16	37.82	2	3555.47	1186.16	3	-0.0205	-5.78	171	198
gi|328776082	MATH and LRR domain-containing protein PFE0570w-like isoform X4 [Apis mellifera]	Nurse	SLsLQDLSISK	17.47			0.98			S3 Phospho			131.34	30.19	2	1269.62	635.816	2	-0.00584	-4.59	207	217
gi|328776121	rho GTPase-activating protein 1-like isoformX2 [Apis mellifera]	Nurse	LNYLEsPVSDGtIEENFEEALVDAPVIK	0	11.57		0.51	0.97		S6 Phospho	T12 Phospho		41.65	11.96	2	3250.46	1084.49	3	-0.0283	-8.72	67	94
gi|328776144	ubiquitin-conjugating enzyme E2 O-like isoform X1 [Apis mellifera]	Nurse	LFTHKsDGsEENIDKNSTENSNNIVQSGSNLcEK	0	16.25		0.28	0.97		S6 Phospho	S9 Phospho		66.86	17.57	2	3954.66	1319.22	3	-0.0301	-7.62	740	773
gi|328776144	ubiquitin-conjugating enzyme E2 O-like isoform X1 [Apis mellifera]	Nurse	DIFQVPKHsPK	1000			1			S9 Phospho			61.53	18.75	2	1374.67	459.227	3	-0.0111	-8.09	316	326
gi|328776144	ubiquitin-conjugating enzyme E2 O-like isoform X1 [Apis mellifera]	Nurse	DIFQVPKHsPKK	1000			1			S9 Phospho			84.81	21.46	2	1502.76	752.385	2	-0.00981	-6.53	316	327
gi|328776155	uncharacterized protein LOC100577504 isoform X1 [Apis mellifera]	Nurse	YKHSstVSLPNYDELDTIR	23.98	20.98		0.99	0.98		S5 Phospho	T6 Phospho		161.82	37.35	2	2397.03	1199.52	2	-0.0131	-5.46	287	305
gi|328776155	uncharacterized protein LOC100577504 isoform X1 [Apis mellifera]	Nurse	SStVsLPAESFLSPFSEK	0	20.98		0.34	0.99		T3 Phospho	S5 Phospho		159.88	55.39	2	2071.88	1036.94	2	-0.0091	-4.39	331	348
gi|328776155	uncharacterized protein LOC100577504 isoform X1 [Apis mellifera]	Nurse	GRsIDSVDRPFHPSDWVDVNLEVPSTPR	58.66			1			S3 Phospho			192.84	44.69	2	3256.53	1086.51	3	-0.0267	-8.19	68	95
gi|328776155	uncharacterized protein LOC100577504 isoform X1 [Apis mellifera]	Nurse	HSSTVsLPNYDELDTIR	56.91			1			S6 Phospho			179.45	38.85	2	2025.9	1013.95	2	-0.0126	-6.23	289	305
gi|328776187	dentin sialophosphoprotein-like isoform X1 [Apis mellifera]	Nurse	sLPDLHTSTR	106.01			1			S1 Phospho			96.29	34.07	2	1205.54	603.776	2	-0.00842	-6.98	297	306
gi|328776187	dentin sialophosphoprotein-like isoform X1 [Apis mellifera]	Nurse	RYsPESESSNSQTDYSPTcNSR	20.98			0.99			S3 Phospho			131.01	26.84	2	2631.02	1316.52	2	-0.000542	-0.206	455	476
gi|328776251	vacuolar protein sorting-associated protein 18 homolog [Apis mellifera]	Nurse	SVGsVSLSTK	39.69			1			S4 Phospho			114.51	21.15	2	1043.49	522.749	2	-0.00732	-7.01	895	904
gi|328776272	sulfide:quinone oxidoreductase, mitochondrial-like isoform X1 [Apis mellifera]	Nurse	IKDGTAIFTFPNsPVKcPGAPQK	27.33			1			S13 Phospho			153.5	31.9	2	2552.25	851.753	3	-0.0139	-5.45	183	205
gi|328776272	sulfide:quinone oxidoreductase, mitochondrial-like isoform X1 [Apis mellifera]	Nurse	IKDGTAIFTFPNsPVK	56.52			1			S13 Phospho			79.6	29.2	2	1813.9	605.639	3	-0.00837	-4.61	183	198
gi|328776297	uncharacterized protein LOC409185 isoform X4 [Apis mellifera]	Nurse	sPPPASWPHSTTFHFPHQNQTTSGK	33.46			1			S1 Phospho			141.15	54.28	2	2853.27	952.095	3	-0.00355	-1.24	171	195
gi|328776297	uncharacterized protein LOC409185 isoform X4 [Apis mellifera]	Nurse	SNDHELSKsEPSTDIRDR	23.97			1			S9 Phospho			85.46	33.48	2	2164.94	542.239	4	-0.013	-6	213	230
gi|328776321	ubiquitin thioesterase trabid isoform X2 [Apis mellifera]	Nurse	NLPsPPHAPYIHQTQR	106.42			1			S4 Phospho			136.56	31.71	2	1934.92	645.976	3	-0.0118	-6.12	235	250
gi|328776381	growth factor receptor-bound protein 14-like isoform X1 [Apis mellifera]	Nurse	LTHYVQNGVPEMLPLPVPVPLQQEDGGGsPPsPIELDRR	87.59	85.61		1	1		S29 Phospho	S32 Phospho		87.48	32.48	2	4391.11	1464.71	3	-0.013	-2.97	633	671
gi|328776381	growth factor receptor-bound protein 14-like isoform X1 [Apis mellifera]	Nurse	LSSNVAGTTtPPISAAYNAGHK	20.98			1			T10 Phospho			159.6	30.54	2	2236.05	1119.02	2	-0.0213	-9.53	672	693
gi|328776551	potassium voltage-gated channel subfamily H member 8 isoform X1 [Apis mellifera]	Nurse	LLHRFsAGDADNASLYQAFSNLR	83.26			1			S6 Phospho			166.22	26.6	2	2645.24	882.748	3	-0.019	-7.2	955	977
gi|328776551	potassium voltage-gated channel subfamily H member 8 isoform X1 [Apis mellifera]	Nurse	SLsPIQGNEFVFGNNR	12.75			0.95			S3 Phospho			195.98	29.15	2	1857.84	929.923	2	-0.0115	-6.19	916	931
gi|328776555	proteasome activator complex subunit 3-like [Apis mellifera]	Nurse	KLsDVHQDLNVPIPDPIILNHSENDSTTK	183.53			1			S3 Phospho			241.56	36.2	2	3318.61	1107.21	3	-0.00855	-2.57	52	80
gi|328776596	protein brunelleschi-like isoform X2 [Apis mellifera]	Nurse	VKEDHGPFLFTPINFGsLER	41.17			1			S17 Phospho			124.82	38.34	2	2382.14	795.051	3	-0.0121	-5.1	580	599
gi|328776596	protein brunelleschi-like isoform X2 [Apis mellifera]	Nurse	VKEDHGPFLFTPINFGsLERK	28.01			1			S17 Phospho			91.33	21.59	2	2510.24	628.565	4	-0.00552	-2.2	580	600
gi|328776656	CDGSH iron-sulfur domain-containing protein 2 homolog isoform X2 [Apis mellifera]	Nurse	AFcPLARPPcGLVNLsVKK	1 000			1			S16 Phospho			26.77	27.92	2	2206.12	736.377	3	-0.00855	-3.87	56	74
gi|328776693	histone-lysine N-methyltransferase EHMT1-like isoformX2 [Apis mellifera]	Nurse	ALsDHTEESPGPK	67.98			1			S3 Phospho			145.5	44.42	2	1446.6	724.305	2	-0.0084	-5.8	277	289
gi|328776805	uncharacterized protein LOC100576812 [Apis mellifera]	Nurse	EKsPDNFKTENVYK	50.53			1			S3 Phospho			144.24	35.92	2	1777.79	889.898	2	-0.0116	-6.54	262	275
gi|328776866	methionine--tRNA ligase, cytoplasmic-like isoform 2 [Apis mellifera]	Nurse	SADIQLsPTKEK	46.21			1			S7 Phospho			137.52	41.55	2	1395.66	698.837	2	-0.0059	-4.22	211	222
gi|328776866	methionine--tRNA ligase, cytoplasmic-like isoform 2 [Apis mellifera]	Nurse	SADIQLsPTK	30.7			1			S7 Phospho			130.43	31.47	2	1138.53	570.268	2	-0.0069	-6.05	211	220
gi|328776973	trichohyalin-like isoform X1 [Apis mellifera]	Nurse	MGENsPSKESQTR	46.21			1			S5 Phospho			80.65	21.38	2	1529.62	765.811	2	-0.0111	-7.26	92	104
gi|328776999	uncharacterized protein LOC725889 [Apis mellifera]	Nurse	IQPAsPPITSPISR	63.52			1			S5 Phospho			109.19	42.34	2	1542.78	772.396	2	-0.00442	-2.86	51	64
gi|328777017	protein RFT1 homolog isoform X2 [Apis mellifera]	Nurse	KMsLKDSSDEYVVR	72.72			1			S3 Phospho			164.33	44.03	2	1735.79	579.598	3	-0.0148	-8.55	214	227
gi|328777067	collagen alpha-1(XXIII) chain-like [Apis mellifera]	Nurse	KGsLETSMPR	58.15			1			S3 Phospho			116.59	18.06	2	1184.53	593.269	2	-0.00354	-2.98	14	23
gi|328777120	peroxiredoxin 1 [Apis mellifera]	Nurse	TMKPDVVGsKEYFKDT	25.58			1			S9 Phospho			67.14	19.86	2	1923.87	642.293	3	-0.0144	-7.46	179	194
gi|328777221	formin-binding protein 1 homolog isoform X8 [Apis mellifera]	Nurse	sAsDSSVSNANANQPIHKK	13.28	16.24		0.95	0.98		S1 Phospho	S3 Phospho		154.09	56.13	2	2113.88	1057.94	2	-0.0155	-7.33	483	501
gi|328777221	formin-binding protein 1 homolog isoform X8 [Apis mellifera]	Nurse	RIsQPIEGFVPTSYIEcHLYNT	112.94			1			S3 Phospho			122.69	44.31	2	2703.24	1352.63	2	-0.0055	-2.03	588	609
gi|328777221	formin-binding protein 1 homolog isoform X8 [Apis mellifera]	Nurse	SAsDSSVSNANANQPIHK	22.23			1			S3 Phospho			172.4	47.05	2	1905.82	953.913	2	-0.0123	-6.46	483	500
gi|328777223	neuropathy target esterase sws isoform X1 [Apis mellifera]	Nurse	KKQsPFSGsPVR	18.78	0		0.99	0.5		S4 Phospho	S9 Phospho		64.39	29.67	2	1476.65	739.329	2	-0.0101	-6.83	322	333
gi|328777223	neuropathy target esterase sws isoform X1 [Apis mellifera]	Nurse	KQsPFSGsPVR	58.15	14.04		1	0.96		S3 Phospho	S8 Phospho		83.07	19.61	2	1348.56	675.282	2	-0.00956	-7.08	323	333
gi|328777250	uncharacterized protein LOC100577638 isoform X1 [Apis mellifera]	Nurse	HVLESITQsPTQSLK	32.28			1			S9 Phospho			209.48	34.11	2	1746.86	874.429	2	-0.0128	-7.31	199	213
gi|328777252	cell wall protein AWA1-like isoformX2 [Apis mellifera]	Nurse	AVsSPDPLHRPDNPR	23.98			1			S3 Phospho			128.24	26.82	2	1736.8	869.404	2	-0.00702	-4.04	492	506
gi|328777252	cell wall protein AWA1-like isoformX2 [Apis mellifera]	Nurse	MNMLsGDILFK	1000			1			S5 Phospho			118.25	28.85	2	1347.6	674.804	2	-0.00512	-3.8	142	152
gi|328777252	cell wall protein AWA1-like isoformX2 [Apis mellifera]	Nurse	LLDGGsFVDHSTR	110.97			1			S6 Phospho			122.41	37.88	2	1482.65	742.33	2	-0.00562	-3.79	37	49
gi|328777252	cell wall protein AWA1-like isoformX2 [Apis mellifera]	Nurse	NISKtcDcIEK	17.98			0.98			T5 Phospho			107.98	27.85	2	1446.59	724.297	2	-0.0096	-6.63	467	477
gi|328777254	rab GTPase-activating protein 1 isoform X3 [Apis mellifera]	Nurse	SPSLTSIDTLtPKEEIDsDGDEPMLSGTGEVSK	13.29	23.04		0.95	0.99		T11 Phospho	S18 Phospho		61.84	14.2	2	3594.55	1199.19	3	-0.00375	-1.04	502	534
gi|328777287	uncharacterized threonine-rich GPI-anchored glycoprotein PJ4664.02 [Apis mellifera]	Nurse	SLsNLNITSPK	39.68			1			S3 Phospho			146.35	37.57	2	1252.61	627.306	2	-0.0105	-8.37	699	709
gi|328777287	uncharacterized threonine-rich GPI-anchored glycoprotein PJ4664.02 [Apis mellifera]	Nurse	IIKPVNPsPSQEK	17.98			1			S8 Phospho			69.83	28.5	2	1515.77	758.887	2	-0.0112	-7.38	754	766
gi|328777351	uncharacterized protein LOC100577045 isoform X1 [Apis mellifera]	Nurse	TcGLEATRDGEEsPSMAGK	41.91			1			S13 Phospho			213.98	54.88	2	2074.83	1038.42	2	-0.00563	-2.71	377	395
gi|328777351	uncharacterized protein LOC100577045 isoform X1 [Apis mellifera]	Nurse	DsSSGLPWYR	34.89			1			S2 Phospho			117.79	28.64	2	1246.5	624.257	2	-0.00438	-3.51	125	134
gi|328777351	uncharacterized protein LOC100577045 isoform X1 [Apis mellifera]	Nurse	RDsSSGLPWYR	23.98			1			S3 Phospho			166.33	27.48	2	1402.6	702.305	2	-0.0083	-5.91	124	134
gi|328777351	uncharacterized protein LOC100577045 isoform X1 [Apis mellifera]	Nurse	NRRDsSSGLPWYR	27.22			1			S5 Phospho			114.74	39.01	2	1672.75	558.587	3	-0.00915	-5.47	122	134
gi|328777351	uncharacterized protein LOC100577045 isoform X1 [Apis mellifera]	Nurse	WVEFDKsPDTEK	49.98			1			S7 Phospho			127.34	30.03	2	1559.65	780.831	2	-0.0085	-5.45	360	371
gi|328777351	uncharacterized protein LOC100577045 isoform X1 [Apis mellifera]	Nurse	YGNQMEYDsGHLGYPMYGGSYESDTLSR	17.99			1			S9 Phospho			147.45	50.47	2	3256.28	1086.43	3	-0.00705	-2.16	325	352
gi|328777351	uncharacterized protein LOC100577045 isoform X1 [Apis mellifera]	Nurse	DNTAESLHHRPHsGGTTVQSATR	30.12			0.95			S13 Phospho			109.47	41.62	2	2538.14	847.048	3	-0.0168	-6.6	140	162
gi|328777412	RNA-binding protein 1-like isoform X6 [Apis mellifera]	Nurse	sLGRYPR	45.56			1			S1 Phospho			64.85	23.15	2	927.433	464.723	2	-0.00336	-3.62	142	148
gi|328777412	RNA-binding protein 1-like isoform X6 [Apis mellifera]	Nurse	RPGPRYsR	14.48			0.97			S7 Phospho			76.71	13.01	2	1067.5	534.757	2	-0.0045	-4.21	125	132
gi|328777433	UNC93-like protein-like isoform X2 [Apis mellifera]	Nurse	RRDsMNSSAGASSVR	91.01			1			S4 Phospho			181.26	41.76	2	1659.71	554.244	3	-0.00692	-4.17	86	100
gi|328777457	protein kinase C iota type isoformX1 [Apis mellifera]	Nurse	AEcsPHNsPHDDIFSQPGTSSSR	88.25	104.91		1	1		S4 Phospho	S8 Phospho		100.69	23.54	2	2672	1337	2	-0.00672	-2.51	168	190
gi|328777457	protein kinase C iota type isoformX1 [Apis mellifera]	Nurse	NRTGsEEREELPLDTLNDADNSNDMQR	30.07			1			S5 Phospho			209.84	55.18	2	3198.35	1067.12	3	-0.0157	-4.92	406	432
gi|328777457	protein kinase C iota type isoformX1 [Apis mellifera]	Nurse	DLANFPPEFTDEPVHLtPDDPR	37.11			1			T17 Phospho			106.98	22.86	2	2601.14	868.05	3	-0.0151	-5.79	734	755
gi|328777457	protein kinase C iota type isoformX1 [Apis mellifera]	Nurse	LDSDRDLANFPPEFTDEPVHLtPDDPR	19.11			1			T22 Phospho			87.11	40.12	2	3187.41	1063.47	3	-0.0118	-3.72	729	755
gi|328777457	protein kinase C iota type isoformX1 [Apis mellifera]	Nurse	TGsEEREELPLDTLNDADNSNDMQR	14.5			0.97			S3 Phospho			199.76	45.12	2	2928.21	977.073	3	-0.0114	-3.88	408	432
gi|328777511	uncharacterized protein LOC100577325 isoform 2 [Apis mellifera]	Nurse	GGMAGSsGQYGPVLTELPSQLK	23.98			1			S7 Phospho			198.98	33.29	2	2256.05	1129.03	2	-0.0135	-5.98	139	160
gi|328777757	uncharacterized protein LOC411586 isoform X2 [Apis mellifera]	Nurse	AGGsFDLGSAQVHYERsPPR	41.59	0		1	0.13		S4 Phospho	S17 Phospho		53.1	44.51	2	2289.96	764.323	3	-0.01	-4.39	313	332
gi|328777757	uncharacterized protein LOC411586 isoform X2 [Apis mellifera]	Nurse	SRsPTPHHLGcGK	22.23			1			S3 Phospho			124.83	30.1	2	1512.67	757.335	2	-0.0104	-6.87	366	378
gi|328777757	uncharacterized protein LOC411586 isoform X2 [Apis mellifera]	Nurse	DSNSsPEGSPLKR	20.93			0.99			S5 Phospho			134.35	40.35	2	1452.62	727.315	2	-0.00936	-6.44	681	693
gi|328777790	myosin heavy chain 95F isoform X2 [Apis mellifera]	Nurse	LAQESNGQVEDsPPPIR	49.47			1			S12 Phospho			126.93	25.05	2	1915.87	958.937	2	-0.0089	-4.64	1016	1032
gi|328777831	myotubularin-related protein 10-B-like isoform X2 [Apis mellifera]	Nurse	MNINDNcGsPTGK	36.69			1			S9 Phospho			153.7	27.61	2	1486.56	744.28	2	-0.0139	-9.34	589	601
gi|328777836	myocyte-specific enhancer factor 2 isoform X6 [Apis mellifera]	Nurse	GAMsPEsPEPDAIEYNLTPR	115.77	127.41		1	1		S4 Phospho	S7 Phospho		126.93	59.91	2	2332.93	1167.47	2	-0.0021	-0.899	95	114
gi|328777846	transient receptor potential cation channel trpm isoform X10 [Apis mellifera]	Nurse	SREELQLMPQTQEEHLIALEDEKEDsDsEHGIPTGPDVEK	25.15	28.76		1	1		S26 Phospho	S28 Phospho		87.77	43.55	2	4718.06	1180.52	4	-0.0246	-5.21	787	826
gi|328777858	vacuolar protein sorting-associated protein 13C-like isoform X1 [Apis mellifera]	Nurse	SVsQLsLLKDLTTTIAEKK	15.28	15.27		0.97	0.97		S3 Phospho	S6 Phospho		127.12	33.58	2	2234.12	745.711	3	-0.0108	-4.84	825	843
gi|328777858	vacuolar protein sorting-associated protein 13C-like isoform X1 [Apis mellifera]	Nurse	SVsQLsLLKDLTTTIAEK	14.05	8.94		0.95	0.85		S3 Phospho	S6 Phospho		62.77	18.91	2	2106.03	703.014	3	-0.00855	-4.06	825	842
gi|328777858	vacuolar protein sorting-associated protein 13C-like isoform X1 [Apis mellifera]	Nurse	MLQsQNsLLHLPENGLAK	1000	1000		1	1		S4 Phospho	S7 Phospho		105.15	33.59	2	2151.98	1076.99	2	-0.0139	-6.46	1408	1425
gi|328777858	vacuolar protein sorting-associated protein 13C-like isoform X1 [Apis mellifera]	Nurse	QLIsMGKsEEDVLLHLR	1000	1000		1	1		S4 Phospho	S8 Phospho		150.61	42.11	2	2126.98	709.999	3	-0.0112	-5.29	700	716
gi|328777858	vacuolar protein sorting-associated protein 13C-like isoform X1 [Apis mellifera]	Nurse	IAGDLEKTVsFIYTESHtTLLK	34	0		1	0		S10 Phospho	T18 Phospho		66.24	11.65	2	2625.24	876.085	3	-0.00564	-2.15	2433	2454
gi|328777858	vacuolar protein sorting-associated protein 13C-like isoform X1 [Apis mellifera]	Nurse	sVSQLSLLK	28.23			1			S1 Phospho			97.65	21.09	2	1053.55	527.779	2	-0.00558	-5.29	825	833
gi|328777858	vacuolar protein sorting-associated protein 13C-like isoform X1 [Apis mellifera]	Nurse	LTHLVsIQEETTTFLR	63.52			1			S6 Phospho			114.5	38.66	2	1966.98	984.492	2	-0.0083	-4.22	1011	1026
gi|328777858	vacuolar protein sorting-associated protein 13C-like isoform X1 [Apis mellifera]	Nurse	QLVDIKsQEK	1000			1			S7 Phospho			61.23	24.34	2	1266.62	634.315	2	-0.0081	-6.39	123	132
gi|328777858	vacuolar protein sorting-associated protein 13C-like isoform X1 [Apis mellifera]	Nurse	KQLVDIKsQEK	1000			1			S8 Phospho			177.6	43.13	2	1394.72	698.365	2	-0.0017	-1.22	122	132
gi|328777906	uncharacterized protein LOC409956 isoformX1 [Apis mellifera]	Nurse	HANSsPKPGQENGNAHGtPMK	15	77.71		0.97	1		S5 Phospho	T18 Phospho		109.58	53.58	2	2317.93	773.648	3	-0.00975	-4.2	331	351
gi|328777906	uncharacterized protein LOC409956 isoformX1 [Apis mellifera]	Nurse	GGKPITPTPGQTAPPLPGcDTTDNAQTTVDHDsSSSPLLK	32.28			1			S33 Phospho			55.26	32.09	2	4137.92	1380.31	3	-0.0178	-4.31	283	322
gi|328777906	uncharacterized protein LOC409956 isoformX1 [Apis mellifera]	Nurse	QQHQGVLSEsPKHNGTVVKK	22.85			0.99			S10 Phospho			83.37	30.12	2	2280.14	761.051	3	-0.00879	-3.85	84	103
gi|328777906	uncharacterized protein LOC409956 isoformX1 [Apis mellifera]	Nurse	VITIsPK	17.98			0.98			S5 Phospho			88.06	16.86	2	836.441	419.226	2	-0.00478	-5.71	46	52
gi|328777906	uncharacterized protein LOC409956 isoformX1 [Apis mellifera]	Nurse	QQHQGVLSEsPK	13.27			0.95			S10 Phospho			59.47	25.68	2	1416.64	709.326	2	-0.00304	-2.14	84	95
gi|328777933	nucleoside diphosphate kinase [Apis mellifera]	Nurse	KHysDLASRPFFPGLIK	17.98	0		0.99	0.07		Y3 Phospho	S4 Phospho		88.32	30.47	2	2135	712.672	3	-0.00675	-3.16	68	84
gi|328777933	nucleoside diphosphate kinase [Apis mellifera]	Nurse	yMLGEtNPKDSAPGTIR	52.83	81.9		1	1		Y1 Phospho	T6 Phospho		109.19	26.13	2	2008.84	1005.42	2	-0.0148	-7.35	107	123
gi|328777938	U1 small nuclear ribonucleoprotein 70 kDa isoformX1 [Apis mellifera]	Nurse	sRDRLPDPDIEEIQR	1 000			1			S1 Phospho			167.99	42.87	2	1917.89	959.95	2	-0.0101	-5.26	269	283
gi|328778011	uncharacterized protein LOC727223 isoform X1 [Apis mellifera]	Nurse	MNtPPQTPTSQK	102.46			1			T3 Phospho			102.4	37.36	2	1408.61	705.308	2	-0.00638	-4.52	1291	1302
gi|328778104	rho guanine nucleotide exchange factor 28-like isoform X9 [Apis mellifera]	Nurse	SSNNDTGSDPDLLVNcSTNssPTHFPSVGPR	0	20.98		0.01	0.98		S20 Phospho	S21 Phospho		80.08	20	2	3418.38	1140.46	3	-0.0187	-5.48	182	212
gi|328778104	rho guanine nucleotide exchange factor 28-like isoform X9 [Apis mellifera]	Nurse	sPPEYPHQQQHQR	76.68			1			S1 Phospho			142.07	54.8	2	1710.73	571.248	3	-0.0057	-3.33	1418	1430
gi|328778104	rho guanine nucleotide exchange factor 28-like isoform X9 [Apis mellifera]	Nurse	RRsWTDLEDTR	45.56			1			S3 Phospho			121.67	19.65	2	1513.67	505.561	3	-0.00756	-4.99	222	232
gi|328778104	rho guanine nucleotide exchange factor 28-like isoform X9 [Apis mellifera]	Nurse	ITRsPPEYPHQQQHQR	20.04			1			S4 Phospho			137.03	48.59	2	2080.96	521.245	4	-0.0113	-5.42	1415	1430
gi|328778104	rho guanine nucleotide exchange factor 28-like isoform X9 [Apis mellifera]	Nurse	LTSScPsLcPLISSEIAPR	25.38			1			S7 Phospho			59.39	20.69	2	2167.01	723.34	3	-0.00825	-3.8	163	181
gi|328778104	rho guanine nucleotide exchange factor 28-like isoform X9 [Apis mellifera]	Nurse	SIsLSSLDSEMEIELHGK	19.23			0.99			S3 Phospho			206.67	53.83	2	2053.93	1027.97	2	-0.0103	-5.01	253	270
gi|328778104	rho guanine nucleotide exchange factor 28-like isoform X9 [Apis mellifera]	Nurse	RYsGQNHLQAQNMR	17.98			0.98			S3 Phospho			117.52	51.74	2	1781.78	594.932	3	-0.00627	-3.52	237	250
gi|328778117	homer protein homolog 2-like isoform X2 [Apis mellifera]	Nurse	SQSVSQQsTEsPQHQGK	0	16.24		0.34	0.98		S8 Phospho	S11 Phospho		88	42.9	2	2001.78	1001.89	2	-0.0119	-5.94	215	231
gi|328778117	homer protein homolog 2-like isoform X2 [Apis mellifera]	Nurse	LQSNSSSVTPATSANVsPITSR	33.56			1			S17 Phospho			176.33	47.75	2	2283.07	1142.54	2	-0.00774	-3.39	124	145
gi|328778154	coronin-7-like isoform X2 [Apis mellifera]	Nurse	TMSNFVGDVIQcsLEQDHMEGVEEHEWDE	19.33			1			S13 Phospho			30.85	16.17	2	3529.38	1177.46	3	-0.00885	-2.51	1183	1211
gi|328778154	coronin-7-like isoform X2 [Apis mellifera]	Nurse	SVsVTDGNLAEK	30.18			1			S3 Phospho			81.38	34.47	2	1298.58	650.292	2	-0.0073	-5.62	661	672
gi|328778154	coronin-7-like isoform X2 [Apis mellifera]	Nurse	AMGsPTMLR	46.21			1			S4 Phospho			97.5	26.38	2	1042.43	522.221	2	-0.0079	-7.57	673	681
gi|328778154	coronin-7-like isoform X2 [Apis mellifera]	Nurse	NKDEsPENEELGNFER	1000			1			S5 Phospho			107.71	35.16	2	1985.8	993.901	2	-0.0137	-6.89	627	642
gi|328778208	uncharacterized protein DDB_G0287625-like [Apis mellifera]	Nurse	TNsLPNLR	37.03			1			S3 Phospho			73.39	31.22	2	993.464	497.736	2	-0.00756	-7.6	162	169
gi|328778208	uncharacterized protein DDB_G0287625-like [Apis mellifera]	Nurse	TNsLPNLRDPTSVHNR	28.38			1			S3 Phospho			98.85	41.57	2	1899.9	950.951	2	-0.00812	-4.27	162	177
gi|328778241	progestin and adipoQ receptor family member 4-like isoform X1 [Apis mellifera]	Nurse	RWsDMPQHLQFNPHIR	1000			1			S3 Phospho			140.12	56.07	2	2140.98	536.249	4	-0.0132	-6.14	17	32
gi|328778256	J domain-containing protein CG6693-like isoformX1 [Apis mellifera]	Nurse	KIsVEDINNYEK	192.28			1			S3 Phospho			209.71	45.51	2	1530.7	766.351	2	-0.011	-7.18	107	118
gi|328778339	prohormone-3 [Apis mellifera]	Nurse	SGLYQRPLSTSYGYSYDsLEEVIPcYER	17.99			1			S18 Phospho			196.83	51.06	2	3411.5	1138.17	3	-0.0178	-5.23	54	81
gi|328778339	prohormone-3 [Apis mellifera]	Nurse	SIVQYTsGEKR	16.22			0.95			S7 Phospho			99.88	24.86	2	1346.62	674.316	2	-0.00706	-5.24	202	212
gi|328778488	dedicator of cytokinesis protein 3-like isoform X1 [Apis mellifera]	Nurse	LPLRHsLPtPTDGVDQTGLR	31.3	39.54		1	1		S6 Phospho	T9 Phospho		118.29	35.78	2	2332.1	778.367	3	-0.0201	-8.63	1701	1720
gi|328778488	dedicator of cytokinesis protein 3-like isoform X1 [Apis mellifera]	Nurse	SLSKPLsPK	19.86			1			S7 Phospho			43.81	19.97	2	1035.54	518.772	2	-0.00778	-7.5	1692	1700
gi|328778549	brefeldin A-inhibited guanine nucleotide-exchange protein 1 [Apis mellifera]	Nurse	YGsAGSLSSANSSLVGNK	14.04			0.96			S3 Phospho			171.76	50.08	2	1777.79	889.898	2	-0.00836	-4.7	551	568
gi|328778599	UPF0518 protein AAEL005291-like isoform X5 [Apis mellifera]	Nurse	SRDsPPKDADPSAcYDSFcK	37.11			1			S4 Phospho			182.15	30.45	2	2381.93	794.979	3	-0.0144	-6.03	18	37
gi|328778635	uncharacterized protein LOC413618 [Apis mellifera]	Nurse	IHQPVFGGVMTEDSQSsDTDLR	22.09			0.98			S17 Phospho			127.71	34.6	2	2498.08	833.704	3	0.0107	4.26	690	711
gi|328778804	SH3 domain-binding glutamic acid-rich protein homolog isoform X2 [Apis mellifera]	Nurse	VAPPVsAKENVIDLNQSK	172.53			1			S6 Phospho			170.92	50.42	2	1988	995.001	2	-0.0109	-5.49	96	113
gi|328778804	SH3 domain-binding glutamic acid-rich protein homolog isoform X2 [Apis mellifera]	Nurse	TTLsSENVQSDESK	20.98			0.99			S4 Phospho			147.93	55.72	2	1603.66	802.836	2	-0.00574	-3.58	144	157
gi|328778864	ATP-binding cassette sub-family A member 2-like isoform X2 [Apis mellifera]	Nurse	LLGGDctPTtPSGDR	19.23	0		0.99	0.5		T7 Phospho	T10 Phospho		71.25	29.62	2	1705.64	853.824	2	-0.0105	-6.15	1620	1634
gi|328778864	ATP-binding cassette sub-family A member 2-like isoform X2 [Apis mellifera]	Nurse	LLGGDctPTtPSGDRITSLK	27.61	0		0.99	0.04		T7 Phospho	T10 Phospho		55.07	15.09	2	2247.99	750.333	3	-0.00892	-3.97	1620	1639
gi|328778900	phosphofurin acidic cluster sorting protein 2-like isoformX1 [Apis mellifera]	Nurse	RADSDSHPENWTDHEANDPPNYVtGSPPKSEQHNK	16.25			0.99			T24 Phospho			82.49	14.06	2	4035.7	1009.94	4	0.0094	2.33	374	408
gi|328778947	serine/threonine-protein phosphatase 2A 56 kDa regulatory subunit gamma isoform-like isoform X5 [Apis mellifera]	Nurse	RKsDLPQDTYTmR	112.42	1000		1	1		S3 Phospho	M12 Oxidation (M)		97.25	27.94	2	1705.75	569.587	3	-0.0113	-6.63	565	577
gi|328778989	histone-lysine N-methyltransferase SETD1B-like isoform 1 [Apis mellifera]	Nurse	SLDcPtPTGREtPIPNIK	18.19	0		0.99	0.34		T6 Phospho	T12 Phospho		95.99	40.29	2	2154.94	1078.48	2	-0.0045	-2.09	895	912
gi|328778989	histone-lysine N-methyltransferase SETD1B-like isoform 1 [Apis mellifera]	Nurse	HRsPGPVQPNIIR	1000			1			S3 Phospho			150.04	28.2	2	1549.79	517.601	3	-0.00922	-5.95	1018	1030
gi|328779022	clathrin heavy chain-like isoform 1 [Apis mellifera]	Nurse	KcsQPIEGHAASFAQFK	144.81			1			S3 Phospho			193.37	46.36	2	1984.89	662.633	3	-0.0112	-5.62	189	205
gi|328779129	sodium/hydrogen exchanger 3 isoform X2 [Apis mellifera]	Nurse	RVsMMELGSMEK	71.27			1			S3 Phospho			103.49	30.47	2	1476.62	739.313	2	-0.0077	-5.21	972	983
gi|328779129	sodium/hydrogen exchanger 3 isoform X2 [Apis mellifera]	Nurse	VTtPTATETMLPWKR	14.48			0.97			T3 Phospho			149.89	32.99	2	1810.87	906.44	2	-0.00522	-2.88	855	869
gi|328779129	sodium/hydrogen exchanger 3 isoform X2 [Apis mellifera]	Nurse	DESYRVTtPTATETMLPWKR	16.24			0.95			T8 Phospho			213.41	57.19	2	2461.13	821.384	3	-0.00765	-3.11	850	869
gi|328779153	regulation of nuclear pre-mRNA domain-containing protein 1B-like isoform X4 [Apis mellifera]	Nurse	ELHVTLsPR	26.31			1			S7 Phospho			86.72	24.41	2	1130.55	566.279	2	-0.0055	-4.86	172	180
gi|328779153	regulation of nuclear pre-mRNA domain-containing protein 1B-like isoform X4 [Apis mellifera]	Nurse	AAFTDTSRDPGtPPPK	35.14			1			T12 Phospho			80.36	23.18	2	1736.78	869.391	2	-0.011	-6.33	126	141
gi|328779160	myb-like protein X-like [Apis mellifera]	Nurse	SANGQIVIEKAsPIKK	112.54			1			S12 Phospho			122.9	25.5	2	1761.94	588.317	3	-0.0099	-5.61	65	80
gi|328779321	protein LSM14 homolog A isoform X2 [Apis mellifera]	Nurse	STtPTSSLLTRKSPtMDQSIQVGHQQQQQQQQSGNVGK	20.98	0		0.98	0.15		T3 Phospho	T15 Phospho		100.69	25.91	2	4297.98	1075.5	4	-0.0174	-4.05	200	237
gi|328779321	protein LSM14 homolog A isoform X2 [Apis mellifera]	Nurse	SPtmDQSIQVGHQQQQQQQQSGNVGK	1.4	1000		0.41	1		T3 Phospho	M4 Oxidation (M)		191.09	34.28	2	2961.3	988.103	3	-0.0176	-5.93	212	237
gi|328779321	protein LSM14 homolog A isoform X2 [Apis mellifera]	Nurse	DQSLEDGVLDLISGGsR	16.24			1			S16 Phospho			102.3	23.99	2	1839.83	920.918	2	-0.00378	-2.05	183	199
gi|328779321	protein LSM14 homolog A isoform X2 [Apis mellifera]	Nurse	KDDsGNETGAGEGEPEEEPEIVHYDK	23.89			1			S4 Phospho			148.66	45.45	2	2910.17	971.059	3	-0.0185	-6.35	367	392
gi|328779321	protein LSM14 homolog A isoform X2 [Apis mellifera]	Nurse	KSPTMDQsIQVGHQQQQQQQQSGNVGK	33.56			1			S8 Phospho			142.48	56.7	2	3073.4	1537.7	2	-0.0177	-5.76	211	237
gi|328779321	protein LSM14 homolog A isoform X2 [Apis mellifera]	Nurse	STtPTSSLLTR	17.01			0.96			T3 Phospho			101.06	22.71	2	1242.59	622.296	2	-0.0091	-7.32	200	210
gi|328779522	protein numb-like isoform X1 [Apis mellifera]	Nurse	ALsLGSAAmNQATR	72.17	1000		1	1		S3 Phospho	M9 Oxidation (M)		177.69	33.81	2	1485.66	743.836	2	-0.00818	-5.5	613	626
gi|328779522	protein numb-like isoform X1 [Apis mellifera]	Nurse	SHsLEPTDLSR	50.42			1			S3 Phospho			182.53	43.36	2	1320.57	661.289	2	-0.0085	-6.43	301	311
gi|328779522	protein numb-like isoform X1 [Apis mellifera]	Nurse	TRSHsLEPTDLSR	38.36			1			S5 Phospho			84.07	33.98	2	1577.72	526.913	3	-0.00537	-3.4	299	311
gi|328779522	protein numb-like isoform X1 [Apis mellifera]	Nurse	SFRDsFR	41.54			1			S5 Phospho			72.28	16.83	2	993.407	497.707	2	-0.00798	-8.02	41	47
gi|328779522	protein numb-like isoform X1 [Apis mellifera]	Nurse	SFRDsFRR	59.08			1			S5 Phospho			63.17	18.92	2	1149.51	384.175	3	-0.00705	-6.13	41	48
gi|328779522	protein numb-like isoform X1 [Apis mellifera]	Nurse	RSFRDsFR	49.27			1			S6 Phospho			56.66	20.32	2	1149.51	575.76	2	-0.00416	-3.61	40	47
gi|328779522	protein numb-like isoform X1 [Apis mellifera]	Nurse	GFTQLNQAsPFKR	24.52			1			S9 Phospho			54.07	32.2	2	1572.74	787.375	2	-0.0105	-6.67	271	283
gi|328779563	secretory carrier-associated membrane protein 1 isoform X2 [Apis mellifera]	Nurse	TPQQTVNTALGSTISPtsDQRSESEWK	20.98	0		0.98	0.02		T17 Phospho	S18 Phospho		141.09	29.66	2	3107.35	1036.79	3	-0.0121	-3.91	89	115
gi|328779563	secretory carrier-associated membrane protein 1 isoform X2 [Apis mellifera]	Nurse	TPQQTVNTALGSTIsPTSDQR	17.99			1			S15 Phospho			122	34.98	2	2281.06	761.356	3	-0.0128	-5.62	89	109
gi|328779673	protein lethal(2)essential for life-like [Apis mellifera]	Nurse	IYsPLNNR	23.96			1			S3 Phospho			110.12	22.91	2	1055.48	528.745	2	-0.00656	-6.21	46	53
gi|328779675	protein lethal(2)essential for life-like [Apis mellifera]	Nurse	ImHVYDFLPQKTsPK	1000	17.01		1	0.98		M2 Oxidation (M)	S13 Phospho		140.47	24.93	2	1898.9	950.453	2	-0.0106	-5.59	39	53
gi|328779675	protein lethal(2)essential for life-like [Apis mellifera]	Nurse	AHsTINPNLR	35.92			1			S3 Phospho			98.91	53.31	2	1201.56	601.785	2	-0.0059	-4.9	18	27
gi|328779675	protein lethal(2)essential for life-like [Apis mellifera]	Nurse	VDLDVQQFsPEEINVK	1000			1			S9 Phospho			153.31	53.03	2	1938.9	970.453	2	-0.008	-4.12	85	100
gi|328779705	TBC1 domain family member 1 isoformX2 [Apis mellifera]	Nurse	SLRVsPEQQLTVNTGPK	34.79			1			S5 Phospho			206.65	46.44	2	1932.97	967.486	2	-0.0115	-5.95	506	522
gi|328779757	sestrin-1-like isoformX1 [Apis mellifera]	Nurse	NTVEGWLGGVGsPNHSDDTGEMEDSESLGGK	37.5			1			S12 Phospho			193.72	48.73	2	3240.32	1081.11	3	-0.0268	-8.28	47	77
gi|328779757	sestrin-1-like isoformX1 [Apis mellifera]	Nurse	KFsAGQIK	1000			1			S3 Phospho			87.57	32.05	2	957.468	479.74	2	-0.004	-4.17	386	393
gi|328779757	sestrin-1-like isoformX1 [Apis mellifera]	Nurse	RPLsQDEDVSSK	120.21			1			S4 Phospho			133.31	16.16	2	1439.63	720.806	2	-0.0336	-23.3	394	405
gi|328779757	sestrin-1-like isoformX1 [Apis mellifera]	Nurse	VLEsPDVTPGDVGR	89.54			1			S4 Phospho			125.45	47.03	2	1519.69	760.851	2	-0.0063	-4.14	409	422
gi|328779757	sestrin-1-like isoformX1 [Apis mellifera]	Nurse	YDMNMDRsPTK	29.38			1			S8 Phospho			59.91	26.26	2	1436.55	719.277	2	-0.0079	-5.49	85	95
gi|328779757	sestrin-1-like isoformX1 [Apis mellifera]	Nurse	SSsVLDSDIGHFIEDPTFIYQDFAK	17.47			0.95			S3 Phospho			154.58	38.38	2	2910.3	971.104	3	-0.0129	-4.42	771	795
gi|328779806	microtubule-associated protein Jupiter-like isoform X1 [Apis mellifera]	Nurse	VLKPPGGGSSDIFGAAPEETsPR	23.98			1			S21 Phospho			128.2	29.72	2	2348.1	1175.05	2	-0.0125	-5.33	22	44
gi|328779806	microtubule-associated protein Jupiter-like isoform X1 [Apis mellifera]	Nurse	RVLKPPGGGSSDIFGAAPEETsPR	20.98			1			S22 Phospho			151.44	26.48	2	2504.21	835.739	3	-0.013	-5.17	21	44
gi|328779806	microtubule-associated protein Jupiter-like isoform X1 [Apis mellifera]	Nurse	RVLKPPGGGSSDIFGAAPEETsPRR	20.98			1			S22 Phospho			156.66	42.37	2	2660.31	887.772	3	-0.0155	-5.84	21	45
gi|328779806	microtubule-associated protein Jupiter-like isoform X1 [Apis mellifera]	Nurse	SNISLSGESMSSSVSSGAAtSPAK	23.98			1			T20 Phospho			107.54	27.22	2	2321.01	1161.51	2	-0.0117	-5.04	104	127
gi|328779806	microtubule-associated protein Jupiter-like isoform X1 [Apis mellifera]	Nurse	VLKPPGGGSSDIFGAAPEETsPRR	19.22			0.99			S21 Phospho			128.63	17.32	2	2504.21	1253.11	2	-0.00495	-1.97	22	45
gi|328779954	G protein-coupled receptor kinase 2 isoform X2 [Apis mellifera]	Nurse	DVLDIEQFstVKGVNLDATDDTFYSK	14.06	14.51		0.99	0.99		S9 Phospho	T10 Phospho		88.41	12.66	2	3079.34	1540.69	2	0.0241	7.82	479	504
gi|328779954	G protein-coupled receptor kinase 2 isoform X2 [Apis mellifera]	Nurse	DVLDIEQFsTVK	19.22			0.99			S9 Phospho			69.07	38.62	2	1472.68	737.346	2	-0.00336	-2.28	479	490
gi|328779958	cGMP-specific 3',5'-cyclic phosphodiesterase-like isoform X4 [Apis mellifera]	Nurse	sPLKNIHQEENLLSR	212.18			1			S1 Phospho			193.77	40.21	2	1856.91	619.976	3	-0.0109	-5.89	161	175
gi|328779958	cGMP-specific 3',5'-cyclic phosphodiesterase-like isoform X4 [Apis mellifera]	Nurse	sPSRMYTSLVGR	60.22			1			S1 Phospho			41.27	14.12	2	1432.65	717.333	2	-0.0024	-1.67	201	212
gi|328779958	cGMP-specific 3',5'-cyclic phosphodiesterase-like isoform X4 [Apis mellifera]	Nurse	REsNNIEMEDIFQQHATNDGNK	98.63			1			S3 Phospho			108.17	33.09	2	2669.12	890.711	3	-0.00744	-2.79	478	499
gi|328780018	UPF0364 protein C6orf211 homolog isoform X2 [Apis mellifera]	Nurse	SNsVEIR	32.35			1			S3 Phospho			81.94	25.48	2	883.38	442.695	2	-0.00562	-6.35	5	11
gi|328780018	UPF0364 protein C6orf211 homolog isoform X2 [Apis mellifera]	Nurse	SNsVEIRDLQDIQTPFGVR	26.79			1			S3 Phospho			197.66	38.13	2	2253.08	752.03	3	-0.0118	-5.26	5	23
gi|328780029	tropomodulin isoformX1 [Apis mellifera]	Nurse	EDDVsLIDLNWNNIK	1000			1			S5 Phospho			125.48	31.88	2	1866.84	934.423	2	-0.0093	-4.98	268	282
gi|328780029	tropomodulin isoformX1 [Apis mellifera]	Nurse	cSYEcDKsPTGPLNR	46.21			1			S8 Phospho			178.03	54.28	2	1862.73	932.368	2	-0.0121	-6.49	120	134
gi|328780081	RNA-binding protein 26 isoform X2 [Apis mellifera]	Nurse	IDGsPGGGtPTQDSNHGDVDMR	21.6	30.07		0.99	1		S4 Phospho	T9 Phospho		116.68	39.23	2	2371.88	791.629	3	-0.0144	-6.07	276	297
gi|328780081	RNA-binding protein 26 isoform X2 [Apis mellifera]	Nurse	NRsPTPLRsR	15.67	8.69		0.98	0.88		S3 Phospho	S9 Phospho		34.57	15.2	2	1342.59	672.298	2	-0.0097	-7.22	242	251
gi|328780081	RNA-binding protein 26 isoform X2 [Apis mellifera]	Nurse	NRsPTPLR	40.2			1			S3 Phospho			76.53	19.14	2	1019.49	510.75	2	-0.00696	-6.82	242	249
gi|328780081	RNA-binding protein 26 isoform X2 [Apis mellifera]	Nurse	SRPWRNEsPPNTR	28.2			1			S8 Phospho			62.12	18.91	2	1675.76	559.589	3	-0.0133	-7.96	196	208
gi|328780081	RNA-binding protein 26 isoform X2 [Apis mellifera]	Nurse	SDPDGGGtPPGINPPPPALNTEK	18.6			0.99			T8 Phospho			113.96	52.86	2	2307.04	1154.53	2	-0.0049	-2.12	84	106
gi|328780108	uncharacterized protein KIAA0513-like isoform X3 [Apis mellifera]	Nurse	SALGGsGEYLQGLGSR	27.84			1			S6 Phospho			144.5	42.23	2	1630.74	816.372	2	-0.0063	-3.86	28	43
gi|328780113	uncharacterized protein LOC410006 isoform X7 [Apis mellifera]	Nurse	RDSAtQITSIsPPNEPQEPATNQR	0	22.09		0.47	1		T5 Phospho	S11 Phospho		140.78	29.89	2	2796.21	933.072	3	-0.0193	-6.92	49	72
gi|328780113	uncharacterized protein LOC410006 isoform X7 [Apis mellifera]	Nurse	RRssLAQLTDILR	128.03	117.12		1	1		S3 Phospho	S4 Phospho		175.47	26.13	2	1687.82	563.611	3	-0.00698	-4.13	74	86
gi|328780113	uncharacterized protein LOC410006 isoform X7 [Apis mellifera]	Nurse	KDsLSPDSASYPR	46.21			1			S3 Phospho			150.83	29.79	2	1501.64	751.825	2	-0.0097	-6.45	451	463
gi|328780113	uncharacterized protein LOC410006 isoform X7 [Apis mellifera]	Nurse	RSsLAQLTDILR	23.98			1			S3 Phospho			207.79	37.73	2	1451.75	726.879	2	-0.00806	-5.55	75	86
gi|328780113	uncharacterized protein LOC410006 isoform X7 [Apis mellifera]	Nurse	QSQQSQQsMDSGSGVMPVK	26.79			1			S8 Phospho			190.65	51.14	2	2087.87	1044.94	2	-0.0079	-3.78	225	243
gi|328780113	uncharacterized protein LOC410006 isoform X7 [Apis mellifera]	Nurse	EHLEARNsMDKGER	1000			1			S8 Phospho			30.53	15.14	2	1750.75	584.585	3	-0.013	-7.45	266	279
gi|328780113	uncharacterized protein LOC410006 isoform X7 [Apis mellifera]	Nurse	RQSQQSQQsMDSGSGVMPVK	31.52			1			S9 Phospho			170.41	32.5	2	2243.97	1122.98	2	-0.0175	-7.79	224	243
gi|328780113	uncharacterized protein LOC410006 isoform X7 [Apis mellifera]	Nurse	RQStTDEIFIAR	35.92			1			T4 Phospho			150.54	45.74	2	1515.71	758.857	2	-0.01	-6.62	535	546
gi|328780113	uncharacterized protein LOC410006 isoform X7 [Apis mellifera]	Nurse	ESsVDSGIR	16.22			0.98			S3 Phospho			70.8	19.15	2	1028.42	515.214	2	-0.0055	-5.34	136	144
gi|328780113	uncharacterized protein LOC410006 isoform X7 [Apis mellifera]	Nurse	DSATQITSIsPPNEPQEPATNQR	17.98			0.97			S10 Phospho			193.99	55.33	2	2560.14	1281.07	2	-0.0105	-4.1	50	72
gi|328780255	uncharacterized protein LOC409872 isoform X4 [Apis mellifera]	Nurse	IKNNsQESNSSTTILNDDSK	19.23			0.97			S5 Phospho			132.73	38.91	2	2274	1138	2	-0.0103	-4.53	497	516
gi|328780318	glycerol-3-phosphate acyltransferase 4-like isoform X2 [Apis mellifera]	Nurse	RDsFETLKR	43.41			1			S3 Phospho			76.64	27.51	2	1230.58	411.197	3	-0.00958	-7.78	147	155
gi|328780318	glycerol-3-phosphate acyltransferase 4-like isoform X2 [Apis mellifera]	Nurse	RDsFETLK	30.67			1			S3 Phospho			57.38	15.71	2	1074.47	538.241	2	-0.00744	-6.92	147	154
gi|328780443	uncharacterized protein LOC100578822 [Apis mellifera]	Nurse	RRsVTsETEEIVADIGR	22.37	0		0.99	0.07		S3 Phospho	S6 Phospho		67.5	22.06	2	2076.92	693.312	3	-0.0117	-5.64	102	118
gi|328780443	uncharacterized protein LOC100578822 [Apis mellifera]	Nurse	RAFsQTEERPsTPVPPVEWNDDRYAAAR	0	13.91		0.02	0.98		S4 Phospho	S11 Phospho		49.41	24.86	2	3404.5	1135.83	3	-0.0232	-6.83	566	593
gi|328780443	uncharacterized protein LOC100578822 [Apis mellifera]	Nurse	sADVDcLKK	1 000			1			S1 Phospho			113.14	36.64	2	1114.47	558.24	2	-0.00778	-6.97	42	50
gi|328780443	uncharacterized protein LOC100578822 [Apis mellifera]	Nurse	TESNQELSSSTKHsPDANEQSK	47.6			1			S14 Phospho			190.07	38.91	2	2483.04	828.684	3	-0.0155	-6.25	297	318
gi|328780443	uncharacterized protein LOC100578822 [Apis mellifera]	Nurse	FsEDLGTAKPK	76.5			1			S2 Phospho			99.65	36.41	2	1271.58	636.797	2	-0.00102	-0.8	430	440
gi|328780443	uncharacterized protein LOC100578822 [Apis mellifera]	Nurse	SRsADVDcLKK	33.68			1			S3 Phospho			258.56	38.47	2	1357.61	679.808	2	-0.00598	-4.4	40	50
gi|328780443	uncharacterized protein LOC100578822 [Apis mellifera]	Nurse	RNsQDLEFNDR	1 000			1			S3 Phospho			162.45	28.89	2	1472.6	737.305	2	-0.0101	-6.85	366	376
gi|328780443	uncharacterized protein LOC100578822 [Apis mellifera]	Nurse	AFsQTEERPSTPVPPVEWNDDR	28.64			1			S3 Phospho			144.25	34.4	2	2636.15	879.72	3	-0.0171	-6.47	567	588
gi|328780443	uncharacterized protein LOC100578822 [Apis mellifera]	Nurse	SHsADVTHIK	66.66			1			S3 Phospho			197.21	54.07	2	1173.52	587.764	2	-0.00493	-4.2	161	170
gi|328780443	uncharacterized protein LOC100578822 [Apis mellifera]	Nurse	SHsADVTHIKK	56.34			1			S3 Phospho			179.28	43.23	2	1301.61	434.876	3	-0.00957	-7.35	161	171
gi|328780443	uncharacterized protein LOC100578822 [Apis mellifera]	Nurse	TEsPKWEPLRK	26.92			1			S3 Phospho			90.42	48.18	2	1449.7	484.24	3	-0.00594	-4.09	268	278
gi|328780443	uncharacterized protein LOC100578822 [Apis mellifera]	Nurse	KLsPTKEEESTTTK	46.21			1			S3 Phospho			191.69	41.74	2	1657.78	829.892	2	-0.0125	-7.53	127	140
gi|328780443	uncharacterized protein LOC100578822 [Apis mellifera]	Nurse	SRsADVDcLK	31.19			1			S3 Phospho			187.11	32.93	2	1229.51	615.761	2	-0.00558	-4.53	40	49
gi|328780443	uncharacterized protein LOC100578822 [Apis mellifera]	Nurse	AFsQTEERPSTPVPPVEWNDDRYAAAR	20.74			1			S3 Phospho			78.95	25.2	2	3168.43	1057.15	3	-0.0127	-4.02	567	593
gi|328780443	uncharacterized protein LOC100578822 [Apis mellifera]	Nurse	SVTsETEEIVADIGR	40			1			S4 Phospho			192.29	39.86	2	1684.76	843.381	2	-0.00982	-5.82	104	118
gi|328780443	uncharacterized protein LOC100578822 [Apis mellifera]	Nurse	SVTsETEEIVADIGRK	41.94			1			S4 Phospho			180.24	50.06	2	1812.85	907.43	2	-0.00602	-3.32	104	119
gi|328780443	uncharacterized protein LOC100578822 [Apis mellifera]	Nurse	LRFsEDLGTAKPK	101.63			1			S4 Phospho			93.84	29.88	2	1540.77	771.385	2	-0.0104	-6.77	428	440
gi|328780443	uncharacterized protein LOC100578822 [Apis mellifera]	Nurse	RHtEIPDTSKLDPSR	97.96			1			T3 Phospho			142.38	33.19	2	1830.86	611.291	3	-0.0126	-6.89	60	74
gi|328780443	uncharacterized protein LOC100578822 [Apis mellifera]	Nurse	RHtEIPDTSK	105.8			1			T3 Phospho			121.48	29.98	2	1262.57	421.86	3	-0.00897	-7.1	60	69
gi|328780443	uncharacterized protein LOC100578822 [Apis mellifera]	Nurse	TYsDDYDEISRR	19.22			0.98			S3 Phospho			95.26	40.93	2	1598.62	800.316	2	-0.0089	-5.56	446	457
gi|328780443	uncharacterized protein LOC100578822 [Apis mellifera]	Nurse	TYsDDYDEISR	20.98			0.98			S3 Phospho			142.56	51.5	2	1442.52	722.266	2	-0.0077	-5.33	446	456
gi|328780443	uncharacterized protein LOC100578822 [Apis mellifera]	Nurse	GSYAEVAPLtPTKR	16.24			0.98			T10 Phospho			101.38	29.17	2	1568.76	785.383	2	-0.0097	-6.18	516	529
gi|328780443	uncharacterized protein LOC100578822 [Apis mellifera]	Nurse	RAFsQTEERPSTPVPPVEWNDDR	13.28			0.95			S4 Phospho			95.82	46.51	2	2792.26	931.754	3	-0.0163	-5.83	566	588
gi|328780443	uncharacterized protein LOC100578822 [Apis mellifera]	Nurse	RTYsDDYDEISRR	16.24			0.95			S4 Phospho			145.8	48.2	2	1754.73	585.914	3	-0.00732	-4.17	445	457
gi|328780480	97 kDa heat shock protein isoformX1 [Apis mellifera]	Nurse	ILSWLssSDDKNDENKGK	13.28	0		0.96	0.35		S6 Phospho	S7 Phospho		124.48	30.64	2	2194.92	732.643	3	-0.0115	-5.26	581	598
gi|328780480	97 kDa heat shock protein isoformX1 [Apis mellifera]	Nurse	LKsQGEPIKER	1000			1			S3 Phospho			104.85	36.94	2	1363.69	455.567	3	-0.00948	-6.95	708	718
gi|328780480	97 kDa heat shock protein isoformX1 [Apis mellifera]	Nurse	NQNsQGDGHIQTNQQQQPQEEK	82.1			1			S4 Phospho			119.74	25.14	2	2615.1	872.703	3	-0.0148	-5.68	842	863
gi|328780480	97 kDa heat shock protein isoformX1 [Apis mellifera]	Nurse	GARGsAPSYSSR	32.75			1			S5 Phospho			54.79	19.03	2	1274.54	638.274	2	-0.00824	-6.46	569	580
gi|328780480	97 kDa heat shock protein isoformX1 [Apis mellifera]	Nurse	ILSWLSSsDDKNDENK	17.99			1			S8 Phospho			82.45	25.57	2	1929.84	644.282	3	-0.0128	-6.64	581	596
gi|328780480	97 kDa heat shock protein isoformX1 [Apis mellifera]	Nurse	GHALDDLsAALQLAK	1000			1			S8 Phospho			151.62	64.24	2	1601.78	801.897	2	-0.0033	-2.06	726	740
gi|328780480	97 kDa heat shock protein isoformX1 [Apis mellifera]	Nurse	VRDFsVTDIQPYPLK	14.04			0.96			S5 Phospho			148	36.67	2	1856.91	929.458	2	-0.00708	-3.81	392	406
gi|328780513	CDK5 and ABL1 enzyme substrate 1-like isoformX1 [Apis mellifera]	Nurse	TQHLTPEsPPLSFNTDSK	28.36			1			S8 Phospho			101.73	36.69	2	2077.94	1039.97	2	-0.00752	-3.62	372	389
gi|328780564	KH domain-containing, RNA-binding, signal transduction-associated protein 3-like isoformX2 [Apis mellifera]	Nurse	HYTSTsGDDMYPSSR	41.94			1			S6 Phospho			154.46	51.38	2	1782.66	892.33	2	-0.0109	-6.11	325	339
gi|328780582	rho guanine nucleotide exchange factor 12 isoform X4 [Apis mellifera]	Nurse	LIASESMNDLsPPR	46			1			S11 Phospho			94.54	21.19	2	1608.72	805.366	2	-0.00512	-3.18	368	381
gi|328780582	rho guanine nucleotide exchange factor 12 isoform X4 [Apis mellifera]	Nurse	RPtPPTTLPEEPGPTIEDSSSTEHDNIPNKTDQDQEQESETK	32.23			1			T3 Phospho			138.36	37.74	2	4754.1	1189.53	4	0.0054	1.14	1323	1364
gi|328780593	microtubule-associated protein futsch-like isoformX1 [Apis mellifera]	Nurse	SHsPVSHTELPLSIYPYSNPR	14.06			0.99			S3 Phospho			162.72	56.48	2	2460.15	821.052	3	-0.0136	-5.55	453	473
gi|328780739	SAP domain-containing ribonucleoprotein-like isoformX1 [Apis mellifera]	Nurse	KLsTESNVSAKK	40			1			S3 Phospho			219.45	47.87	2	1370.68	686.345	2	-0.00545	-3.97	91	102
gi|328780739	SAP domain-containing ribonucleoprotein-like isoformX1 [Apis mellifera]	Nurse	KLsTESNVSAK	20.98			1			S3 Phospho			203.67	48.23	2	1242.59	622.298	2	-0.0061	-4.9	91	101
gi|328780739	SAP domain-containing ribonucleoprotein-like isoformX1 [Apis mellifera]	Nurse	RKLsTESNVSAK	17.98			0.98			S4 Phospho			130.07	54.17	2	1398.69	467.235	3	-0.00645	-4.61	90	101
gi|328780754	serine/threonine-protein kinase D3 isoformX2 [Apis mellifera]	Nurse	sVVGTPAYLAPEVLR	111.4			1			S1 Phospho			192.9	37.11	2	1650.84	826.423	2	-0.00756	-4.58	694	708
gi|328780822	cytoplasmic dynein 1 light intermediate chain 1 isoform X2 [Apis mellifera]	Nurse	QQAALLGVKDPTRsPTTR	16.24			1			S14 Phospho			135.26	48.48	2	2018.03	1010.02	2	-0.0104	-5.17	362	379
gi|328780822	cytoplasmic dynein 1 light intermediate chain 1 isoform X2 [Apis mellifera]	Nurse	WQDYTEPGDELDPGsPLRR	42.07			1			S15 Phospho			81.52	28.91	2	2310	771.003	3	-0.00855	-3.7	175	193
gi|328780822	cytoplasmic dynein 1 light intermediate chain 1 isoform X2 [Apis mellifera]	Nurse	WQDYTEPGDELDPGsPLR	49.22			1			S15 Phospho			87.19	41.37	2	2153.89	1077.95	2	-0.0115	-5.34	175	192
gi|328780822	cytoplasmic dynein 1 light intermediate chain 1 isoform X2 [Apis mellifera]	Nurse	KWQDYTEPGDELDPGsPLRR	78.72			1			S16 Phospho			158.19	33.44	2	2438.09	1220.05	2	-0.00954	-3.91	174	193
gi|328780822	cytoplasmic dynein 1 light intermediate chain 1 isoform X2 [Apis mellifera]	Nurse	KWQDYTEPGDELDPGsPLR	71.22			1			S16 Phospho			112.62	45.22	2	2281.99	1141.99	2	-0.0203	-8.89	174	192
gi|328780822	cytoplasmic dynein 1 light intermediate chain 1 isoform X2 [Apis mellifera]	Nurse	KIsPPNLNSSSEc	81.07			1			S3 Phospho			127.02	36.01	2	1511.63	756.82	2	-0.0085	-5.62	468	480
gi|328780822	cytoplasmic dynein 1 light intermediate chain 1 isoform X2 [Apis mellifera]	Nurse	TKKIsPPNLNSSSEc	17.99			0.99			S5 Phospho			37.87	17.89	2	1740.78	871.39	2	-0.0107	-6.17	466	480
gi|328780847	uncharacterized protein LOC552490 isoform X1 [Apis mellifera]	Nurse	KHsLPtPQcTSGITASQVR	20.26	20.26		0.98	0.98		S3 Phospho	T6 Phospho		86.01	24.03	2	2226.99	743.328	3	-0.0246	-11	65	83
gi|328780847	uncharacterized protein LOC552490 isoform X1 [Apis mellifera]	Nurse	RRFsEMPAPSVsPTASIR	54.99	15.01		1	0.91		S4 Phospho	S12 Phospho		80.45	42.08	2	2147.96	716.993	3	-0.00216	-1	223	240
gi|328780847	uncharacterized protein LOC552490 isoform X1 [Apis mellifera]	Nurse	FSEMPAPSVsPTASIR	28.23			1			S10 Phospho			115.99	47.56	2	1755.79	878.899	2	-0.0069	-3.93	225	240
gi|328780847	uncharacterized protein LOC552490 isoform X1 [Apis mellifera]	Nurse	SNsFDVSILHGAK	32.75			1			S3 Phospho			140.4	41.37	2	1453.66	485.559	3	-0.00702	-4.83	316	328
gi|328780847	uncharacterized protein LOC552490 isoform X1 [Apis mellifera]	Nurse	RFsEMPAPSVSPTASIR	106.01			1			S3 Phospho			105.4	28.02	2	1911.89	956.95	2	-0.00722	-3.78	224	240
gi|328780847	uncharacterized protein LOC552490 isoform X1 [Apis mellifera]	Nurse	RLsERGGESGPSAR	82.42			1			S3 Phospho			161.62	38.16	2	1537.7	513.57	3	-0.012	-7.82	84	97
gi|328780847	uncharacterized protein LOC552490 isoform X1 [Apis mellifera]	Nurse	NEsPPRcMDPDSPSLNPYLLSPWR	33.41			1			S3 Phospho			157.96	39.48	2	2907.27	970.088	3	-0.03	-10.3	38	61
gi|328780847	uncharacterized protein LOC552490 isoform X1 [Apis mellifera]	Nurse	cMDPDsPSLNPYLLSPWR	46.21			1			S6 Phospho			156.71	55.72	2	2226.95	1114.48	2	-0.0037	-1.66	44	61
gi|328780847	uncharacterized protein LOC552490 isoform X1 [Apis mellifera]	Nurse	SFRSNsFDVSILHGAK	27.61			1			S6 Phospho			127.84	52.08	2	1843.86	615.625	3	-0.0104	-5.66	313	328
gi|328780847	uncharacterized protein LOC552490 isoform X1 [Apis mellifera]	Nurse	ILPGRRDsESR	22.22			0.99			S8 Phospho			46.38	15.55	2	1364.66	683.333	2	-0.0052	-3.81	150	160
gi|328780847	uncharacterized protein LOC552490 isoform X1 [Apis mellifera]	Nurse	MyKTSTEQVcEIQPLEGNSSTQR	17.99			0.99			Y2 Phospho			137.66	48.43	2	2765.2	922.736	3	-0.018	-6.51	194	216
gi|328780866	pleckstrin homology domain-containing family G member 5-like isoform X8 [Apis mellifera]	Nurse	SRsLTQLDALGSK	28.23			1			S3 Phospho			222.95	39.8	2	1454.71	728.361	2	-0.0063	-4.33	279	291
gi|328780871	arginine/serine-rich protein PNISR-like isoform X1 [Apis mellifera]	Nurse	SKFDsDsEKEIEQDLDDGVHNQQVTEK	22.63	11.03		0.99	0.93		S5 Phospho	S7 Phospho		178.31	44.91	2	3279.35	1094.12	3	-0.016	-4.89	294	320
gi|328780871	arginine/serine-rich protein PNISR-like isoform X1 [Apis mellifera]	Nurse	FRDADsPDPHTHADRsPTTSNATIPTPK	27.76	11.57		1	0.9		S6 Phospho	S16 Phospho		57.93	21.73	2	3191.37	798.843	4	-0.0288	-9.01	337	364
gi|328780892	slit homolog 3 protein-like isoform X1 [Apis mellifera]	Nurse	HFsLQSGDR	62.49			1			S3 Phospho			105.98	32.68	2	1125.46	563.734	2	-0.0076	-6.75	1431	1439
gi|328780892	slit homolog 3 protein-like isoform X1 [Apis mellifera]	Nurse	HFsLQSGDRADNAcPSFISNIGTTPLNS	16.25			0.97			S3 Phospho			107.57	28.13	2	3085.36	1029.46	3	-0.0109	-3.55	1431	1458
gi|328780904	dedicator of cytokinesis protein 7-like [Apis mellifera]	Nurse	AQsNPDLPLEDLEMEVHSR	220.38			1			S3 Phospho			244.11	64.19	2	2258.99	753.997	3	-0.0197	-8.73	852	870
gi|328780904	dedicator of cytokinesis protein 7-like [Apis mellifera]	Nurse	RVsPIAR	1000			1			S3 Phospho			48.03	25.36	2	877.453	439.731	2	-0.0063	-7.17	135	141
gi|328781085	zinc finger CCCH domain-containing protein 14-like [Apis mellifera]	Nurse	SHsPsPTDLKSSTLLTNPLLTK	12.07	0		0.96	0.45		S3 Phospho	S5 Phospho		112.79	52.27	2	2496.19	833.071	3	-0.00309	-1.24	760	781
gi|328781085	zinc finger CCCH domain-containing protein 14-like [Apis mellifera]	Nurse	RNEMQNANTNKELsPFETSNNK	44.63			1			S14 Phospho			204.76	54.73	2	2645.15	882.721	3	-0.0139	-5.27	187	208
gi|328781085	zinc finger CCCH domain-containing protein 14-like [Apis mellifera]	Nurse	KLsPIIYNR	89.54			1			S3 Phospho			114.94	27.21	2	1182.62	592.312	2	-0.00684	-5.78	751	759
gi|328781085	zinc finger CCCH domain-containing protein 14-like [Apis mellifera]	Nurse	SHsPSPTDLK	43.2			1			S3 Phospho			140.92	39.76	2	1147.49	574.751	2	-0.0043	-3.74	760	769
gi|328781085	zinc finger CCCH domain-containing protein 14-like [Apis mellifera]	Nurse	RKLsPIIYNR	59.42			1			S4 Phospho			39.6	16.71	2	1338.72	670.363	2	-0.0061	-4.55	750	759
gi|328781085	zinc finger CCCH domain-containing protein 14-like [Apis mellifera]	Nurse	GNKcsDAEEEVEETK	107.72			1			S5 Phospho			104.94	20.77	2	1803.69	902.847	2	-0.00854	-4.73	515	529
gi|328781105	RNA-binding protein 39-like isoform X6 [Apis mellifera]	Nurse	sLtPITLPR	57.38	58.9		1	1		S1 Phospho	T3 Phospho		79.64	36.95	2	1156.53	579.27	2	-0.00482	-4.16	112	120
gi|328781105	RNA-binding protein 39-like isoform X6 [Apis mellifera]	Nurse	KRsLtPITLPR	62.71	45.34		1	1		S3 Phospho	T5 Phospho		72.73	45.53	2	1440.73	481.247	3	-0.00855	-5.93	110	120
gi|328781105	RNA-binding protein 39-like isoform X6 [Apis mellifera]	Nurse	GVsPLGIR	1 000			1			S3 Phospho			142.71	26.15	2	877.442	439.726	2	-0.0069	-7.85	128	135
gi|328781117	intracellular protein transport protein USO1-like isoform X2 [Apis mellifera]	Nurse	IcETLALAPPRLPsPPKEIR	23.88			1			S14 Phospho			101.54	39.66	2	2337.23	780.079	3	-0.013	-5.55	315	334
gi|328781117	intracellular protein transport protein USO1-like isoform X2 [Apis mellifera]	Nurse	LPsPPKEIR	1 000			1			S3 Phospho			62.95	15.5	2	1115.57	558.792	2	-0.00512	-4.58	326	334
gi|328781117	intracellular protein transport protein USO1-like isoform X2 [Apis mellifera]	Nurse	LPsPPKEIRK	1 000			1			S3 Phospho			61.52	19.77	2	1243.67	415.562	3	-0.00675	-5.42	326	335
gi|328781190	ADP-ribosylation factor GTPase-activating protein 1-like isoformX2 [Apis mellifera]	Nurse	GENWsPTTSTAK	36.69			1			S5 Phospho			126.29	28.61	2	1357.56	679.781	2	-0.009	-6.62	121	132
gi|328781289	long-chain-fatty-acid--CoA ligase 3-like isoformX1 [Apis mellifera]	Nurse	LcSEQWsPDMGLVTAAFK	38.36			1			S7 Phospho			180.84	51.21	2	2118.92	1060.46	2	-0.0105	-4.95	678	695
gi|328781423	plasmolipin-like isoformX1 [Apis mellifera]	Nurse	NGALAQGQHtPK	1000			1			T10 Phospho			139.99	27.03	2	1300.59	651.3	2	-0.0075	-5.76	158	169
gi|328781475	cytoplasmic protein NCK1 isoformX1 [Apis mellifera]	Nurse	NsQGQIGLVPR	1 000			1			S2 Phospho			131.45	41.65	2	1247.6	624.805	2	-0.0079	-6.33	231	241
gi|328781475	cytoplasmic protein NCK1 isoformX1 [Apis mellifera]	Nurse	AVEsPIMAR	1000			1			S4 Phospho			90.06	28.51	2	1052.47	527.241	2	-0.00702	-6.66	99	107
gi|328781475	cytoplasmic protein NCK1 isoformX1 [Apis mellifera]	Nurse	ARNsQGQIGLVPR	1000			1			S4 Phospho			154.6	37.29	2	1474.74	738.373	2	-0.0104	-7.04	229	241
gi|328781578	protein kibra-like isoformX1 [Apis mellifera]	Nurse	LQLcEGsPEASTLSLPQEK	33.81			1			S7 Phospho			115.07	26.69	2	2165.99	1084	2	-0.0057	-2.63	249	267
gi|328781636	adenylyl cyclase-associated protein 1-like isoformX1 [Apis mellifera]	Nurse	VRGQSIIETQDSAVQTNtPsPKR	17.99	27.33		0.98	1		T18 Phospho	S20 Phospho		213.7	32.6	2	2671.24	891.411	3	-0.0273	-10.2	317	339
gi|328781636	adenylyl cyclase-associated protein 1-like isoformX1 [Apis mellifera]	Nurse	VRGQSIIETQDSAVQTNtPsPK	15.01	27.33		0.97	1		T18 Phospho	S20 Phospho		153.5	48.76	2	2515.14	839.381	3	-0.0156	-6.19	317	338
gi|328781636	adenylyl cyclase-associated protein 1-like isoformX1 [Apis mellifera]	Nurse	GQSIIETQDsAVQTNTPsPKR	0	15.01		0.26	0.95		S10 Phospho	S18 Phospho		68.67	40.45	2	2416.07	1209.03	2	-0.0135	-5.58	319	339
gi|328781636	adenylyl cyclase-associated protein 1-like isoformX1 [Apis mellifera]	Nurse	GQSIIETQDSAVQTNTPsPK	28.23			1			S18 Phospho			172.02	36.4	2	2180	1091	2	-0.0121	-5.55	319	338
gi|328781636	adenylyl cyclase-associated protein 1-like isoformX1 [Apis mellifera]	Nurse	SQSIQNSDSILSVSSSHsIDKK	24.15			1			S18 Phospho			101.06	27.79	2	2426.13	809.715	3	-0.0112	-4.63	340	361
gi|328781636	adenylyl cyclase-associated protein 1-like isoformX1 [Apis mellifera]	Nurse	RSQsIQNSDSILSVSSSHSIDKK	25.7			1			S4 Phospho			211.02	60.49	2	2582.23	861.751	3	-0.00507	-1.96	339	361
gi|328781636	adenylyl cyclase-associated protein 1-like isoformX1 [Apis mellifera]	Nurse	LRIEsIKK	1000			1			S5 Phospho			45.7	20.17	2	1065.59	356.204	3	-0.00669	-6.27	101	108
gi|328781704	ribosomal protein S6 kinase alpha-3 isoformX1 [Apis mellifera]	Nurse	EIKPPFKPAVSQEDDAFYFDSEFTcKtPKDsPGVPPSANAHELFR	6.49	23.45		0.6	0.99		T27 Phospho	S31 Phospho		80.55	27.64	2	5255.37	1052.08	5	-0.0202	-3.85	363	407
gi|328781704	ribosomal protein S6 kinase alpha-3 isoformX1 [Apis mellifera]	Nurse	AYsFcGTVEYMAPEIVTR	23.98			1			S3 Phospho			213.4	41.97	2	2172.93	1087.46	2	-0.0223	-10.3	251	268
gi|328781704	ribosomal protein S6 kinase alpha-3 isoformX1 [Apis mellifera]	Nurse	TPKDsPGVPPSANAHELFR	37.58			1			S5 Phospho			147.02	44.31	2	2098.98	700.664	3	-0.0148	-7.07	389	407
gi|328781704	ribosomal protein S6 kinase alpha-3 isoformX1 [Apis mellifera]	Nurse	GFSFVAPcLLEDHIKtPEYK	22.09			1			T16 Phospho			60	26.38	2	2430.13	811.049	3	-0.00906	-3.73	408	427
gi|328781706	monocarboxylate transporter 3-like [Apis mellifera]	Nurse	NAsQPAFTTHVQGLPK	87.19			1			S3 Phospho			154.53	36.14	2	1774.84	888.423	2	-0.00984	-5.54	396	411
gi|328781722	probable ubiquitin carboxyl-terminal hydrolase FAF-X isoform X6 [Apis mellifera]	Nurse	sVNELSLYTK	65.78			1			S1 Phospho			103.99	36.45	2	1232.57	617.29	2	-0.0044	-3.57	1977	1986
gi|328781794	oxidation resistance protein 1-like isoformX1 [Apis mellifera]	Nurse	SMVsVEDMPELFVsFDKLIPRPAHScEDPPLYLR	15.58	20.08		0.99	1		S4 Phospho	S14 Phospho		48.86	36.53	2	4133.87	1034.47	4	-0.007	-1.69	876	909
gi|328781794	oxidation resistance protein 1-like isoformX1 [Apis mellifera]	Nurse	VSsLPNsADSHHSSVFSK	17.47	20.57		0.98	0.99		S3 Phospho	S7 Phospho		135.44	49.64	2	2044.83	682.615	3	-0.00772	-3.78	758	775
gi|328781794	oxidation resistance protein 1-like isoformX1 [Apis mellifera]	Nurse	GGtADAPSPDPYHDHESQDDLPPEEKELLDNLRPVsPK	13.49	11.28		0.98	0.96		T3 Phospho	S36 Phospho		12.83	24.11	2	4324.88	1442.63	3	-0.0172	-3.99	328	365
gi|328781794	oxidation resistance protein 1-like isoformX1 [Apis mellifera]	Nurse	GYILLDTDtDLsPELSGVHEAGK	13.28	0		0.96	0.11		T9 Phospho	S12 Phospho		88.84	37.26	2	2589.13	864.048	3	-0.00924	-3.57	974	996
gi|328781794	oxidation resistance protein 1-like isoformX1 [Apis mellifera]	Nurse	TSsTSADsEQNQDPEVLSMSEELRR	0	21.96		0.04	0.98		S3 Phospho	S8 Phospho		137.68	35.16	2	2955.18	986.063	3	-0.0175	-5.94	1038	1062
gi|328781794	oxidation resistance protein 1-like isoformX1 [Apis mellifera]	Nurse	VDQGRFESVDEFAKDtDsESEDGSR	33.27	39.54		1	1		T16 Phospho	S18 Phospho		141.73	65.95	2	2964.13	989.051	3	-0.00495	-1.67	243	267
gi|328781794	oxidation resistance protein 1-like isoformX1 [Apis mellifera]	Nurse	sVDHGFAAPFDWDSSKNK	131.89			1			S1 Phospho			164.96	33.9	2	2086.88	696.632	3	-0.0055	-2.64	225	242
gi|328781794	oxidation resistance protein 1-like isoformX1 [Apis mellifera]	Nurse	sVDHGFAAPFDWDSSK	116.17			1			S1 Phospho			124.3	56.28	2	1844.74	615.918	3	-0.00867	-4.7	225	240
gi|328781794	oxidation resistance protein 1-like isoformX1 [Apis mellifera]	Nurse	ELLDNLRPVsPK	1 000			1			S10 Phospho			52.07	25.84	2	1459.74	487.586	3	-0.00807	-5.52	354	365
gi|328781794	oxidation resistance protein 1-like isoformX1 [Apis mellifera]	Nurse	KPSQTENVKcQsPEKEENFPELTADDENVcSYTER	34.91			1			S12 Phospho			152.27	32.84	2	4237.81	1060.45	4	-0.0534	-12.6	481	515
gi|328781794	oxidation resistance protein 1-like isoformX1 [Apis mellifera]	Nurse	ERGYILLDTDTDLsPELSGVHEAGK	35.84			1			S14 Phospho			201.06	64.48	2	2794.31	932.439	3	-0.0121	-4.35	972	996
gi|328781794	oxidation resistance protein 1-like isoformX1 [Apis mellifera]	Nurse	cQsPEKEENFPELTADDENVcSYTER	40.31			1			S3 Phospho			119.76	32.4	2	3226.27	1614.13	2	-0.029	-8.99	490	515
gi|328781794	oxidation resistance protein 1-like isoformX1 [Apis mellifera]	Nurse	SRsVDHGFAAPFDWDSSKNK	19.23			1			S3 Phospho			180.64	37.4	2	2330.01	777.674	3	-0.0136	-5.85	223	242
gi|328781794	oxidation resistance protein 1-like isoformX1 [Apis mellifera]	Nurse	cQsPEKEENFPELTADDENVcSYTERDGDAFPK	58.85			1			S3 Phospho			87.52	26.8	2	3956.6	990.154	4	-0.0192	-4.84	490	522
gi|328781794	oxidation resistance protein 1-like isoformX1 [Apis mellifera]	Nurse	SMVsVEDMPELFVSFDK	30.09			1			S4 Phospho			198.33	50.85	2	2038.87	1020.44	2	-0.0101	-4.95	876	892
gi|328781794	oxidation resistance protein 1-like isoformX1 [Apis mellifera]	Nurse	SRQDsDEISELTR	65.51			1			S5 Phospho			183.94	50.39	2	1614.69	808.347	2	-0.0104	-6.45	1007	1019
gi|328781794	oxidation resistance protein 1-like isoformX1 [Apis mellifera]	Nurse	LIPRPAHscEDPPLYLR	54.41			1			S8 Phospho			110.73	36.84	2	2113.02	705.343	3	-0.0121	-5.75	893	909
gi|328781794	oxidation resistance protein 1-like isoformX1 [Apis mellifera]	Nurse	GGTADAPsPDPYHDHESQDDLPPEEK	33.27			1			S8 Phospho			106.35	28.28	2	2883.15	962.053	3	-0.0161	-5.6	328	353
gi|328781794	oxidation resistance protein 1-like isoformX1 [Apis mellifera]	Nurse	ALYTNSAVsIDNDVIVPDLVGVTEILSDEHREQLcR	27.76			1			S9 Phospho			130.75	28.39	2	4119.98	1031	4	-0.0146	-3.54	1063	1098
gi|328781794	oxidation resistance protein 1-like isoformX1 [Apis mellifera]	Nurse	DLVtPTNLQNEEDTTTTK	46.21			1			T4 Phospho			169.39	35.71	2	2098.93	1050.47	2	-0.0065	-3.09	527	544
gi|328781794	oxidation resistance protein 1-like isoformX1 [Apis mellifera]	Nurse	SMLDHHWPVPSKDQYPWPVEDEQQDsLNSDKTDSAK	14.51			0.99			S26 Phospho			115.73	27.79	2	4288.87	1073.22	4	-0.0398	-9.28	580	615
gi|328781794	oxidation resistance protein 1-like isoformX1 [Apis mellifera]	Nurse	SRsVDHGFAAPFDWDSSK	19.23			0.99			S3 Phospho			240.84	50.8	2	2087.87	1044.94	2	-0.00987	-4.73	223	240
gi|328781794	oxidation resistance protein 1-like isoformX1 [Apis mellifera]	Nurse	AGGtPPLTASSLSQDSSNPQISPGPGGLIGR	17.99			0.99			T4 Phospho			173.73	47.99	2	2998.44	1500.22	2	-0.0167	-5.58	807	837
gi|328781812	regulator of G-protein signaling 17-like isoform X1 [Apis mellifera]	Nurse	GNAGVGEHGFGsELcDAGNGLEGLDTEcSLEEIR	87.2			1			S12 Phospho			192.21	39.48	2	3628.51	1210.5	3	-0.0184	-5.08	127	160
gi|328781812	regulator of G-protein signaling 17-like isoform X1 [Apis mellifera]	Nurse	KKGNAGVGEHGFGsELcDAGNGLEGLDTEcSLEEIR	45.66			1			S14 Phospho			74.8	14.94	2	3884.7	972.179	4	-0.0116	-2.99	125	160
gi|328781845	synapsin isoform X2 [Apis mellifera]	Nurse	GSmSGSSQATsPVEDR	1000	17.98		1	0.98		M3 Oxidation (M)	S11 Phospho		215.56	37.4	2	1690.65	846.327	2	-0.0118	-6.97	425	440
gi|328781845	synapsin isoform X2 [Apis mellifera]	Nurse	QGsQSQSEDTEDTmKNLRK	17.99	1000		1	1		S3 Phospho	M14 Oxidation (M)		143.45	43.02	2	2276.96	759.991	3	-0.00825	-3.62	522	540
gi|328781845	synapsin isoform X2 [Apis mellifera]	Nurse	RDsQAsQSSTVSSAPSVGR	76.17	36.69		1	1		S3 Phospho	S6 Phospho		159.02	52.17	2	2065.85	1033.93	2	-0.0051	-2.47	489	507
gi|328781845	synapsin isoform X2 [Apis mellifera]	Nurse	DQGASILGAAVsGATR	28.36			1			S12 Phospho			94.65	37.69	2	1552.72	777.365	2	-0.0106	-6.85	86	101
gi|328781845	synapsin isoform X2 [Apis mellifera]	Nurse	DsQASQSSTVSSAPSVGR	36.24			1			S2 Phospho			172.63	43.48	2	1829.78	915.892	2	-0.0118	-6.46	490	507
gi|328781845	synapsin isoform X2 [Apis mellifera]	Nurse	TTsAPSSPAK	40.2			1			S3 Phospho			125.66	29.57	2	1025.44	513.726	2	-0.00672	-6.54	59	68
gi|328781845	synapsin isoform X2 [Apis mellifera]	Nurse	RDsQASQSSTVSSAPSVGRR	62.09			1			S3 Phospho			163.31	45.21	2	2141.98	714.996	3	-0.0156	-7.26	489	508
gi|328781845	synapsin isoform X2 [Apis mellifera]	Nurse	VQsLTGAAR	51.64			1			S3 Phospho			111.6	30.26	2	981.464	491.736	2	-0.00724	-7.37	77	85
gi|328781845	synapsin isoform X2 [Apis mellifera]	Nurse	QGsQSQSEDTEDTMKNLR	32.28			1			S3 Phospho			224.38	43.88	2	2132.87	1067.44	2	-0.0101	-4.73	522	539
gi|328781845	synapsin isoform X2 [Apis mellifera]	Nurse	KSIsGNWK	29.38			1			S4 Phospho			64.65	29.06	2	998.459	500.236	2	-0.0031	-3.1	323	330
gi|328781845	synapsin isoform X2 [Apis mellifera]	Nurse	TTSRGsMSGSSQATSPVEDR	40.2			1			S6 Phospho			217.4	47.61	2	2119.88	1060.94	2	-0.0111	-5.23	421	440
gi|328781845	synapsin isoform X2 [Apis mellifera]	Nurse	MQAFcRPPsVLTK	29.88			1			S9 Phospho			53.61	31.17	2	1613.75	538.92	3	-0.0092	-5.7	408	420
gi|328781845	synapsin isoform X2 [Apis mellifera]	Nurse	SNtGSAMLEQLAVSER	22.23			0.99			T3 Phospho			179.05	36.05	2	1771.78	886.892	2	-0.0121	-6.82	331	346
gi|328781964	myosin-IIIa isoform X4 [Apis mellifera]	Nurse	KSsVNDPIHYK	17.01			0.98			S3 Phospho			130.96	30.27	2	1366.63	684.317	2	-0.0106	-7.74	1219	1229
gi|328781964	myosin-IIIa isoform X4 [Apis mellifera]	Nurse	DLKDEMSsGSDFEDEEVGWDLPLIQLENDIHPLTR	16.24			0.95			S8 Phospho			90.97	25.67	2	4121.85	1374.96	3	-0.00197	-0.478	1304	1338
gi|328782001	uncharacterized protein LOC726153 isoform X1 [Apis mellifera]	Nurse	SAPsPPQsPSQHQK	11.67	20.98		0.93	0.99		S4 Phospho	S8 Phospho		106.41	22.82	2	1634.65	818.327	2	-0.0107	-6.54	266	279
gi|328782004	uncharacterized protein KIAA0195-like isoformX1 [Apis mellifera]	Nurse	sPTPLPWDFR	40.2			1			S1 Phospho			139.59	43.56	2	1294.57	648.291	2	-0.0091	-7.02	762	771
gi|328782004	uncharacterized protein KIAA0195-like isoformX1 [Apis mellifera]	Nurse	MDGDQGKDsPSKPTENINTK	30.07			1			S9 Phospho			146.21	31.58	2	2240.96	747.991	3	-0.0124	-5.55	3	22
gi|328782031	tudor domain-containing protein 7-like isoform X1 [Apis mellifera]	Nurse	FISsPEKIR	33.98			1			S4 Phospho			102.14	25.14	2	1155.57	578.789	2	-0.0063	-5.45	450	458
gi|328782059	regulator of nonsense transcripts 3B isoform 1 [Apis mellifera]	Nurse	RSsLESGGEGGTGDGNcLR	23.98			1			S3 Phospho			198.83	40.85	2	1987.81	994.904	2	-0.0125	-6.28	497	515
gi|328782059	regulator of nonsense transcripts 3B isoform 1 [Apis mellifera]	Nurse	HKsLDGGDQNNLQK	1000			1			S3 Phospho			177.52	31.12	2	1632.73	545.246	3	-0.0108	-6.62	517	530
gi|328782059	regulator of nonsense transcripts 3B isoform 1 [Apis mellifera]	Nurse	RSsLESGGEGGTGDGNcLRR	29.38			1			S3 Phospho			138.15	54.29	2	2143.91	715.641	3	-0.00732	-3.41	497	516
gi|328782059	regulator of nonsense transcripts 3B isoform 1 [Apis mellifera]	Nurse	RRSsLESGGEGGTGDGNcLR	13.27			0.95			S4 Phospho			170.53	48.49	2	2143.91	715.64	3	-0.00903	-4.21	496	515
gi|328782122	72 kDa inositol polyphosphate 5-phosphatase-like isoform X2 [Apis mellifera]	Nurse	sVDNLVGNSPTNSMR	148.36			1			S1 Phospho			177.65	44.22	2	1669.71	835.86	2	-0.00916	-5.48	256	270
gi|328782122	72 kDa inositol polyphosphate 5-phosphatase-like isoform X2 [Apis mellifera]	Nurse	LsPTTLSHTSVK	56.91			1			S2 Phospho			143.91	38.65	2	1349.66	675.835	2	-0.0052	-3.85	93	104
gi|328782122	72 kDa inositol polyphosphate 5-phosphatase-like isoform X2 [Apis mellifera]	Nurse	SRtPPQSLTISR	22.23			1			T3 Phospho			102.6	32.95	2	1421.7	711.857	2	-0.00426	-2.99	81	92
gi|328782140	lon protease homolog, mitochondrial-like isoform X2 [Apis mellifera]	Nurse	sLDLDISPPQTAPLLSK	39.72			1			S1 Phospho			108.55	52.27	2	1873.94	937.975	2	-0.0102	-5.44	993	1009
gi|328782149	survival motor neuron protein-like [Apis mellifera]	Nurse	NAMEHKFDEENEEIsESNFSTNMNSR	30.07			1			S15 Phospho			174.47	28.98	2	3168.24	1057.08	3	-0.0283	-8.94	138	163
gi|328782154	syntaxin-12 [Apis mellifera]	Nurse	HILLTTSIENPMNsEEEEQQR	83.26			1			S14 Phospho			167.71	41.97	2	2577.14	860.05	3	-0.0148	-5.76	132	152
gi|328782218	mitochondrial import receptor subunit TOM70 [Apis mellifera]	Nurse	KNGAPATDKQIsIDIDcPPK	52.35			1			S12 Phospho			127.21	36.09	2	2247.06	750.024	3	-0.0108	-4.8	55	74
gi|328782218	mitochondrial import receptor subunit TOM70 [Apis mellifera]	Nurse	QIsIDIDcPPK	1000			1			S3 Phospho			72.39	25.55	2	1364.6	683.307	2	-0.00696	-5.1	64	74
gi|328782218	mitochondrial import receptor subunit TOM70 [Apis mellifera]	Nurse	LGsDVMLNFQNIS	39.18			1			S3 Phospho			40.61	16.32	2	1516.66	759.337	2	-0.0052	-3.43	564	576
gi|328782218	mitochondrial import receptor subunit TOM70 [Apis mellifera]	Nurse	QIsIDIDcPPKSTTETETLLEK	67.83			1			S3 Phospho			74.2	15.7	2	2597.22	866.746	3	-0.00387	-1.49	64	85
gi|328782334	ras GTPase-activating protein-binding protein 2 isoform X2 [Apis mellifera]	Nurse	LSmsPPPLTNLR	1000	18.23		1	0.99		M3 Oxidation (M)	S4 Phospho		117.97	43.52	2	1420.68	711.344	2	-0.00672	-4.73	359	370
gi|328782334	ras GTPase-activating protein-binding protein 2 isoform X2 [Apis mellifera]	Nurse	QSQYSDAHQLFLGNLPHNAsEDDLR	34.7			1			S20 Phospho			88.15	45.14	2	2934.29	979.101	3	-0.0139	-4.75	434	458
gi|328782334	ras GTPase-activating protein-binding protein 2 isoform X2 [Apis mellifera]	Nurse	EGEEGGRsEPEEDEHQNR	1000			1			S8 Phospho			169.01	57.59	2	2162.81	721.944	3	-0.00634	-2.93	158	175
gi|328782359	aminopeptidase N-like isoform X2 [Apis mellifera]	Nurse	KLYESHsDEFPPDLMTQK	36.2			1			S7 Phospho			176.52	29.25	2	2243.98	748.997	3	-0.012	-5.36	909	926
gi|328782605	zinc finger CCCH domain-containing protein 18-like isoform X4 [Apis mellifera]	Nurse	GTPHsVsPPPHTR	22.86	18.16		0.99	0.99		S5 Phospho	S7 Phospho		78.02	45.61	2	1528.62	510.546	3	-0.00789	-5.16	613	625
gi|328782605	zinc finger CCCH domain-containing protein 18-like isoform X4 [Apis mellifera]	Nurse	SGLVsPSEVGsPR	19.2	27.61		0.98	1		S5 Phospho	S11 Phospho		84.32	24.51	2	1430.58	716.295	2	-0.00928	-6.48	79	91
gi|328782605	zinc finger CCCH domain-containing protein 18-like isoform X4 [Apis mellifera]	Nurse	SKPTPITHGEDLSDVsDLEsIDGVDGTEHESILKENQQNEEK	18.61	16.03		0.96	0.93		S16 Phospho	S20 Phospho		70.35	22	2	4779.1	1195.78	4	-0.0046	-0.962	255	296
gi|328782605	zinc finger CCCH domain-containing protein 18-like isoform X4 [Apis mellifera]	Nurse	SGPASPMDDQESEKHsPPHsPPTK	10.37	16.86		0.9	0.98		S16 Phospho	S20 Phospho		61.13	23.77	2	2702.07	901.692	3	-0.021	-7.76	206	229
gi|328782605	zinc finger CCCH domain-containing protein 18-like isoform X4 [Apis mellifera]	Nurse	sLHLDDTEPK	57.15			1			S1 Phospho			61.59	39.16	2	1233.53	617.769	2	-0.0053	-4.29	143	152
gi|328782605	zinc finger CCCH domain-containing protein 18-like isoform X4 [Apis mellifera]	Nurse	RAGLNPPAPsPLSSHQR	43.41			1			S10 Phospho			95.48	30.83	2	1863.91	622.307	3	-0.0115	-6.19	804	820
gi|328782605	zinc finger CCCH domain-containing protein 18-like isoform X4 [Apis mellifera]	Nurse	DRVTSADNVAsPNFSHHSSVSGHK	44.17			1			S11 Phospho			200.12	44.86	2	2615.15	654.792	4	-0.0149	-5.68	19	42
gi|328782605	zinc finger CCCH domain-containing protein 18-like isoform X4 [Apis mellifera]	Nurse	TSFNELDGEQIsDGDIEDEPESITK	31.53			1			S12 Phospho			126.22	18.13	2	2847.19	1424.6	2	0.000702	0.246	230	254
gi|328782605	zinc finger CCCH domain-containing protein 18-like isoform X4 [Apis mellifera]	Nurse	AAsPEPPVER	1 000			1			S3 Phospho			91.18	33.48	2	1131.5	566.752	2	-0.0078	-6.89	539	548
gi|328782605	zinc finger CCCH domain-containing protein 18-like isoform X4 [Apis mellifera]	Nurse	EKsPESVLSER	67.98			1			S3 Phospho			93.09	30.34	2	1339.6	670.807	2	-0.0043	-3.21	52	62
gi|328782605	zinc finger CCCH domain-containing protein 18-like isoform X4 [Apis mellifera]	Nurse	GLEsPPLIDSK	114.31			1			S4 Phospho			99.44	36.92	2	1234.58	618.296	2	-0.00732	-5.92	934	944
gi|328782605	zinc finger CCCH domain-containing protein 18-like isoform X4 [Apis mellifera]	Nurse	GSIsPTTGTLHR	46.21			1			S4 Phospho			134.33	50.54	2	1305.61	653.809	2	-0.00462	-3.53	792	803
gi|328782605	zinc finger CCCH domain-containing protein 18-like isoform X4 [Apis mellifera]	Nurse	SLSKsPPTSPK	56.86			1			S5 Phospho			115.69	33.1	2	1207.58	604.796	2	-0.00768	-6.35	95	105
gi|328782605	zinc finger CCCH domain-containing protein 18-like isoform X4 [Apis mellifera]	Nurse	AGLNPPAPsPLSSHQR	48.63			1			S9 Phospho			154.36	51.97	2	1707.81	570.275	3	-0.00657	-3.84	805	820
gi|328782605	zinc finger CCCH domain-containing protein 18-like isoform X4 [Apis mellifera]	Nurse	RIPPPRLtPER	1000			1			T8 Phospho			62.46	32.93	2	1410.75	471.254	3	-0.00983	-6.97	557	567
gi|328782605	zinc finger CCCH domain-containing protein 18-like isoform X4 [Apis mellifera]	Nurse	SKPTPITHGEDLSDVsDLESIDGVDGTEHESILK	16.25			0.99			S16 Phospho			126.46	43.49	2	3699.7	1234.24	3	-0.0168	-4.53	255	288
gi|328782605	zinc finger CCCH domain-containing protein 18-like isoform X4 [Apis mellifera]	Nurse	GSIsPTTGTLHRR	18.56			0.99			S4 Phospho			43.27	15.88	2	1461.71	488.243	3	-0.00449	-3.07	792	804
gi|328782605	zinc finger CCCH domain-containing protein 18-like isoform X4 [Apis mellifera]	Nurse	SYHsGNNSLDSPR	19.2			0.98			S4 Phospho			135.31	45.97	2	1512.6	757.304	2	-0.007	-4.62	106	118
gi|328782605	zinc finger CCCH domain-containing protein 18-like isoform X4 [Apis mellifera]	Nurse	AVVTsPPSNPPTIAATAPQR	14.48			0.97			S5 Phospho			204.29	39.43	2	2054.02	1028.01	2	-0.0113	-5.5	756	775
gi|328782614	lysine-specific histone demethylase 1A isoform X1 [Apis mellifera]	Nurse	IEVKEEDDQDsDHEDPHVK	1 000			1			S11 Phospho			41.09	19.36	2	2342.95	781.989	3	-0.00975	-4.16	68	86
gi|328782614	lysine-specific histone demethylase 1A isoform X1 [Apis mellifera]	Nurse	IEVKEEDDQDsDHEDPHVKELLNGLEGAAFQSR	56.61			1			S11 Phospho			79.74	22.86	2	3828.71	766.747	5	-0.0174	-4.55	68	100
gi|328782619	uncharacterized protein LOC412607 isoform X3 [Apis mellifera]	Nurse	KLsEPDDsSEDSMGFNGFDLQENNEMEPASHVLKK	22.34	0		0.99	0.34		S3 Phospho	S8 Phospho		133.97	32.51	2	4083.68	1021.93	4	-0.00811	-1.99	60	94
gi|328782619	uncharacterized protein LOC412607 isoform X3 [Apis mellifera]	Nurse	KLsEPDDsSEDSMGFNGFDLQENNEMEPASHVLK	13.29	0		0.95	0.32		S3 Phospho	S8 Phospho		34.75	11.86	2	3955.58	1319.52	3	-0.0415	-10.5	60	93
gi|328782619	uncharacterized protein LOC412607 isoform X3 [Apis mellifera]	Nurse	TPHITDIKSPsQEREILPPQR	34.55			1			S11 Phospho			119.16	38.3	2	2521.27	631.321	4	-0.0158	-6.26	361	381
gi|328782619	uncharacterized protein LOC412607 isoform X3 [Apis mellifera]	Nurse	KDDDDsDDNRMHDTEHILDINK	18.42			1			S6 Phospho			171.41	30.31	2	2720.1	907.705	3	-0.0106	-3.88	123	144
gi|328782654	GTP-binding protein RAD-like isoform X2 [Apis mellifera]	Nurse	TSLTGSQGHSSVDGPKsPTTSR	27.61			1			S17 Phospho			128.53	49.77	2	2266.02	756.345	3	-0.0121	-5.32	96	117
gi|328782654	GTP-binding protein RAD-like isoform X2 [Apis mellifera]	Nurse	TKscEDLFVL	30.7			1			S3 Phospho			81.17	27.72	2	1290.56	646.283	2	-0.00724	-5.6	501	510
gi|328782654	GTP-binding protein RAD-like isoform X2 [Apis mellifera]	Nurse	KTKscEDLFVL	30.7			1			S4 Phospho			98.45	25.84	2	1418.65	710.33	2	-0.00744	-5.24	500	510
gi|328782654	GTP-binding protein RAD-like isoform X2 [Apis mellifera]	Nurse	SSsIAVARPTPDLHR	22.23			0.99			S3 Phospho			135.05	38.94	2	1685.82	562.945	3	-0.0124	-7.38	120	134
gi|328782752	vacuolar protein sorting-associated protein 11 homolog isoform X2 [Apis mellifera]	Nurse	ILNSTtPKSsPIQK	16.24	0		0.97	0.26		T6 Phospho	S10 Phospho		80.42	11.66	2	1672.78	837.393	2	-0.0129	-7.71	1010	1023
gi|328782752	vacuolar protein sorting-associated protein 11 homolog isoform X2 [Apis mellifera]	Nurse	KAsPIPIR	1000			1			S3 Phospho			144.29	43.81	2	960.516	481.264	2	-0.00358	-3.72	999	1006
gi|328782779	uncharacterized protein LOC408463 isoform X13 [Apis mellifera]	Nurse	QQLQENPSTADsPLLEQR	35.99			1			S12 Phospho			185.29	49.51	2	2132.97	1067.49	2	-0.0093	-4.36	28	45
gi|328782779	uncharacterized protein LOC408463 isoform X13 [Apis mellifera]	Nurse	VSTQSSSIGGGVGRQDsTR	20.98			1			S17 Phospho			97.56	43.97	2	1957.89	979.949	2	-0.00322	-1.64	62	80
gi|328782779	uncharacterized protein LOC408463 isoform X13 [Apis mellifera]	Nurse	VStQSSSIGGGVGR	44.44			1			T3 Phospho			171.64	47.85	2	1370.62	686.315	2	-0.00548	-3.99	62	75
gi|328782830	BAG domain-containing protein Samui-like isoformX2 [Apis mellifera]	Nurse	mNLDTGEIKQsPK	1000	55.98		1	1		M1 Oxidation (M)	S11 Phospho		141.25	31.74	2	1555.7	778.85	2	-0.0102	-6.56	665	677
gi|328782830	BAG domain-containing protein Samui-like isoformX2 [Apis mellifera]	Nurse	APLPLQQmsAEEQEKQENQVSNITEEAENMK	47.8	17.97		1	1		M8 Oxidation (M)	S9 Phospho		48.6	13.4	2	3638.61	1213.87	3	-0.0121	-3.34	445	475
gi|328782830	BAG domain-containing protein Samui-like isoformX2 [Apis mellifera]	Nurse	KADIsIEKPIK	1000			1			S5 Phospho			93.09	34.92	2	1320.71	661.356	2	-0.00838	-6.34	584	594
gi|328782830	BAG domain-containing protein Samui-like isoformX2 [Apis mellifera]	Nurse	SINSIsMEKQEMIAMDAQQSSEEPNITEK	33.56			1			S6 Phospho			112.67	23.69	2	3347.46	1116.82	3	-0.0196	-5.87	536	564
gi|328782830	BAG domain-containing protein Samui-like isoformX2 [Apis mellifera]	Nurse	EAIPLPPGPSsPMKK	20.98			0.99			S11 Phospho			153.32	33.85	2	1627.8	814.905	2	-0.0108	-6.62	488	502
gi|328782914	hepatocyte growth factor-regulated tyrosine kinase substrate isoform X3 [Apis mellifera]	Nurse	ADVTsPSAPNISSPMPQK	15.56			0.97			S5 Phospho			146.99	28.47	2	1905.85	953.928	2	-0.0132	-6.93	339	356
gi|328782936	protein LSM12 homolog A-like isoform X3 [Apis mellifera]	Nurse	EVsPTTSEPPQSLNLQK	46.38			1			S3 Phospho			144.13	28.75	2	1933.9	967.956	2	-0.0067	-3.46	70	86
gi|328782936	protein LSM12 homolog A-like isoform X3 [Apis mellifera]	Nurse	REVsPTTSEPPQSLNLQK	20.98			0.98			S4 Phospho			127.73	47.05	2	2090	1046.01	2	-0.0041	-1.96	69	86
gi|328783026	titin-like [Apis mellifera]	Nurse	StPTsPSKTVSSTTR	0	20.98		0.34	0.99		T2 Phospho	S5 Phospho		126.66	38.71	2	1695.71	848.86	2	-0.00782	-4.61	1674	1688
gi|328783026	titin-like [Apis mellifera]	Nurse	QDLVANIQFDEKEDEPVctKPLVETKPDEEQHVVcARPLQTHSELTPPLsPQEEK	0	19.07		0.2	0.98		T19 Phospho	S50 Phospho		33.19	15.5	2	6537.04	1090.51	6	-0.0393	-6.01	1223	1277
gi|328783026	titin-like [Apis mellifera]	Nurse	EDEPVctKPLVETKPDEEQHVVcARPLQTHSELTPPLsPQEEK	0	17		0.19	0.96		T7 Phospho	S38 Phospho		39.03	19.02	2	5136.35	1028.27	5	-0.0152	-2.97	1235	1277
gi|328783026	titin-like [Apis mellifera]	Nurse	TTtSKPTPTRSTPTsPSKTVSSTTR	0	20.98		0.13	0.97		T3 Phospho	S15 Phospho		137.64	34.93	2	2766.28	923.098	3	-0.013	-4.71	1664	1688
gi|328783026	titin-like [Apis mellifera]	Nurse	TTTSKPTPTRsTPTsPSK	58.97	0		1	0.04		S11 Phospho	S15 Phospho		167.9	37.85	2	2033.91	1017.95	2	-0.014	-6.86	1664	1681
gi|328783026	titin-like [Apis mellifera]	Nurse	EELIDVTEPEKsPEIAVESEYMIQEQK	21.96			1			S12 Phospho			140.8	29.38	2	3242.48	1081.83	3	-0.0265	-8.18	1385	1411
gi|328783026	titin-like [Apis mellifera]	Nurse	KDLsPVVTPNDNQLIMSSD	40.34			1			S4 Phospho			148.13	33.31	2	2151.98	1076.99	2	-0.0067	-3.11	1971	1989
gi|328783026	titin-like [Apis mellifera]	Nurse	ASsTTISTTASNRPK	17.98			0.98			S3 Phospho			126.66	42.75	2	1600.75	801.379	2	-0.00422	-2.63	1836	1850
gi|328783026	titin-like [Apis mellifera]	Nurse	EYDIAKDPMAMsFTPSDFEAAFDK	13.28			0.95			S12 Phospho			100.12	45.66	2	2805.16	936.059	3	-0.00549	-1.96	937	960
gi|328783037	squamous cell carcinoma antigen recognized by T-cells 3 [Apis mellifera]	Nurse	MQQMSNHELsPLQNKK	17.73			0.98			S10 Phospho			84.33	24.24	2	1991.9	664.969	3	-0.0127	-6.4	571	586
gi|328783055	leucine-rich repeat-containing protein 47-like [Apis mellifera]	Nurse	VQKLsESENNANVMDNLTHK	20.98			1			S5 Phospho			244.75	33.6	2	2350.06	1176.04	2	-0.00422	-1.8	262	281
gi|328783055	leucine-rich repeat-containing protein 47-like [Apis mellifera]	Nurse	KVQKLsESENNANVMDNLTHK	27.61			1			S6 Phospho			149.09	38.81	2	2478.16	827.055	3	-0.0166	-6.71	261	281
gi|328783529	metaxin-1-like isoform X1 [Apis mellifera]	Nurse	KYsQNEFPNKR	23.98			1			S3 Phospho			132.44	34.75	2	1489.67	745.839	2	-0.00934	-6.27	256	266
gi|328783529	metaxin-1-like isoform X1 [Apis mellifera]	Nurse	KYsQNEFPNK	20.98			0.99			S3 Phospho			149.78	23.79	2	1333.57	667.787	2	-0.0113	-8.47	256	265
gi|328783568	protein FAM188A homolog [Apis mellifera]	Nurse	sIDSDLFHSQLR	42.24			1			S1 Phospho			134.01	31.52	2	1496.67	749.336	2	-0.0095	-6.34	168	179
gi|328783568	protein FAM188A homolog [Apis mellifera]	Nurse	ILLMEMNEEcRsIDSDLFHSQLR	43.41			1			S12 Phospho			111.96	39.49	2	2915.3	972.772	3	-0.00915	-3.14	157	179
gi|328783650	dynactin subunit 1 isoform X2 [Apis mellifera]	Nurse	QSQLILLDEAGNRTEPAsPSSAGSNATTPDETSAAR	15.01			0.97			S18 Phospho			62.02	30.59	2	3721.71	1241.57	3	-0.0148	-3.99	67	102
gi|328783826	stomatin-like protein 2, mitochondrial-like isoform 1 [Apis mellifera]	Nurse	DLLNDDESDETFEYFsDKEEAEK	18			1			S16 Phospho			89.64	38.47	2	2847.12	950.04	3	-0.019	-6.69	359	381
gi|328784089	E3 UFM1-protein ligase 1 homolog [Apis mellifera]	Nurse	IRDNEsDDENIKVASTK	162.57			1			S6 Phospho			212.1	39.97	2	2012.91	671.972	3	-0.0129	-6.4	452	468
gi|328784397	choline O-acetyltransferase-like isoform X2 [Apis mellifera]	Nurse	VDAMsPPEENTVPSHLPAPEK	73.89			1			S5 Phospho			171.24	57.22	2	2324.04	775.683	3	-0.0133	-5.74	391	411
gi|328784397	choline O-acetyltransferase-like isoform X2 [Apis mellifera]	Nurse	LLVTLGsLSR	34.2			1			S7 Phospho			164.74	32.58	2	1137.62	569.813	2	-0.0051	-4.48	28	37
gi|328784397	choline O-acetyltransferase-like isoform X2 [Apis mellifera]	Nurse	RLLVTLGsLSR	17.98			0.98			S8 Phospho			52.05	32.74	2	1293.72	647.864	2	-0.00398	-3.07	27	37
gi|328784509	micronuclear linker histone polyprotein isoform X3 [Apis mellifera]	Nurse	RTEsFsEDDAPEDESGKK	20.98	17.99		1	1		S4 Phospho	S6 Phospho		124.24	53.26	2	2185.81	1093.91	2	-0.0141	-6.45	450	467
gi|328784509	micronuclear linker histone polyprotein isoform X3 [Apis mellifera]	Nurse	NNNLsPDNPTQDSQR	110.97			1			S5 Phospho			176.54	49.77	2	1778.72	890.365	2	-0.0073	-4.1	124	138
gi|328784509	micronuclear linker histone polyprotein isoform X3 [Apis mellifera]	Nurse	LSSHKsEDGSVK	27.61			1			S6 Phospho			51.56	21.19	2	1352.6	677.302	2	-0.0091	-6.72	191	202
gi|328784563	double-stranded RNA-binding protein Staufen homolog 2 isoform X1 [Apis mellifera]	Nurse	DQsPPTQNHINVTDSALANmK	45.34	1000		1	1		S3 Phospho	M20 Oxidation (M)		78.46	19.91	2	2376.04	793.016	3	-0.0184	-7.76	160	180
gi|328784563	double-stranded RNA-binding protein Staufen homolog 2 isoform X1 [Apis mellifera]	Nurse	DQsPPTQNHINVTDSALANMKEK	35.84			1			S3 Phospho			183.01	38.77	2	2617.18	873.399	3	-0.0121	-4.62	160	182
gi|328784586	drebrin-like protein-like [Apis mellifera]	Nurse	NQLAASQHYsNDVDDDHR	17.98			0.97			S10 Phospho			164.36	41.91	2	2163.86	722.289	3	-0.0168	-7.75	247	264
gi|328784596	putative leucine-rich repeat-containing protein DDB_G0290503-like isoform X3 [Apis mellifera]	Nurse	IEQSGYNtPPKLDPLVER	17.98			0.97			T8 Phospho			165.46	49.45	2	2135.03	1068.52	2	-0.00952	-4.46	677	694
gi|328784654	cyclin-G-associated kinase-like [Apis mellifera]	Nurse	NSNTPQSTSPAPASTPIHSsPNTHR	34.2			1			S20 Phospho			219.01	44.1	2	2665.19	889.4	3	-0.0118	-4.44	970	994
gi|328784654	cyclin-G-associated kinase-like [Apis mellifera]	Nurse	RQsPQLQPSELR	35.35			1			S3 Phospho			83.96	35.84	2	1517.74	759.871	2	-0.0089	-5.86	553	564
gi|328784654	cyclin-G-associated kinase-like [Apis mellifera]	Nurse	TNKSsGDAFEDLLGSQGYNFFSSR	30.7			1			S5 Phospho			200.98	61.57	2	2706.16	903.059	3	-0.00642	-2.37	1012	1035
gi|328784654	cyclin-G-associated kinase-like [Apis mellifera]	Nurse	ETIVPsPVEAQSNVNVQQEVPQQSVENIEKEEEIK	20.41			0.99			S6 Phospho			65.75	14.54	2	4026.93	1343.31	3	-0.0148	-3.69	763	797
gi|328784729	basic-leucine zipper transcription factor A isoformX2 [Apis mellifera]	Nurse	TDLSQRPPLVIQTsLDKLNYGGK	23.98			1			S14 Phospho			193.14	37.31	2	2622.34	1312.17	2	-0.0111	-4.23	163	185
gi|328784729	basic-leucine zipper transcription factor A isoformX2 [Apis mellifera]	Nurse	NGsPVNGADGGAVGEcDFHccALHEEGRR	1000			1			S3 Phospho			125.86	17.19	2	3207.27	802.822	4	-0.014	-4.35	263	291
gi|328784729	basic-leucine zipper transcription factor A isoformX2 [Apis mellifera]	Nurse	GQDVQTSKYsPTKK	20.98			0.99			S10 Phospho			159.55	30.63	2	1645.77	823.888	2	-0.0103	-6.25	149	162
gi|328784729	basic-leucine zipper transcription factor A isoformX2 [Apis mellifera]	Nurse	TDLSQRPPLVIQTsLDK	19.22			0.99			S14 Phospho			146.57	33.19	2	1990.01	996.009	2	-0.0119	-5.99	163	179
gi|328784729	basic-leucine zipper transcription factor A isoformX2 [Apis mellifera]	Nurse	GQDVQTSKYsPTK	20.98			0.97			S10 Phospho			162.38	47.81	2	1517.68	759.843	2	-0.00538	-3.54	149	161
gi|328784729	basic-leucine zipper transcription factor A isoformX2 [Apis mellifera]	Nurse	ELGVIYNGNYYAISEHPGYKEEsEENNEDNEEEEEDRL	15.01			0.96			S23 Phospho			64.59	32.79	2	4584.89	1529.3	3	0.00135	0.295	474	511
gi|328784796	uncharacterized protein LOC552552 isoform X3 [Apis mellifera]	Nurse	sKAQFFEMIQEIR	1 000			1			S1 Phospho			179.07	49.38	2	1705.79	853.899	2	-0.00682	-3.99	1026	1038
gi|328784796	uncharacterized protein LOC552552 isoform X3 [Apis mellifera]	Nurse	SKsPLMPR	22.19			1			S3 Phospho			115	25.4	2	994.467	498.238	2	-0.007	-7.03	1074	1081
gi|328784796	uncharacterized protein LOC552552 isoform X3 [Apis mellifera]	Nurse	SPLLsPNNELTSAIGR	40.79			1			S5 Phospho			177.37	43.85	2	1747.85	874.93	2	-0.00612	-3.5	1220	1235
gi|328784796	uncharacterized protein LOC552552 isoform X3 [Apis mellifera]	Nurse	LMADLPsPR	1000			1			S7 Phospho			135.33	22.91	2	1078.49	540.248	2	-0.00698	-6.46	1304	1312
gi|328784796	uncharacterized protein LOC552552 isoform X3 [Apis mellifera]	Nurse	LSHGDGGsPPPR	30.78			1			S8 Phospho			64.9	47.52	2	1255.53	419.517	3	-0.00585	-4.65	1136	1147
gi|328784796	uncharacterized protein LOC552552 isoform X3 [Apis mellifera]	Nurse	FINcVELVsPHHAAR	1000			1			S9 Phospho			105.19	28.53	2	1828.84	610.619	3	-0.0104	-5.67	980	994
gi|328784796	uncharacterized protein LOC552552 isoform X3 [Apis mellifera]	Nurse	RLSHGDGGsPPPR	92.85			1			S9 Phospho			141.62	35.95	2	1411.64	471.55	3	-0.00933	-6.6	1135	1147
gi|328784965	synaptotagmin-14 isoform X2 [Apis mellifera]	Nurse	SDsTGSQQSVQSYASPTAR	19.23			0.99			S3 Phospho			225.98	79.71	2	2035.85	1018.93	2	-0.0104	-5.11	313	331
gi|328784982	neutral and basic amino acid transport protein rBAT isoformX1 [Apis mellifera]	Nurse	IsPIKDTTEVK	110.97			1			S2 Phospho			129.75	28.54	2	1309.65	655.83	2	-0.0083	-6.33	71	81
gi|328784982	neutral and basic amino acid transport protein rBAT isoformX1 [Apis mellifera]	Nurse	DESKIsPIKDTTEVK	30.92			1			S6 Phospho			115.71	31.67	2	1768.85	590.62	3	-0.0118	-6.69	67	81
gi|328784987	serine/threonine-protein phosphatase 2A 56 kDa regulatory subunit epsilon isoform-like isoform 1 [Apis mellifera]	Nurse	YRNsQDVELQQLPQLK	28.36			1			S4 Phospho			190.59	33.37	2	2037.99	1020	2	-0.00822	-4.03	83	98
gi|328784994	RNA-binding protein Nova-1-like isoform X1 [Apis mellifera]	Nurse	AADSGMETcPsPEIADSR	36.24			1			S11 Phospho			158.38	40.16	1	1972.75	987.383	2	-0.00442	-2.24	2	19
gi|328784994	RNA-binding protein Nova-1-like isoform X1 [Apis mellifera]	Nurse	SHYGsGGDGTYHLK	36.66			1			S5 Phospho			95.92	41.75	2	1557.62	520.212	3	-0.0124	-7.99	35	48
gi|328785007	protein encore isoform X2 [Apis mellifera]	Nurse	GDsVTSTHSAGAR	54.01			1			S3 Phospho			134.73	44.99	2	1324.54	663.275	2	-0.0059	-4.45	598	610
gi|328785007	protein encore isoform X2 [Apis mellifera]	Nurse	SFsFGGYTR	39.68			1			S3 Phospho			109.96	36.71	2	1100.43	551.22	2	-0.00776	-7.04	584	592
gi|328785007	protein encore isoform X2 [Apis mellifera]	Nurse	LLKGEsLDGREScR	51.55			1			S6 Phospho			67.72	28.14	2	1698.78	567.264	3	-0.0078	-4.59	560	573
gi|328785007	protein encore isoform X2 [Apis mellifera]	Nurse	LLKGEsLDGR	1000			1			S6 Phospho			126.33	26.64	2	1166.57	584.288	2	-0.0084	-7.19	560	569
gi|328785091	chloride channel protein 2-like isoform X5 [Apis mellifera]	Nurse	RDsQEVPPHTPMLAPSPATSK	47.82			1			S3 Phospho			128.3	30.51	2	2325.08	776.03	3	-0.0148	-6.34	841	861
gi|328785105	phosphatidylinositol 5-phosphate 4-kinase type-2 beta-like isoformX1 [Apis mellifera]	Nurse	LWGWSGVAGMTtPPEsPHAALMR	17.99	0		0.98	0		T12 Phospho	S16 Phospho		133.73	37.87	2	2611.12	1306.56	2	-0.00832	-3.19	323	345
gi|328785105	phosphatidylinositol 5-phosphate 4-kinase type-2 beta-like isoformX1 [Apis mellifera]	Nurse	GPMGDRLWGWSGVAGMTtPPEsPHAALMR	15	36.54		0.97	1		T18 Phospho	S22 Phospho		209.94	39.15	2	3224.38	1075.8	3	-0.00345	-1.07	317	345
gi|328785105	phosphatidylinositol 5-phosphate 4-kinase type-2 beta-like isoformX1 [Apis mellifera]	Nurse	AEKEEEEDNHEEEDDsESGSGLDSR	33.56			1			S16 Phospho			144.3	43.79	2	2901.06	968.022	3	-0.0154	-5.29	292	316
gi|328785105	phosphatidylinositol 5-phosphate 4-kinase type-2 beta-like isoformX1 [Apis mellifera]	Nurse	ERAEKEEEEDNHEEEDDsESGSGLDSR	17.99			1			S18 Phospho			120.65	66.16	2	3186.2	1063.07	3	-0.0133	-4.19	290	316
gi|328785105	phosphatidylinositol 5-phosphate 4-kinase type-2 beta-like isoformX1 [Apis mellifera]	Nurse	DTsLQYEDAIIPELDIYAIPSKEGAPTK	16.36			0.96			S3 Phospho			78.9	37.57	2	3156.52	1053.17	3	-0.0232	-7.36	346	373
gi|328785348	unconventional myosin-IXa isoform X1 [Apis mellifera]	Nurse	KSsLESLTSLR	23.98			1			S3 Phospho			112.09	16.15	2	1299.64	650.826	2	-0.00758	-5.83	1113	1123
gi|328785411	acetyl-CoA carboxylase-like isoform X3 [Apis mellifera]	Nurse	LRPSMsQGTVMIQTQSR	36.69			1			S6 Phospho			173.85	31.06	2	1998.94	1000.47	2	-0.00767	-3.84	96	112
gi|328785544	lamin Dm0-like isoform X2 [Apis mellifera]	Nurse	TtPSRHtPLR	18.55	0		0.97	0.03		T2 Phospho	T7 Phospho		36.33	15.89	2	1324.57	442.528	3	-0.00846	-6.38	417	426
gi|328785544	lamin Dm0-like isoform X2 [Apis mellifera]	Nurse	TTATSSSNVQsPQFTSTPIGQRPGsPLSPTR	22.48	0		0.97	0.1		S11 Phospho	S25 Phospho		65.54	18.17	2	3346.52	1116.51	3	-0.0256	-7.66	9	39
gi|328785544	lamin Dm0-like isoform X2 [Apis mellifera]	Nurse	KTTATSSSNVQsPQFTSTPIGQRPGSPLsPTR	0	17.99		0.09	0.96		S12 Phospho	S29 Phospho		56.65	29.8	2	3474.62	1159.21	3	-0.0178	-5.13	8	39
gi|328785653	large proline-rich protein BAG6 isoform X1 [Apis mellifera]	Nurse	LLVsPTPNHSAIAASmER	19.86	1000		0.99	1		S4 Phospho	M16 Oxidation (M)		86.43	33.64	2	1988.94	663.984	3	-0.0092	-4.62	1153	1170
gi|328785951	nucleolar protein 12-like [Apis mellifera]	Nurse	SHSTENTQtVSHK	15.01			0.96			T9 Phospho			40.3	13.76	2	1534.64	512.551	3	-0.0115	-7.52	551	563
gi|328786023	RNA-binding protein lark-like isoformX1 [Apis mellifera]	Nurse	GMYEDFSRDsFEER	53.7			1			S10 Phospho			159.31	36.65	2	1846.69	924.346	2	-0.0101	-5.48	327	340
gi|328786023	RNA-binding protein lark-like isoformX1 [Apis mellifera]	Nurse	GNEYGMFSRRsPPPSGNNGR	16.73			1			S11 Phospho			123.15	37.43	2	2258.96	753.992	3	-0.0115	-5.11	304	323
gi|328786023	RNA-binding protein lark-like isoformX1 [Apis mellifera]	Nurse	RPGLRGPsPSR	26.47			1			S8 Phospho			78.13	22.76	2	1258.63	420.548	3	-0.00852	-6.76	341	351
gi|328786023	RNA-binding protein lark-like isoformX1 [Apis mellifera]	Nurse	RPGLRGPsPSRR	24.15			1			S8 Phospho			48.05	11.54	2	1414.73	472.581	3	-0.00987	-6.97	341	352
gi|328786029	probable ATP-dependent RNA helicase DDX46-like [Apis mellifera]	Nurse	AALGLQDsDDEDIENDIDQQIESMLAPK	45.06			1			S8 Phospho			78.37	22.29	2	3152.37	1577.19	2	-0.0081	-2.57	793	820
gi|328786029	probable ATP-dependent RNA helicase DDX46-like [Apis mellifera]	Nurse	AALGLQDsDDEDIENDIDQQIESMLAPKR	122.24			1			S8 Phospho			156	55.36	2	3308.48	1103.83	3	-0.0202	-6.12	793	821
gi|328786031	zinc finger with UFM1-specific peptidase domain protein-like isoform X5 [Apis mellifera]	Nurse	SEPQIASSNMNNNNNNNNIGNVNNVIEGAAGHGsPLR	56.16			1			S34 Phospho			56.76	14.85	2	3910.74	1304.58	3	-0.0133	-3.41	130	166
gi|328786053	CLIP-associating protein 1-A isoformX1 [Apis mellifera]	Nurse	ASLPRPSKsPDTTAVAsPER	20.98	0		0.99	0.32		S9 Phospho	S17 Phospho		73.48	38.64	2	2226.01	1114.01	2	-0.00982	-4.41	660	679
gi|328786053	CLIP-associating protein 1-A isoformX1 [Apis mellifera]	Nurse	THGssPDSIKRPEVLDNMIK	23.1	11.87		1	0.94		S4 Phospho	S5 Phospho		76.9	42.29	2	2383.06	795.359	3	-0.0123	-5.17	1211	1230
gi|328786053	CLIP-associating protein 1-A isoformX1 [Apis mellifera]	Nurse	RLsGHGIR	1 000			1			S3 Phospho			66.26	19.7	2	974.481	325.832	3	-0.00714	-7.32	724	731
gi|328786053	CLIP-associating protein 1-A isoformX1 [Apis mellifera]	Nurse	GKGDHsDDSETSSIcSER	47.6			1			S6 Phospho			134.59	46.33	2	2045.76	682.926	3	-0.00915	-4.47	806	823
gi|328786053	CLIP-associating protein 1-A isoformX1 [Apis mellifera]	Nurse	SLMSLsNSGSINSLNVVTR	36.69			1			S6 Phospho			240.55	57.46	2	2057.98	1029.99	2	-0.0093	-4.52	549	567
gi|328786053	CLIP-associating protein 1-A isoformX1 [Apis mellifera]	Nurse	MEGLTLcNsGR	27.61			1			S9 Phospho			79.47	27.2	2	1316.53	659.265	2	-0.0106	-8.06	1160	1170
gi|328786053	CLIP-associating protein 1-A isoformX1 [Apis mellifera]	Nurse	KSSGSSNPASPGtPPPR	36.24			1			T13 Phospho			153.7	37.36	2	1702.77	852.387	2	-0.0101	-5.94	1080	1096
gi|328786053	CLIP-associating protein 1-A isoformX1 [Apis mellifera]	Nurse	SSGSSNPASPGtPPPR	19.23			0.99			T12 Phospho			101.49	27.12	2	1574.67	788.339	2	-0.00964	-6.12	1081	1096
gi|328786053	CLIP-associating protein 1-A isoformX1 [Apis mellifera]	Nurse	RTPsLPR	16.24			0.98			S4 Phospho			56.55	21.98	2	905.448	453.729	2	-0.00648	-7.15	602	608
gi|328786111	endothelin-converting enzyme 1 isoformX1 [Apis mellifera]	Nurse	YNsGISLWR	34.2			1			S3 Phospho			114.46	33.25	2	1174.52	588.263	2	-0.00784	-6.67	40	48
gi|328786150	heterogeneous nuclear ribonucleoprotein U-like protein 1-like [Apis mellifera]	Nurse	NIDLSENNENEQNISDSQVPsIKSPVKsPVR	0	15.01		0.46	0.98		S21 Phospho	S28 Phospho		64.58	27.7	2	3596.64	1199.88	3	-0.0181	-5.04	235	265
gi|328786150	heterogeneous nuclear ribonucleoprotein U-like protein 1-like [Apis mellifera]	Nurse	sPNPLEDR	1 000			1			S1 Phospho			98.24	21.17	2	1006.41	504.211	2	-0.00656	-6.51	451	458
gi|328786150	heterogeneous nuclear ribonucleoprotein U-like protein 1-like [Apis mellifera]	Nurse	ELVSSIENENAsPMEIIKEDEIK	19.11			1			S12 Phospho			163.62	46.13	2	2696.25	899.754	3	-0.0113	-4.18	212	234
gi|328786150	heterogeneous nuclear ribonucleoprotein U-like protein 1-like [Apis mellifera]	Nurse	KRsPNPLEDR	1000			1			S3 Phospho			115.6	31.19	2	1290.61	646.309	2	-0.00676	-5.24	449	458
gi|328786150	heterogeneous nuclear ribonucleoprotein U-like protein 1-like [Apis mellifera]	Nurse	SPVKsPVR	120.43			1			S5 Phospho			138.15	37.05	2	948.479	475.245	2	-0.00494	-5.2	258	265
gi|328786150	heterogeneous nuclear ribonucleoprotein U-like protein 1-like [Apis mellifera]	Nurse	EKDTDsDIQENDMSTIINK	30.7			1			S6 Phospho			167.15	52.6	2	2274.96	1138.48	2	-0.0105	-4.61	308	326
gi|328786150	heterogeneous nuclear ribonucleoprotein U-like protein 1-like [Apis mellifera]	Nurse	TDsRSENAHENRNDVR	13.28			0.95			S3 Phospho			36.43	12.06	2	1978.82	660.613	3	-0.00861	-4.35	879	894
gi|328786154	serine/threonine-protein kinase SBK1-like isoform X2 [Apis mellifera]	Nurse	ISHsATSTLVDASEGVAR	20.98			1			S4 Phospho			190.16	44.41	2	1879.87	940.937	2	-0.0093	-4.94	298	315
gi|328786255	serine/threonine-protein kinase Genghis Khan isoform X2 [Apis mellifera]	Nurse	QINMNHSsPGIsPDSNNATR	21.78	0		0.99	0.02		S8 Phospho	S12 Phospho		105.58	33.61	2	2298.91	767.307	3	-0.0111	-4.81	492	511
gi|328786255	serine/threonine-protein kinase Genghis Khan isoform X2 [Apis mellifera]	Nurse	HSIASNNSSNPStPPsPAHDHGSSSYDS	20.98	18.02		0.96	0.93		T13 Phospho	S16 Phospho		129.57	37.4	2	2996.12	999.71	3	-0.019	-6.36	1767	1794
gi|328786255	serine/threonine-protein kinase Genghis Khan isoform X2 [Apis mellifera]	Nurse	QINMNHsSPGIsPDSNNATRK	11.13	0		0.96	0.52		S7 Phospho	S12 Phospho		57.32	14.94	2	2427	810.003	3	-0.0196	-8.07	492	512
gi|328786255	serine/threonine-protein kinase Genghis Khan isoform X2 [Apis mellifera]	Nurse	SNLSELSIDPTsPLSHELLNK	30.7			1			S12 Phospho			154.33	29.75	2	2373.15	792.053	3	-0.0118	-4.95	1022	1042
gi|328786255	serine/threonine-protein kinase Genghis Khan isoform X2 [Apis mellifera]	Nurse	HGsADSVEGDIEDNRAPSISSSK	39.72			1			S3 Phospho			216.21	40.28	2	2437.04	813.348	3	-0.0178	-7.32	999	1021
gi|328786399	yorkie homolog isoform X2 [Apis mellifera]	Nurse	AHsSPASLQQTYASAQQAPQHAPQPHAR	45.01			1			S3 Phospho			334.22	76.73	2	3044.4	1015.8	3	-0.0144	-4.74	144	171
gi|328786485	phosphatidate phosphatase LPIN2-like isoform X3 [Apis mellifera]	Nurse	NQDSRPcsPVQsDTEFEMR	17.99	15.01		0.99	0.99		S8 Phospho	S12 Phospho		37.93	18.38	2	2441.9	1221.95	2	-0.00887	-3.63	425	443
gi|328786485	phosphatidate phosphatase LPIN2-like isoform X3 [Apis mellifera]	Nurse	NQDSRPcsPVQsDTEFEMRK	18.26	15.13		0.97	0.94		S8 Phospho	S12 Phospho		100.55	38.85	2	2570	857.668	3	-0.0171	-6.65	425	444
gi|328786485	phosphatidate phosphatase LPIN2-like isoform X3 [Apis mellifera]	Nurse	RPETDFHFFsDTEVTK	27.61			1			S10 Phospho			121.56	36.58	2	2034.87	679.294	3	-0.0142	-7	409	424
gi|328786485	phosphatidate phosphatase LPIN2-like isoform X3 [Apis mellifera]	Nurse	NESVISTQETTDKRPETDFHFFsDTEVTK	20.36			1			S23 Phospho			90.99	40.1	2	3467.54	867.889	4	-0.0146	-4.21	396	424
gi|328786485	phosphatidate phosphatase LPIN2-like isoform X3 [Apis mellifera]	Nurse	GQSTIKDGKGVDEEDTESGNGPSLPQsPNSVEGAIGGPK	40.02			1			S27 Phospho			114.12	29.09	2	3917.78	1306.94	3	0.00375	0.958	549	587
gi|328786485	phosphatidate phosphatase LPIN2-like isoform X3 [Apis mellifera]	Nurse	RNsLKGEEEIFDMDGINDDEScPTASTPK	133.93			1			S3 Phospho			166.54	41.14	2	3334.4	1112.47	3	-0.0232	-6.97	245	273
gi|328786485	phosphatidate phosphatase LPIN2-like isoform X3 [Apis mellifera]	Nurse	DSNSTTELENKNESVISTQETTDKRPETDFHFFsDTEVTK	43.41			1			S34 Phospho			99.86	33.93	2	4686.08	938.217	5	-0.0321	-6.85	385	424
gi|328786492	uncharacterized protein LOC100578769 [Apis mellifera]	Nurse	KRsLMDAMENNYTEVDR	126.46			1			S3 Phospho			193.36	33.6	2	2150.91	717.975	3	-0.0118	-5.51	335	351
gi|328786492	uncharacterized protein LOC100578769 [Apis mellifera]	Nurse	RNsNVDDEDELVVVGGGGGGEVSTVSETVDTILAIKEEPQQLGGQVISSQESTKPPK	106.88			1			S3 Phospho			73.75	44.7	2	5957.89	1490.48	4	-0.0166	-2.79	53	109
gi|328786521	UPF0047 protein C4A8.02c-like [Apis mellifera]	Nurse	IVPEGLAYRHscEGPDDMPAHVK	13.28			0.96			S11 Phospho			62.97	20.89	2	2657.18	886.728	3	-0.0165	-6.21	93	115
gi|328786568	ralBP1-associated Eps domain-containing protein 2-like isoform X1 [Apis mellifera]	Nurse	ALNENQGFVADFSHFsPK	48.63			1			S16 Phospho			143.02	26.88	2	2086.91	696.642	3	-0.0127	-6.11	524	541
gi|328786568	ralBP1-associated Eps domain-containing protein 2-like isoform X1 [Apis mellifera]	Nurse	KLVGQKsEGEGQK	1000			1			S7 Phospho			52.76	29.33	2	1466.71	489.909	3	-0.00943	-6.43	511	523
gi|328786568	ralBP1-associated Eps domain-containing protein 2-like isoform X1 [Apis mellifera]	Nurse	ILHPVPLRLtPEAAILASGANGNTNScTTLGDDDLQR	27.2			1			T10 Phospho			134.9	56.54	2	3979.95	1327.65	3	-0.00555	-1.39	395	431
gi|328786568	ralBP1-associated Eps domain-containing protein 2-like isoform X1 [Apis mellifera]	Nurse	TGPPSIPSTTTTQKtPPNTSGTR	44.63			1			T15 Phospho			192.48	25.69	2	2406.14	803.05	3	-0.0156	-6.49	330	352
gi|328786568	ralBP1-associated Eps domain-containing protein 2-like isoform X1 [Apis mellifera]	Nurse	SSsLDLNKLGK	17.98			0.97			S3 Phospho			154.81	27.32	2	1240.61	621.308	2	-0.0067	-5.39	476	486
gi|328786747	pre-mRNA 3'-end-processing factor FIP1-like [Apis mellifera]	Nurse	NLDKsPPKGNVIQVMTADR	149.42			1			S5 Phospho			130.47	32.63	2	2162.06	721.688	3	-0.0138	-6.38	282	300
gi|328786756	nucleolar and coiled-body phosphoprotein 1-like isoform X1 [Apis mellifera]	Nurse	sFDSAPVQNK	42.24			1			S1 Phospho			96.15	33.88	2	1171.49	586.749	2	-0.0081	-6.91	770	779
gi|328786756	nucleolar and coiled-body phosphoprotein 1-like isoform X1 [Apis mellifera]	Nurse	sFDSAPVQNKK	38.16			1			S1 Phospho			101.66	33.02	2	1299.59	650.793	2	-0.0156	-12	770	780
gi|328786781	DNA topoisomerase 1 isoform 2 [Apis mellifera]	Nurse	SLDsEEEEDVPLSAR	30.09			1			S4 Phospho			142.15	30.32	2	1754.72	878.365	2	-0.00984	-5.6	395	409
gi|328786781	DNA topoisomerase 1 isoform 2 [Apis mellifera]	Nurse	TEEEsDEDVPLSAR	33.56			1			S5 Phospho			121.22	37.02	2	1655.66	828.832	2	-0.0087	-5.25	372	385
gi|328786781	DNA topoisomerase 1 isoform 2 [Apis mellifera]	Nurse	LSDLHNTTIKTEEEsDEDVPLSAR	21.47			0.98			S15 Phospho			147.17	39.79	2	2778.26	927.085	3	-0.0294	-10.6	362	385
gi|328786800	kinesin-like protein K39-like isoform X3 [Apis mellifera]	Nurse	RAPsPPQTsPTQQVAIEDKLR	39.43	15		1	0.97		S4 Phospho	S9 Phospho		184.29	53.39	2	2478.17	827.06	3	-0.0112	-4.5	39	59
gi|328786800	kinesin-like protein K39-like isoform X3 [Apis mellifera]	Nurse	RLsLEAHK	1000			1			S3 Phospho			49.5	30.27	2	1032.51	345.176	3	-0.00735	-7.11	65	72
gi|328786811	junctophilin-1-like isoformX1 [Apis mellifera]	Nurse	LTGSRQPsVDKTVTNPDTLDR	27.33			1			S8 Phospho			118.14	47.98	2	2379.14	794.052	3	-0.00933	-3.92	791	811
gi|328786818	MAGUK p55 subfamily member 6 isoform X5 [Apis mellifera]	Nurse	SNGEFDsAELLLYEEVAR	49.87			1			S7 Phospho			192.79	35.43	2	2120.93	1061.47	2	-0.0053	-2.5	352	369
gi|328786878	serine/arginine-rich splicing factor 4 isoform X33 [Apis mellifera]	Nurse	DDMRHDRDsVNR	1000			1			S9 Phospho			28.23	15.01	2	1594.63	532.548	3	-0.00969	-6.07	153	164
gi|328787106	trithorax group protein osa isoform X8 [Apis mellifera]	Nurse	TPAsPVFNSHVPQDPYR	49.98			1			S4 Phospho			213.59	55.73	2	1990.89	996.449	2	-0.0111	-5.56	825	841
gi|328787106	trithorax group protein osa isoform X8 [Apis mellifera]	Nurse	RIsDYEDESYSRDEASLYLVTETQDNLAR	17.99			0.98			S3 Phospho			67.94	18.91	2	3517.55	1173.51	3	-0.0511	-14.5	1726	1754
gi|328787343	intracellular protein transport protein USO1-like [Apis mellifera]	Nurse	IKNEEALsPISNVNTETILNEIK	42.24			1			S8 Phospho			96.78	36.41	2	2648.33	1325.17	2	-0.0063	-2.38	64	86
gi|328787343	intracellular protein transport protein USO1-like [Apis mellifera]	Nurse	SIENTKEPsLDSAK	30.07			1			S9 Phospho			134.04	32.8	2	1597.72	799.865	2	-0.00956	-5.98	490	503
gi|328787343	intracellular protein transport protein USO1-like [Apis mellifera]	Nurse	TAsKEDILVPEKR	15			0.97			S3 Phospho			144.8	38.4	2	1564.79	783.397	2	-0.0074	-4.73	192	204
gi|328787371	transcription factor E2F4 isoform X2 [Apis mellifera]	Nurse	GISKPDPVIsDEDEEDDAELIEAK	30.06			1			S10 Phospho			91.99	25.4	2	2693.18	898.733	3	-0.0096	-3.56	214	237
gi|328787392	CD2 antigen cytoplasmic tail-binding protein 2 homolog [Apis mellifera]	Nurse	THGLADsDsEDEGPDIMFNPTQIYK	22.43	28.36		0.99	1		S7 Phospho	S9 Phospho		44.08	33.3	2	2939.16	980.724	3	-0.0124	-4.23	119	143
gi|328787411	uncharacterized protein LOC726829 isoform X1 [Apis mellifera]	Nurse	ASSHPcSSSTsAPHsPQR	20.98	37.18		0.97	1		S11 Phospho	S15 Phospho		112.06	45.97	2	2039.76	1020.88	2	-0.013	-6.35	677	694
gi|328787411	uncharacterized protein LOC726829 isoform X1 [Apis mellifera]	Nurse	GNStNSPPtPPTADHPPAPSSAR	0	17.03		0.33	0.98		T4 Phospho	T9 Phospho		111.06	43.99	2	2414.99	1208.5	2	-0.0125	-5.17	654	676
gi|328787411	uncharacterized protein LOC726829 isoform X1 [Apis mellifera]	Nurse	KsLESEGGHSWR	39.72			1			S2 Phospho			126.67	38.4	2	1451.62	484.878	3	-0.00897	-6.17	548	559
gi|328787411	uncharacterized protein LOC726829 isoform X1 [Apis mellifera]	Nurse	SLsLDSPEGTAHVR	35.84			1			S3 Phospho			126.11	53.42	2	1547.7	516.905	3	-0.0063	-4.07	705	718
gi|328787411	uncharacterized protein LOC726829 isoform X1 [Apis mellifera]	Nurse	MKSLsLDSPEGTAHVR	17.98			1			S5 Phospho			172.89	31.66	2	1806.83	904.419	2	-0.0111	-6.15	703	718
gi|328787411	uncharacterized protein LOC726829 isoform X1 [Apis mellifera]	Nurse	MSsMELPDENEK	14.98			0.97			S3 Phospho			93.98	37.92	2	1488.55	745.279	2	-0.00862	-5.79	767	778
gi|328787411	uncharacterized protein LOC726829 isoform X1 [Apis mellifera]	Nurse	EStPPRHSDSGSINR	15			0.97			T3 Phospho			175.53	42.24	2	1718.74	573.916	3	-0.0133	-7.75	731	745
gi|328787411	uncharacterized protein LOC726829 isoform X1 [Apis mellifera]	Nurse	TSSPTtPPSADKGK	14.48			0.96			T6 Phospho			106.19	26.32	2	1452.65	727.327	2	-0.0105	-7.22	519	532
gi|328787452	sn1-specific diacylglycerol lipase alpha	Nurse	SHPSNMAGtPPHK	59.29			1			T9 Phospho			87.8	45.39	2	1439.6	480.873	3	-0.00591	-4.1	743	755
gi|328787509	neprilysin 2 isoform X4 [Apis mellifera]	Nurse	TNsMKQTVIK	16.24			0.98			S3 Phospho			130.25	34.92	1	1228.59	615.3	2	-0.00456	-3.71	2	11
gi|328787592	septin-1-like [Apis mellifera]	Nurse	IYPLPDcDsDEDEDYKEQVR	28.51			1			S9 Phospho			150.39	43.53	2	2565.03	1283.52	2	-0.0103	-4.02	263	282
gi|328787605	calcium homeostasis endoplasmic reticulum protein-like isoform X2 [Apis mellifera]	Nurse	MDRQDRsPtPPSFLGSTYSK	26.96	14.85		0.99	0.91		S7 Phospho	T9 Phospho		105.76	34.15	2	2429.01	810.675	3	-0.0114	-4.68	685	704
gi|328787605	calcium homeostasis endoplasmic reticulum protein-like isoform X2 [Apis mellifera]	Nurse	QDRsPtPPSFLGSTYSK	28.04	32.75		1	1		S4 Phospho	T6 Phospho		102.54	24.16	2	2026.84	1014.42	2	-0.014	-6.89	688	704
gi|328787626	organic cation transporter 1-like [Apis mellifera]	Nurse	ASsIPTDSGVVEVATcAEK	16.22			0.98			S3 Phospho			190.36	37.17	2	1999.88	1000.94	2	-0.0079	-3.95	650	668
gi|328787676	uncharacterized protein LOC725703 [Apis mellifera]	Nurse	sRSSAGsQEFDLEESHTLKVPR	0	18.75		0.03	0.97		S1 Phospho	S7 Phospho		86.09	22.66	2	2619.14	874.041	3	-0.0363	-13.8	37	58
gi|328787676	uncharacterized protein LOC725703 [Apis mellifera]	Nurse	YAsDENLIAVEEIDKGGK	16.24			0.98			S3 Phospho			178.8	52.94	2	2029.92	1015.96	2	-0.0113	-5.56	119	136
gi|328787676	uncharacterized protein LOC725703 [Apis mellifera]	Nurse	SSAGsQEFDLEESHTLK	16.17			0.95			S5 Phospho			168.99	42.24	2	1943.81	972.904	2	-0.0226	-11.6	39	55
gi|328787709	1-phosphatidylinositol 4,5-bisphosphate phosphodiesterase classes I and II isoformX1 [Apis mellifera]	Nurse	YLVTMGsQDSLEEK	35.68			1			S7 Phospho			121.76	33.42	2	1678.72	840.361	2	-0.0104	-6.18	88	101
gi|328787709	1-phosphatidylinositol 4,5-bisphosphate phosphodiesterase classes I and II isoformX1 [Apis mellifera]	Nurse	MQTQKGsIDGEKHK	39.54			1			S7 Phospho			71.02	24.29	2	1665.75	833.88	2	-0.0099	-5.94	1013	1026
gi|328787709	1-phosphatidylinositol 4,5-bisphosphate phosphodiesterase classes I and II isoformX1 [Apis mellifera]	Nurse	SQsERLLAVcK	17.47			0.98			S3 Phospho			75.84	24.38	2	1369.64	685.824	2	-0.00918	-6.7	1081	1091
gi|328787714	dachshund homolog 2-like isoform X6 [Apis mellifera]	Nurse	TAGSGSVGEHsGSEAEASHR	33.56			1			S11 Phospho			219.32	40.04	2	1991.8	664.936	3	-0.012	-6.01	447	466
gi|328787714	dachshund homolog 2-like isoform X6 [Apis mellifera]	Nurse	SYNsPPPISTSDPTANEcK	30.7			1			S4 Phospho			217.41	65.82	2	2143.88	1072.94	2	-0.0087	-4.06	149	167
gi|328787733	vacuolar protein sorting-associated protein 35 isoformX1 [Apis mellifera]	Nurse	SDGVGGPGsPNQVPGIPQDVK	27.52			1			S9 Phospho			46.42	17.9	2	2083.96	695.656	3	-0.0124	-5.93	656	676
gi|328787768	WD repeat-containing protein 37-like isoform X4 [Apis mellifera]	Nurse	RIsIPR	1000			1			S3 Phospho			73.92	19.23	2	820.432	411.222	2	-0.00458	-5.57	23	28
gi|328787768	WD repeat-containing protein 37-like isoform X4 [Apis mellifera]	Nurse	RQNsSEELSGLSSDR	19.22			1			S4 Phospho			249.34	34.59	2	1743.74	872.874	2	-0.0108	-6.18	260	274
gi|328787768	WD repeat-containing protein 37-like isoform X4 [Apis mellifera]	Nurse	RQNsSEELSGLSSDRNLSGVIVLNEEQEEPPTLR	30.7			1			S4 Phospho			172.23	37.35	2	3861.84	1288.28	3	-0.00795	-2.06	260	293
gi|328787874	metabotropic glutamate receptor 7 isoform X4 [Apis mellifera]	Nurse	NVRPGHTNTsALQSGNR	19.23			1			S10 Phospho			118.34	39.27	2	1887.87	944.939	2	-0.0075	-3.97	855	871
gi|328788132	uncharacterized protein LOC725634 isoform X1 [Apis mellifera]	Nurse	sAPINVPNTSINTTR	114.81			1			S1 Phospho			156.32	40.26	2	1663.79	832.9	2	-0.0095	-5.71	63	77
gi|328788132	uncharacterized protein LOC725634 isoform X1 [Apis mellifera]	Nurse	LVRDPsLQSDSSHcSSVESLLELR	29.22			0.97			S6 Phospho			180.45	52.25	2	2793.3	932.102	3	-0.0168	-6.02	86	109
gi|328788208	AMP deaminase 2-like isoformX2 [Apis mellifera]	Nurse	DRsEsPVFGLEGGTGTGGGTSLR	112.28	116.98		1	1		S3 Phospho	S5 Phospho		165.74	70.94	2	2396	799.673	3	-0.0105	-4.37	43	65
gi|328788208	AMP deaminase 2-like isoformX2 [Apis mellifera]	Nurse	SEsPVFGLEGGTGTGGGTSLR	16.23			0.98			S3 Phospho			188.62	49.17	2	2044.91	1023.46	2	-0.00842	-4.11	45	65
gi|328788272	solute carrier family 12 member 7-like isoformX1 [Apis mellifera]	Nurse	ESLGVVQsLVDFNEVQAIVDHHHNVDVK	34			1			S8 Phospho			137.3	26.47	2	3206.54	1069.85	3	-0.00465	-1.45	937	964
gi|328788274	PRKC apoptosis WT1 regulator protein-like isoform X1 [Apis mellifera]	Nurse	STGVVHLPSTESTGGstGEDEEDLSGTcLETK	16.25	15.01		0.99	0.99		S16 Phospho	T17 Phospho		179.9	64.52	2	3439.39	1147.47	3	-0.0145	-4.23	118	149
gi|328788274	PRKC apoptosis WT1 regulator protein-like isoform X1 [Apis mellifera]	Nurse	LStPTGDNPHELIER	16.24			0.98			T3 Phospho			151.16	29.31	2	1757.8	586.936	3	-0.0126	-7.15	235	249
gi|328788305	neuroglian isoform X6 [Apis mellifera]	Nurse	ASLASSSHQDGKHPEsDtDSMAEYGEGDTGR	18.11	17.99		0.99	0.99		S16 Phospho	T18 Phospho		90.36	38.88	2	3381.28	1128.1	3	-0.00855	-2.53	1189	1219
gi|328788305	neuroglian isoform X6 [Apis mellifera]	Nurse	ASLASSSHQDGKHPEsDTDsMAEYGEGDTGRFTEDGSFIGQYGPK	0	13.28		0.41	0.96		S16 Phospho	S20 Phospho		93.22	15.08	2	4907.98	1228	4	-0.0026	-0.529	1189	1233
gi|328788305	neuroglian isoform X6 [Apis mellifera]	Nurse	FTEDGsFIGQYGPK	45.56			1			S6 Phospho			121.55	28.93	2	1624.68	813.344	2	-0.00798	-4.91	1220	1233
gi|328788305	neuroglian isoform X6 [Apis mellifera]	Nurse	GRPEEtPPIPSGTMATYV	46			1			T6 Phospho			101.38	21.29	2	1981.89	991.947	2	-0.00702	-3.54	1234	1251
gi|328788305	neuroglian isoform X6 [Apis mellifera]	Nurse	GDYPDEGGFHEYsQPLDTK	19.22			0.98			S13 Phospho			50.16	19.07	2	2233.88	1117.94	2	-0.0137	-6.13	1165	1183
gi|328788305	neuroglian isoform X6 [Apis mellifera]	Nurse	ELAAGRGDYPDEGGFHEYsQPLDTK	15			0.97			S19 Phospho			154.72	50.45	2	2831.21	944.742	3	-0.0042	-1.48	1159	1183
gi|328788329	intracellular protein transport protein USO1 isoformX1 [Apis mellifera]	Nurse	ALsFPETVDEGNLKK	89.54			1			S3 Phospho			139.86	42.34	2	1726.82	864.413	2	-0.0067	-3.88	885	899
gi|328788329	intracellular protein transport protein USO1 isoformX1 [Apis mellifera]	Nurse	TNEEcsSLTNLTQAILHR	14.04			0.96			S6 Phospho			141.08	32.11	2	2165.98	722.996	3	-0.0114	-5.27	902	919
gi|328788362	metastasis-associated protein MTA3 isoform X5 [Apis mellifera]	Nurse	GGTGsDEESKGIGGAHRPHR	17.99			1			S5 Phospho			107.5	28.34	2	2083.92	695.642	3	-0.0151	-7.27	547	566
gi|328788362	metastasis-associated protein MTA3 isoform X5 [Apis mellifera]	Nurse	LTItPPQPQPSMQSQQTILKR	15.01			0.97			T4 Phospho			176.26	45.31	2	2471.26	824.758	3	-0.0115	-4.67	750	770
gi|328788405	vacuolar fusion protein MON1 homolog A-like [Apis mellifera]	Nurse	TTsLDDSELEDVTHR	17.98			0.97			S3 Phospho			191.29	37.58	2	1796.75	899.377	2	-0.00854	-4.75	83	97
gi|328788421	protein peanut isoform X1 [Apis mellifera]	Nurse	RRsLEANSK	97.48			1			S3 Phospho			108.67	26.33	2	1139.54	380.854	3	-0.00558	-4.89	651	659
gi|328788539	uncharacterized protein LOC413653 isoformX1 [Apis mellifera]	Nurse	LSMsAPTR	42.24			1			S4 Phospho			80.36	17.95	2	941.404	471.707	2	-0.006	-6.36	267	274
gi|328788539	uncharacterized protein LOC413653 isoformX1 [Apis mellifera]	Nurse	IANHsTEFVNK	14.98			0.97			S5 Phospho			102.58	36.83	2	1338.6	670.303	2	-0.00556	-4.15	559	569
gi|328788583	guanine nucleotide-releasing factor 2-like isoform X7 [Apis mellifera]	Nurse	TSGYGSELTPQRNsLPDIPLTPR	19.73			1			S14 Phospho			113.39	39.23	2	2578.24	1290.13	2	-0.0075	-2.91	267	289
gi|328788583	guanine nucleotide-releasing factor 2-like isoform X7 [Apis mellifera]	Nurse	NsLPDIPLTPR	87.01			1			S2 Phospho			88.86	34.86	2	1301.64	651.824	2	-0.0055	-4.22	279	289
gi|328788583	guanine nucleotide-releasing factor 2-like isoform X7 [Apis mellifera]	Nurse	SRsPEDSSSLLSASAGSLDSALNHSR	22.45			0.99			S3 Phospho			322.4	55.98	2	2710.22	904.411	3	-0.00933	-3.44	376	401
gi|328788583	guanine nucleotide-releasing factor 2-like isoform X7 [Apis mellifera]	Nurse	SSHsSESILR	20.98			0.99			S4 Phospho			174.84	30.52	2	1181.51	591.758	2	-0.00744	-6.29	306	315
gi|328788583	guanine nucleotide-releasing factor 2-like isoform X7 [Apis mellifera]	Nurse	DSsPPPKPPLPER	14.98			0.97			S3 Phospho			132.91	53.79	2	1495.71	748.86	2	-0.00338	-2.26	316	328
gi|328788583	guanine nucleotide-releasing factor 2-like isoform X7 [Apis mellifera]	Nurse	SRsPEDSSSLLSASAGSLDSALNHSRDEDEIR	16.24			0.97			S3 Phospho			93.86	25.11	2	3467.54	1156.85	3	-0.0223	-6.42	376	407
gi|328788626	TBC1 domain family member 24-like isoformX1 [Apis mellifera]	Nurse	StDNLPTSQSQVNIQMMSHTLTIR	19.22			0.99			T2 Phospho			210.21	66.53	2	2781.28	928.101	3	-0.00285	-1.02	370	393
gi|328788756	cytoglobin-1-like isoform X1 [Apis mellifera]	Nurse	LAtPNQPTTDPR	60.82			1			T3 Phospho			68.88	32.65	2	1389.63	695.819	2	-0.0062	-4.46	8	19
gi|328788805	tyrosine-protein kinase Src42A-like isoformX1 [Apis mellifera]	Nurse	IGNPNIEAVAsQASPVPtPPPDPIRPMPQIPDADVPTAK	12.63	0		0.99	0.02		S11 Phospho	T18 Phospho		51.92	26.2	2	4156.99	1386.67	3	-0.0202	-4.87	19	57
gi|328788805	tyrosine-protein kinase Src42A-like isoformX1 [Apis mellifera]	Nurse	DSEsRHNDYSLSVR	35.15			1			S4 Phospho			98.9	49.09	2	1743.72	582.246	3	-0.00717	-4.11	149	162
gi|328788813	ubiquitin carboxyl-terminal hydrolase 14-like isoform 2 [Apis mellifera]	Nurse	SSsSGHYVAWVR	23.98			1			S3 Phospho			140.51	35.03	2	1414.6	708.306	2	-0.00762	-5.38	427	438
gi|328788820	chromobox protein homolog 5-like [Apis mellifera]	Nurse	RLEISPKsPK	105.7			1			S8 Phospho			143.95	38.09	2	1233.65	412.221	3	-0.00984	-7.97	184	193
gi|328788820	chromobox protein homolog 5-like [Apis mellifera]	Nurse	GFTSADDtWEPEENLNcPELIAK	19.76			0.98			T8 Phospho			121.09	47.87	2	2715.14	1358.57	2	-0.0113	-4.16	257	279
gi|328788856	uncharacterized protein LOC410867 [Apis mellifera]	Nurse	cMVNAVDGLHRHsPDASASDVSSNGcGsPDR	0	36.52		0.32	1		S13 Phospho	S28 Phospho		57.76	19.62	2	3414.32	854.583	4	-0.0187	-5.47	1037	1067
gi|328788856	uncharacterized protein LOC410867 [Apis mellifera]	Nurse	sLPALSSAR	84.78			1			S1 Phospho			71.16	29.51	2	980.469	491.24	2	-0.00506	-5.15	721	729
gi|328788856	uncharacterized protein LOC410867 [Apis mellifera]	Nurse	HRsLPALSSAR	91.59			1			S3 Phospho			122.05	42.04	2	1273.63	637.82	2	-0.00498	-3.91	719	729
gi|328788923	synaptotagmin-10 [Apis mellifera]	Nurse	FSIYSLDKRsDsNLGLIKPELYK	10.38	21.35		0.84	0.99		S10 Phospho	S12 Phospho		83.63	28.46	2	2845.37	949.462	3	-0.00642	-2.25	149	171
gi|328788923	synaptotagmin-10 [Apis mellifera]	Nurse	sDsNLGLIKPELYK	133.42	141.02		1	1		S1 Phospho	S3 Phospho		130.55	55.79	2	1735.78	868.895	2	-0.00942	-5.42	158	171
gi|328788923	synaptotagmin-10 [Apis mellifera]	Nurse	RHMKEEDAEsDLsQQNAIR	1000	1000		1	1		S10 Phospho	S13 Phospho		161.13	56.17	2	2415.99	806.33	3	-0.0225	-9.31	74	92
gi|328788923	synaptotagmin-10 [Apis mellifera]	Nurse	HMKEEDAEsDLsQQNAIR	1000	1000		1	1		S9 Phospho	S12 Phospho		136.98	46.35	2	2259.89	1130.94	2	-0.0277	-12.3	75	92
gi|328788923	synaptotagmin-10 [Apis mellifera]	Nurse	QLsHRLDLPIK	1 000			1			S3 Phospho			74.61	20.13	2	1398.74	467.251	3	-0.00801	-5.72	138	148
gi|328788923	synaptotagmin-10 [Apis mellifera]	Nurse	SDsNLGLIKPELYKK	30.27			1			S3 Phospho			108.25	38.71	2	1783.91	595.641	3	-0.0113	-6.34	158	172
gi|328788923	synaptotagmin-10 [Apis mellifera]	Nurse	ISHsLPDLQSEPITHEYVQEQKDSK	35.76			1			S4 Phospho			158.04	38.23	2	2987.39	747.852	4	-0.0137	-4.58	93	117
gi|328788923	synaptotagmin-10 [Apis mellifera]	Nurse	ISHsLPDLQSEPITHEYVQEQK	36.63			1			S4 Phospho			135	40.6	2	2657.24	665.314	4	-0.0117	-4.39	93	114
gi|328788923	synaptotagmin-10 [Apis mellifera]	Nurse	QTtLPIVPMR	17.01			0.98			T3 Phospho			106.64	32.54	2	1234.61	618.311	2	-0.0073	-5.91	122	131
gi|328788986	sodium-dependent neutral amino acid transporter B(0)AT2 isoform X2 [Apis mellifera]	Nurse	sVDKLEMK	1 000			1			S1 Phospho			96.17	32.76	2	1028.46	515.236	2	-0.0045	-4.37	21	28
gi|328788986	sodium-dependent neutral amino acid transporter B(0)AT2 isoform X2 [Apis mellifera]	Nurse	DLKPQKsVDKLEMK	1000			1			S7 Phospho			87.18	35.06	2	1737.87	435.474	4	-0.0094	-5.4	15	28
gi|328788986	sodium-dependent neutral amino acid transporter B(0)AT2 isoform X2 [Apis mellifera]	Nurse	KTNTTANYGATNAAFEDSsPNMK	17.01			0.98			S19 Phospho			110.29	32.55	2	2512.06	1257.03	2	-0.0129	-5.13	40	62
gi|328788986	sodium-dependent neutral amino acid transporter B(0)AT2 isoform X2 [Apis mellifera]	Nurse	EFHGIVPHEVTsAETLLFcIR	13.27			0.95			S12 Phospho			160.2	32.59	2	2534.2	845.739	3	-0.0106	-4.2	687	707
gi|328789046	protein couch potato-like isoform X7 [Apis mellifera]	Nurse	TAsPVGFVTFHTR	12.61			0.95			S3 Phospho			143.65	33.21	2	1498.7	750.353	2	-0.00656	-4.37	63	75
gi|328789063	monocarboxylate transporter 9-like isoform X1 [Apis mellifera]	Nurse	IQEKEEDDEKLFSsLVsLPTFVK	13.27	7.55		0.96	0.85		S14 Phospho	S17 Phospho		87.02	30.78	2	2840.32	947.776	3	-0.0126	-4.42	497	519
gi|328789063	monocarboxylate transporter 9-like isoform X1 [Apis mellifera]	Nurse	VHRHsLTYR	35.15			1			S5 Phospho			56.54	24.22	2	1247.59	416.869	3	-0.00954	-7.64	647	655
gi|328789063	monocarboxylate transporter 9-like isoform X1 [Apis mellifera]	Nurse	ASscPDIYR	14.48			0.97			S3 Phospho			83.3	24.07	2	1147.44	574.722	2	-0.0075	-6.53	668	676
gi|328789068	transcription elongation regulator 1 isoformX1 [Apis mellifera]	Nurse	ENDKENAEDQsDsEEDREK	1000	1000		1	1		S11 Phospho	S13 Phospho		62.06	35.38	2	2425.84	809.619	3	-0.00993	-4.09	939	957
gi|328789099	dynamin isoformX1 [Apis mellifera]	Nurse	NDWLASGENPSLGLsPPSPGGPR	42.24			1			S15 Phospho			133.99	29.07	2	2384.08	1193.04	2	-0.0135	-5.66	770	792
gi|328789216	cyclin-Y [Apis mellifera]	Nurse	EPEDWDsDPSLHPcAGTIFMER	23.97			1			S7 Phospho			87.56	30.48	2	2668.06	890.351	3	-0.03	-11.3	50	71
gi|328789216	cyclin-Y [Apis mellifera]	Nurse	WSsLDNIcLGGPR	19.22			0.99			S3 Phospho			188.14	49.32	2	1553.67	777.839	2	-0.00696	-4.48	323	335
gi|328789216	cyclin-Y [Apis mellifera]	Nurse	WSsLDNIcLGGPRR	19.22			0.99			S3 Phospho			113.65	39.12	2	1709.77	855.89	2	-0.00572	-3.34	323	336
gi|328789216	cyclin-Y [Apis mellifera]	Nurse	RWSsLDNIcLGGPR	20.98			0.99			S4 Phospho			121.64	36.36	2	1709.77	855.888	2	-0.011	-6.42	322	335
gi|328789359	alkaline phosphatase 4-like isoform X3 [Apis mellifera]	Nurse	TYNTDKQVPDsAGTATAIFSGVK	39.72			1			S11 Phospho			158.85	60.49	2	2450.14	817.717	3	-0.00962	-3.93	118	140
gi|328789359	alkaline phosphatase 4-like isoform X3 [Apis mellifera]	Nurse	QVPDsAGTATAIFSGVK	53.7			1			S5 Phospho			171.54	37.15	2	1727.81	864.909	2	-0.0099	-5.73	124	140
gi|328789409	caprin homolog [Apis mellifera]	Nurse	QAsTETVDPIR	20.98			0.99			S3 Phospho			77.81	28.3	2	1295.58	648.791	2	-0.00904	-6.97	11	21
gi|328789409	caprin homolog [Apis mellifera]	Nurse	LEKQAsTETVDPIR	19.22			0.99			S6 Phospho			173.22	28.61	2	1665.8	833.901	2	-0.011	-6.59	8	21
gi|328789409	caprin homolog [Apis mellifera]	Nurse	QAsTETVDPIRQAIIVIEHK	12.61			0.95			S3 Phospho			131.95	36.83	2	2327.19	776.733	3	-0.0139	-5.98	11	30
gi|328789423	transcriptional regulator ATRX homolog isoform X1 [Apis mellifera]	Nurse	AKPNDSELEIssSEEDKLDSQNISK	20.98	0		0.99	0		S11 Phospho	S12 Phospho		152.23	49.35	2	2922.24	975.087	3	-0.00585	-2	226	250
gi|328789423	transcriptional regulator ATRX homolog isoform X1 [Apis mellifera]	Nurse	IEsDQsDKEQQDEMSSLAISNNSADINEHGK	12.47	14.73		0.98	0.99		S3 Phospho	S6 Phospho		67.59	13.75	1	3578.44	1193.81	3	-0.0286	-8	2	32
gi|328789423	transcriptional regulator ATRX homolog isoform X1 [Apis mellifera]	Nurse	SIENLDGEDENsNITEELKSEESISDIK	29.88			1			S12 Phospho			182.66	32	2	3216.41	1073.13	3	-0.0289	-9	319	346
gi|328789483	CREB-regulated transcription coactivator 1-like isoform X6 [Apis mellifera]	Nurse	AGGsLPNVNNNANcANDAK	1000			1			S4 Phospho			213.22	34.29	2	1979.82	990.908	2	-0.0148	-7.46	87	105
gi|328789542	otopetrin-2 [Apis mellifera]	Nurse	AAFSQPKtPPGSR	63.52			1			T8 Phospho			109.19	30.75	2	1422.67	712.336	2	-0.00942	-6.62	497	509
gi|328789575	putative oxidoreductase GLYR1 homolog [Apis mellifera]	Nurse	VGSIsPALNHStPVRK	13.28	0		0.98	0.5		S5 Phospho	T12 Phospho		52.68	28.04	2	1821.85	608.29	3	-0.00879	-4.82	164	179
gi|328789575	putative oxidoreductase GLYR1 homolog [Apis mellifera]	Nurse	VGsIsPALNHSTPVR	92.92	101.03		1	1		S3 Phospho	S5 Phospho		130.36	53.95	2	1693.76	847.884	2	-0.00702	-4.14	164	178
gi|328789575	putative oxidoreductase GLYR1 homolog [Apis mellifera]	Nurse	SGSTLLNRPANIARPVtPPLDVETMSQTLK	66.89			1			T17 Phospho			187.36	41.48	2	3285.68	1096.23	3	-0.0151	-4.61	180	209
gi|328789595	multidrug resistance protein homolog 49-like isoform X4 [Apis mellifera]	Nurse	LSLAGASEtsANQLEEHEKPYDAPMMR	15.01	13.28		0.97	0.95		T9 Phospho	S10 Phospho		123.71	23.83	2	3134.31	1045.77	3	-0.0115	-3.68	736	762
gi|328789636	PDZ domain-containing RING finger protein 4 [Apis mellifera]	Nurse	RGsPLLsPDHIPSYQNSLIEQLIR	92.05	62.69		1	1		S3 Phospho	S7 Phospho		160.96	43.08	2	2892.39	965.134	3	-0.0154	-5.34	223	246
gi|328789636	PDZ domain-containing RING finger protein 4 [Apis mellifera]	Nurse	GSPLLsPDHIPSYQNSLIEQLIR	24.45			1			S6 Phospho			153.53	35.04	2	2656.33	886.447	3	-0.00867	-3.26	224	246
gi|328789642	probable phospholipid-transporting ATPase IA-like isoform X16 [Apis mellifera]	Nurse	sIQDLSRPVDKK	87.19			1			S1 Phospho			130.52	31.96	2	1464.73	733.371	2	-0.00648	-4.42	564	575
gi|328789642	probable phospholipid-transporting ATPase IA-like isoform X16 [Apis mellifera]	Nurse	IYDLPNPNLNGDEDGIsINTELIKDIIEGR	29.88			1			S17 Phospho			110.05	58.34	2	3419.65	1140.89	3	-0.0148	-4.34	534	563
gi|328789797	rap1 GTPase-activating protein 1 isoform X12 [Apis mellifera]	Nurse	HLsEGGAGDNASGRR	37.83			1			S3 Phospho			64.74	24.42	2	1562.66	782.332	2	-0.0105	-6.71	8	22
gi|328789797	rap1 GTPase-activating protein 1 isoform X12 [Apis mellifera]	Nurse	HLsEGGAGDNASGR	131.57			1			S3 Phospho			160.68	45.16	2	1406.56	704.284	2	-0.0041	-2.91	8	21
gi|328789797	rap1 GTPase-activating protein 1 isoform X12 [Apis mellifera]	Nurse	SVEPSsPLGSPDLTLRR	17.01			0.98			S6 Phospho			116.67	23.32	2	1889.92	945.966	2	-0.00892	-4.72	645	661
gi|328789801	uncharacterized protein LOC724909 isoform X1 [Apis mellifera]	Nurse	SEscSPDLR	19.23			0.99			S3 Phospho			102.45	33.94	2	1129.41	565.711	2	-0.0045	-3.98	357	365
gi|328789801	uncharacterized protein LOC724909 isoform X1 [Apis mellifera]	Nurse	SIsLSGDYYDYSSTGK	19.23			0.99			S3 Phospho			194.24	43.67	2	1821.73	911.873	2	-0.00518	-2.84	335	350
gi|328789801	uncharacterized protein LOC724909 isoform X1 [Apis mellifera]	Nurse	SEscSPDLRVDRPMcR	16.24			0.98			S3 Phospho			110.57	38.47	2	2043.83	682.28	3	-0.0156	-7.63	357	372
gi|328789826	1-phosphatidylinositol 3-phosphate 5-kinase isoform X3 [Apis mellifera]	Nurse	NMNsPSKLTEFAPLsPEESQPGVASLFSK	0	27.62		0.33	1		S4 Phospho	S15 Phospho		96.51	32.93	2	3251.45	1084.82	3	-0.00795	-2.44	4	32
gi|328789826	1-phosphatidylinositol 3-phosphate 5-kinase isoform X3 [Apis mellifera]	Nurse	LTEFAPLsPEESQPGVASLFSK	57.15			1			S8 Phospho			184.3	52.72	2	2413.15	1207.57	2	-0.0141	-5.84	11	32
gi|328789935	trichohyalin [Apis mellifera]	Nurse	KQQEYEPIEEMsPERHDEsDDEQQLPLK	12.63	13.49		0.98	0.98		S12 Phospho	S19 Phospho		66.67	23.34	2	3586.48	1196.5	3	-0.0148	-4.14	879	906
gi|328789935	trichohyalin [Apis mellifera]	Nurse	TKLELDSDEDEEEEQysDGDDDYEPPAYIVK	11.58	11.14		0.97	0.96		Y16 Phospho	S17 Phospho		45.73	18.16	2	3795.46	1266.15	3	-0.0274	-7.23	500	530
gi|328789935	trichohyalin [Apis mellifera]	Nurse	KQQEYEPIEEMsPER	33.84			1			S12 Phospho			107.85	39.13	2	1971.83	986.915	2	-0.0139	-7.04	879	893
gi|328789935	trichohyalin [Apis mellifera]	Nurse	DKEDQHDFYEEEQDAGsEGDQDTNSAK	67.5			1			S17 Phospho			218.86	43.9	2	3166.18	1056.4	3	-0.0148	-4.69	194	220
gi|328789935	trichohyalin [Apis mellifera]	Nurse	DKEDQHDFYEEEQDAGsEGDQDTNSAKEEQK	27.62			1			S17 Phospho			173.62	63.87	2	3680.42	1227.81	3	-0.0175	-4.77	194	224
gi|328789935	trichohyalin [Apis mellifera]	Nurse	HDEsDDEQQLPLKR	1000			1			S4 Phospho			144.51	54.84	2	1788.77	597.261	3	-0.00789	-4.41	894	907
gi|328789948	inositol polyphosphate 5-phosphatase K-like isoformX1 [Apis mellifera]	Nurse	GKsSPIPFEPHSIIER	14.04			0.96			S3 Phospho			175.46	50.92	2	1872.91	625.308	3	-0.0128	-6.85	373	388
gi|328789950	intracellular protein transport protein USO1-like isoform X1 [Apis mellifera]	Nurse	NIsEEEETLNEILK	92.21			1			S3 Phospho			165.76	43.68	2	1739.79	870.898	2	-0.0057	-3.27	139	152
gi|328789950	intracellular protein transport protein USO1-like isoform X1 [Apis mellifera]	Nurse	LSFGsKEDLPEESSQDSPAFKK	28.13			1			S5 Phospho			173.94	45.08	2	2505.13	836.053	3	0.00549	2.19	571	592
gi|328790026	polyphosphoinositide phosphatase isoform X4 [Apis mellifera]	Nurse	LTQQVsFPEAK	24.15			1			S6 Phospho			60.87	35.46	2	1326.62	664.315	2	-0.0072	-5.42	964	974
gi|328790026	polyphosphoinositide phosphatase isoform X4 [Apis mellifera]	Nurse	DLNHTDNsDAEDAEDFFNIWAFKK	48.63			1			S8 Phospho			209.08	54.17	2	2921.22	974.744	3	-0.00945	-3.23	257	280
gi|328790061	neurofilament heavy polypeptide-like isoformX1 [Apis mellifera]	Nurse	SIsFSKK	39.68			1			S3 Phospho			78.55	17.69	2	875.415	438.713	2	-0.00502	-5.73	135	141
gi|328790061	neurofilament heavy polypeptide-like isoformX1 [Apis mellifera]	Nurse	KWsFR	1000			1			S3 Phospho			49.77	12.89	2	802.353	402.182	2	-0.0042	-5.23	130	134
gi|328790061	neurofilament heavy polypeptide-like isoformX1 [Apis mellifera]	Nurse	RSVDITTtPK	23.98			1			T8 Phospho			99.61	21.26	2	1196.58	599.294	2	-0.00792	-6.61	8	17
gi|328790061	neurofilament heavy polypeptide-like isoformX1 [Apis mellifera]	Nurse	RSVDITTtPKK	19.22			0.99			T8 Phospho			97.81	15.96	2	1324.68	663.341	2	-0.008	-6.03	8	18
gi|328790061	neurofilament heavy polypeptide-like isoformX1 [Apis mellifera]	Nurse	SVDITTtPK	16.22			0.95			T7 Phospho			108.56	24.74	2	1040.48	521.245	2	-0.0041	-3.93	9	17
gi|328790123	ubiquitin carboxyl-terminal hydrolase 47-like isoformX1 [Apis mellifera]	Nurse	NAsPQLGEGEEWHTPEQSNSEDSSLSDSDK	41.38			1			S3 Phospho			151.81	56.39	2	3339.33	1114.11	3	-0.0148	-4.44	883	912
gi|328790123	ubiquitin carboxyl-terminal hydrolase 47-like isoformX1 [Apis mellifera]	Nurse	SVIDsPSKTSITESHNR	46.21			1			S5 Phospho			225.05	48.95	2	1936.89	969.447	2	-0.0106	-5.46	844	860
gi|328790123	ubiquitin carboxyl-terminal hydrolase 47-like isoformX1 [Apis mellifera]	Nurse	LNDKVTFPDTLNLNSFIASMPNLQEsPSTDENNSLAK	17.99			0.99			S26 Phospho			70.69	16.88	2	4143.93	1382.33	3	0.041	9.88	370	406
gi|328790125	hamartin isoform X1 [Apis mellifera]	Nurse	HSsQDTELRLsPTAMLDRYVEAcTHSGTNAIK	0	16.25		0.24	0.96		S3 Phospho	S11 Phospho		39.79	18.93	2	3747.64	937.913	4	-0.0198	-5.28	625	656
gi|328790235	anoctamin-8-like isoformX1 [Apis mellifera]	Nurse	LSStPsPEQHPATVIGR	17.98	30.92		0.98	1		T4 Phospho	S6 Phospho		131.21	34.16	2	1935.85	646.287	3	-0.0124	-6.43	762	778
gi|328790235	anoctamin-8-like isoformX1 [Apis mellifera]	Nurse	RLSStPsPEQHPATVIGR	15.01	27.33		0.94	1		T5 Phospho	S7 Phospho		107.58	46.75	2	2091.95	698.32	3	-0.0148	-7.08	761	778
gi|328790235	anoctamin-8-like isoformX1 [Apis mellifera]	Nurse	sAPPWTVAHR	60.22			1			S1 Phospho			89.94	21.3	2	1200.54	601.277	2	-0.00598	-4.98	970	979
gi|328790235	anoctamin-8-like isoformX1 [Apis mellifera]	Nurse	LSFELFGALsPSEARPPPGEEREESQK	18.41			1			S10 Phospho			57.38	11.67	2	3066.43	767.604	4	-0.0482	-15.7	536	562
gi|328790235	anoctamin-8-like isoformX1 [Apis mellifera]	Nurse	LSFELFGALsPSEARPPPGEER	15.01			1			S10 Phospho			130.21	43.01	2	2465.16	822.725	3	-0.0114	-4.62	536	557
gi|328790235	anoctamin-8-like isoformX1 [Apis mellifera]	Nurse	FRFsPER	1000			1			S4 Phospho			56.93	13.9	2	1017.44	509.726	2	-0.0059	-5.79	983	989
gi|328790235	anoctamin-8-like isoformX1 [Apis mellifera]	Nurse	FRFsPERER	1000			1			S4 Phospho			67.03	23.05	2	1302.59	652.298	2	-0.0069	-5.29	983	991
gi|328790235	anoctamin-8-like isoformX1 [Apis mellifera]	Nurse	PGGEGsPINLLDHR	1000			1			S6 Phospho			126.58	31.23	1	1540.7	514.573	3	-0.00744	-4.82	2	15
gi|328790235	anoctamin-8-like isoformX1 [Apis mellifera]	Nurse	LSFELFGALsPSEARPPPGEEREESQKEVDDK	16.6			0.97			S10 Phospho			78.07	36.76	2	3652.69	914.179	4	-0.0102	-2.79	536	567
gi|328790249	cytoskeleton-associated protein 5 isoform X2 [Apis mellifera]	Nurse	SSSNsEIDINNLIPR	17.98			0.98			S5 Phospho			171.32	55.32	2	1737.79	869.9	2	-0.0082	-4.71	832	846
gi|328790258	dnaJ homolog dnj-5-like [Apis mellifera]	Nurse	RWVsLDNLGSTTETHEINTFDR	44.61			1			S4 Phospho			148.69	21.99	2	2670.21	891.069	3	-0.025	-9.38	330	351
gi|328790270	AP-3 complex subunit delta-1 [Apis mellifera]	Nurse	KSsDYEETAGIStPSKEILPDLR	17.98	0		0.98	0.31		S3 Phospho	T13 Phospho		154.94	43.85	2	2695.2	899.403	3	-0.0171	-6.35	920	942
gi|328790396	FACT complex subunit spt16 [Apis mellifera]	Nurse	DEEEEEEEGsGKENEPKPEILGR	1 000			1			S10 Phospho			121.64	56.16	2	2708.13	903.716	3	-0.00885	-3.27	437	459
gi|328790396	FACT complex subunit spt16 [Apis mellifera]	Nurse	NIGIFVKDEEEEEEEGsGKENEPKPEILGR	1 000			1			S17 Phospho			99.1	32.39	2	3479.6	870.903	4	-0.0168	-4.81	430	459
gi|328790499	trafficking kinesin-binding protein milt isoform X7 [Apis mellifera]	Nurse	SVDTDLKLsPDQIR	62.34			1			S9 Phospho			212.39	51.74	2	1665.8	833.903	2	-0.0081	-4.86	139	152
gi|328790514	alsin-like [Apis mellifera]	Nurse	SSsFSFTK	37.08			1			S3 Phospho			83.53	19.93	2	969.384	485.697	2	-0.00576	-5.93	917	924
gi|328790548	UPF0505 protein C16orf62 homolog isoform X1 [Apis mellifera]	Nurse	NSLTDPLLSHcsFDGSDPLSQFAR	29.88			1			S12 Phospho			134.28	41.45	2	2743.19	915.402	3	-0.0121	-4.43	69	92
gi|328790548	UPF0505 protein C16orf62 homolog isoform X1 [Apis mellifera]	Nurse	STsTGSSTTTPTPTHTPIPK	19.22			0.97			S3 Phospho			193.67	39.64	2	2077.96	1039.98	2	-0.0097	-4.66	49	68
gi|328790685	uncharacterized protein LOC408724 [Apis mellifera]	Nurse	FPMTKPAsPSYKEDWSFGTK	39.54			1			S8 Phospho			206.52	48.95	2	2383.06	795.355	3	-0.0172	-7.23	238	257
gi|328790728	receptor-binding cancer antigen expressed on SiSo cells [Apis mellifera]	Nurse	RRsscDSIPLSAIGVVPNTLNITQPELEHWDQWEENPVVIVPDRPVDTIQAK	13.29	0		0.96	0.42		S3 Phospho	S4 Phospho		58.76	50.86	2	6077.94	1520.49	4	-0.0226	-3.72	32	83
gi|328790728	receptor-binding cancer antigen expressed on SiSo cells [Apis mellifera]	Nurse	DKsLENTSWNSTK	77.52			1			S3 Phospho			153.78	43.4	2	1588.68	795.34	2	-0.0127	-7.98	123	135
gi|328790728	receptor-binding cancer antigen expressed on SiSo cells [Apis mellifera]	Nurse	ILIKDKsLENTSWNSTK	75.44			1			S7 Phospho			133.44	49.85	2	2056.02	686.346	3	-0.0106	-5.16	119	135
gi|328790731	J domain-containing protein-like isoform 1 [Apis mellifera]	Nurse	DSVHQDGSGEGAGsPGHAGR	82.42			1			S14 Phospho			193.78	60.09	2	1956.77	653.26	3	-0.0147	-7.49	97	116
gi|328790934	syntaxin-17 isoform X2 [Apis mellifera]	Nurse	SSsLPENLK	44.44			1			S3 Phospho			102.96	35.36	2	1053.47	527.741	2	-0.00708	-6.71	286	294
gi|328790934	syntaxin-17 isoform X2 [Apis mellifera]	Nurse	SKsVVEHELTEQKPIQR	19.23			0.99			S3 Phospho			171.06	61.91	2	2087.04	696.684	3	-0.0114	-5.46	269	285
gi|328790934	syntaxin-17 isoform X2 [Apis mellifera]	Nurse	SSsLPENLKETK	17.01			0.96			S3 Phospho			127.22	44.17	2	1411.66	706.834	2	-0.00808	-5.72	286	297
gi|328791204	broad-complex core protein isoforms 1/2/3/4/5 isoform X7 [Apis mellifera]	Nurse	NKsPSsPMPYHAVDLQPDAPPTKR	17.22	0		0.99	0.46		S3 Phospho	S6 Phospho		182.44	44.48	2	2792.24	931.749	3	-0.0157	-5.64	154	177
gi|328791220	uncharacterized protein C19orf47 homolog [Apis mellifera]	Nurse	LKEDNEFDsNNEDEWQEPSKK	77.02			1			S9 Phospho			76.34	15.51	2	2660.09	887.7	3	-0.0151	-5.69	163	183
gi|328791286	histone deacetylase 5 isoform X11 [Apis mellifera]	Nurse	TAsEPNLLK	36.69			1			S3 Phospho			101.46	50.35	2	1051.5	526.753	2	-0.0047	-4.46	241	249
gi|328791318	TOX high mobility group box family member 3-like isoform X3 [Apis mellifera]	Nurse	RPsPEPTDVGAK	49.27			1			S3 Phospho			156.77	34.68	2	1332.61	667.307	2	-0.00896	-6.72	292	303
gi|328791406	uncharacterized protein DDB_G0284459-like [Apis mellifera]	Nurse	TPSVISDLDRNssESER	19.22	0		0.99	0.08		S12 Phospho	S13 Phospho		85.56	33.08	2	2050.82	1026.41	2	-0.0131	-6.38	708	724
gi|328791406	uncharacterized protein DDB_G0284459-like [Apis mellifera]	Nurse	TAGKsPsPPPLPPR	17.98	0		0.99	0.5		S5 Phospho	S7 Phospho		82.67	33.8	2	1560.71	781.358	2	-0.0101	-6.49	859	872
gi|328791406	uncharacterized protein DDB_G0284459-like [Apis mellifera]	Nurse	EIVQTtPTTSSVTGsPK	19.22	0		0.99	0.32		T6 Phospho	S15 Phospho		106.04	42.22	2	1891.82	946.916	2	-0.00478	-2.52	348	364
gi|328791406	uncharacterized protein DDB_G0284459-like [Apis mellifera]	Nurse	TPSVISDLDRNssESERDSEIEFIR	16.24	0		0.98	0.02		S12 Phospho	S13 Phospho		123.94	31.28	2	3040.31	1014.44	3	-0.0129	-4.23	708	732
gi|328791406	uncharacterized protein DDB_G0284459-like [Apis mellifera]	Nurse	ASSSSHHEDSNSRDstPERELLAGGEPPPGcK	14.77	14.77		0.97	0.97		S15 Phospho	T16 Phospho		48.31	34.37	2	3550.45	1184.49	3	-0.00375	-1.06	66	97
gi|328791406	uncharacterized protein DDB_G0284459-like [Apis mellifera]	Nurse	TDSSVLSPEsPsPSTKPR	0	20.98		0.04	0.97		S10 Phospho	S12 Phospho		132.07	30.75	2	2030.86	1016.43	2	-0.0116	-5.71	399	416
gi|328791406	uncharacterized protein DDB_G0284459-like [Apis mellifera]	Nurse	KLGPAPIAsFEDLsDEVENGEPAAR	1000	1000		1	1		S9 Phospho	S14 Phospho		77.82	28.38	2	2771.21	1386.6	2	-0.0202	-7.28	12	36
gi|328791406	uncharacterized protein DDB_G0284459-like [Apis mellifera]	Nurse	KDsNcSEIVLLNISGR	67.98			1			S3 Phospho			249.53	38.09	2	1883.88	942.944	2	-0.0087	-4.61	157	172
gi|328791406	uncharacterized protein DDB_G0284459-like [Apis mellifera]	Nurse	SPsPPPLPPR	43.2			1			S3 Phospho			131.31	49.99	2	1123.54	562.776	2	-0.00582	-5.17	863	872
gi|328791406	uncharacterized protein DDB_G0284459-like [Apis mellifera]	Nurse	TPsPSSVSR	46.21			1			S3 Phospho			140.34	29.99	2	996.428	499.218	2	-0.00648	-6.49	379	387
gi|328791406	uncharacterized protein DDB_G0284459-like [Apis mellifera]	Nurse	LGPAPIAsFEDLSDEVENGEPAAR	84.78			1			S8 Phospho			207.83	44.53	2	2563.15	1282.57	2	-0.0195	-7.61	13	36
gi|328791406	uncharacterized protein DDB_G0284459-like [Apis mellifera]	Nurse	ISLPREEsFKLK	34			1			S8 Phospho			48.96	15.04	2	1525.79	509.601	3	-0.0101	-6.6	824	835
gi|328791406	uncharacterized protein DDB_G0284459-like [Apis mellifera]	Nurse	KGLFYEEsFEEDLPYIPTTLPLEK	35.84			1			S8 Phospho			106.89	43.4	2	2937.4	980.138	3	-0.00693	-2.36	747	770
gi|328791406	uncharacterized protein DDB_G0284459-like [Apis mellifera]	Nurse	DRVtPPGGEK	1000			1			T4 Phospho			40.96	19.21	2	1134.51	568.258	2	-0.00708	-6.23	438	447
gi|328791406	uncharacterized protein DDB_G0284459-like [Apis mellifera]	Nurse	KSsFTSLFK	19.22			0.99			S3 Phospho			112.98	28.96	2	1123.53	562.771	2	-0.00596	-5.3	388	396
gi|328791406	uncharacterized protein DDB_G0284459-like [Apis mellifera]	Nurse	LSsVGSQGSGASGK	17.98			0.97			S3 Phospho			131.03	48.1	2	1300.57	651.288	2	-0.0063	-4.84	176	189
gi|328791415	exocyst complex component 2 [Apis mellifera]	Nurse	TLsPTNYQQEDPLGLSVEGNDK	16.24			0.98			S3 Phospho			130.04	27.96	2	2484.11	1243.05	2	-0.0119	-4.79	117	138
gi|328791482	heat shock protein beta-1-like isoform X2 [Apis mellifera]	Nurse	STtSTTTQSTQNSSLSPPHDSAWLDGLNsPLIQDEGDSK	0	27.2		0.02	0.99		T3 Phospho	S29 Phospho		93.26	47.48	2	4261.82	1421.61	3	-0.019	-4.47	60	98
gi|328791482	heat shock protein beta-1-like isoform X2 [Apis mellifera]	Nurse	LRFDVSQYtPEEIVVK	20.98			0.99			T9 Phospho			109.19	33.19	2	2001.98	1001.99	2	-0.0106	-5.3	102	117
gi|328791519	otoferlin-like isoform X1 [Apis mellifera]	Nurse	GSsLLTDEKsPDRK	0	13.28		0.35	0.96		S3 Phospho	S10 Phospho		45.99	20.17	2	1691.72	846.861	2	-0.0105	-6.2	186	199
gi|328791519	otoferlin-like isoform X1 [Apis mellifera]	Nurse	ARscDSGSDTSELLDRR	47.47			1			S3 Phospho			124.73	25.55	2	2003.84	668.949	3	-0.0118	-5.91	222	238
gi|328791519	otoferlin-like isoform X1 [Apis mellifera]	Nurse	FVSKLsPK	44.73			1			S6 Phospho			90.71	20.52	2	984.504	493.256	2	-0.0075	-7.61	1452	1459
gi|328791709	nucleotide exchange factor SIL1-like [Apis mellifera]	Nurse	IKQDsGENIPELDDEHTQQIK	130.46			1			S5 Phospho			203.34	50.89	2	2516.14	839.719	3	-0.0106	-4.23	140	160
gi|328791886	coiled-coil and C2 domain-containing protein 1-like isoform X2 [Apis mellifera]	Nurse	DINIEEEsDGENDPELLNELK	1000			1			S8 Phospho			58.61	22.21	2	2494.06	1248.03	2	-0.0117	-4.69	90	110
gi|328791886	coiled-coil and C2 domain-containing protein 1-like isoform X2 [Apis mellifera]	Nurse	IPIsPSR	17.98			0.98			S4 Phospho			86.85	22.48	2	848.416	425.214	2	-0.00348	-4.09	469	475
gi|328792056	GTPase activating Rap/RanGAP domain-like 3 isoform X3 [Apis mellifera]	Nurse	NVVHTTtAPGsPLR	0	12.06		0.51	0.97		T7 Phospho	S11 Phospho		73.3	41.1	2	1608.71	805.358	2	-0.006	-3.73	33	46
gi|328792056	GTPase activating Rap/RanGAP domain-like 3 isoform X3 [Apis mellifera]	Nurse	SIsLEGTK	22.23			1			S3 Phospho			107.28	23.32	2	913.416	457.712	2	-0.00714	-7.81	55	62
gi|328792056	GTPase activating Rap/RanGAP domain-like 3 isoform X3 [Apis mellifera]	Nurse	ALsDVVEAPGR	1 000			1			S3 Phospho			128.23	37.04	2	1192.55	597.279	2	-0.0059	-4.94	466	476
gi|328792056	GTPase activating Rap/RanGAP domain-like 3 isoform X3 [Apis mellifera]	Nurse	ALsDVVEAPGRR	1 000			1			S3 Phospho			106.89	40.3	2	1348.65	675.328	2	-0.0104	-7.72	466	477
gi|328792056	GTPase activating Rap/RanGAP domain-like 3 isoform X3 [Apis mellifera]	Nurse	YYGsVEMLPQIEQDGSDNGRR	25.7			1			S4 Phospho			135.04	50.74	2	2493.06	832.026	3	-0.00927	-3.72	85	105
gi|328792056	GTPase activating Rap/RanGAP domain-like 3 isoform X3 [Apis mellifera]	Nurse	RALsDVVEAPGR	1000			1			S4 Phospho			133.45	29.14	2	1348.65	675.329	2	-0.00822	-6.09	465	476
gi|328792056	GTPase activating Rap/RanGAP domain-like 3 isoform X3 [Apis mellifera]	Nurse	SIsLEGTKVLPWTAR	17.47			0.98			S3 Phospho			115.32	31.83	2	1736.89	869.446	2	-0.0109	-6.27	55	69
gi|328792056	GTPase activating Rap/RanGAP domain-like 3 isoform X3 [Apis mellifera]	Nurse	RcPsPGESEIISSAPPTTDK	14.83			0.97			S4 Phospho			58.56	14.83	2	2207.98	736.997	3	-0.00783	-3.54	965	984
gi|328792056	GTPase activating Rap/RanGAP domain-like 3 isoform X3 [Apis mellifera]	Nurse	YYGsVEMLPQIEQDGSDNGR	16.24			0.95			S4 Phospho			120.4	57.04	2	2336.96	1169.48	2	-0.0217	-9.28	85	104
gi|328792207	diacylglycerol kinase 1 isoform X4 [Apis mellifera]	Nurse	KQsTIDVHSVK	19.96			0.99			S3 Phospho			207.27	35.16	2	1320.64	661.326	2	-0.00822	-6.22	231	241
gi|328792207	diacylglycerol kinase 1 isoform X4 [Apis mellifera]	Nurse	KLQDVLTEFcGSNTtPSGAPK	20.98			0.98			T15 Phospho			230.79	28.81	2	2329.07	1165.54	2	-0.0019	-0.815	26	46
gi|328792246	cat eye syndrome critical region protein 5-like isoformX1 [Apis mellifera]	Nurse	ESQVVMAHsPLK	74.38			1			S9 Phospho			115.45	22.07	2	1404.65	703.327	2	-0.0086	-6.12	93	104
gi|328792283	protein IWS1 homolog isoformX2 [Apis mellifera]	Nurse	IVQSESQsPGGsPcSRR	14.04	19.23		0.9	0.97		S8 Phospho	S12 Phospho		114.27	31.51	2	1990.8	996.398	2	-0.0161	-8.08	121	137
gi|328792283	protein IWS1 homolog isoformX2 [Apis mellifera]	Nurse	NRsIsPSSIK	58.55	13.27		1	1		S3 Phospho	S5 Phospho		91.69	19.84	2	1247.53	624.769	2	-0.0082	-6.57	77	86
gi|328792283	protein IWS1 homolog isoformX2 [Apis mellifera]	Nurse	sPASVLSNANSR	112.13			1			S1 Phospho			167.4	49.51	2	1281.57	641.791	2	-0.00464	-3.62	52	63
gi|328792283	protein IWS1 homolog isoformX2 [Apis mellifera]	Nurse	RNsPNLDNSIHSK	134.6			1			S3 Phospho			232.58	27.37	2	1560.7	781.355	2	-0.0104	-6.67	292	304
gi|328792283	protein IWS1 homolog isoformX2 [Apis mellifera]	Nurse	IVQSESQSPGGsPcSR	17.99			0.95			S12 Phospho			87.97	28.6	2	1754.73	878.364	2	-0.0162	-9.24	121	136
gi|328792320	sodium/potassium/calcium exchanger Nckx30C-like isoform X5 [Apis mellifera]	Nurse	VRsTDQLMPSHQSAAQALQHPNATNSSETSVGGVSGAcGSSGIPAGGEAGcSSR	16.24			0.96			S3 Phospho			74.68	31.98	2	5390.37	1348.59	4	-0.0258	-4.78	294	347
gi|328792443	glucose 1,6-bisphosphate synthase isoform X2 [Apis mellifera]	Nurse	cAAGVMITAsHNPK	14.04			0.96			S10 Phospho			135.35	39.82	2	1535.66	768.833	2	-0.0113	-7.38	149	162
gi|328792585	cyclin-dependent kinase 10 [Apis mellifera]	Nurse	sVENNDtDKKTASESGPDPSAPITR	22.82	12.07		0.99	0.89		S1 Phospho	T7 Phospho		137.05	49.99	2	2775.16	926.058	3	-0.0118	-4.24	12	36
gi|328792585	cyclin-dependent kinase 10 [Apis mellifera]	Nurse	WFGLPLKPmtPR	1	0	1	1	1		M9 Oxidation (M)	T10 Phospho		111.51	25.8	2	1537.75	769.88	2	-0.00742	-4.82	214	225
gi|328792585	cyclin-dependent kinase 10 [Apis mellifera]	Nurse	TAsESGPDPSAPITR	17.98			0.98			S3 Phospho			160.13	58.7	2	1564.68	783.342	2	-0.00914	-5.84	22	36
gi|328792617	TBC1 domain family member 25 isoformX1 [Apis mellifera]	Nurse	VLRDEPSsPDDPTDFFPMTTSMTR	16.24			0.98			S8 Phospho			113.5	33.82	2	2821.2	941.405	3	-0.00594	-2.1	611	634
gi|328792621	hrp65 protein-like isoform X1 [Apis mellifera]	Nurse	AGAEsPNVKQEsQNTSAENSNENPR	19.48	29.88		1	1		S5 Phospho	S12 Phospho		78.54	18.88	1	2817.12	940.044	3	-0.016	-5.69	2	26
gi|328792621	hrp65 protein-like isoform X1 [Apis mellifera]	Nurse	AGAEsPNVKQESQNTSAENSNENPRER	113.97			1			S5 Phospho			208.67	30.39	1	3022.3	1008.44	3	-0.0163	-5.41	2	28
gi|328792621	hrp65 protein-like isoform X1 [Apis mellifera]	Nurse	SFMDAYNsMDR	30.7			0.97			S8 Phospho			116.09	35.6	2	1415.49	708.749	2	-0.00698	-4.93	498	508
gi|328792678	huntingtin-interacting protein 1 isoform X4 [Apis mellifera]	Nurse	NGSIsPDAIAERESLIDHLQQENNR	15.01			0.97			S5 Phospho			124.5	31.11	2	2885.33	962.777	3	-0.0241	-8.37	323	347
gi|328792720	another transcription unit protein [Apis mellifera]	Nurse	SVGGYGGDTYHDDGsDDEGAISLAAIK	35.84			1			S15 Phospho			115.46	33.78	2	2749.14	1375.57	2	-0.0101	-3.67	531	557
gi|328792720	another transcription unit protein [Apis mellifera]	Nurse	IKPLIDsDSESEPR	34.2			1			S7 Phospho			153.18	37.07	2	1664.77	833.387	2	-0.0077	-4.62	201	214
gi|328792758	dedicator of cytokinesis protein 9-like isoform X4 [Apis mellifera]	Nurse	AcNtPPPSPQPMQVYGTLK	89.54			1			T4 Phospho			169.88	30.18	2	2164.97	1083.49	2	-0.0123	-5.68	290	308
gi|328792920	protein argonaute-2 isoform X5 [Apis mellifera]	Nurse	EHDsGEGSHQSGcSEDRTPGAMAR	32.68			1			S4 Phospho			158.87	39.62	2	2637	660.253	4	-0.0182	-6.9	890	913
gi|328792920	protein argonaute-2 isoform X5 [Apis mellifera]	Nurse	YHLVEKEHDsGEGSHQSGcSEDR	15.01			0.99			S10 Phospho			110.59	32.03	2	2722.07	908.361	3	-0.0115	-4.23	884	906
gi|328792941	afadin isoform X8 [Apis mellifera]	Nurse	sVPALHNVGTDGK	123			1			S1 Phospho			142.14	60.62	2	1373.63	687.821	2	-0.00762	-5.54	1260	1272
gi|328793040	dentin sialophosphoprotein-like [Apis mellifera]	Nurse	AQsLDMTDTGTK	63.52			1			S3 Phospho			93.54	26.05	2	1346.54	674.274	2	-0.0091	-6.75	587	598
gi|328793064	protein PRRC2C-like isoform X1 [Apis mellifera]	Nurse	INAGLNRVsPNTER	42.24			1			S9 Phospho			84.75	19.36	2	1619.78	810.892	2	-0.00976	-6.02	667	680
gi|328793064	protein PRRC2C-like isoform X1 [Apis mellifera]	Nurse	LTFsDDEPDPEPSKKDEK	22.85			0.99			S4 Phospho			77.01	30.11	2	2155.92	719.643	3	-0.0141	-6.55	389	406
gi|328793120	CAAX prenyl protease 1 homolog isoform X4 [Apis mellifera]	Nurse	LYSSWYHsHPELLER	17.99			0.98			S8 Phospho			130.11	33.94	2	1995.89	666.299	3	-0.0147	-7.35	420	434
gi|328793122	splicing factor, arginine/serine-rich 15-like [Apis mellifera]	Nurse	WTNVsPSGEEAEESKEQESTSTNVEEK	26.47			1			S5 Phospho			127.88	19.9	2	3090.28	1031.1	3	-0.00225	-0.727	1398	1424
gi|328793292	putative glucose-6-phosphate 1-epimerase-like [Apis mellifera]	Nurse	WNVEKsPERLPSGDVEAIFSIMDSEFTR	51.55			1			S6 Phospho			198.34	48.52	2	3318.53	1107.18	3	-0.0103	-3.12	80	107
gi|328793432	probable pyruvate dehydrogenase E1 component subunit alpha, mitochondrial-like isoformX1 [Apis mellifera]	Nurse	YSGHsMSDPGTSYR	40.2			0.99			S5 Phospho			138.96	60.12	2	1623.6	812.805	2	-0.0073	-4.49	279	292
gi|328793491	serine/arginine repetitive matrix protein 1-like isoform X1 [Apis mellifera]	Nurse	RsPFGFsPER	1000	1000		1	1		S2 Phospho	S7 Phospho		50.55	16	2	1338.52	670.262	2	-0.0081	-6.05	269	278
gi|328793491	serine/arginine repetitive matrix protein 1-like isoform X1 [Apis mellifera]	Nurse	RKsPLLLsPER	1000	1000		1	1		S3 Phospho	S8 Phospho		27.83	26.83	2	1454.7	485.907	3	-0.00786	-5.4	226	236
gi|328793491	serine/arginine repetitive matrix protein 1-like isoform X1 [Apis mellifera]	Nurse	RLsWER	1000			1			S3 Phospho			77.4	15.18	2	925.417	463.713	2	-0.0064	-6.91	285	290
gi|328793491	serine/arginine repetitive matrix protein 1-like isoform X1 [Apis mellifera]	Nurse	KRsPFINELTR	60.56			1			S3 Phospho			76.39	21.6	2	1439.73	480.915	3	-0.00729	-5.06	360	370
gi|328793540	scavenger receptor class B member 1, partial [Apis mellifera]	Nurse	LHLsNPLPSNATASK	74			1			S4 Phospho			135.18	27.66	2	1628.79	815.401	2	-0.00646	-3.96	365	379
gi|328793639	rho GTPase-activating protein 44-like isoform X4 [Apis mellifera]	Nurse	TsPPQPVPASPR	14.98			0.97			S2 Phospho			109.88	33.68	2	1312.62	657.314	2	-0.00598	-4.55	814	825
gi|328793654	sodium/potassium/calcium exchanger 4-like isoform X5 [Apis mellifera]	Nurse	HATEDsTEIHMAR	29.38			1			S6 Phospho			129.68	36.23	2	1576.63	526.549	3	-0.01	-6.34	214	226
gi|328793884	regulatory-associated protein of mTOR						1			S11 Phospho			222.47	38.46	2	2502.16	1252.09	2	-0.00682	-2.73	842	864
gi|328793884	regulatory-associated protein of mTOR						1			S3 Phospho			117.67	27.01	2	1607.72	804.864	2	-0.0079	-4.91	850	864
gi|328793899	ubiquitin carboxyl-terminal hydrolase 8-like isoform X3 [Apis mellifera]	Nurse	SYsSPNLLQLTDR	20.98			0.98			S3 Phospho			150.37	36.06	2	1572.72	787.363	2	-0.00778	-4.94	603	615
gi|328793947	myosin-I heavy chain-like, partial [Apis mellifera]	Nurse	SNGNPsPPPSPFYGNLSDADHLLPLQYYILQQAK	26.3			1			S6 Phospho			128	35.31	2	3820.81	1274.61	3	-0.0154	-4.04	54	87
gi|328794339	choline/ethanolaminephosphotransferase 1-like, partial [Apis mellifera]	Nurse	LLsPGQLKR	1000			1			S3 Phospho			116.09	25.35	2	1090.59	546.3	2	-0.0064	-5.86	8	16
gi|335892823	hsp90 co-chaperone Cdc37 [Apis mellifera]	Nurse	DIEIsDDEDDTHPNIDTPSLFR	27.62			1			S5 Phospho			119.97	29.25	2	2623.1	875.368	3	-0.0171	-6.51	9	30
gi|335892823	hsp90 co-chaperone Cdc37 [Apis mellifera]	Nurse	WKDIEIsDDEDDTHPNIDTPSLFR	96.34			1			S7 Phospho			272.75	75.5	2	2937.27	1469.64	2	-0.00922	-3.14	7	30
gi|335892835	uncharacterized protein LOC100578262 [Apis mellifera]	Nurse	HTNDHENFDsNsDYDERPNVNR	0	17.99		0.49	0.99		S10 Phospho	S12 Phospho		76.09	62.59	2	2834.04	945.683	3	-0.0109	-3.86	177	198
gi|335892835	uncharacterized protein LOC100578262 [Apis mellifera]	Nurse	MDTPKsPPQVR	44.41			1			S6 Phospho			105.06	39.96	2	1334.61	668.308	2	-0.0055	-4.12	998	1008
gi|335892850	caskin-1-like [Apis mellifera]	Nurse	GGPDLPsPDEDcSSPVLR	96.34			1			S7 Phospho			118.12	34.34	2	1976.82	989.412	2	-0.00962	-4.86	326	343
gi|343790874	eukaryotic translation initiation factor 4 gamma [Apis mellifera]	Nurse	NISHEIYKDNETIQsGESSNR	32.6			1			S15 Phospho			65.75	26.16	2	2500.09	834.368	3	-0.0069	-2.76	413	433
gi|354721142	potassium voltage-gated channel protein eag-like [Apis mellifera]	Nurse	LPAAsPQQQK	1000			1			S5 Phospho			134.19	50.32	2	1146.54	574.277	2	-0.00478	-4.16	914	923
gi|365733610	nipped-B protein precursor [Apis mellifera]	Nurse	sPPVAVNAAPASQIASPR	177.33			1			S1 Phospho			204.63	36.39	2	1811.89	906.953	2	-0.0021	-1.16	2132	2149
gi|365733620	PHD and ring finger domains 1 [Apis mellifera]	Nurse	KPVAVIDLDQSPFREQtPsPR	6.69	13.91		0.83	0.97		T17 Phospho	S19 Phospho		56.19	30.77	2	2539.19	847.401	3	-0.00795	-3.13	1935	1955
gi|365733620	PHD and ring finger domains 1 [Apis mellifera]	Nurse	sKtPQHVQQEPITSR	131.24	137.31		1	1		S1 Phospho	T3 Phospho		99.38	36.66	2	1894.83	632.616	3	-0.0103	-5.46	1775	1789
gi|365733620	PHD and ring finger domains 1 [Apis mellifera]	Nurse	FISEGETsDENSDVQRPIVQAQNHR	14.04			0.96			S8 Phospho			114.72	33.62	2	2935.31	979.439	3	-0.0156	-5.31	41	65
gi|365733620	PHD and ring finger domains 1 [Apis mellifera]	Nurse	SKDNTAENDSNVIITTEVTQLsPK	13.28			0.95			S22 Phospho			84.56	41.72	2	2683.26	895.424	3	-0.00897	-3.34	1201	1224
gi|365733625	bruchpilot [Apis mellifera]	Nurse	SARQsPNPHmLR	21.4	1000		0.99	1		S5 Phospho	M10 Oxidation (M)		72.82	25.56	2	1488.67	497.226	3	-0.011	-7.39	173	184
gi|365733625	bruchpilot [Apis mellifera]	Nurse	SGNNsPEHLGYGSYHHHQLGsPYYSR	23.9	0		0.99	0		S5 Phospho	S21 Phospho		67.05	31.93	2	3103.24	1035.41	3	-0.0184	-5.94	58	83
gi|365733625	bruchpilot [Apis mellifera]	Nurse	LTAMQAHHcSsEGALsSLEEAIGDKEK	0	14.04		0.34	0.96		S11 Phospho	S16 Phospho		138.67	45.59	2	3058.28	1020.43	3	-0.0277	-9.07	521	547
gi|365733625	bruchpilot [Apis mellifera]	Nurse	VGELPTVDRsPSR	27.22			1			S10 Phospho			133.02	44.96	2	1491.71	746.858	2	-0.0076	-5.09	28	40
gi|365733625	bruchpilot [Apis mellifera]	Nurse	RVGELPTVDRsPSR	33.56			1			S11 Phospho			101.41	40.17	2	1647.81	550.275	3	-0.00897	-5.44	27	40
gi|365733625	bruchpilot [Apis mellifera]	Nurse	QsPNPHMLR	1 000			1			S2 Phospho			120.38	24.88	2	1158.5	580.255	2	-0.00632	-5.45	176	184
gi|365733625	bruchpilot [Apis mellifera]	Nurse	SRsASRPAMSSSAGMSAR	19.23			1			S3 Phospho			141.31	40.82	2	1875.81	626.274	3	-0.0103	-5.51	112	129
gi|365733625	bruchpilot [Apis mellifera]	Nurse	TFWsPELKK	31.83			1			S4 Phospho			85.98	26.83	2	1214.57	608.291	2	-0.00636	-5.23	227	235
gi|365733625	bruchpilot [Apis mellifera]	Nurse	LRAsLDK	1000			1			S4 Phospho			79.48	21.03	2	881.437	441.724	2	-0.00464	-5.26	1362	1368
gi|365733625	bruchpilot [Apis mellifera]	Nurse	TRSEsASIEVER	40.2			1			S5 Phospho			108.3	28.18	2	1442.64	722.324	2	-0.0088	-6.09	1350	1361
gi|365733625	bruchpilot [Apis mellifera]	Nurse	MRGPsVEMQQQMEVLYNENEHLTR	146.35			1			S5 Phospho			144.44	33.26	2	2998.31	1000.44	3	-0.0154	-5.15	279	302
gi|365733625	bruchpilot [Apis mellifera]	Nurse	SGNNsPEHLGYGSYHHHQLGSPYYSRDEDLASPVMLEER	26.3			1			S5 Phospho			199.39	40.88	2	4507.96	902.594	5	-0.0252	-5.6	58	96
gi|365733625	bruchpilot [Apis mellifera]	Nurse	DEDLAsPVMLEER	1000			1			S6 Phospho			159.48	38.77	2	1582.66	792.335	2	-0.0046	-2.9	84	96
gi|365733625	bruchpilot [Apis mellifera]	Nurse	SYASGRGsPLGRK	35.15			1			S8 Phospho			77.85	28.11	2	1414.67	708.338	2	-0.0106	-7.52	41	53
gi|365733625	bruchpilot [Apis mellifera]	Nurse	SYASGRGsPLGR	35.15			1			S8 Phospho			82.3	39.66	2	1286.58	644.293	2	-0.0061	-4.74	41	52
gi|365733625	bruchpilot [Apis mellifera]	Nurse	QAATAQQQEAGPtGFLK	69.95			1			T13 Phospho			72.52	11.64	2	1824.84	913.423	2	-0.0093	-5.09	1889	1905
gi|365733625	bruchpilot [Apis mellifera]	Nurse	sASRPAMSSSAGMSAR	31.2			0.97			S1 Phospho			62.09	29.12	2	1632.67	817.341	2	-0.00838	-5.13	114	129
gi|48094759	quinone oxidoreductase-like isoformX1 [Apis mellifera]	Nurse	SPsLSSLTSVSSASSLATDVsMEGDLPISMPHHGVR	13.28	21.83		0.85	0.98		S3 Phospho	S21 Phospho		141.68	34.41	2	3798.69	1267.23	3	-0.0193	-5.09	76	111
gi|48094759	quinone oxidoreductase-like isoformX1 [Apis mellifera]	Nurse	QVsIDsPNVTGR	71.33	53.48		1	1		S3 Phospho	S6 Phospho		108.93	37.18	2	1431.58	716.795	2	-0.00602	-4.2	31	42
gi|48094759	quinone oxidoreductase-like isoformX1 [Apis mellifera]	Nurse	PIELESVTPITHKPcsPcNGEK	25.38			1			S16 Phospho			132.01	27.78	1	2572.17	858.391	3	-0.0214	-8.33	2	23
gi|48094759	quinone oxidoreductase-like isoformX1 [Apis mellifera]	Nurse	EWVFsFDVPVPDVPAHGAR	1000			1			S5 Phospho			135.76	48.26	2	2204.01	735.674	3	-0.0108	-4.88	43	61
gi|48094759	quinone oxidoreductase-like isoformX1 [Apis mellifera]	Nurse	RSPSLSSLTSVSSASSLATDVsMEGDLPISMPHHGVR	18.61			0.99			S22 Phospho			163.73	48.7	2	3874.82	969.717	4	0.0144	3.73	75	111
gi|48095204	sodium/potassium-transporting ATPase subunit beta-2-like [Apis mellifera]	Nurse	VFVWNsETGQFLGR	40.2			1			S6 Phospho			128.8	40.09	2	1718.78	860.396	2	-0.00536	-3.12	24	37
gi|48095204	sodium/potassium-transporting ATPase subunit beta-2-like [Apis mellifera]	Nurse	KVEQYYtPPPK	38.42			1			T7 Phospho			178.93	53.21	2	1428.67	715.339	2	-0.00598	-4.18	5	15
gi|48095525	tubulin beta-1 chain [Apis mellifera]	Nurse	ALsVPELTQQmFDAK	80.98	1	0	1	1		S3 Phospho	M11 Oxidation (M)		134.2	45.55	2	1772.81	887.407	2	-0.00656	-3.7	283	297
gi|48095525	tubulin beta-1 chain [Apis mellifera]	Nurse	GHYTEGAELVDsVLDVVRK	102.97			1			S12 Phospho			170.8	55.22	2	2166.04	723.016	3	-0.0106	-4.91	104	122
gi|48095525	tubulin beta-1 chain [Apis mellifera]	Nurse	FWEIISDEHGIDPTGTYHGDsDLQLER	23.9			1			S21 Phospho			124.89	44.78	2	3209.4	1070.8	3	-0.0172	-5.37	20	46
gi|48095525	tubulin beta-1 chain [Apis mellifera]	Nurse	EAEscDcLQGFQLTHSLGGGTGSGMGTLLISK	19.11			1			S4 Phospho			70.13	29.72	2	3390.49	1131.17	3	-0.0139	-4.11	123	154
gi|48095525	tubulin beta-1 chain [Apis mellifera]	Nurse	INVYYNEAsGGKYVPR	35.76			1			S9 Phospho			133.04	32.2	2	1908.88	637.297	3	-0.00963	-5.04	47	62
gi|48095525	tubulin beta-1 chain [Apis mellifera]	Nurse	NSsYFVEWIPNNVK	15.56			0.95			S3 Phospho			115.74	47.68	2	1775.79	888.897	2	-0.0129	-7.28	337	350
gi|48096074	J domain-containing protein-like isoform 2 [Apis mellifera]	Nurse	MLQDGsGEGAGsPGHAGR	1000	1000		1	1		S6 Phospho	S12 Phospho		91.06	52.8	2	1842.68	922.344	2	-0.0033	-1.79	114	131
gi|48096074	J domain-containing protein-like isoform 2 [Apis mellifera]	Nurse	AsEGGANIYYGAR	98.71			1			S2 Phospho			123.67	36.72	2	1407.58	704.794	2	-0.0096	-6.81	142	154
gi|48096074	J domain-containing protein-like isoform 2 [Apis mellifera]	Nurse	RAsEGGANIYYGAR	94.21			1			S3 Phospho			117.28	47.57	2	1563.68	782.845	2	-0.0081	-5.18	141	154
gi|48096074	J domain-containing protein-like isoform 2 [Apis mellifera]	Nurse	RAsEGGANIYYGARR	38.83			1			S3 Phospho			78.1	19.74	2	1719.78	574.27	3	0.00213	1.24	141	155
gi|48097366	GTP-binding nuclear protein Ran isoform X2 [Apis mellifera]	Nurse	AKsIVFHR	1000			1			S3 Phospho			78.01	17.91	2	1036.52	519.265	2	-0.0073	-7.04	132	139
gi|48097614	phosphatidylinositol 4-kinase beta-like [Apis mellifera]	Nurse	NRsLDSALQR	68.31			1			S3 Phospho			143.71	43.26	2	1238.58	620.294	2	-0.00512	-4.13	84	93
gi|48097614	phosphatidylinositol 4-kinase beta-like [Apis mellifera]	Nurse	SQsDASGLFQTLR	39.68			1			S3 Phospho			187.2	49.34	2	1488.66	745.336	2	-0.00464	-3.11	491	503
gi|48097614	phosphatidylinositol 4-kinase beta-like [Apis mellifera]	Nurse	SHsGTINKVSLGDLSSGR	19.86			1			S3 Phospho			216.88	51.05	2	1893.89	632.304	3	-0.00483	-2.55	505	522
gi|48097614	phosphatidylinositol 4-kinase beta-like [Apis mellifera]	Nurse	SQsDASGLFQTLRR	32.35			1			S3 Phospho			108.67	39.97	2	1644.76	823.385	2	-0.00816	-4.96	491	504
gi|48097614	phosphatidylinositol 4-kinase beta-like [Apis mellifera]	Nurse	NHsLDFR	1000			1			S3 Phospho			113.75	22.38	2	967.391	484.699	2	-0.00804	-8.3	55	61
gi|48097614	phosphatidylinositol 4-kinase beta-like [Apis mellifera]	Nurse	HTKsEENLTGGEQSNVMGSSNISASETQQNMLPIR	17.99			1			S4 Phospho			192.93	51.16	2	3853.72	1285.58	3	-0.0109	-2.84	659	693
gi|48097746	chromobox protein homolog 1-like isoform X2 [Apis mellifera]	Nurse	LTWHsPAHDEESSVKADAE	24.34			1			S5 Phospho			137.81	41.59	2	2187.91	1094.96	2	-0.0118	-5.38	167	185
gi|48097746	chromobox protein homolog 1-like isoform X2 [Apis mellifera]	Nurse	LTWHsPAHDEESSVK	30.27			1			S5 Phospho			166.56	48.16	2	1801.77	901.885	2	-0.0134	-7.45	167	181
gi|48097746	chromobox protein homolog 1-like isoform X2 [Apis mellifera]	Nurse	GKDSsPAETAGGEEFSVEK	19.22			0.99			S5 Phospho			245.95	38.85	2	2003.84	1002.92	2	-0.00722	-3.6	4	22
gi|48097876	AP-2 complex subunit mu isoform 1 [Apis mellifera]	Nurse	sPVTNIAR	60.19			1			S1 Phospho			85.49	17.72	2	936.443	469.226	2	-0.00648	-6.91	45	52
gi|48097876	AP-2 complex subunit mu isoform 1 [Apis mellifera]	Nurse	LNYsDHDVIK	14.48			0.97			S4 Phospho			107.29	24.84	2	1282.56	642.282	2	-0.012	-9.33	418	427
gi|48097928	UBX domain-containing protein 4-like isoform 1 [Apis mellifera]	Nurse	ELAMQQQHVQQQsESSEPSEPSISTATVSR	17.99			1			S13 Phospho			227.67	34.75	2	3378.5	1127.17	3	-0.016	-4.75	293	322
gi|48100966	ATP synthase subunit alpha, mitochondrial isoform 1 [Apis mellifera]	Nurse	sAEISSILEER	89.54			1			S1 Phospho			165	45.58	2	1312.59	657.301	2	-0.00522	-3.97	42	52
gi|48101875	MIP18 family protein CG30152-like [Apis mellifera]	Nurse	SDtELKESIYDLLR	17.47			0.98			T3 Phospho			118.73	36.99	2	1760.82	881.416	2	-0.0066	-3.75	43	56
gi|48102174	FAS-associated factor 1 isoformX1 [Apis mellifera]	Nurse	KDVIDLIESDssIDEDDIEDDIFVDNVR	17.99	16.25		0.98	0.98		S11 Phospho	S12 Phospho		192.86	44.91	2	3382.43	1128.48	3	-0.00465	-1.37	282	309
gi|48102413	vacuolar protein sorting-associated protein 33A isoform X2 [Apis mellifera]	Nurse	FHDSQDsPTTMTLNEK	30.7			1			S7 Phospho			187.58	45.11	2	1929.78	965.892	2	-0.0142	-7.36	272	287
gi|48102413	vacuolar protein sorting-associated protein 33A isoform X2 [Apis mellifera]	Nurse	KFHDSQDsPTTMTLNEK	20.98			1			S8 Phospho			209.11	35.95	2	2057.88	1029.94	2	-0.0107	-5.2	271	287
gi|48103140	uncharacterized protein LOC409327 isoform X3 [Apis mellifera]	Nurse	SVtsIDMLLAQHR	20.98	0.77		0.99	0.04		T3 Phospho	S4 Phospho		139.35	30.06	2	1629.7	815.855	2	-0.0047	-2.88	131	143
gi|48103592	fasciculation and elongation protein zeta-2 isoformX1 [Apis mellifera]	Nurse	KMHMPALNLNEAPVSQERPELEDLssEDEAVATDLDMHALILSSSTDTHSPEEPLK	13.05	12.28		0.96	0.95		S25 Phospho	S26 Phospho		155.42	35.68	2	6326.86	1266.37	5	-0.0277	-4.38	144	199
gi|48103592	fasciculation and elongation protein zeta-2 isoformX1 [Apis mellifera]	Nurse	EVLGsPLHEK	1000			1			S5 Phospho			88.57	22.35	2	1187.56	594.783	2	-0.00778	-6.54	240	249
gi|48103592	fasciculation and elongation protein zeta-2 isoformX1 [Apis mellifera]	Nurse	SREVLGsPLHEK	78.37			1			S7 Phospho			116.62	19.2	2	1430.69	716.349	2	-0.0103	-7.19	238	249
gi|48103592	fasciculation and elongation protein zeta-2 isoformX1 [Apis mellifera]	Nurse	SREVLGsPLHEKK	84.94			1			S7 Phospho			145.91	29.76	2	1558.79	520.6	3	-0.00945	-6.06	238	250
gi|48105316	mitochondrial import receptor subunit TOM22 homolog [Apis mellifera]	Nurse	VDEVEEVDQSADSGMGSSDAHsPEVK	36.42			1			S22 Phospho			93.24	27.28	2	2783.11	928.707	3	-0.0146	-5.23	4	29
gi|48106841	cAMP-dependent protein kinase type I regulatory subunit isoformX1 [Apis mellifera]	Nurse	GGISAEPVsEEDATSYVK	49.7			1			S9 Phospho			139.1	43.96	2	1917.82	959.916	2	-0.00722	-3.76	89	106
gi|48106841	cAMP-dependent protein kinase type I regulatory subunit isoformX1 [Apis mellifera]	Nurse	GGISAEPVsEEDATSYVKK	43.7			1			S9 Phospho			109.55	25.74	2	2045.92	682.977	3	-0.0112	-5.45	89	107
gi|48113496	5'-AMP-activated protein kinase subunit beta-1 isoformX1 [Apis mellifera]	Nurse	IVDNGmGsKNNLVSVR	1000	114.31		1	1		M6 Oxidation (M)	S8 Phospho		123.46	29.13	2	1797.84	899.925	2	-0.01	-5.56	160	175
gi|48113496	5'-AMP-activated protein kinase subunit beta-1 isoformX1 [Apis mellifera]	Nurse	sHGDFVTIIDLPEGEHQYK	78.46			1			S1 Phospho			180.86	54.22	2	2264.02	1133.01	2	-0.0065	-2.87	127	145
gi|48113496	5'-AMP-activated protein kinase subunit beta-1 isoformX1 [Apis mellifera]	Nurse	KsDFEVFQALAK	1 000			1			S2 Phospho			170.16	45.74	2	1461.69	731.848	2	-0.0092	-6.29	176	187
gi|48113496	5'-AMP-activated protein kinase subunit beta-1 isoformX1 [Apis mellifera]	Nurse	EYPPPsPGKEGQAFVFDKKPSQK	66.32			1			S6 Phospho			117.94	24.51	2	2640.26	881.089	3	-0.0196	-7.41	27	49
gi|48113496	5'-AMP-activated protein kinase subunit beta-1 isoformX1 [Apis mellifera]	Nurse	EYPPPsPGKEGQAFVFDK	76.66			1			S6 Phospho			182.24	31.04	2	2071.93	691.647	3	-0.0112	-5.43	27	44
gi|48113496	5'-AMP-activated protein kinase subunit beta-1 isoformX1 [Apis mellifera]	Nurse	IVDNGMGsKNNLVSVRK	73.89			1			S8 Phospho			83.36	43.6	2	1909.94	637.653	3	-0.00873	-4.57	160	176
gi|48113496	5'-AMP-activated protein kinase subunit beta-1 isoformX1 [Apis mellifera]	Nurse	LVFQSsHEEEEPYFAK	14.04			0.96			S6 Phospho			107.33	26.47	2	2018.87	673.961	3	-0.00825	-4.08	50	65
gi|48126576	cAMP-dependent protein kinase catalytic subunit isoform 1 [Apis mellifera]	Nurse	TWtLcGTPEYLAPEIILSK	29.38			1			T3 Phospho			85.48	24.14	2	2271.09	1136.54	2	-0.0167	-7.35	198	216
gi|48126576	cAMP-dependent protein kinase catalytic subunit isoform 1 [Apis mellifera]	Nurse	IsLTEK	16.24			0.98			S2 Phospho			54.36	20.48	2	769.362	385.687	2	-0.0033	-4.28	340	345
gi|48129806	Na(+)/H(+) exchange regulatory cofactor NHE-RF1-like isoform X2 [Apis mellifera]	Nurse	TPEKNPNSSEQEELNGSNAsTDETAQK	20.98			0.99			S20 Phospho			158.09	32.7	2	2984.25	995.753	3	-0.0175	-5.88	120	146
gi|48129806	Na(+)/H(+) exchange regulatory cofactor NHE-RF1-like isoform X2 [Apis mellifera]	Nurse	SSGsNDTLHSESSTVSASATR	17.98			0.97			S4 Phospho			144.24	51.81	2	2159.9	1080.95	2	-0.0085	-3.93	147	167
gi|48132665	ubiquitin-conjugating enzyme E2 J2-like [Apis mellifera]	Nurse	HQsTASEVSSLLR	23.98			1			S3 Phospho			124.67	38.55	2	1493.69	747.846	2	-0.0102	-6.84	178	190
gi|48139270	synaptotagmin-4 isoform 2 [Apis mellifera]	Nurse	KPTAVKsPGsTSHYLK	17.22	0		0.95	0.06		S7 Phospho	S10 Phospho		85.81	31.93	2	1859.86	620.955	3	-0.016	-8.62	68	83
gi|48139270	synaptotagmin-4 isoform 2 [Apis mellifera]	Nurse	SPGSTSHYLKKsPsPTGPAK	42.42	27.61		1	0.99		S12 Phospho	S14 Phospho		148.61	35.83	2	2185.98	729.664	3	-0.0136	-6.22	74	93
gi|48139270	synaptotagmin-4 isoform 2 [Apis mellifera]	Nurse	sPGSTSHYLK	84.96			1			S1 Phospho			136.93	39.08	2	1155.5	578.752	2	-0.0073	-6.31	74	83
gi|48139270	synaptotagmin-4 isoform 2 [Apis mellifera]	Nurse	sPGSTSHYLKK	70.96			1			S1 Phospho			136.64	53.03	2	1283.59	642.801	2	-0.00478	-3.72	74	84
gi|48139270	synaptotagmin-4 isoform 2 [Apis mellifera]	Nurse	SPPGSGGQTPsPTGSQSSNPGSQPR	20.98			1			S11 Phospho			114.8	37.29	2	2431.04	1216.52	2	-0.0188	-7.75	94	118
gi|48139270	synaptotagmin-4 isoform 2 [Apis mellifera]	Nurse	KPTAVKsPGSTSHYLKK	20.93			1			S7 Phospho			161.37	30.69	2	1907.99	478.001	4	-0.0126	-6.6	68	84
gi|48139493	uncharacterized protein LOC409972 isoform X2 [Apis mellifera]	Nurse	GIGsITGWNR	46.21			1			S4 Phospho			113.77	30.7	2	1139.51	570.761	2	-0.0069	-6.05	77	86
gi|48139493	uncharacterized protein LOC409972 isoform X2 [Apis mellifera]	Nurse	GIGsITGWNRR	40.2			1			S4 Phospho			53.46	19.92	2	1295.61	648.81	2	-0.0087	-6.71	77	87
gi|48139903	B-cell receptor-associated protein 31-like [Apis mellifera]	Nurse	QLLsQKTEStQNDLNEVHNEEITEWK	17.73	0		0.98	0.33		S4 Phospho	T10 Phospho		74.91	25.04	2	3272.43	1091.81	3	-0.0145	-4.44	147	172
gi|48139903	B-cell receptor-associated protein 31-like [Apis mellifera]	Nurse	LNDEYNNLQSNGDKKsD	43.41			1			S16 Phospho			90.34	16.59	2	2032.84	1017.42	2	-0.0134	-6.58	213	229
gi|48139903	B-cell receptor-associated protein 31-like [Apis mellifera]	Nurse	TEsTQNDLNEVHNEEITEWKNQIK	18.56			1			S3 Phospho			102.25	21.51	2	2978.33	993.78	3	-0.0121	-4.08	153	176
gi|48140499	40S ribosomal protein S19a-like [Apis mellifera]	Nurse	LIEKsPVGGR	1000			1			S5 Phospho			83.53	17.81	2	1134.58	568.294	2	-0.0067	-5.9	112	121
gi|48140984	serine/threonine-protein kinase SIK2-like isoform X2 [Apis mellifera]	Nurse	WKsLPSR	48.29			1			S3 Phospho			71.43	20.44	2	952.453	477.232	2	-0.00386	-4.05	656	662
gi|48142692	glyceraldehyde-3-phosphate dehydrogenase 2 isoform 1 [Apis mellifera]	Nurse	VIHDNFEIVEGLMTTVHAVTAtQKVVDAPSAK	20.57			0.99			T22 Phospho			175.34	54.49	2	3499.74	875.939	4	-0.0155	-4.42	160	191
gi|48142692	glyceraldehyde-3-phosphate dehydrogenase 2 isoform 1 [Apis mellifera]	Nurse	VIHDNFEIVEGLMTTVHAVTAtQK	18.19			0.96			T22 Phospho			79.79	39.98	2	2732.32	684.085	4	-0.0158	-5.78	160	183
gi|48143219	putative uncharacterized protein DDB_G0271606 isoform X2 [Apis mellifera]	Nurse	VHQDYMNASNsPPPPLTR	24.15			1			S11 Phospho			162.99	48.52	2	2102.92	701.979	3	-0.0112	-5.35	322	339
gi|48143219	putative uncharacterized protein DDB_G0271606 isoform X2 [Apis mellifera]	Nurse	LDSSNsPPPHHQTSHHHLQQQQQQQQK	29.88			1			S6 Phospho			171.19	47.69	2	3259.47	815.869	4	-0.0208	-6.39	50	76
gi|507418852	Rab escort protein [Apis mellifera]	Nurse	DTQTDsIGDGSSSGDEKADDDKVEK	40.34			1			S6 Phospho			253.09	61.35	2	2678.07	893.695	3	-0.00861	-3.21	115	139
gi|507418852	Rab escort protein [Apis mellifera]	Nurse	YVSEVDLEsEEK	53.33			1			S9 Phospho			70.93	30.41	2	1505.62	753.812	2	-0.0085	-5.64	71	82
gi|507418852	Rab escort protein [Apis mellifera]	Nurse	SSIHsHTQTVSPDKR	18.66			0.99			S5 Phospho			106.35	44.69	2	1758.81	440.707	4	-0.00875	-4.97	466	480
gi|507418856	uncharacterized protein LOC412643 [Apis mellifera]	Nurse	RRtLsSSRPVFK	53.33	17.98		1	0.97		T3 Phospho	S5 Phospho		57.8	13.78	2	1592.76	531.924	3	-0.00987	-6.19	1023	1034
gi|507418856	uncharacterized protein LOC412643 [Apis mellifera]	Nurse	AHsLsVDRGDLKK	1000	1000		1	1		S3 Phospho	S5 Phospho		45.23	21.13	2	1584.71	529.24	3	-0.0103	-6.53	1065	1077
gi|507418856	uncharacterized protein LOC412643 [Apis mellifera]	Nurse	ScGITRPEsPSFK	40.2			1			S9 Phospho			148.73	30.88	2	1544.67	773.338	2	-0.00886	-5.73	1960	1972
gi|507418856	uncharacterized protein LOC412643 [Apis mellifera]	Nurse	AHsLSVDRGDLK	21.72			0.99			S3 Phospho			53.76	25.07	2	1376.64	459.887	3	-0.00642	-4.66	1065	1076
gi|507418856	uncharacterized protein LOC412643 [Apis mellifera]	Nurse	SGAEGsTEETETSSLAGSRPYNR	20.98			0.99			S6 Phospho			119.2	22.1	2	2465.03	822.687	3	0.00447	1.81	1402	1424
gi|507418856	uncharacterized protein LOC412643 [Apis mellifera]	Nurse	TKcDETMPIISGGVSTSDYSKPSDsPTVR	17.99			0.97			S25 Phospho			83.89	29.05	2	3194.41	1065.81	3	-0.00555	-1.74	757	785
gi|507418856	uncharacterized protein LOC412643 [Apis mellifera]	Nurse	ScGITRPEsPSFKQK	15.77			0.95			S9 Phospho			91.93	22.54	2	1800.82	601.279	3	-0.0093	-5.16	1960	1974
gi|507418862	Rho-associated, coiled-coil containing protein kinase 2 [Apis mellifera]	Nurse	ANSHVDGTGQRVsPR	46.94			1			S13 Phospho			104.1	37.1	2	1659.75	830.879	2	-0.00462	-2.78	1328	1342
gi|571499271	uncharacterized protein PF11_0213-like [Apis mellifera]	Nurse	AGsEANSPPSATR	63.52			1			S3 Phospho			115.23	27.59	2	1323.55	662.776	2	-0.0095	-7.17	130	142
gi|571499271	uncharacterized protein PF11_0213-like [Apis mellifera]	Nurse	NISKFsDDDIPGDEcR	67.94			1			S6 Phospho			197.9	57.78	2	1946.77	974.389	2	-0.0102	-5.24	983	998
gi|571499372	probable E3 ubiquitin-protein ligase M	Nurse	VVsPVsSPSGNETHIIMK	21.47	15		0.99	0.97		S3 Phospho	S6 Phospho		150.45	32.59	2	2040.9	681.303	3	-0.0132	-6.49	2442	2459
gi|571499372	probable E3 ubiquitin-protein ligase M	Nurse	LREEWEALLcSPTPANSLLsDNsDLPK	18.19	21.91		0.97	0.99		S20 Phospho	S23 Phospho		159.87	53.27	2	3214.43	1072.48	3	-0.0181	-5.64	3089	3115
gi|571499372	probable E3 ubiquitin-protein ligase M	Nurse	sVLPsPISQIQTMK	78.27	42.24		1	1		S1 Phospho	S5 Phospho		115.39	30.77	2	1687.77	844.885	2	-0.012	-7.09	2287	2300
gi|571499372	probable E3 ubiquitin-protein ligase M	Nurse	DLsPSPScSSLHMR	46.21			1			S3 Phospho			108.54	25.16	2	1652.67	827.335	2	-0.0146	-8.82	2013	2026
gi|571499372	probable E3 ubiquitin-protein ligase M	Nurse	SVsMSTGAPWTR	22.19			0.99			S3 Phospho			156.73	50.57	2	1358.57	680.29	2	-0.00452	-3.32	2578	2589
gi|571499372	probable E3 ubiquitin-protein ligase M	Nurse	TMsPTNSQQTTNTNR	15			0.97			S3 Phospho			193.14	33.67	2	1759.72	880.862	2	-0.0117	-6.64	2102	2116
gi|571499485	zinc finger protein on ecdysone puffs-like isoform X1 [Apis mellifera]	Nurse	YDPLEADAEsEEEEVHEAENNEQSSENVINTQEK	33.89			1			S10 Phospho			92.8	43.28	2	3984.62	1329.21	3	-0.0145	-3.65	657	690
gi|571499485	zinc finger protein on ecdysone puffs-like isoform X1 [Apis mellifera]	Nurse	ADGDEKYDPLEADAEsEEEEVHEAENNEQSSENVINTQEK	26.18			1			S16 Phospho			77.22	16.74	2	4599.87	1534.28	3	-0.0394	-8.57	651	690
gi|571499485	zinc finger protein on ecdysone puffs-like isoform X1 [Apis mellifera]	Nurse	KADGDEKYDPLEADAEsEEEEVHEAENNEQSSENVINTQEK	28.76			1			S17 Phospho			129.18	23.34	2	4727.96	1577	3	0.0217	4.59	650	690
gi|571499485	zinc finger protein on ecdysone puffs-like isoform X1 [Apis mellifera]	Nurse	LDREsPQIK	1000			1			S5 Phospho			153.24	23.95	2	1164.55	583.282	2	-0.00498	-4.27	731	739
gi|571499485	zinc finger protein on ecdysone puffs-like isoform X1 [Apis mellifera]	Nurse	LAKGEsEIR	1000			1			S6 Phospho			101.52	23.16	2	1081.52	541.762	2	-0.0085	-7.85	477	485
gi|571499485	zinc finger protein on ecdysone puffs-like isoform X1 [Apis mellifera]	Nurse	SVQKLDREsPQIK	69.73			1			S9 Phospho			88.57	24.27	2	1606.81	536.608	3	-0.00675	-4.2	727	739
gi|571499776	uncharacterized protein LOC102654789 [Apis mellifera]	Nurse	RYsAQsGESGLTSPR	20.98	24.34		0.99	1		S3 Phospho	S6 Phospho		114.6	36.33	2	1754.7	878.351	2	-0.0155	-8.83	29	43
gi|571499776	uncharacterized protein LOC102654789 [Apis mellifera]	Nurse	AsTGsLDHQPR	14.5	0		0.97	0.06		S2 Phospho	S5 Phospho		87.85	44.43	2	1327.5	664.752	2	-0.0067	-5.04	44	54
gi|571499776	uncharacterized protein LOC102654789 [Apis mellifera]	Nurse	QmLQQQQEQQIDSIETHNEKNPDsPPR	1000	27.2		1	1		M2 Oxidation (M)	S24 Phospho		66.96	15.31	2	3313.47	1105.49	3	-0.0223	-6.74	184	210
gi|571499776	uncharacterized protein LOC102654789 [Apis mellifera]	Nurse	VETSTTNSLSPGsPSETR	42.24			1			S13 Phospho			177.11	36.52	2	1928.84	965.42	2	-0.0113	-5.85	247	264
gi|571500246	zinc finger CCCH domain-containing protein 11A-like [Apis mellifera]	Nurse	QIEENNVESIIGRNsPESTSVER	23.8			1			S15 Phospho			87.7	20.42	2	2666.22	889.744	3	-0.0115	-4.3	454	476
gi|571500335	endophilin-A isoform X2 [Apis mellifera]	Nurse	SQLELFPAGNPPQSANASPLPsPSKSPAR	25.7			1			S22 Phospho			145.9	26.98	2	3024.47	1009.16	3	-0.0185	-6.11	354	382
gi|571500335	endophilin-A isoform X2 [Apis mellifera]	Nurse	SSsPHFGSPAK	40			1			S3 Phospho			133.62	31.42	2	1180.49	591.25	2	-0.0069	-5.84	214	224
gi|571500335	endophilin-A isoform X2 [Apis mellifera]	Nurse	AGsPIHVEGKR	1000			1			S3 Phospho			94.65	36.55	2	1229.59	410.868	3	-0.0103	-8.36	343	353
gi|571500335	endophilin-A isoform X2 [Apis mellifera]	Nurse	AGsPIHVEGK	1000			1			S3 Phospho			137.18	47.53	2	1073.49	537.751	2	-0.00402	-3.74	343	352
gi|571500375	endophilin-A isoform X12 [Apis mellifera]	Nurse	TLADLHVDGLPTSDAMNGGNFSLHASPLPsPSKSPAR	26.42			1			S30 Phospho			140.07	43.5	2	3836.82	960.209	4	-0.0154	-4.01	315	351
gi|571500375	endophilin-A isoform X12 [Apis mellifera]	Nurse	TLADLHVDGLPTSDAMNGGNFSLHASPLPsPSK	30.27			0.99			S30 Phospho			113.36	37.14	2	3425.6	1142.87	3	-0.0124	-3.63	315	347
gi|571500380	endophilin-A isoform X13 [Apis mellifera]	Nurse	TLADLHVDGLPTSDAMNASPLPsPSKSPAR	17.99			1			S23 Phospho			164.08	28.33	2	3124.49	1042.5	3	-0.00705	-2.25	315	344
gi|571501059	importin subunit alpha-3 [Apis mellifera]	Nurse	NVPATDLIDEEDsDKQNLDLSK	23.89			1			S13 Phospho			118.99	24.48	2	2538.14	1270.07	2	-0.0073	-2.87	47	68
gi|571501059	importin subunit alpha-3 [Apis mellifera]	Nurse	RNVPATDLIDEEDsDKQNLDLSK	90.83			1			S14 Phospho			232.65	38.53	2	2694.24	899.081	3	-0.0185	-6.88	46	68
gi|571501356	vesicular glutamate transporter 3-like isoform X1 [Apis mellifera]	Nurse	QAsFEsLPEPERPPLR	1000	1000		1	1		S3 Phospho	S6 Phospho		46.47	28.61	2	2011.88	1006.94	2	-0.0119	-5.91	58	73
gi|571501356	vesicular glutamate transporter 3-like isoform X1 [Apis mellifera]	Nurse	DNKGFEDEREYsR	17.98			1			S12 Phospho			53.9	45.24	2	1723.68	575.566	3	-0.00897	-5.2	45	57
gi|571501356	vesicular glutamate transporter 3-like isoform X1 [Apis mellifera]	Nurse	GFEDEREYsR	14.98			0.97			S9 Phospho			76.35	31.29	2	1366.52	684.263	2	-0.00974	-7.12	48	57
gi|571501581	venom protein 2 isoform X1 [Apis mellifera]	Nurse	sVEsVEDFDNEIPKNQGDVLTA	19.48	8.95		0.99	0.94		S1 Phospho	S4 Phospho		12.47	15.95	2	2565.06	1283.53	2	-0.0119	-4.64	198	219
gi|571501581	venom protein 2 isoform X1 [Apis mellifera]	Nurse	sVEsVEDFDNEIPK	1	0	1	1	1		S1 Phospho	S4 Phospho		37.64	16.08	2	1766.67	884.336	2	-0.0123	-6.96	198	211
gi|571501581	venom protein 2 isoform X1 [Apis mellifera]	Nurse	KNVDTVLVLPsIER	86.41			1			S11 Phospho			158.36	34.49	2	1661.88	831.942	2	-0.0069	-4.15	33	46
gi|571501685	transaldolase [Apis mellifera]	Nurse	TVVMGAsFR	55.84			1			S7 Phospho			93.66	27.16	2	1046.46	524.236	2	-0.0061	-5.82	261	269
gi|571501852	uncharacterized protein LOC414021 isoform X8 [Apis mellifera]	Nurse	VFFIGsPPDsPPLVQSVSTSNESGSDLR	11.14	13.29		0.97	0.98		S6 Phospho	S10 Phospho		63.83	28.64	2	3078.36	1027.12	3	-0.0109	-3.55	908	935
gi|571501852	uncharacterized protein LOC414021 isoform X8 [Apis mellifera]	Nurse	VFFIGsPPDsPPLVQSVSTSNESGSDLRK	70.25	67.83		1	1		S6 Phospho	S10 Phospho		149.17	32.97	2	3206.46	1069.82	3	-0.00705	-2.2	908	936
gi|571501852	uncharacterized protein LOC414021 isoform X8 [Apis mellifera]	Nurse	AMcIAGsRRGsGEScYQEITPDAR	30.06	35.84		1	1		S7 Phospho	S11 Phospho		104.82	53.45	2	2831.12	944.71	3	-0.0154	-5.42	16	39
gi|571501852	uncharacterized protein LOC414021 isoform X8 [Apis mellifera]	Nurse	IIDSTGPGMPsPR	43.41			1			S11 Phospho			128.4	26.18	2	1406.63	704.319	2	-0.0038	-2.7	1109	1121
gi|571501852	uncharacterized protein LOC414021 isoform X8 [Apis mellifera]	Nurse	GsGEScYQEITPDAR	19.23			1			S2 Phospho			139.58	40.22	2	1748.67	875.337	2	-0.0126	-7.19	25	39
gi|571501852	uncharacterized protein LOC414021 isoform X8 [Apis mellifera]	Nurse	RHsVPLSITKPMTLLPR	76.66			1			S3 Phospho			160.41	65.57	2	2025.1	676.037	3	-0.0096	-4.74	554	570
gi|571501852	uncharacterized protein LOC414021 isoform X8 [Apis mellifera]	Nurse	RGsAPVGLLSR	125.1			1			S3 Phospho			126.57	31.86	2	1191.61	596.81	2	-0.0075	-6.29	1000	1010
gi|571501852	uncharacterized protein LOC414021 isoform X8 [Apis mellifera]	Nurse	RGsLPIEMVAISHAGSGSGTR	248.19			1			S3 Phospho			260.68	72.66	2	2162.03	721.681	3	-0.0107	-4.96	1198	1218
gi|571501852	uncharacterized protein LOC414021 isoform X8 [Apis mellifera]	Nurse	RGsVPNDITR	93.97			1			S3 Phospho			121.8	36.12	2	1193.56	597.781	2	-0.00824	-6.9	1029	1038
gi|571501852	uncharacterized protein LOC414021 isoform X8 [Apis mellifera]	Nurse	RLsQVDR	1 000			1			S3 Phospho			86.58	26.71	2	952.449	477.229	2	-0.00638	-6.69	119	125
gi|571501852	uncharacterized protein LOC414021 isoform X8 [Apis mellifera]	Nurse	RGsGEScYQEITPDAR	26.79			1			S3 Phospho			100.48	26.99	2	1904.77	953.385	2	-0.0172	-9.04	24	39
gi|571501852	uncharacterized protein LOC414021 isoform X8 [Apis mellifera]	Nurse	RGsVPADISELRR	39.2			1			S3 Phospho			94.89	22.71	2	1534.76	768.384	2	-0.00988	-6.43	1122	1134
gi|571501852	uncharacterized protein LOC414021 isoform X8 [Apis mellifera]	Nurse	REsLPSEQSK	46.91			1			S3 Phospho			116.24	40.22	2	1239.55	620.78	2	-0.00518	-4.17	575	584
gi|571501852	uncharacterized protein LOC414021 isoform X8 [Apis mellifera]	Nurse	RRGsLPIEMVAISHAGSGSGTR	162.62			1			S4 Phospho			167.92	49.88	2	2318.13	580.538	4	-0.012	-5.16	1197	1218
gi|571501852	uncharacterized protein LOC414021 isoform X8 [Apis mellifera]	Nurse	RRGsAPVGLLSR	46.51			1			S4 Phospho			67.54	18.97	2	1347.71	674.86	2	-0.00887	-6.58	999	1010
gi|571501852	uncharacterized protein LOC414021 isoform X8 [Apis mellifera]	Nurse	TSRHsQLAPIETGLK	27.38			1			S5 Phospho			134.37	40.69	2	1716.86	573.29	3	-0.01	-5.85	40	54
gi|571501852	uncharacterized protein LOC414021 isoform X8 [Apis mellifera]	Nurse	AMcIAGsRR	1000			1			S7 Phospho			47.25	29.2	2	1100.46	551.236	2	-0.0049	-4.45	16	24
gi|571501852	uncharacterized protein LOC414021 isoform X8 [Apis mellifera]	Nurse	AMcIAGsR	1000			1			S7 Phospho			85.83	21.19	2	944.361	473.185	2	-0.0057	-6.03	16	23
gi|571501852	uncharacterized protein LOC414021 isoform X8 [Apis mellifera]	Nurse	FLtMHKR	1000			1			T3 Phospho			44.42	29.46	2	1011.47	338.164	3	-0.00459	-4.53	144	150
gi|571501852	uncharacterized protein LOC414021 isoform X8 [Apis mellifera]	Nurse	FLtMHK	1000			1			T3 Phospho			38.95	25.48	2	855.371	428.691	2	-0.00452	-5.28	144	149
gi|571501852	uncharacterized protein LOC414021 isoform X8 [Apis mellifera]	Nurse	RFtAIPVSSELSTHK	98.29			1			T3 Phospho			161.44	41.94	2	1751.86	584.958	3	-0.0115	-6.59	893	907
gi|571501852	uncharacterized protein LOC414021 isoform X8 [Apis mellifera]	Nurse	RSsGGPEMFSGGSTDGNDNGTWLK	20.98			0.99			S3 Phospho			164.46	50.24	2	2536.03	1269.02	2	-0.0107	-4.22	1156	1179
gi|571501852	uncharacterized protein LOC414021 isoform X8 [Apis mellifera]	Nurse	ScSDGHcDIsPTKEIESNNIIMSK	30.07			0.98			S10 Phospho			126.54	44.45	2	2801.17	934.726	3	-0.0156	-5.58	717	740
gi|571501852	uncharacterized protein LOC414021 isoform X8 [Apis mellifera]	Nurse	RAsLPQETALGNLLGNILSLTNER	26.96			0.97			S3 Phospho			179.43	38.4	2	2659.37	887.463	3	-0.00444	-1.67	1061	1084
gi|571501852	uncharacterized protein LOC414021 isoform X8 [Apis mellifera]	Nurse	RYsTPVPETK	17.98			0.97			S3 Phospho			115.36	28.85	2	1256.58	629.293	2	-0.00988	-7.85	874	883
gi|571502226	uncharacterized protein LOC100576321 [Apis mellifera]	Nurse	TEDFQSHISEsPVHsPVSR	0	17.99		0.5	0.99		S11 Phospho	S15 Phospho		77.42	36.13	2	2297.94	1149.97	2	-0.0123	-5.35	551	569
gi|571502226	uncharacterized protein LOC100576321 [Apis mellifera]	Nurse	VKPTEENAIsPDQSK	48.63			1			S10 Phospho			91.67	39.57	2	1721.79	861.898	2	-0.007	-4.06	1188	1202
gi|571502226	uncharacterized protein LOC100576321 [Apis mellifera]	Nurse	MQTsPLDSNGIQNTNEDDPNKKK	17.98			0.98			S4 Phospho			142.09	33.71	2	2653.17	885.392	3	-0.0174	-6.54	1313	1335
gi|571502313	golgin subfamily B member 1 [Apis mellifera]	Nurse	MEPSTSGGTVEPIVEHPsPSKSEGPVEIAK	17.99			0.99			S18 Phospho			89.39	22.67	2	3155.47	1052.82	3	-0.0262	-8.32	3466	3495
gi|571502313	golgin subfamily B member 1 [Apis mellifera]	Nurse	RSsANMIDGLPVFR	16.22			0.98			S3 Phospho			161.13	26.65	2	1641.77	821.887	2	-0.0121	-7.35	3014	3027
gi|571502317	transport and Golgi organization protein 1 [Apis mellifera]	Nurse	YDNAGsPPPMSPHILPPFDHR	33.46			1			S6 Phospho			148.22	39.8	2	2424.07	809.028	3	-0.0102	-4.22	1234	1254
gi|571502317	transport and Golgi organization protein 1 [Apis mellifera]	Nurse	LSsPPPMPLHPPTSNR	15			0.97			S3 Phospho			118.25	46.87	2	1806.85	603.289	3	-0.00645	-3.57	1218	1233
gi|571502430	uncharacterized protein LOC409752 isoform X1 [Apis mellifera]	Nurse	DLFVAPsFDELDSVAVDcKGEPR	65.22			1			S7 Phospho			153.41	29.94	2	2645.17	882.729	3	-0.00705	-2.66	105	127
gi|571502624	proton-coupled amino acid transporter 4-like isoform X1 [Apis mellifera]	Nurse	mLSQGVsVHGGNSQR	1000	17.99		1	0.98		M1 Oxidation (M)	S7 Phospho		104.61	26.92	2	1651.71	826.86	2	-0.00978	-5.92	5	19
gi|571502676	protein kinase C and casein kinase substrate in neurons protein 2 isoform X1 [Apis mellifera]	Nurse	VGLYPANYVELVsP	18.61			1			S13 Phospho			21.65	15.45	2	1599.76	800.884	2	-0.00612	-3.82	477	490
gi|571502934	dexamethasone-induced Ras-related protein 1-like, partial [Apis mellifera]	Nurse	RLsDAcGVVAPNVR	1000			1			S3 Phospho			213.24	39.48	2	1592.75	797.378	2	-0.00942	-5.91	328	341
gi|571503010	3-phosphoinositide-dependent protein kinase 1-like isoform X1 [Apis mellifera]	Nurse	MsPPTNDVTNGVVAPPNTLAPR	42.24			1			S2 Phospho			98.68	24.13	2	2327.1	1164.55	2	-0.0111	-4.77	1	22
gi|571503010	3-phosphoinositide-dependent protein kinase 1-like isoform X1 [Apis mellifera]	Nurse	RGsFVGTAQYVSPELLTDK	33.56			1			S3 Phospho			196.01	40.04	2	2147.03	1074.51	2	-0.0173	-8.05	234	252
gi|571503010	3-phosphoinositide-dependent protein kinase 1-like isoform X1 [Apis mellifera]	Nurse	RGsFVGTAQYVSPELLTDKTSR	56.52			1			S3 Phospho			246.46	32.5	2	2491.21	831.406	3	-0.0148	-5.92	234	255
gi|571503010	3-phosphoinositide-dependent protein kinase 1-like isoform X1 [Apis mellifera]	Nurse	ERRGsFVGTAQYVSPELLTDK	89.67			1			S5 Phospho			193.28	45.38	2	2432.17	811.73	3	-0.00768	-3.16	232	252
gi|571503503	rab-like protein 6-like isoform X1 [Apis mellifera]	Nurse	SDGVGNISPRPAHQsMPTTLQR	29.88			1			S15 Phospho			159.92	55.81	2	2428.13	810.383	3	-0.00597	-2.46	12	33
gi|571503503	rab-like protein 6-like isoform X1 [Apis mellifera]	Nurse	WRQsPEGGEDVSSNSTR	126.25			1			S4 Phospho			157.89	35.21	2	1970.81	657.941	3	-0.0127	-6.46	564	580
gi|571503503	rab-like protein 6-like isoform X1 [Apis mellifera]	Nurse	WRQsPEGGEDVSSNSTRK	196.66			1			S4 Phospho			230.56	37.5	2	2098.91	700.639	3	-0.0127	-6.07	564	581
gi|571503503	rab-like protein 6-like isoform X1 [Apis mellifera]	Nurse	SIsMPGPIGGGTPIPIK	19.23			0.99			S3 Phospho			203.52	60.06	2	1700.86	851.432	2	-0.0082	-4.82	318	334
gi|571503503	rab-like protein 6-like isoform X1 [Apis mellifera]	Nurse	HMSSDGGsPVLK	22.85			0.99			S8 Phospho			52.71	41.65	2	1293.54	647.777	2	-0.005	-3.86	612	623
gi|571503790	ecto-NOX disulfide-thiol exchanger 2-like isoform X1 [Apis mellifera]	Nurse	APSsPPPVVHYTDHEASNIcEK	20.98			1			S4 Phospho			169.81	28.39	2	2514.09	839.031	3	-0.0181	-7.22	404	425
gi|571503873	UPF0378 protein KIAA0100-like isoform X1 [Apis mellifera]	Nurse	sIEVQNAATQVNTSSATKPQQGEAVGMLQR	27.47			1			S1 Phospho			50.21	13.95	2	3222.53	1075.18	3	-0.0178	-5.54	1425	1454
gi|571503932	type I inositol 3,4-bisphosphate 4-phosphatase-like isoform X10 [Apis mellifera]	Nurse	LLQALKEsPTRNNQLYQGTSK	17.98			1			S8 Phospho			112.06	27.48	2	2468.24	1235.12	2	-0.0115	-4.66	376	396
gi|571503954	SCY1-like protein 2-like isoform X1 [Apis mellifera]	Nurse	NQLTLDNLSLSsPER	17.01			0.96			S12 Phospho			197.13	38.97	2	1765.82	883.915	2	-0.0093	-5.26	611	625
gi|571504170	actin-interacting protein 1 isoform X1 [Apis mellifera]	Nurse	GHNKPITVLTLsPDR	24.15			0.99			S12 Phospho			120.54	39.45	2	1726.88	576.63	3	-0.01	-5.81	317	331
gi|571504500	PX domain-containing protein kinase-like protein-like isoform X2 [Apis mellifera]	Nurse	SDsPTSTSTATSVGTLTPPSLPGHK	23.34			0.99			S3 Phospho			155.11	52.29	2	2505.16	836.058	3	-0.0124	-4.93	499	523
gi|571504623	neuroplastin [Apis mellifera]	Nurse	AELEEsDtDQSPDTKPTPNK	14.06	16.25		0.99	0.99		S6 Phospho	T8 Phospho		57.42	20.37	2	2360.93	787.981	3	-0.0106	-4.51	346	365
gi|571504623	neuroplastin [Apis mellifera]	Nurse	NKAELEEsDTDQsPDTKPTPNK	17.03	0		0.99	0.5		S8 Phospho	S13 Phospho		160.59	50.58	2	2603.07	1302.54	2	-0.0129	-4.96	344	365
gi|571504623	neuroplastin [Apis mellifera]	Nurse	AELEEsDTDQsPDTKPTPNKDSDVR	19.57	0		0.99	0.01		S6 Phospho	S11 Phospho		165.22	45.68	2	2933.19	978.729	3	-0.0217	-7.41	346	370
gi|571504623	neuroplastin [Apis mellifera]	Nurse	NKAELEEsDtDQSPDTKPTPNKDSDVR	12.34	14.51		0.95	0.97		S8 Phospho	T10 Phospho		117.19	28.47	2	3175.32	794.83	4	-0.0355	-11.2	344	370
gi|571504693	glutathione S-transferase omega-1 isoform X1 [Apis mellifera]	Nurse	RAGtPQYDLITD	36.24			1			T4 Phospho			83.54	22.34	2	1428.63	715.318	2	-0.00836	-5.85	230	241
gi|571504875	tectonin beta-propeller repeat-containing protein isoform X1 [Apis mellifera]	Nurse	LINAPLQLsRAsSNASLSSSNR	10.37	16.24		0.84	0.96		S9 Phospho	S12 Phospho		55.22	23.19	2	2445.14	816.048	3	-0.0195	-7.96	211	232
gi|571504875	tectonin beta-propeller repeat-containing protein isoform X1 [Apis mellifera]	Nurse	HQsWGSLNRPHsTSEGTTLIR	38.5	0		1	0.02		S3 Phospho	S12 Phospho		74.77	39.72	2	2523.11	842.038	3	-0.0153	-6.05	244	264
gi|571504875	tectonin beta-propeller repeat-containing protein isoform X1 [Apis mellifera]	Nurse	sAPTPTSLK	42.24			1			S1 Phospho			77.37	29.9	2	980.458	491.233	2	-0.00778	-7.93	272	280
gi|571504875	tectonin beta-propeller repeat-containing protein isoform X1 [Apis mellifera]	Nurse	LINAPLQLsR	1000			1			S9 Phospho			89.01	36.67	2	1203.64	602.824	2	-0.0062	-5.15	211	220
gi|571504875	tectonin beta-propeller repeat-containing protein isoform X1 [Apis mellifera]	Nurse	ASSNASLSSSNRHSMcGtPQQQR	16.17			0.97			T18 Phospho			68.51	38.56	2	2570.08	857.695	3	-0.0127	-4.96	221	243
gi|571504902	flocculation protein FLO11 isoform X1 [Apis mellifera]	Nurse	SNEsFDEVEKK	42.46			1			S4 Phospho			146.58	34.34	2	1390.57	696.285	2	-0.0099	-7.11	179	189
gi|571505374	uncharacterized protein LOC409717 isoform X2 [Apis mellifera]	Nurse	TSYIEKEIEEEVDDDGsDIEEIKPEDPLAGVDSK	69.5			1			S17 Phospho			85.68	25.76	2	3872.71	1291.91	3	-0.0124	-3.21	291	324
gi|571505931	serine/threonine-protein kinase PAK mbt isoform X1 [Apis mellifera]	Nurse	sLVGTPYWMSPEVISR	53.61			1			S1 Phospho			160.88	36.04	2	1900.88	951.444	2	-0.00762	-4.01	631	646
gi|571505931	serine/threonine-protein kinase PAK mbt isoform X1 [Apis mellifera]	Nurse	SSsPPKLR	23.98			1			S3 Phospho			88.24	24.26	2	950.459	476.235	2	-0.0039	-4.1	186	193
gi|571505931	serine/threonine-protein kinase PAK mbt isoform X1 [Apis mellifera]	Nurse	RKsLVGTPYWMSPEVISR	16.85			0.98			S3 Phospho			145.56	44.1	2	2185.08	729.364	3	-0.00795	-3.64	629	646
gi|571506425	microtubule-associated serine/threonine-protein kinase 2 isoform X1 [Apis mellifera]	Nurse	SRsLSsPSRSPVLDSEIVMMNTLYK	16.24	0		0.97	0.33		S3 Phospho	S6 Phospho		143.81	36.46	2	2956.35	986.453	3	-0.0121	-4.11	253	277
gi|571506425	microtubule-associated serine/threonine-protein kinase 2 isoform X1 [Apis mellifera]	Nurse	sAPSLSVHmR	36.24	1	0	1	1		S1 Phospho	M9 Oxidation (M)		115.17	28.83	2	1179.51	590.759	2	-0.00928	-7.86	78	87
gi|571506425	microtubule-associated serine/threonine-protein kinase 2 isoform X1 [Apis mellifera]	Nurse	ALsPDRLHPR	1000			1			S3 Phospho			84.94	34.89	2	1240.61	621.31	2	-0.00342	-2.75	1428	1437
gi|571506425	microtubule-associated serine/threonine-protein kinase 2 isoform X1 [Apis mellifera]	Nurse	NSAIGKsAPSLSVHMR	45.46			1			S7 Phospho			156.58	47.92	2	1733.83	578.946	3	-0.0133	-7.69	72	87
gi|571506788	Mps one binder kinase activator-like 3 [Apis mellifera]	Nurse	DTAsPTQTTAPSNNAR	20.98			1			S4 Phospho			131.91	55.12	2	1710.72	856.365	2	-0.00612	-3.57	219	234
gi|571506788	Mps one binder kinase activator-like 3 [Apis mellifera]	Nurse	VcKDTAsPTQTTAPSNNAR	40.2			1			S7 Phospho			295.34	64.1	2	2097.91	1049.96	2	-0.0138	-6.58	216	234
gi|571506852	histidine decarboxylase isoform X1 [Apis mellifera]	Nurse	EKNENFGTsLLLANSPMSPK	20.98			0.99			S9 Phospho			185.2	39.71	2	2256.05	1129.03	2	-0.0139	-6.16	496	515
gi|571506969	uncharacterized protein LOC100577313 [Apis mellifera]	Nurse	SFsAKVENWPMR	16.23			0.98			S3 Phospho			126.16	27.85	2	1530.67	766.34	2	-0.0041	-2.68	39	50
gi|571506969	uncharacterized protein LOC100577313 [Apis mellifera]	Nurse	SFsAKVENWPMRK	14.5			0.97			S3 Phospho			97.28	33.37	2	1658.76	553.925	3	-0.0114	-6.87	39	51
gi|571506973	rho GTPase-activating protein 7 isoform X1 [Apis mellifera]	Nurse	VLEYVAAHPQsPKDsPTKTPINSR	11.02	27.61		0.92	1		S11 Phospho	S15 Phospho		103.25	39.07	2	2794.31	932.439	3	-0.0154	-5.53	1240	1263
gi|571506973	rho GTPase-activating protein 7 isoform X1 [Apis mellifera]	Nurse	SGGGDDsDEDTQcALSENWTFEK	17.99			1			S7 Phospho			161.25	44.83	2	2626.96	1314.49	2	-0.000698	-0.266	973	995
gi|571506973	rho GTPase-activating protein 7 isoform X1 [Apis mellifera]	Nurse	SGsLPISLQSLLSK	14.49			0.97			S3 Phospho			131.19	43.76	2	1508.79	755.398	2	-0.00516	-3.42	596	609
gi|571506985	dynein heavy chain, cytoplasmic, partial [Apis mellifera]	Nurse	LTNRsPHcPALK	22.09			1			S5 Phospho			145.62	22.79	2	1472.7	491.903	3	-0.011	-7.49	790	801
gi|571507165	calponin homology domain-containing protein DDB_G0272472-like isoform X1 [Apis mellifera]	Nurse	SSPTSSTSSLsPPTSPSSPK	40.2			1			S11 Phospho			147.82	42.04	2	1997.88	999.946	2	-0.00662	-3.31	850	869
gi|571507165	calponin homology domain-containing protein DDB_G0272472-like isoform X1 [Apis mellifera]	Nurse	SSsPDSEYRVPR	42.24			1			S3 Phospho			77.17	17.57	2	1458.61	730.31	2	-0.0102	-6.99	497	508
gi|571507165	calponin homology domain-containing protein DDB_G0272472-like isoform X1 [Apis mellifera]	Nurse	KLsTEELETVRPLR	20.98			0.99			S3 Phospho			107.86	27.23	2	1749.9	584.306	3	-0.00861	-4.92	403	416
gi|571507295	calponin homology domain-containing protein DDB_G0272472-like isoform X12 [Apis mellifera]	Nurse	TNmEDDRVsLLEQQLAQAK	1000	22.19		1	1		M3 Oxidation (M)	S9 Phospho		89.3	35.31	2	2284.04	762.351	3	-0.00993	-4.34	332	350
gi|571507392	phosphatidylinositol 4-phosphate 5-kinase type-1 gamma isoform X3 [Apis mellifera]	Nurse	NLVTSYIALKHsPSK	32.28			1			S12 Phospho			196.96	41.93	2	1736.89	869.445	2	-0.0113	-6.5	514	528
gi|571507402	phosphatidylinositol 4-phosphate 5-kinase type-1 gamma isoform X6 [Apis mellifera]	Nurse	TYHDAVSISDVHLESSGsGSGsGGRETK	0	22.48		0.07	0.98		S18 Phospho	S22 Phospho		79.14	39.01	2	2979.23	994.08	3	-0.0115	-3.87	732	759
gi|571507402	phosphatidylinositol 4-phosphate 5-kinase type-1 gamma isoform X6 [Apis mellifera]	Nurse	KIPsPLKHsPSK	56.62	24.15		1	1		S4 Phospho	S9 Phospho		84.44	23.57	2	1477.71	493.575	3	-0.00861	-5.82	496	507
gi|571507402	phosphatidylinositol 4-phosphate 5-kinase type-1 gamma isoform X6 [Apis mellifera]	Nurse	VLsVQHREP	1 000			1			S3 Phospho			40.91	21.78	2	1143.54	572.777	2	-0.0057	-4.98	883	891
gi|571507402	phosphatidylinositol 4-phosphate 5-kinase type-1 gamma isoform X6 [Apis mellifera]	Nurse	TAAsPPNPNLVPSGK	25.48			1			S4 Phospho			108.2	31.01	2	1528.73	765.367	2	-0.0107	-6.99	616	630
gi|571507402	phosphatidylinositol 4-phosphate 5-kinase type-1 gamma isoform X6 [Apis mellifera]	Nurse	KIPsPLK	1000			1			S4 Phospho			99.02	20.3	2	861.472	431.741	2	-0.00696	-8.07	496	502
gi|571507402	phosphatidylinositol 4-phosphate 5-kinase type-1 gamma isoform X6 [Apis mellifera]	Nurse	SSLSVEsGGSSR	44.73			1			S7 Phospho			92.65	19.9	2	1231.51	616.759	2	-0.0064	-5.19	760	771
gi|571507402	phosphatidylinositol 4-phosphate 5-kinase type-1 gamma isoform X6 [Apis mellifera]	Nurse	IPSPLKHsPSK	38.36			1			S8 Phospho			131.64	25.26	2	1269.65	424.222	3	-0.00696	-5.48	497	507
gi|571507402	phosphatidylinositol 4-phosphate 5-kinase type-1 gamma isoform X6 [Apis mellifera]	Nurse	SITRPLRPLDGDFDSTAVPTTGTSTMHAtSPTK	15			0.97			T29 Phospho			165.91	37.78	2	3537.68	1180.23	3	-0.0103	-2.92	510	542
gi|571507494	nascent polypeptide-associated complex subunit alpha-like isoform X1 [Apis mellifera]	Nurse	FKEPPVIPATEAGGSTTVVAPIQEEsEEEVDETGVEEK	17.03			1			S26 Phospho			100.65	38.35	2	4106.9	1369.97	3	-0.0217	-5.29	141	178
gi|571507579	LOW QUALITY PROTEIN dual specificity protein phosphatase 15-like [Apis mellifera]	Nurse	FVPIDSEDLsHER	24.15			1			S10 Phospho			85.52	28.56	2	1622.7	812.353	2	-0.00798	-4.91	901	913
gi|571507579	LOW QUALITY PROTEIN dual specificity protein phosphatase 15-like [Apis mellifera]	Nurse	SKEQISsEEYLR	20.98			0.99			S7 Phospho			154.56	27.3	2	1547.69	774.845	2	-0.0118	-7.62	854	865
gi|571507693	titin-like isoform X1 [Apis mellifera]	Nurse	SPIKLEELEIKNEEVTLsPGEESK	38.08			1			S18 Phospho			87.12	23.23	2	2777.36	926.794	3	-0.00447	-1.61	772	795
gi|571507693	titin-like isoform X1 [Apis mellifera]	Nurse	KEsPEFVESVK	56.37			1			S3 Phospho			77.48	23.54	2	1357.62	679.812	2	-0.009	-6.62	4919	4929
gi|571507693	titin-like isoform X1 [Apis mellifera]	Nurse	RIEsPMLSTETK	87.45			1			S4 Phospho			123.49	35.53	2	1470.68	736.344	2	-0.00718	-4.88	4125	4136
gi|571507693	titin-like isoform X1 [Apis mellifera]	Nurse	SLMDsPKVEK	58.86			1			S5 Phospho			80.31	17.91	2	1212.55	607.279	2	-0.00316	-2.6	1068	1077
gi|571507693	titin-like isoform X1 [Apis mellifera]	Nurse	IEKVEEIVSEEPQSsPAHQKR	26.18			0.98			S15 Phospho			122.72	29.4	2	2499.2	625.804	4	-0.0173	-6.93	1340	1360
gi|571507693	titin-like isoform X1 [Apis mellifera]	Nurse	EFSVSIATsPKQEK	16.22			0.98			S9 Phospho			176.66	35.98	2	1629.77	815.886	2	-0.0081	-4.97	4293	4306
gi|571507718	nesprin-1-like [Apis mellifera]	Nurse	RGssPHQHLGLDDR	1000	1000		1	1		S3 Phospho	S4 Phospho		126.56	26.99	2	1733.7	867.853	2	-0.0124	-7.15	173	186
gi|571507718	nesprin-1-like [Apis mellifera]	Nurse	TVLsPTYLSTDKEK	46.21			1			S4 Phospho			141.06	50.63	2	1660.8	831.402	2	-0.0083	-4.99	7614	7627
gi|571507718	nesprin-1-like [Apis mellifera]	Nurse	ALSLQNEIsAK	27.42			1			S9 Phospho			30.37	14.62	2	1252.61	627.303	2	-0.0154	-12.3	2142	2152
gi|571507718	nesprin-1-like [Apis mellifera]	Nurse	SSSVTSFTRFPsEESLSHR	21.18			0.99			S12 Phospho			100.26	24.36	2	2219.98	741	3	-0.00975	-4.39	154	172
gi|571507718	nesprin-1-like [Apis mellifera]	Nurse	TPsEEHALEDSAYQSHSHGAPNYGSK	22.85			0.99			S3 Phospho			218.57	73.37	2	2878.18	720.551	4	-0.0119	-4.12	128	153
gi|571507781	sodium-driven chloride bicarbonate exchanger-like isoform X13 [Apis mellifera]	Nurse	MEESNSAPAIAGATSHGsGPALNAGSR	42.14			1			S18 Phospho			136.97	33.94	2	2619.14	874.048	3	-0.0174	-6.63	283	309
gi|571507813	bone morphogenetic protein receptor type-2 isoform X1 [Apis mellifera]	Nurse	AIWNsVPFGMDLGDSDDKHsPTKFNTK	19.48	15.01		0.98	0.94		S5 Phospho	S20 Phospho		48.34	23.44	2	3166.35	1056.45	3	-0.0133	-4.21	927	953
gi|571507825	leucine-rich repeat and calponin homology domain-containing protein 1-like isoform X1 [Apis mellifera]	Nurse	KPNsPIKTSSSILSSNTsPGHTPR	56.52	0		1	0.07		S4 Phospho	S18 Phospho		166.88	39.5	2	2652.23	885.081	3	-0.0105	-3.97	552	575
gi|571507873	ELAV-like protein 2-like isoform X1 [Apis mellifera]	Nurse	YIPLsPLSSTGK	30.07			1			S5 Phospho			95.28	25.63	2	1341.66	671.834	2	-0.00622	-4.63	258	269
gi|571507905	ELAV-like protein 2-like isoform X10 [Apis mellifera]	Nurse	YIPLsPLSSR	33.56			1			S5 Phospho			119.01	31.59	2	1211.6	606.802	2	-0.0059	-4.86	258	267
gi|571507908	ELAV-like protein 2-like isoform X11 [Apis mellifera]	Nurse	YIPLsPLSR	17.99			0.98			S5 Phospho			87.34	15.6	2	1124.56	563.286	2	-0.0068	-6.04	258	266
gi|571508061	rho GTPase-activating protein 190 isoform X3 [Apis mellifera]	Nurse	KPEIEQAFNMEEPGNLNDsGEGTLEYSALHPMPPPR	36.61			1			S19 Phospho			215.28	44.05	2	4073.82	1019.46	4	-0.0225	-5.52	949	984
gi|571508124	glycine receptor subunit alpha-4 isoform X1 [Apis mellifera]	Nurse	GYsDEDLREAIDEFKTPMR	20.98			1			S3 Phospho			174.19	51.75	2	2351.01	784.675	3	-0.0133	-5.67	389	407
gi|571508124	glycine receptor subunit alpha-4 isoform X1 [Apis mellifera]	Nurse	NRsPVRPATVQYDTccQGR	56.51			1			S3 Phospho			140.78	35.16	2	2344.02	782.341	3	-0.0216	-9.21	413	431
gi|571508260	neither inactivation nor afterpotential protein C isoform X6 [Apis mellifera]	Nurse	TKDVEVQTTNsPHR	24.15			0.99			S11 Phospho			118.16	41.62	2	1690.77	564.595	3	-0.00593	-3.51	1301	1314
gi|571508459	sodium/potassium/calcium exchanger Nckx30C-like isoform X1 [Apis mellifera]	Nurse	GGSSSGAGGTAGQGcEQGAHGGsSSHSR	32.28			1			S23 Phospho			92.7	29.39	2	2566.98	856.664	3	-0.0159	-6.18	347	374
gi|571508459	sodium/potassium/calcium exchanger Nckx30C-like isoform X1 [Apis mellifera]	Nurse	ATQLHAIAsLK	90.78			1			S9 Phospho			88.04	52.47	2	1231.63	616.821	2	-0.00586	-4.75	409	419
gi|571508501	actin-binding LIM protein 2-like isoform X5 [Apis mellifera]	Nurse	ISsSASEMQYYPAR	19.22			0.99			S3 Phospho			152.46	38.82	2	1668.69	835.346	2	-0.0101	-6.05	317	330
gi|571508531	serine/threonine-protein kinase 32B-like isoform X1 [Apis mellifera]	Nurse	sLKVDHPPEDTGVGFVEGAGPSVDFR	25.49			1			S1 Phospho			91.66	33.84	2	2791.29	931.434	3	-0.00594	-2.13	359	384
gi|571508626	MATH and LRR domain-containing protein PFE0570w-like [Apis mellifera]	Nurse	HVKDDLVDEEsEQEGsETEEKEK	19.11	15.01		0.99	0.97		S11 Phospho	S16 Phospho		135.01	63.9	2	2848.12	950.377	3	-0.0126	-4.41	245	267
gi|571508626	MATH and LRR domain-containing protein PFE0570w-like [Apis mellifera]	Nurse	TEPSsPNVR	14.02			0.96			S5 Phospho			65.43	21.17	2	1065.45	533.73	2	-0.0058	-5.44	275	283
gi|571508923	smad nuclear interacting protein 1-like isoform X1 [Apis mellifera]	Nurse	YDRsPLRR	33.81			1			S4 Phospho			60.44	21.18	2	1141.54	381.519	3	-0.00591	-5.17	101	108
gi|571508923	smad nuclear interacting protein 1-like isoform X1 [Apis mellifera]	Nurse	KEPsPEWGKPIVK	1000			1			S4 Phospho			87.64	32.38	2	1573.79	525.6	3	-0.0127	-8.08	153	165
gi|571508923	smad nuclear interacting protein 1-like isoform X1 [Apis mellifera]	Nurse	VKKEPsPEWGKPIVK	1000			1			S6 Phospho			142.21	48.46	2	1800.95	601.324	3	-0.00531	-2.95	151	165
gi|571509017	PH-interacting protein isoform X1 [Apis mellifera]	Nurse	YNEEsDESNTVPVR	17.99			1			S5 Phospho			125.56	41.57	2	1717.68	859.846	2	-0.00676	-3.93	1720	1733
gi|571509163	dystrophin, isoforms A/C/F/G/H-like [Apis mellifera]	Nurse	SVTASQLATDsPAK	36.69			1			S11 Phospho			146.69	18.19	2	1454.67	728.335	2	-0.012	-8.23	4121	4134
gi|571509163	dystrophin, isoforms A/C/F/G/H-like [Apis mellifera]	Nurse	SNSTPDsDDEHQLIAHYcQSLNGGDNVNVPR	29.88			1			S7 Phospho			133.71	38.18	2	3518.48	1173.83	3	-0.0109	-3.11	3973	4003
gi|571509607	dnaJ homolog subfamily C member 21-like [Apis mellifera]	Nurse	NVQNPIKEQIsDEDININEDMLLSK	75.68			1			S11 Phospho			101.29	18.88	2	2978.39	993.801	3	-0.0153	-5.14	466	490
gi|571509607	dnaJ homolog subfamily C member 21-like [Apis mellifera]	Nurse	LAAEDLEYTKEGDsDEEVPGFGDSQSSYK	25.38			1			S14 Phospho			121.7	36.69	2	3245.34	1082.79	3	-0.00645	-1.99	118	146
gi|571509857	LOW QUALITY PROTEIN dual specificity protein phosphatase 15-like [Apis mellifera]	Nurse	LAAGsAPNTPRPtPPVSPQR	18.75	65.77		0.99	1		S5 Phospho	T13 Phospho		112.23	22.65	2	2173.01	725.338	3	-0.0165	-7.6	314	333
gi|571509857	LOW QUALITY PROTEIN dual specificity protein phosphatase 15-like [Apis mellifera]	Nurse	SGPAGLHYYTGGsAPPSR	31.56			1			S13 Phospho			137.35	45.39	2	1853.81	927.906	2	-0.0132	-7.1	262	279
gi|571509857	LOW QUALITY PROTEIN dual specificity protein phosphatase 15-like [Apis mellifera]	Nurse	SAsVLSASRPR	16.23			0.98			S3 Phospho			132.31	41.78	2	1209.59	605.798	2	-0.0055	-4.54	251	261
gi|571510132	uncharacterized protein LOC410057 isoform X1 [Apis mellifera]	Nurse	KDsPPITEAVK	67.69			1			S3 Phospho			173.15	37.83	2	1263.61	632.809	2	-0.00878	-6.94	403	413
gi|571510132	uncharacterized protein LOC410057 isoform X1 [Apis mellifera]	Nurse	LTVsPIKK	60.65			1			S4 Phospho			99.83	29.27	2	964.536	483.272	2	-0.00702	-7.27	414	421
gi|571510132	uncharacterized protein LOC410057 isoform X1 [Apis mellifera]	Nurse	SDERKDsPPITEAVK	34.2			1			S7 Phospho			77.55	31.86	2	1750.81	584.609	3	-0.0109	-6.25	399	413
gi|571510132	uncharacterized protein LOC410057 isoform X1 [Apis mellifera]	Nurse	EQQIAPtPPPR	1000			1			T7 Phospho			51.42	27.27	2	1312.62	657.312	2	-0.0089	-6.77	323	333
gi|571510132	uncharacterized protein LOC410057 isoform X1 [Apis mellifera]	Nurse	GTsTTEDNEYKSPYLTK	16.22			0.98			S3 Phospho			203.45	34.42	2	2012.86	1007.43	2	-0.0131	-6.48	446	462
gi|571510150	HIG1 domain family member 1B-like [Apis mellifera]	Nurse	sLEIPEEALR	1 000			1			S1 Phospho			122.44	23.76	2	1235.58	618.795	2	-0.00602	-4.87	11	20
gi|571510158	mitochondrial fission regulator 2-like [Apis mellifera]	Nurse	DNsPcNDLQEILR	1000			1			S3 Phospho			173	29.75	2	1652.69	827.347	2	-0.0074	-4.47	205	217
gi|571510158	mitochondrial fission regulator 2-like [Apis mellifera]	Nurse	RAsLQDHKVENR	1000			1			S3 Phospho			95.76	36.65	2	1531.73	383.936	4	-0.0115	-7.51	154	165
gi|571510171	uncharacterized protein LOC413132 [Apis mellifera]	Nurse	GKGFEDTNNsDDGEREDsDNDVHPSPK	0	44.2		0.5	1		S10 Phospho	S18 Phospho		115.03	38.65	2	3120.16	1041.05	3	-0.0232	-7.45	200	226
gi|571510489	regulating synaptic membrane exocytosis protein 1-like isoform X1 [Apis mellifera]	Nurse	RGsSQsEQLEVEPYELNR	16.22	16.24		0.98	0.98		S3 Phospho	S6 Phospho		183.67	57.54	2	2279.95	1140.98	2	-0.0045	-1.97	836	853
gi|571510489	regulating synaptic membrane exocytosis protein 1-like isoform X1 [Apis mellifera]	Nurse	RSsFQSQGGTDSKR	20.98			0.99			S3 Phospho			107.59	32.64	2	1619.71	540.906	3	-0.0117	-7.24	864	877
gi|571510771	keratin, type II cytoskeletal 5-like [Apis mellifera]	Nurse	FALDsEYEEEQTPR	46.21			1			S5 Phospho			130.97	47.63	2	1792.72	897.363	2	-0.0091	-5.07	221	234
gi|571511337	alpha/beta hydrolase domain-containing protein 17B-like isoform X2 [Apis mellifera]	Nurse	SRsVGELcNIVNK	35.26			1			S3 Phospho			194.72	39.31	2	1554.72	778.365	2	-0.0086	-5.53	374	386
gi|571511501	small VCP/p97-interacting protein-like [Apis mellifera]	Nurse	QSSscEDLTPDLETR	16.22			0.95			S4 Phospho			179.96	39.96	2	1816.72	909.359	2	-0.0155	-8.53	11	25
gi|571511530	thyroid receptor-interacting protein 11 isoform X1 [Apis mellifera]	Nurse	TETVPcFVQTNsLEYVDK	16.24			0.98			S12 Phospho			79.19	25.37	2	2208.97	1105.49	2	-0.0049	-2.22	341	358
gi|571511696	IQ domain-containing protein E isoform X3 [Apis mellifera]	Nurse	sAENAVEDVVSK	163.73			1			S1 Phospho			133.21	56.85	2	1326.57	664.29	2	-0.00602	-4.53	153	164
gi|571511696	IQ domain-containing protein E isoform X3 [Apis mellifera]	Nurse	KsMKDIESSTK	132.33			1			S2 Phospho			161.91	34.17	2	1332.6	667.303	2	-0.0083	-6.22	89	99
gi|571511696	IQ domain-containing protein E isoform X3 [Apis mellifera]	Nurse	IQAsFR	1000			1			S4 Phospho			54.35	15.89	2	800.358	401.185	2	-0.0047	-5.86	132	137
gi|571511696	IQ domain-containing protein E isoform X3 [Apis mellifera]	Nurse	IQAsFRGHK	1000			1			S4 Phospho			54.14	17.99	2	1122.53	562.272	2	-0.00576	-5.12	193	201
gi|571511696	IQ domain-containing protein E isoform X3 [Apis mellifera]	Nurse	GESsPAKVDSQESSQKR	16.24			0.98			S4 Phospho			218.14	34.81	2	1898.84	633.949	3	-0.0134	-7.05	29	45
gi|571511932	uncharacterized threonine-rich GPI-anchored glycoprotein PJ4664.02-like isoform X1 [Apis mellifera]	Nurse	sKEDFFNHGLGFR	1 000			1			S1 Phospho			115.31	34.7	2	1632.71	545.241	3	-0.00786	-4.81	549	561
gi|571512159	myotubularin-related protein 13 isoform X2 [Apis mellifera]	Nurse	HAsFSTALVR	46.21			1			S3 Phospho			106.06	31.33	2	1167.54	584.776	2	-0.0071	-6.07	1795	1804
gi|571512159	myotubularin-related protein 13 isoform X2 [Apis mellifera]	Nurse	GVDTGsDDETIYPGGR	14.04			0.96			S6 Phospho			150.98	37.06	2	1717.68	859.843	2	-0.0124	-7.2	1629	1644
gi|571512170	AP-1 complex subunit beta-1 [Apis mellifera]	Nurse	ELATsPMTK	15.56			0.97			S5 Phospho			96.06	25.3	2	1056.46	529.232	2	-0.0075	-7.09	94	102
gi|571512492	inositol 1,4,5-trisphosphate receptor isoform X5 [Apis mellifera]	Nurse	AFHQESLDDDGDTDDSstDGEEGVSPK	14.04	0		0.96	0.1		S17 Phospho	T18 Phospho		227.77	41.29	2	3012.07	1005.03	3	-0.0153	-5.09	2170	2196
gi|571512492	inositol 1,4,5-trisphosphate receptor isoform X5 [Apis mellifera]	Nurse	SEDVLEKEETEQKAESQVGTDsVDESETRPMTQQER	23.97			1			S22 Phospho			179.38	34.5	2	4203.83	1051.96	4	-0.0226	-5.37	1728	1763
gi|571512492	inositol 1,4,5-trisphosphate receptor isoform X5 [Apis mellifera]	Nurse	SVsPVEVR	43.2			1			S3 Phospho			117.44	31.09	2	951.443	476.726	2	-0.00666	-6.99	422	429
gi|571512492	inositol 1,4,5-trisphosphate receptor isoform X5 [Apis mellifera]	Nurse	KGsAIDLDIGPPLHADQAEEYKK	144.43			1			S3 Phospho			151.24	45.52	2	2574.24	644.563	4	-0.0154	-5.97	1163	1185
gi|571512492	inositol 1,4,5-trisphosphate receptor isoform X5 [Apis mellifera]	Nurse	LMLHLHVDRDPQEQVtPVK	1000			1			T16 Phospho			24.99	11.69	2	2334.16	584.542	4	-0.0173	-7.42	779	797
gi|571512492	inositol 1,4,5-trisphosphate receptor isoform X5 [Apis mellifera]	Nurse	TQsQLMR	20.98			0.99			S3 Phospho			84.81	25.95	2	942.399	472.204	2	-0.0066	-6.99	1624	1630
gi|571512492	inositol 1,4,5-trisphosphate receptor isoform X5 [Apis mellifera]	Nurse	AESQVGTDsVDESETRPMTQQER	15.01			0.97			S9 Phospho			130.84	27.64	2	2659.11	887.37	3	-0.021	-7.89	1741	1763
gi|571512492	inositol 1,4,5-trisphosphate receptor isoform X5 [Apis mellifera]	Nurse	SVsPVEVRDLDFANDAcK	12.75			0.95			S3 Phospho			159.8	69.93	2	2100.92	1051.46	2	-0.0099	-4.71	422	439
gi|571512492	inositol 1,4,5-trisphosphate receptor isoform X5 [Apis mellifera]	Nurse	IERTQsQLMR	13.27			0.95			S6 Phospho			70.56	24.07	2	1340.63	671.317	2	-0.00962	-7.17	1621	1630
gi|571512898	uncharacterized protein LOC408695 [Apis mellifera]	Nurse	RHsVDLTNDNR	76.18			1			S3 Phospho			131	42.36	2	1405.61	469.542	3	-0.00624	-4.43	97	107
gi|571512898	uncharacterized protein LOC408695 [Apis mellifera]	Nurse	MDVsEEEMR	1000			1			S4 Phospho			97.5	31	2	1204.41	603.212	2	-0.00574	-4.76	108	116
gi|571512916	dihydropyrimidinase-like isoform X1 [Apis mellifera]	Nurse	VPIHLQsAQNR	1000			1			S7 Phospho			122.11	39.4	2	1341.66	671.831	2	-0.00988	-7.36	8	18
gi|571512916	dihydropyrimidinase-like isoform X1 [Apis mellifera]	Nurse	KVPIHLQsAQNR	1000			1			S8 Phospho			130.83	40.04	2	1469.75	735.88	2	-0.00583	-3.97	7	18
gi|571512924	dihydropyrimidinase 2-like [Apis mellifera]	Nurse	IsVPDcMPTLPDSAVVTPSsKGPR	18.72	0		0.99	0.45		S2 Phospho	S20 Phospho		67.98	37.22	2	2670.18	891.066	3	-0.01	-3.76	179	202
gi|571512924	dihydropyrimidinase 2-like [Apis mellifera]	Nurse	IsVPDcMPTLPDSAVVtPSSK	20.76	0		0.99	0.39		S2 Phospho	T17 Phospho		38.95	25.25	2	2360.01	1181.01	2	-0.0141	-5.97	179	199
gi|571512924	dihydropyrimidinase 2-like [Apis mellifera]	Nurse	SHQTNGTYEsPKPK	29.38			1			S10 Phospho			146	44.83	2	1652.72	827.362	2	-0.0105	-6.35	165	178
gi|571513382	excitatory amino acid transporter 2 isoform X1 [Apis mellifera]	Nurse	KLEDLEmGtPLENILEScQQDETHAPEK	1000	32.21		1	1		M7 Oxidation (M)	T9 Phospho		115.02	44.4	2	3349.47	838.371	4	-0.021	-6.26	508	535
gi|571513382	excitatory amino acid transporter 2 isoform X1 [Apis mellifera]	Nurse	LEDLEMGtPLENILEScQQDETHAPEK	63.34			1			T8 Phospho			184.86	62.14	2	3205.38	1069.46	3	-0.0124	-3.88	509	535
gi|571513382	excitatory amino acid transporter 2 isoform X1 [Apis mellifera]	Nurse	LEDLEMGtPLENILEScQQDETHAPEKTK	35.36			1			T8 Phospho			87.67	34.24	2	3434.53	1145.84	3	-0.0178	-5.19	509	537
gi|571513382	excitatory amino acid transporter 2 isoform X1 [Apis mellifera]	Nurse	KLEDLEMGtPLENILEScQQDETHAPEKTK	79.03			1			T9 Phospho			227.63	81.27	2	3562.62	891.66	4	-0.012	-3.36	508	537
gi|571513382	excitatory amino acid transporter 2 isoform X1 [Apis mellifera]	Nurse	GTsEVKEAQTSTSDEIEKITTVEEEK	13.83			0.96			S3 Phospho			204.11	53.83	2	2947.34	983.451	3	-0.0148	-5.04	16	41
gi|571513390	fatty acid binding protein isoform X2 [Apis mellifera]	Nurse	KVGSSVsPVVELTENNGLYTLK	32.75			1			S7 Phospho			244.73	43.82	2	2413.21	1207.61	2	-0.00632	-2.62	32	53
gi|571514443	rab11 family-interacting protein 1 isoform X1 [Apis mellifera]	Nurse	HKSsLGQLSTAAHSIGGsLLSIGSFEK	0	39.43		0.25	1		S4 Phospho	S18 Phospho		130.83	50.8	2	2871.36	958.119	3	-0.0226	-7.88	146	172
gi|571514443	rab11 family-interacting protein 1 isoform X1 [Apis mellifera]	Nurse	AGsLTDLSHK	51.64			1			S3 Phospho			107.77	24.32	2	1107.5	554.753	2	-0.0063	-5.68	134	143
gi|571514443	rab11 family-interacting protein 1 isoform X1 [Apis mellifera]	Nurse	AGsLTDLSHKER	35.15			1			S3 Phospho			134.14	23.91	2	1392.64	465.218	3	-0.00951	-6.82	134	145
gi|571514443	rab11 family-interacting protein 1 isoform X1 [Apis mellifera]	Nurse	RQEsLETPNPAPR	58.97			1			S4 Phospho			163.72	37.87	2	1573.72	787.865	2	-0.00988	-6.27	357	369
gi|571514498	oxysterol-binding protein-related protein 9-like isoformX1 [Apis mellifera]	Nurse	KQPPLPPTKGDGSVDYDALYEEEsETEMDSMESHGSVVTHLLSQVK	14.77			0.96			S24 Phospho			106.31	29.81	2	5139.33	1028.87	5	-0.0252	-4.91	332	377
gi|571514748	peripheral-type benzodiazepine receptor-associated protein 1-like isoform X1 [Apis mellifera]	Nurse	VTDVDsPTGDHALVDIHKLMGLNPK	21.72			1			S6 Phospho			169.84	56.17	2	2751.33	918.114	3	-0.012	-4.37	946	970
gi|571514748	peripheral-type benzodiazepine receptor-associated protein 1-like isoform X1 [Apis mellifera]	Nurse	VTDVDsPTGDHALVDIHK	32.28			1			S6 Phospho			177.86	67.1	2	1997.91	999.958	2	-0.00878	-4.39	946	963
gi|571514748	peripheral-type benzodiazepine receptor-associated protein 1-like isoform X1 [Apis mellifera]	Nurse	KVTDVDsPTGDHALVDIHK	27.61			1			S7 Phospho			231.49	59.54	2	2126	709.674	3	-0.00449	-2.11	945	963
gi|571514909	LOW QUALITY PROTEIN histone acetyltransferase p300-like [Apis mellifera]	Nurse	TSsMSSQMAAITAALDRDNSPsPPMNNNK	0	30.07		0.14	1		S3 Phospho	S22 Phospho		49	19.72	2	3195.31	1066.11	3	-0.0127	-3.99	1203	1231
gi|571514936	dentin sialophosphoprotein-like [Apis mellifera]	Nurse	EAsPPPQSHHQHR	60.22			1			S3 Phospho			42.07	14.83	2	1586.67	794.34	2	-0.01	-6.31	33	45
gi|571514936	dentin sialophosphoprotein-like [Apis mellifera]	Nurse	SSKsPDSLETAAPNGWFSK	16.24			0.95			S4 Phospho			204.95	50.78	2	2087.92	1044.96	2	-0.0077	-3.69	440	458
gi|571515140	CD151 antigen-like [Apis mellifera]	Nurse	sAERLPGTSTR	62.06			1			S1 Phospho			94.52	34.72	2	1253.58	627.792	2	-0.00904	-7.2	4	14
gi|571515140	CD151 antigen-like [Apis mellifera]	Nurse	AKsAERLPGTSTR	78.02			1			S3 Phospho			79.31	25.39	1	1452.71	727.358	2	-0.00896	-6.16	2	14
gi|571515296	uncharacterized protein LOC410819 isoform X1 [Apis mellifera]	Nurse	QPLVPQNANNPPLcLtPTHsGPATGTLPK	27.33	0		0.99	0.03		T16 Phospho	S20 Phospho		79.45	23.83	2	3179.49	1060.83	3	-0.0163	-5.14	178	206
gi|571515296	uncharacterized protein LOC410819 isoform X1 [Apis mellifera]	Nurse	LLSQPtPTDsLDMER	16.24	14.04		0.96	0.93		T6 Phospho	S10 Phospho		118.32	26.69	2	1861.76	931.882	2	-0.00878	-4.71	106	120
gi|571515296	uncharacterized protein LOC410819 isoform X1 [Apis mellifera]	Nurse	LNSDGYGsHTsPAHAR	0	17.01		0.26	0.97		S8 Phospho	S11 Phospho		124.42	41.96	2	1828.69	915.349	2	-0.0105	-5.74	162	177
gi|571515296	uncharacterized protein LOC410819 isoform X1 [Apis mellifera]	Nurse	LDGtPVKEPNLHTDYPAHTNPGVIPDPPEMPPDSLIGTVVK	29.97			1			T4 Phospho			110.43	45.41	2	4437.16	1110.3	4	-0.000196	-0.0442	121	161
gi|571515296	uncharacterized protein LOC410819 isoform X1 [Apis mellifera]	Nurse	GSDtPPPPPRPPKPPK	38.65			1			T4 Phospho			92.42	46.98	2	1743.87	582.294	3	-0.0117	-6.7	278	293
gi|571515296	uncharacterized protein LOC410819 isoform X1 [Apis mellifera]	Nurse	GSDtPPPPPRPPKPPKEPK	21.93			0.99			T4 Phospho			106.8	44.14	2	2098.06	700.358	3	-0.00947	-4.51	278	296
gi|571515296	uncharacterized protein LOC410819 isoform X1 [Apis mellifera]	Nurse	KTsQNDQSHGSFFLR	14.04			0.96			S3 Phospho			132.59	33.97	2	1830.8	611.271	3	-0.0167	-9.14	337	351
gi|571515509	uncharacterized protein LOC408669 isoform X1 [Apis mellifera]	Nurse	RLsDPSANLNNFVR	35.84			1			S3 Phospho			158.18	46.81	2	1681.79	561.602	3	-0.0108	-6.43	319	332
gi|571515573	centrosomal protein of 97 kDa isoform X1 [Apis mellifera]	Nurse	LVPVPESLMsPDFRPPsGLSR	12.63	0		0.95	0.12		S10 Phospho	S17 Phospho		48.63	33.01	2	2440.13	1221.07	2	-0.0111	-4.55	441	461
gi|571515573	centrosomal protein of 97 kDa isoform X1 [Apis mellifera]	Nurse	cPsDADISTLIIDDNELQR	147.11			1			S3 Phospho			207.86	38.85	2	2253.98	1127.99	2	-0.0123	-5.45	25	43
gi|571515709	dentin sialophosphoprotein-like isoform X1 [Apis mellifera]	Nurse	ITVcHSPLVDsDNDsDEDTSHSLHK	50.75	63.48		1	1		S11 Phospho	S15 Phospho		177.09	67.4	2	2967.16	990.057	3	-0.0157	-5.31	1027	1051
gi|571515709	dentin sialophosphoprotein-like isoform X1 [Apis mellifera]	Nurse	NLsLELSHTEK	96.87			1			S3 Phospho			97	11.85	2	1349.62	675.813	2	-0.013	-9.64	264	274
gi|571515814	ryanodine receptor 44F isoform X1 [Apis mellifera]	Nurse	RSsKsQGDSANPFNYNPHPVDMTNLTLSR	17.99	0		0.97	0.07		S3 Phospho	S5 Phospho		154.24	46.29	2	3392.46	1131.83	3	-0.0106	-3.14	2957	2985
gi|571515814	ryanodine receptor 44F isoform X1 [Apis mellifera]	Nurse	KLsKEmEDAPFFSR	99.74	1000		1	1		S3 Phospho	M6 Oxidation (M)		126.19	38.2	2	1779.79	594.268	3	-0.00885	-4.97	1439	1452
gi|571515814	ryanodine receptor 44F isoform X1 [Apis mellifera]	Nurse	NYsEDAVEADEMMK	19.22			0.99			S3 Phospho			181.76	52.09	2	1710.62	856.314	2	-0.00238	-1.39	1365	1378
gi|571515814	ryanodine receptor 44F isoform X1 [Apis mellifera]	Nurse	NYsEDAVEADEMMKESPIPMQR	20.98			0.99			S3 Phospho			188.61	61.66	2	2649.08	1325.54	2	-0.0171	-6.45	1365	1386
gi|571516047	neuronal membrane glycoprotein M6-a-like isoform X1 [Apis mellifera]	Nurse	FQELQELQYLQDPGDPDsPQPGMGTLSSHR	25.23			1			S18 Phospho			75.97	21.89	2	3449.52	1150.84	3	-0.0154	-4.48	228	257
gi|571516218	voltage-dependent calcium channel type D subunit alpha-1-like [Apis mellifera]	Nurse	LSHsLPGsPADRKPNFEVIGSAESLVGR	30.07	24.93		1	1		S4 Phospho	S8 Phospho		88.79	29.06	2	3079.45	1027.49	3	-0.0199	-6.48	1902	1929
gi|571516218	voltage-dependent calcium channel type D subunit alpha-1-like [Apis mellifera]	Nurse	AsPTNSIDFVPYSSFHR	20.98			1			S2 Phospho			146.54	33.01	2	2003.88	1002.94	2	-0.00978	-4.88	1529	1545
gi|571516218	voltage-dependent calcium channel type D subunit alpha-1-like [Apis mellifera]	Nurse	AIsGNLEELLDDNPEPMHR	1000			1			S3 Phospho			155.24	50.37	2	2228.98	1115.49	2	-0.0055	-2.47	1477	1495
gi|571516218	voltage-dependent calcium channel type D subunit alpha-1-like [Apis mellifera]	Nurse	RMsEFNMATK	119.82			1			S3 Phospho			146.21	27.11	2	1293.52	647.766	2	-0.00918	-7.09	744	753
gi|571516218	voltage-dependent calcium channel type D subunit alpha-1-like [Apis mellifera]	Nurse	AIsGNLEELLDDNPEPMHRR	1000			1			S3 Phospho			154.86	54.71	2	2385.08	796.03	3	-0.0105	-4.39	1477	1496
gi|571516218	voltage-dependent calcium channel type D subunit alpha-1-like [Apis mellifera]	Nurse	LSHsLPGSPADR	17.44			0.98			S4 Phospho			78.9	31.84	2	1315.59	658.799	2	-0.00918	-6.97	1902	1913
gi|571516237	SH3 and multiple ankyrin repeat domains protein 3-like [Apis mellifera]	Nurse	sQEDVNALNGR	1 000			1			S1 Phospho			119.73	30.06	2	1281.54	641.771	2	-0.0089	-6.94	1131	1141
gi|571516237	SH3 and multiple ankyrin repeat domains protein 3-like [Apis mellifera]	Nurse	DFHsTPDLNVQVQSSILAPK	23.98			1			S4 Phospho			248	44.66	2	2275.09	1138.55	2	-0.0141	-6.2	1108	1127
gi|571516237	SH3 and multiple ankyrin repeat domains protein 3-like [Apis mellifera]	Nurse	GHRsQEDVNALNGR	1000			1			S4 Phospho			213.38	46.8	2	1631.72	816.861	2	-0.00988	-6.05	1128	1141
gi|571516237	SH3 and multiple ankyrin repeat domains protein 3-like [Apis mellifera]	Nurse	SRsLPTHTTR	13.27			0.95			S3 Phospho			93.61	27.39	2	1234.58	412.532	3	-0.00827	-6.7	1227	1236
gi|571516301	stress-activated protein kinase JNK isoform X1 [Apis mellifera]	Nurse	TAGtTFMMTPyVVTR	19.22	20.98		0.97	0.98		T4 Phospho	Y11 Phospho		135.89	40.5	2	1834.74	918.376	2	-0.0077	-4.19	332	346
gi|571516489	voltage-dependent calcium channel type A subunit alpha-1 isoform X23 [Apis mellifera]	Nurse	GPWSASTSPARtPsPIHHIDR	19.61	29.44		0.97	1		T12 Phospho	S14 Phospho		100.19	39.78	2	2429.07	810.691	3	-0.0168	-6.92	1927	1947
gi|571516489	voltage-dependent calcium channel type A subunit alpha-1 isoform X23 [Apis mellifera]	Nurse	AGsLEsLTHTGKR	72.78	40.2		1	1		S3 Phospho	S6 Phospho		125.7	51.1	2	1515.65	758.828	2	-0.00778	-5.13	1845	1857
gi|571516489	voltage-dependent calcium channel type A subunit alpha-1 isoform X23 [Apis mellifera]	Nurse	ANsLEHVVRPTPETK	89.23			1			S3 Phospho			90.25	47.69	2	1756.85	586.622	3	-0.0084	-4.78	1680	1694
gi|571516489	voltage-dependent calcium channel type A subunit alpha-1 isoform X23 [Apis mellifera]	Nurse	AGsLESLTHTGK	65.16			1			S3 Phospho			138.34	32.76	2	1279.58	640.794	2	-0.0079	-6.17	1845	1856
gi|571516489	voltage-dependent calcium channel type A subunit alpha-1 isoform X23 [Apis mellifera]	Nurse	VEIcPPsPNQNFKDGK	1000			1			S7 Phospho			121.87	31.45	2	1908.84	637.284	3	-0.0152	-7.97	841	856
gi|571516489	voltage-dependent calcium channel type A subunit alpha-1 isoform X23 [Apis mellifera]	Nurse	VEIcPPsPNQNFK	1000			1			S7 Phospho			138.88	41.96	2	1608.7	805.354	2	-0.0079	-4.91	841	853
gi|571516489	voltage-dependent calcium channel type A subunit alpha-1 isoform X23 [Apis mellifera]	Nurse	TPsPIHHIDR	19.36			0.99			S3 Phospho			119.19	29.2	2	1251.58	418.198	3	-0.00705	-5.63	1938	1947
gi|571516586	dual specificity mitogen-activated protein kinase kinase hemipterous [Apis mellifera]	Nurse	EISRPFsPPSSNEADISETNFQRPYSPYK	16.25			0.95			S7 Phospho			109.79	31.94	2	3422.55	1141.86	3	0.00165	0.483	465	493
gi|571516621	uncharacterized protein LOC409888 isoform X1 [Apis mellifera]	Nurse	KKsIPSLIPNSVNSK	42.24			1			S3 Phospho			163.82	34.55	2	1690.9	846.453	2	-0.0123	-7.29	413	427
gi|571516621	uncharacterized protein LOC409888 isoform X1 [Apis mellifera]	Nurse	LQDSGRREsVISQR	17.73			0.97			S9 Phospho			48.02	19.52	2	1709.82	570.946	3	-0.00705	-4.12	1457	1470
gi|571516820	arrestin homolog isoform X1 [Apis mellifera]	Nurse	LPFTLMHSNTDPDLVGFPsPTR	17.99			1			S19 Phospho			72.31	29.13	2	2521.17	841.394	3	-0.0139	-5.52	466	487
gi|571516901	spectrin alpha chain-like [Apis mellifera]	Nurse	VEPEAGLSAsQQNLAR	30.7			1			S10 Phospho			148.07	44.69	2	1748.81	875.409	2	-0.00796	-4.55	1028	1043
gi|571516901	spectrin alpha chain-like [Apis mellifera]	Nurse	RVEPEAGLSAsQQNLAR	36.69			1			S11 Phospho			156.72	55.52	2	1904.91	953.459	2	-0.00862	-4.52	1027	1043
gi|571516901	spectrin alpha chain-like [Apis mellifera]	Nurse	RVEPEAGLSAsQQNLAREQSSIAAR	17.99			1			S11 Phospho			133.64	43.6	2	2747.34	916.781	3	-0.0153	-5.56	1027	1051
gi|571516901	spectrin alpha chain-like [Apis mellifera]	Nurse	KLNSLAEDKQsLLNLWEK	31.59			1			S11 Phospho			115.45	35.45	2	2208.12	737.043	3	-0.0123	-5.55	445	462
gi|571516901	spectrin alpha chain-like [Apis mellifera]	Nurse	EcVVALYDYTEKsPR	27.61			1			S13 Phospho			164.25	34.98	2	1908.83	955.42	2	-0.0078	-4.08	974	988
gi|571516901	spectrin alpha chain-like [Apis mellifera]	Nurse	LAsIADQWEYLTQK	120.33			1			S3 Phospho			148.48	43.06	2	1744.81	873.406	2	-0.0104	-5.96	1584	1597
gi|571516901	spectrin alpha chain-like [Apis mellifera]	Nurse	LGEsQTLQQFSR	40.2			1			S4 Phospho			126.15	42.43	2	1472.67	737.336	2	-0.0105	-7.12	1498	1509
gi|571516901	spectrin alpha chain-like [Apis mellifera]	Nurse	SKLGEsQTLQQFSR	69.96			1			S6 Phospho			232.08	38.82	2	1687.79	844.899	2	-0.0101	-6	1496	1509
gi|571516901	spectrin alpha chain-like [Apis mellifera]	Nurse	TERPItGALDYIEFTR	17.03			1			T6 Phospho			100.58	51.64	2	1960.93	981.468	2	-0.00822	-4.19	2398	2413
gi|571516901	spectrin alpha chain-like [Apis mellifera]	Nurse	IQTQIQDLNEKWTsLQTLTAER	20.98			0.99			S14 Phospho			141.51	39.99	2	2695.32	1348.66	2	-0.00742	-2.75	1155	1176
gi|571516901	spectrin alpha chain-like [Apis mellifera]	Nurse	DLsTVQTLLTK	20.98			0.99			S3 Phospho			142.53	57.67	2	1297.65	649.832	2	-0.00536	-4.13	1958	1968
gi|571516901	spectrin alpha chain-like [Apis mellifera]	Nurse	WTsLQTLTAER	20.98			0.99			S3 Phospho			122.19	36.54	2	1384.64	693.324	2	-0.00672	-4.85	1166	1176
gi|571516901	spectrin alpha chain-like [Apis mellifera]	Nurse	HALLEADVAsHSDRIESIAQAADQFVK	16.25			0.97			S10 Phospho			139.08	64.98	2	3000.43	751.114	4	-0.0106	-3.53	724	750
gi|571517317	uncharacterized protein LOC725829, partial [Apis mellifera]	Nurse	SKsLEELR	25.21			1			S3 Phospho			106.09	18.88	2	1040.49	521.25	2	-0.00618	-5.93	247	254
gi|571517317	uncharacterized protein LOC725829, partial [Apis mellifera]	Nurse	LAQEADsPPSERPR	36.7			1			S7 Phospho			171.77	36.09	2	1631.73	816.869	2	-0.00858	-5.25	198	211
gi|571517317	uncharacterized protein LOC725829, partial [Apis mellifera]	Nurse	LAQEADsPPSERPRDESQQAQVTYNR	43.89			1			S7 Phospho			110.89	14.65	2	3051.37	1018.12	3	-0.0211	-6.9	198	223
gi|571517317	uncharacterized protein LOC725829, partial [Apis mellifera]	Nurse	STGTRDsPPcDALDRLDSLGDSDSAVVLEEAADDLAPPR	46.17			1			S7 Phospho			166.64	37.61	2	4162.86	1388.62	3	-0.0271	-6.52	68	106
gi|571517320	NMDA receptor 1 isoform X1 [Apis mellifera]	Nurse	SDDIRLsPAAYTANVSHLIV	30.07			1			S7 Phospho			86.1	28.84	2	2221.08	1111.54	2	-0.0187	-8.41	933	952
gi|571517372	oxysterol-binding protein-related protein 8-like isoform X1 [Apis mellifera]	Nurse	QREQGDQYHsINMLK	40.2			1			S10 Phospho			79.94	12.38	2	1925.85	963.923	2	-0.0142	-7.36	860	874
gi|571517372	oxysterol-binding protein-related protein 8-like isoform X1 [Apis mellifera]	Nurse	SQSETHSMsVGNTSESFK	29.38			1			S9 Phospho			180.36	77.11	2	2021.8	1011.91	2	-0.00802	-3.96	15	32
gi|571517372	oxysterol-binding protein-related protein 8-like isoform X1 [Apis mellifera]	Nurse	TGsIVSTEPQTQVPLLQAESR	16.24			0.98			S3 Phospho			242.95	64.14	2	2320.13	1161.07	2	-0.0065	-2.8	759	779
gi|571517372	oxysterol-binding protein-related protein 8-like isoform X1 [Apis mellifera]	Nurse	TMtPPNVSR	17.98			0.98			T3 Phospho			102.79	35.12	2	1081.46	541.735	2	-0.008	-7.39	33	41
gi|571517669	protein lin-37 homolog isoform X1 [Apis mellifera]	Nurse	IRsPsPEILNEVNISNNILDSNGEVR	148.41	149.45		1	1		S3 Phospho	S5 Phospho		221.89	37.92	2	3038.41	1013.81	3	-0.0153	-5.02	147	172
gi|571517669	protein lin-37 homolog isoform X1 [Apis mellifera]	Nurse	NRIPsPIIR	1000			1			S5 Phospho			45.23	45.35	2	1144.61	382.543	3	-0.00579	-5.05	190	198
gi|571517907	protein FAM73B-like [Apis mellifera]	Nurse	NEDEEsIDsHKPSNIGSR	78.02	89.54		1	1		S6 Phospho	S9 Phospho		162.61	54.67	2	2172.84	1087.42	2	-0.0071	-3.27	188	205
gi|571518442	probable G-protein coupled receptor B0563.6-like isoform X1 [Apis mellifera]	Nurse	LNPMEEDKEsEILNAADV	1 000			1			S10 Phospho			90.78	15.28	2	2095.9	1048.95	2	-0.0111	-5.29	396	413
gi|571518442	probable G-protein coupled receptor B0563.6-like isoform X1 [Apis mellifera]	Nurse	HGTTVRLtPEQTK	32.94			1			T8 Phospho			80.72	32.22	2	1546.75	516.588	3	-0.0108	-6.99	374	386
gi|571518442	probable G-protein coupled receptor B0563.6-like isoform X1 [Apis mellifera]	Nurse	HGTTVRLtPEQTKLNSPASMSK	18.04			0.95			T8 Phospho			87.21	15.67	2	2462.2	616.553	4	-0.0186	-7.53	374	395
gi|571518528	aromatic-L-amino-acid decarboxylase isoform X1 [Apis mellifera]	Nurse	MVsDPAIQPGFTK	95.95			1			S3 Phospho			65.64	25.37	2	1469.66	735.835	2	-0.0083	-5.64	508	520
gi|571518685	protein retinal degeneration B isoform X1 [Apis mellifera]	Nurse	AAMNsPcSNKsFDMQIANWR	0	29.7		0.01	1		S5 Phospho	S11 Phospho		106.26	53.41	2	2486.96	829.99	3	-0.01	-4.04	370	389
gi|571518685	protein retinal degeneration B isoform X1 [Apis mellifera]	Nurse	sFDMQIANWR	1 000			1			S1 Phospho			164.08	31.83	2	1346.55	674.278	2	-0.00662	-4.91	380	389
gi|571518685	protein retinal degeneration B isoform X1 [Apis mellifera]	Nurse	MANAEGGEEsPNDNQEK	1 000			1			S10 Phospho			166.24	34.66	2	1898.7	950.351	2	-0.0118	-6.21	266	282
gi|571518685	protein retinal degeneration B isoform X1 [Apis mellifera]	Nurse	GQFGLPGQNAsLR	1 000			1			S11 Phospho			89.69	46.03	2	1423.66	712.835	2	-0.0073	-5.12	1208	1220
gi|571518685	protein retinal degeneration B isoform X1 [Apis mellifera]	Nurse	GQFGLPGQNAsLRR	1 000			1			S11 Phospho			63.47	35.89	2	1579.76	790.885	2	-0.00858	-5.43	1208	1221
gi|571518685	protein retinal degeneration B isoform X1 [Apis mellifera]	Nurse	KsSDIPMTNTAISSEGEVSPEDSPTEVPELR	20.98			1			S2 Phospho			165.36	39.53	2	3381.52	1128.17	3	-0.0259	-7.67	321	351
gi|571518685	protein retinal degeneration B isoform X1 [Apis mellifera]	Nurse	RAIsQPTPSK	53.7			1			S4 Phospho			133.69	42.23	2	1163.57	582.79	2	-0.00464	-3.98	1230	1239
gi|571518685	protein retinal degeneration B isoform X1 [Apis mellifera]	Nurse	NEDFQsPTSVRK	36.69			1			S6 Phospho			138.7	39.02	2	1486.65	744.328	2	-0.0044	-2.96	310	321
gi|571518685	protein retinal degeneration B isoform X1 [Apis mellifera]	Nurse	AIsQPTPSKVIYPLER	20			0.99			S3 Phospho			144.05	31.45	2	1877.97	939.987	2	-0.00704	-3.75	1231	1246
gi|571518685	protein retinal degeneration B isoform X1 [Apis mellifera]	Nurse	STsVGPPISSQTTSTFR	20.98			0.98			S3 Phospho			176.67	33.32	2	1831.84	916.92	2	-0.0099	-5.4	1247	1263
gi|571518685	protein retinal degeneration B isoform X1 [Apis mellifera]	Nurse	SISNTTMTPQESDVAMTLAATLGSIEKNEDFQsPTSVRK	16.25			0.97			S33 Phospho			57.87	35.1	2	4263.99	1422.33	3	-0.0162	-3.79	283	321
gi|571518725	serine/arginine repetitive matrix protein 2 isoform X2 [Apis mellifera]	Nurse	KLQtANGK	1000			1			T4 Phospho			35.46	12.41	2	938.459	470.235	2	-0.0044	-4.68	48	55
gi|571519009	monocarboxylate transporter 10-like isoform X1 [Apis mellifera]	Nurse	SQsLHVPLDEEHFR	14.5			0.97			S3 Phospho			128.6	43.99	2	1772.79	591.934	3	-0.00885	-4.99	614	627
gi|571519244	breakpoint cluster region protein-like isoform X1 [Apis mellifera]	Nurse	RNsDPDVPSNYVTVIEVTGSSK	91.01			1			S3 Phospho			249.97	63.45	2	2443.13	1222.57	2	-0.0087	-3.56	161	182
gi|571519244	breakpoint cluster region protein-like isoform X1 [Apis mellifera]	Nurse	RNsDPDVPSNYVTVIEVTGSSKK	48.04			1			S3 Phospho			138.68	35.91	2	2571.22	858.077	3	-0.0153	-5.96	161	183
gi|571519244	breakpoint cluster region protein-like isoform X1 [Apis mellifera]	Nurse	RPPSLPDsPGNQSNYVNIDYFIQHR	35.76			1			S8 Phospho			205.39	37	2	2993.38	998.797	3	-0.0154	-5.16	253	277
gi|571519324	protein alan shepard-like isoform X1 [Apis mellifera]	Nurse	VPTASsPANTNSSSSSATGSR	17.01			0.98			S6 Phospho			256.81	41.24	2	2044.87	1023.44	2	-0.00598	-2.92	181	201
gi|571519388	receptor-type tyrosine-protein phosphatase N2-like isoform X1 [Apis mellifera]	Nurse	LAGLAtPDPEASKDYQDLcR	132.33			1			T6 Phospho			186.7	40.91	2	2299.02	1150.51	2	-0.00492	-2.14	636	655
gi|571519398	cyclin-dependent kinase 12-like isoform X1 [Apis mellifera]	Nurse	RRPHsPsPPSR	11.13	13.28		0.98	0.99		S5 Phospho	S7 Phospho		14.88	16.01	2	1432.61	478.542	3	-0.0108	-7.53	341	351
gi|571519398	cyclin-dependent kinase 12-like isoform X1 [Apis mellifera]	Nurse	HYsPNEQQPSTMHGGtPEYEEESRR	36.24	10.93		1	0.76		S3 Phospho	T16 Phospho		91.31	20.18	2	3105.2	777.302	4	-0.0179	-5.77	149	173
gi|571519398	cyclin-dependent kinase 12-like isoform X1 [Apis mellifera]	Nurse	LRHsPsPSTR	17.99	20.98		1	1		S4 Phospho	S6 Phospho		51.5	20.98	2	1296.54	649.272	2	-0.0087	-6.7	372	381
gi|571519398	cyclin-dependent kinase 12-like isoform X1 [Apis mellifera]	Nurse	REFsPsPVSHR	31.52	36.24		1	1		S4 Phospho	S6 Phospho		82.22	29.23	2	1457.59	729.796	2	-0.0093	-6.37	383	393
gi|571519398	cyclin-dependent kinase 12-like isoform X1 [Apis mellifera]	Nurse	RPHsPsPPSR	17.03	19.23		1	1		S4 Phospho	S6 Phospho		39.27	17.22	2	1276.51	639.26	2	-0.0077	-6.03	342	351
gi|571519398	cyclin-dependent kinase 12-like isoform X1 [Apis mellifera]	Nurse	RREFsPsPVSHR	25.59	30.27		1	1		S5 Phospho	S7 Phospho		75.93	24.35	2	1613.69	807.846	2	-0.0106	-6.58	382	393
gi|571519398	cyclin-dependent kinase 12-like isoform X1 [Apis mellifera]	Nurse	IPsPSPHR	65.93			1			S3 Phospho			131.21	29.1	2	969.443	485.727	2	-0.00486	-5.01	499	506
gi|571519398	cyclin-dependent kinase 12-like isoform X1 [Apis mellifera]	Nurse	ARsPSSITAR	74.15			1			S3 Phospho			117.48	26.79	2	1124.53	563.271	2	-0.00806	-7.16	509	518
gi|571519398	cyclin-dependent kinase 12-like isoform X1 [Apis mellifera]	Nurse	QKHsPSIHTR	45.56			1			S4 Phospho			116.76	15.53	2	1269.6	424.204	3	-0.0102	-8.05	317	326
gi|571519398	cyclin-dependent kinase 12-like isoform X1 [Apis mellifera]	Nurse	LHLPLsR	1000			1			S6 Phospho			34.2	21.95	2	914.474	458.242	2	-0.0049	-5.35	440	446
gi|571519398	cyclin-dependent kinase 12-like isoform X1 [Apis mellifera]	Nurse	ASLSTMKHtPER	44.63			1			T9 Phospho			119.04	24.65	2	1436.65	479.887	3	-0.0106	-7.41	305	316
gi|571519583	protein Tob1-like isoform X1 [Apis mellifera]	Nurse	MsPTEFSNYIK	30.7			1			S2 Phospho			116.49	36.41	2	1395.58	698.794	2	-0.0061	-4.37	245	255
gi|571519583	protein Tob1-like isoform X1 [Apis mellifera]	Nurse	ANRMsPTEFSNYIK	26.31			1			S5 Phospho			76.76	31.09	2	1736.76	869.386	2	-0.0033	-1.9	242	255
gi|571519583	protein Tob1-like isoform X1 [Apis mellifera]	Nurse	TFNPEAQcFRPIEAVGTSLGGLSLsPK	15.01			0.97			S25 Phospho			78.96	33.62	2	2955.42	986.146	3	-0.00405	-1.37	132	158
gi|571519776	transcription initiation factor TFIID subunit 2 [Apis mellifera]	Nurse	KLsPNTDIPGPSNSVDYTPEMK	23.38			1			S3 Phospho			191.19	31.46	2	2469.11	824.04	3	-0.0154	-6.25	1034	1055
gi|571519776	transcription initiation factor TFIID subunit 2 [Apis mellifera]	Nurse	KGPSsPEQDIKPNISHIK	15			0.97			S5 Phospho			156.64	36.47	2	2054.02	685.677	3	-0.0127	-6.2	999	1016
gi|571519994	nucleosome-remodeling factor subunit NURF301-like isoform X1 [Apis mellifera]	Nurse	TLLSQQRPPsPEPLWLQNK	47.84			1			S10 Phospho			158.35	47.9	2	2311.17	771.395	3	-0.0122	-5.29	165	183
gi|571519994	nucleosome-remodeling factor subunit NURF301-like isoform X1 [Apis mellifera]	Nurse	KTLLSQQRPPsPEPLWLQNK	40.43			1			S11 Phospho			147.28	32.15	2	2439.27	814.094	3	-0.00918	-3.76	164	183
gi|571519994	nucleosome-remodeling factor subunit NURF301-like isoform X1 [Apis mellifera]	Nurse	KRPEsPQSTEPQVTEEWVDEDKLELWEIK	22.87			1			S5 Phospho			187.61	51.69	2	3604.7	902.177	4	-0.0204	-5.65	1589	1617
gi|571519994	nucleosome-remodeling factor subunit NURF301-like isoform X1 [Apis mellifera]	Nurse	IHEGTDsLEEQLSAVTEQQEIK	29.38			1			S7 Phospho			278.18	65.56	2	2563.17	1282.59	2	-0.0135	-5.26	550	571
gi|571519994	nucleosome-remodeling factor subunit NURF301-like isoform X1 [Apis mellifera]	Nurse	RIHEGTDsLEEQLSAVTEQQEIK	25.7			1			S8 Phospho			121.04	35.67	2	2719.27	907.425	3	-0.0183	-6.73	549	571
gi|571520023	uncharacterized protein LOC412265 isoform X1 [Apis mellifera]	Nurse	QSIsPEtSPQKKPLYK	16.25	0		0.96	0.04		S4 Phospho	T7 Phospho		80.1	28.69	2	1989.92	995.964	2	-0.0095	-4.77	469	484
gi|571520023	uncharacterized protein LOC412265 isoform X1 [Apis mellifera]	Nurse	SLsmHDLESSNLcSTR	13.26	1000		0.95	1		S3 Phospho	M4 Oxidation (M)		145.24	49.98	2	1931.78	966.893	2	-0.00514	-2.66	439	454
gi|571520023	uncharacterized protein LOC412265 isoform X1 [Apis mellifera]	Nurse	QFHtITDPcYPVFR	36.69			1			T4 Phospho			59.77	15.43	2	1859.81	930.906	2	-0.00996	-5.35	486	499
gi|571520023	uncharacterized protein LOC412265 isoform X1 [Apis mellifera]	Nurse	KQFHtITDPcYPVFR	24.15			1			T5 Phospho			198.82	48.44	2	1987.9	663.645	3	0.0101	5.05	485	499
gi|571520023	uncharacterized protein LOC412265 isoform X1 [Apis mellifera]	Nurse	QKLEAVNKEtGSDDEDELEEDWITTSK	17.99			0.98			T10 Phospho			78.7	12.92	2	3188.39	1063.8	3	-0.0112	-3.53	666	692
gi|571520023	uncharacterized protein LOC412265 isoform X1 [Apis mellifera]	Nurse	SMsLPLKPLNIIDNDDRR	13.27			0.96			S3 Phospho			127.91	37.82	2	2176.07	726.361	3	-0.0115	-5.3	582	599
gi|571520224	LOW QUALITY PROTEIN: protein ROP isoform 1 [Apis mellifera]	Nurse	AAsSGYHAPTSAR	20.98			0.99			S3 Phospho			108.73	44.49	2	1354.57	678.287	2	-0.0089	-6.56	504	516
gi|571520333	probable Ras GTPase-activating protein-like isoform X2 [Apis mellifera]	Nurse	GVDLsPsPPPQNNVR	1000	1000		1	1		S5 Phospho	S7 Phospho		66.71	33.42	2	1735.73	868.871	2	-0.00738	-4.25	1268	1282
gi|571520333	probable Ras GTPase-activating protein-like isoform X2 [Apis mellifera]	Nurse	RGsAPATPVLGARPLDVTPNR	53.57			1			S3 Phospho			142.26	25.32	2	2224.15	742.384	3	-0.0188	-8.47	299	319
gi|571520333	probable Ras GTPase-activating protein-like isoform X2 [Apis mellifera]	Nurse	TKsVTKLER	18.56			1			S3 Phospho			94.66	33.31	2	1140.59	381.203	3	-0.00522	-4.57	337	345
gi|571520333	probable Ras GTPase-activating protein-like isoform X2 [Apis mellifera]	Nurse	RRLsLDSTR	70.69			1			S4 Phospho			98.3	20.32	2	1182.59	395.201	3	-0.00804	-6.79	1316	1324
gi|571520392	dynamin isoform X2 [Apis mellifera]	Nurse	NDWLASGENPRLsPPSPGGPR	36.24			1			S13 Phospho			148.69	31.76	2	2283.04	1142.52	2	-0.0114	-5.01	770	790
gi|571520675	wiskott-Aldrich syndrome protein family member 2-like isoform X1 [Apis mellifera]	Nurse	SRPSQPPPAPPSNTssNSTPTVASANNTPTR	16.24	13.28		0.98	0.95		S15 Phospho	S16 Phospho		230.88	32.48	2	3277.44	1093.48	3	-0.031	-9.47	339	369
gi|571520722	protein tramtrack, alpha isoform-like isoform X4 [Apis mellifera]	Nurse	KLSGSSDTPISELSAQELQScSGADLVQGsPEMMEMK	43.9			1			S30 Phospho			93.83	24.34	2	4006.76	1336.59	3	-0.0232	-5.8	203	239
gi|571520782	protein split ends-like [Apis mellifera]	Nurse	NKLPADVYEFHDDsEEDNAGRPR	30.39			1			S14 Phospho			67.69	29.41	2	2753.17	918.727	3	-0.0133	-4.85	3613	3635
gi|571520782	protein split ends-like [Apis mellifera]	Nurse	LLGLPNsPK	1000			1			S7 Phospho			118.29	35.4	2	1017.53	509.769	2	-0.00452	-4.44	2433	2441
gi|571520782	protein split ends-like [Apis mellifera]	Nurse	LETGIEDSHsPPLELRR	13.28			0.95			S10 Phospho			71.65	37.37	2	2027.97	676.993	3	-0.0118	-5.84	4304	4320
gi|571520936	translocation protein SEC62 isoform X1 [Apis mellifera]	Nurse	EKDsDTEETPTQLEEKPSIK	20.98			1			S4 Phospho			166.35	42.85	2	2383.07	1192.54	2	-0.0107	-4.49	298	317
gi|571521091	probable protein phosphatase CG10417-like [Apis mellifera]	Nurse	KEELNEsDEEENVNNLcMEATMPLEEVIAK	40.5			1			S7 Phospho			47.31	27.45	2	3586.54	1196.51	3	-0.0241	-6.73	124	153
gi|571521091	probable protein phosphatase CG10417-like [Apis mellifera]	Nurse	KKEELNEsDEEENVNNLcMEATMPLEEVIAK	117.76			1			S8 Phospho			210.01	43.56	2	3714.63	1239.22	3	-0.00855	-2.3	123	153
gi|571521279	serine/threonine-protein kinase GD17699-like isoform X1 [Apis mellifera]	Nurse	TPsPSSLILPQPLR	20.98			1			S3 Phospho			147.2	51.21	2	1584.83	793.418	2	-0.0077	-4.85	305	318
gi|571521279	serine/threonine-protein kinase GD17699-like isoform X1 [Apis mellifera]	Nurse	RGSsLSGLPQSPAGTGR	16.22			0.98			S4 Phospho			120.67	44.11	2	1706.81	854.409	2	-0.0085	-4.98	149	165
gi|571521365	sodium/potassium-transporting ATPase subunit beta-2 [Apis mellifera]	Nurse	MVTPEMANPYLKPPsMsTSQSLK	16.25	20.98		0.97	0.99		S15 Phospho	S17 Phospho		42.68	13.15	2	2696.17	899.725	3	-0.0189	-7.01	8	30
gi|571521517	pre-mRNA-splicing factor 38B-like isoform 1, partial [Apis mellifera]	Nurse	RGsPYDYATELAR	44.42			1			S3 Phospho			146.69	31.52	2	1577.69	789.847	2	-0.00938	-5.94	211	223
gi|571521517	pre-mRNA-splicing factor 38B-like isoform 1, partial [Apis mellifera]	Nurse	DRRGsPYDYATELAR	48.19			1			S5 Phospho			157.04	40.85	2	1848.82	617.275	3	-0.0131	-7.1	209	223
gi|571521614	DNA topoisomerase 2 [Apis mellifera]	Nurse	TKPVTIVNsDsDDTYKIHK	17.99	16.25		0.99	0.99		S9 Phospho	S11 Phospho		53.84	40.17	2	2320.04	1161.02	2	-0.00792	-3.41	1336	1354
gi|571521614	DNA topoisomerase 2 [Apis mellifera]	Nurse	TKPVTIVNsDsDDTYK	0	21.03		0.04	0.98		S9 Phospho	S11 Phospho		50.39	28.84	2	1941.8	971.901	2	-0.0138	-7.08	1336	1351
gi|571521614	DNA topoisomerase 2 [Apis mellifera]	Nurse	ARKPVSYAVQsDDDEDsN	61.69	93.41		1	1		S11 Phospho	S17 Phospho		90.25	39.75	2	2154.81	1078.41	2	-0.0131	-6.08	1465	1482
gi|571521614	DNA topoisomerase 2 [Apis mellifera]	Nurse	DKDsDsNDDIDFGSISPPPAPR	89.88	98.28		1	1		S4 Phospho	S6 Phospho		158.91	45.32	2	2503.98	835.663	3	-0.0121	-4.82	1280	1301
gi|571521614	DNA topoisomerase 2 [Apis mellifera]	Nurse	KPVSYAVQSDDDEDsN	85.86			1			S15 Phospho			170.12	49.06	2	1847.71	924.857	2	-0.0124	-6.68	1467	1482
gi|571522050	multidrug resistance-associated protein 1-like isoform X5 [Apis mellifera]	Nurse	sLNGsLKR	1000	1000		1	1		S1 Phospho	S5 Phospho		53.41	15.96	2	1033.44	517.723	2	-0.00562	-5.43	901	908
gi|571522050	multidrug resistance-associated protein 1-like isoform X5 [Apis mellifera]	Nurse	GAFSEFLVQHLQEVGNLHADGEsEADLHEIK	28.32			1			S23 Phospho			83.57	37.29	2	3498.61	875.656	4	-0.0166	-4.75	833	863
gi|571522050	multidrug resistance-associated protein 1-like isoform X5 [Apis mellifera]	Nurse	KGsGQVNFNNEYKK	93.63			1			S3 Phospho			124.6	27.43	2	1691.77	564.927	3	-0.0109	-6.41	271	284
gi|571522050	multidrug resistance-associated protein 1-like isoform X5 [Apis mellifera]	Nurse	KGsGQVNFNNEYK	259.15			1			S3 Phospho			222.37	33.27	2	1563.67	782.839	2	-0.0094	-6.01	271	283
gi|571522053	multidrug resistance-associated protein 1-like isoform X6 [Apis mellifera]	Nurse	GAFSEFLVQHLQEVHADGEsEADLHEIK	33.62			1			S20 Phospho			68.35	40.59	2	3214.46	804.619	4	-0.0148	-4.59	833	860
gi|571522120	uncharacterized protein LOC726949 isoform X2 [Apis mellifera]	Nurse	IQPSISTPLsPTKTPTNVGK	17.99			0.99			S10 Phospho			65.56	22.49	2	2145.11	716.038	3	-0.0186	-8.65	1406	1425
gi|571522190	LOW QUALITY PROTEIN protein lap4-like [Apis mellifera]	Nurse	DRNDKEEDEsENEETQR	37.18			1			S10 Phospho			137.8	30.95	2	2201.83	1101.92	2	-0.0141	-6.4	602	618
gi|571522190	LOW QUALITY PROTEIN protein lap4-like [Apis mellifera]	Nurse	SNSPVDMVVPPKsPGGTK	24.15			1			S13 Phospho			115.93	45.89	2	1875.88	938.943	2	-0.0099	-5.27	1493	1510
gi|571522190	LOW QUALITY PROTEIN protein lap4-like [Apis mellifera]	Nurse	HcsLPcVPDDILR	1000			1			S3 Phospho			118.13	26.89	2	1660.71	831.363	2	-0.000438	-0.264	22	34
gi|571522190	LOW QUALITY PROTEIN protein lap4-like [Apis mellifera]	Nurse	LKsLEQDALQAQIVIKK	1000			1			S3 Phospho			131.98	51.01	2	2004.1	669.039	3	-0.00903	-4.5	1840	1856
gi|571522190	LOW QUALITY PROTEIN protein lap4-like [Apis mellifera]	Nurse	NDKEEDEsENEETQR	72.78			1			S8 Phospho			127.62	51.7	2	1930.71	966.359	2	-0.00456	-2.36	604	618
gi|571522190	LOW QUALITY PROTEIN protein lap4-like [Apis mellifera]	Nurse	NVSSISPsPTNSQLHPQPAPR	46.21			1			S8 Phospho			221.93	56.98	2	2293.09	1147.55	2	-0.0083	-3.62	1057	1077
gi|571522190	LOW QUALITY PROTEIN protein lap4-like [Apis mellifera]	Nurse	VtEGGPADLAGLKVEDK	1000			1			T2 Phospho			17.35	13.71	2	1777.85	593.617	3	-0.0216	-12.1	750	766
gi|571522398	peptidyl-prolyl cis-trans isomerase G-like [Apis mellifera]	Nurse	AKsEDGEIHDsNEDELGKPHPLVSVTK	72.47	87.28		1	1		S3 Phospho	S11 Phospho		93.83	42.62	2	3090.36	1031.12	3	-0.0184	-5.97	174	200
gi|571522398	peptidyl-prolyl cis-trans isomerase G-like [Apis mellifera]	Nurse	SEDGEIHDsNEDELGKPHPLVSVTK	73.31			1			S9 Phospho			103.76	16.37	2	2811.26	938.098	3	0.0104	3.71	176	200
gi|571522398	peptidyl-prolyl cis-trans isomerase G-like [Apis mellifera]	Nurse	SVtPPHWK	35.26			1			T3 Phospho			108.01	23.46	2	1030.46	516.236	2	-0.00738	-7.15	266	273
gi|571523051	LOW QUALITY PROTEIN DENN domain-containing protein 4C-like [Apis mellifera]	Nurse	NLEsPLKSPIR	89.54			1			S4 Phospho			105.24	26.22	2	1332.68	667.344	2	-0.0084	-6.3	1036	1046
gi|571523203	LOW QUALITY PROTEIN dual specificity mitogen-activated protein kinase kinase 6-like [Apis mellifera]	Nurse	LQVsEETPAPVTPPR	67.98			1			S4 Phospho			145.41	44.4	2	1699.82	850.913	2	-0.0073	-4.29	12	26
gi|571523319	calpain-D isoform X1 [Apis mellifera]	Nurse	SFsLPSLVR	43.2			1			S3 Phospho			112.56	32.84	2	1084.53	543.272	2	-0.00304	-2.8	139	147
gi|571523330	GRAM domain-containing protein 1B-like isoform X1 [Apis mellifera]	Nurse	AEVHHLPRPDPTIDATDLSDTtEsEAEKHALK	19.23	14.51		0.99	0.96		T22 Phospho	S24 Phospho		120.01	22.27	2	3682.66	921.668	4	-0.0147	-3.99	347	378
gi|571523345	serine/threonine-protein kinase PRP4 homolog isoform X1 [Apis mellifera]	Nurse	SRsPKLsPR	17.47	55.06		0.98	1		S3 Phospho	S7 Phospho		71.36	17.29	2	1186.53	594.266	2	-0.00942	-7.93	441	449
gi|571523345	serine/threonine-protein kinase PRP4 homolog isoform X1 [Apis mellifera]	Nurse	GRsPKLsPHSR	53.95	18.75		1	0.99		S3 Phospho	S7 Phospho		80.45	36.74	2	1380.61	461.208	3	-0.00585	-4.23	390	400
gi|571523345	serine/threonine-protein kinase PRP4 homolog isoform X1 [Apis mellifera]	Nurse	sIsPHTVNR	51.24	58.97		1	1		S1 Phospho	S3 Phospho		59.74	24.7	2	1169.46	585.737	2	-0.00456	-3.89	290	298
gi|571523345	serine/threonine-protein kinase PRP4 homolog isoform X1 [Apis mellifera]	Nurse	LKsPGLsPR	1000	1000		1	1		S3 Phospho	S7 Phospho		70.33	27.67	2	1113.5	557.755	2	-0.00458	-4.11	461	469
gi|571523345	serine/threonine-protein kinase PRP4 homolog isoform X1 [Apis mellifera]	Nurse	NRIsPETNR	42.24			1			S4 Phospho			64.6	15.92	2	1165.52	583.766	2	-0.0069	-5.91	554	562
gi|571523345	serine/threonine-protein kinase PRP4 homolog isoform X1 [Apis mellifera]	Nurse	ERYsPAPATIILK	17.01			0.98			S4 Phospho			150.5	21.33	2	1537.79	769.897	2	-0.0114	-7.42	273	285
gi|571523885	uncharacterized protein LOC100578579 isoform X1 [Apis mellifera]	Nurse	IVAVDGAPLsPMSHEEAVQLLR	48.63			1			S10 Phospho			154.32	41.06	2	2411.19	804.734	3	-0.015	-6.23	1306	1327
gi|571523885	uncharacterized protein LOC100578579 isoform X1 [Apis mellifera]	Nurse	ATHSsDQDIPGK	17.98			0.97			S5 Phospho			119.32	21.54	2	1334.55	668.279	2	-0.0083	-6.21	1600	1611
gi|571523949	rap guanine nucleotide exchange factor 6-like isoform X1 [Apis mellifera]	Nurse	sNPDLTSLYcYDDLRAPDYPEHVLK	53.3			1			S1 Phospho			192.29	51.49	2	3060.36	1021.12	3	-0.00753	-2.46	735	759
gi|571523949	rap guanine nucleotide exchange factor 6-like isoform X1 [Apis mellifera]	Nurse	NTINDGVHVDDPLAPPHtPPGTGGLAQTTNLYHSK	23.8			1			T18 Phospho			159.85	38.09	2	3713.75	929.441	4	-0.0168	-4.52	700	734
gi|571524004	uncharacterized protein LOC412801 [Apis mellifera]	Nurse	VAQFQHQQsDLQAR	1000			1			S9 Phospho			122.17	44.15	2	1734.78	868.394	2	-0.0108	-6.22	881	894
gi|571524026	transmembrane and coiled-coil domains protein 2-like isoform X1 [Apis mellifera]	Nurse	NKFGsADNINTLSLESNGSTFYVNDTPR	44.59			1			S5 Phospho			202.75	51.59	2	3140.41	1047.8	3	-0.0256	-8.16	273	300
gi|571524030	transmembrane and coiled-coil domains protein 2-like isoform X2 [Apis mellifera]	Nurse	FGsADNINTLSHGSTFYVNDTPR	35.84			1			S3 Phospho			210.4	68	2	2592.13	1297.07	2	-0.0071	-2.74	275	297
gi|571524030	transmembrane and coiled-coil domains protein 2-like isoform X2 [Apis mellifera]	Nurse	NKFGsADNINTLSHGSTFYVNDTPR	29.7			1			S5 Phospho			177.26	65.01	2	2834.27	945.76	3	-0.0102	-3.61	273	297
gi|571524191	uncharacterized protein LOC100578201 [Apis mellifera]	Nurse	RPMsPLRQPLsPR	1000	1000		1	1		S4 Phospho	S11 Phospho		35.64	19.83	2	1693.79	847.896	2	-0.012	-7.09	1097	1109
gi|571524191	uncharacterized protein LOC100578201 [Apis mellifera]	Nurse	RTEMTMNRPMsPLR	59.11			1			S11 Phospho			86.27	31.44	2	1798.8	600.606	3	-0.00904	-5.02	1115	1128
gi|571524191	uncharacterized protein LOC100578201 [Apis mellifera]	Nurse	HFsPLR	1000			1			S3 Phospho			97.38	19.02	2	835.374	418.692	2	-0.00478	-5.71	1070	1075
gi|571524191	uncharacterized protein LOC100578201 [Apis mellifera]	Nurse	RLcsPPRR	1000			1			S4 Phospho			50.66	13.13	2	1120.53	374.516	3	-0.00915	-8.16	1062	1069
gi|571524191	uncharacterized protein LOC100578201 [Apis mellifera]	Nurse	RPMsPLRR	1000			1			S4 Phospho			61.91	16.43	2	1091.54	546.777	2	-0.00344	-3.15	1154	1161
gi|571524191	uncharacterized protein LOC100578201 [Apis mellifera]	Nurse	RPLLsPPR	1000			1			S5 Phospho			90.27	42.42	2	1014.54	508.274	2	-0.0042	-4.13	1054	1061
gi|571524209	1-phosphatidylinositol 4,5-bisphosphate phosphodiesterase epsilon-1 [Apis mellifera]	Nurse	sIGNIHALTK	56.52			1			S1 Phospho			57.07	26.02	2	1132.56	567.286	2	-0.00758	-6.69	619	628
gi|571524209	1-phosphatidylinositol 4,5-bisphosphate phosphodiesterase epsilon-1 [Apis mellifera]	Nurse	EKVPVSEALsDPTSR	36.24			1			S10 Phospho			100.06	29.17	2	1693.79	847.899	2	-0.0104	-6.12	1792	1806
gi|571524209	1-phosphatidylinositol 4,5-bisphosphate phosphodiesterase epsilon-1 [Apis mellifera]	Nurse	SQsDGSLRDFNVRPPVLR	19.23			1			S3 Phospho			46.63	14.51	2	2122.03	1062.02	2	-0.006	-2.83	769	786
gi|571524209	1-phosphatidylinositol 4,5-bisphosphate phosphodiesterase epsilon-1 [Apis mellifera]	Nurse	SVsLPGSSK	43.2			1			S3 Phospho			106.77	22.29	2	940.427	471.218	2	-0.00654	-6.94	1783	1791
gi|571524209	1-phosphatidylinositol 4,5-bisphosphate phosphodiesterase epsilon-1 [Apis mellifera]	Nurse	RSsKDVESENVSSSGQTTK	20.98			1			S3 Phospho			267.48	58.18	2	2104.93	1053.46	2	-0.0135	-6.41	241	259
gi|571524209	1-phosphatidylinositol 4,5-bisphosphate phosphodiesterase epsilon-1 [Apis mellifera]	Nurse	SVsLPGSSKEKVPVSEALSDPTSR	30.09			1			S3 Phospho			134.4	34.68	2	2536.24	846.419	3	-0.00855	-3.37	1783	1806
gi|571524209	1-phosphatidylinositol 4,5-bisphosphate phosphodiesterase epsilon-1 [Apis mellifera]	Nurse	EVHsDGEDSRESDILNAALHLKK	27.76			1			S4 Phospho			132.21	37.39	2	2642.23	661.562	4	-0.0158	-5.98	1820	1842
gi|571524209	1-phosphatidylinositol 4,5-bisphosphate phosphodiesterase epsilon-1 [Apis mellifera]	Nurse	DRVPPRsPPGSAER	39.54			1			S7 Phospho			107.66	20.98	2	1599.75	800.88	2	-0.0071	-4.43	672	685
gi|571524301	pyruvate kinase-like isoform X1 [Apis mellifera]	Nurse	LNFsHGTHEYHAETIANVR	50.22			1			S4 Phospho			167.83	36.67	2	2275.02	759.344	3	-0.0084	-3.69	141	159
gi|571524355	microtubule-associated protein futsch [Apis mellifera]	Nurse	VPKGELPQTPIcTLNILLPEKIsPEPAVsEIDLLELSK	16.17	26.71		0.99	1		S23 Phospho	S29 Phospho		46.33	14.44	2	4340.23	1447.74	3	-0.0244	-5.63	1445	1482
gi|571524355	microtubule-associated protein futsch [Apis mellifera]	Nurse	YRVQAPESMQETFMsDsEDEGGGDEIGMAAMNVYGQPPHAQHVYLPSYYQGQMTYTR	20.46	16.2		0.98	0.96		S15 Phospho	S17 Phospho		90.43	53.1	2	6606.73	1322.35	5	-0.00125	-0.188	872	928
gi|571524355	microtubule-associated protein futsch [Apis mellifera]	Nurse	DEESRPVQGHHFsPDKNsPTSK	20.31	10.37		0.98	0.84		S13 Phospho	S18 Phospho		56.63	33.51	2	2638.08	660.526	4	-0.0126	-4.77	5657	5678
gi|571524355	microtubule-associated protein futsch [Apis mellifera]	Nurse	ESGsmEELDISGAKR	17.98	1000		0.98	1		S4 Phospho	M5 Oxidation (M)		117.55	22.66	2	1703.71	852.857	2	-0.0093	-5.45	1642	1656
gi|571524355	microtubule-associated protein futsch [Apis mellifera]	Nurse	GELPQTPIcTLNILLPEKIsPEPAVsEIDLLELSK	13.47	15.83		0.95	0.97		S20 Phospho	S26 Phospho		28.44	12.72	2	4016.01	1005.01	4	-0.00357	-0.889	1448	1482
gi|571524355	microtubule-associated protein futsch [Apis mellifera]	Nurse	EHTLEAsEEAVQDVLNEsFEGEELSQLEDLQTSR	12.07	9.44		0.95	0.9		S7 Phospho	S18 Phospho		85.65	42.95	2	4020.7	1341.23	3	-0.0322	-8.02	1113	1146
gi|571524355	microtubule-associated protein futsch [Apis mellifera]	Nurse	SFPNDEKVEQWESQLSQDtSPGsGNGDIYTK	0	35.76		0.08	1		T19 Phospho	S23 Phospho		83.84	32.19	2	3602.48	1201.83	3	-0.0244	-6.78	5886	5916
gi|571524355	microtubule-associated protein futsch [Apis mellifera]	Nurse	sLDFATTR	110.97			1			S1 Phospho			95.52	28.98	2	989.422	495.715	2	-0.0077	-7.77	5702	5709
gi|571524355	microtubule-associated protein futsch [Apis mellifera]	Nurse	VRLDQPGFDsLKEELGPSR	102.97			1			S10 Phospho			134.96	45.01	2	2222.07	741.693	3	-0.0178	-7.99	1598	1616
gi|571524355	microtubule-associated protein futsch [Apis mellifera]	Nurse	GGGFFGMFKsPK	1 000			1			S10 Phospho			107.01	37.86	2	1338.58	670.297	2	-0.0055	-4.1	2052	2063
gi|571524355	microtubule-associated protein futsch [Apis mellifera]	Nurse	HDLNSDTDSDGsPR	33.18			1			S12 Phospho			199.54	71.65	2	1594.59	798.299	2	-0.00722	-4.52	5922	5935
gi|571524355	microtubule-associated protein futsch [Apis mellifera]	Nurse	VNVTDDERDNRHsGAPTITEMITK	20.36			1			S13 Phospho			85.89	38.79	2	2778.26	927.086	3	-0.0291	-10.5	957	980
gi|571524355	microtubule-associated protein futsch [Apis mellifera]	Nurse	EKsGGFLSGLIK	80.98			1			S3 Phospho			168.3	33.27	2	1314.66	658.334	2	-0.0065	-4.94	5059	5070
gi|571524355	microtubule-associated protein futsch [Apis mellifera]	Nurse	EAsFDSGDEETR	42.24			1			S3 Phospho			117.05	33.32	2	1421.5	711.751	2	-0.0121	-8.5	2226	2237
gi|571524355	microtubule-associated protein futsch [Apis mellifera]	Nurse	EKGsGFFSGLLK	63.52			1			S4 Phospho			112.38	41.82	2	1348.64	675.326	2	-0.0061	-4.52	4829	4840
gi|571524355	microtubule-associated protein futsch [Apis mellifera]	Nurse	AAKQsTEEISDDAKDLLEEAR	20.98			1			S5 Phospho			228.94	62.39	2	2398.09	800.369	3	-0.00735	-3.06	3774	3794
gi|571524355	microtubule-associated protein futsch [Apis mellifera]	Nurse	AGKQsDPSTAFLR	53.7			1			S5 Phospho			150.19	38.37	2	1456.67	729.337	2	-0.0124	-8.48	72	84
gi|571524355	microtubule-associated protein futsch [Apis mellifera]	Nurse	DKYAsEEKELGDVMADFLEHK	17.99			1			S5 Phospho			138.8	48.37	2	2533.11	845.373	3	-0.0139	-5.5	1680	1700
gi|571524355	microtubule-associated protein futsch [Apis mellifera]	Nurse	SKESGsMEELDISGAKR	36.69			1			S6 Phospho			183.37	35.55	2	1902.84	952.423	2	-0.00978	-5.14	1640	1656
gi|571524355	microtubule-associated protein futsch [Apis mellifera]	Nurse	DKTAIsMKR	47.09			1			S6 Phospho			72.96	21.13	2	1128.54	565.272	2	-0.00856	-7.58	3638	3646
gi|571524355	microtubule-associated protein futsch [Apis mellifera]	Nurse	SKESGsMEELDISGAK	27.22			1			S6 Phospho			199.31	59.11	2	1746.74	874.372	2	-0.0089	-5.09	1640	1655
gi|571524355	microtubule-associated protein futsch [Apis mellifera]	Nurse	EASFDsGDEETRQLTAEFLEDTRK	34.55			1			S6 Phospho			133.8	39.95	2	2853.23	952.083	3	-0.00954	-3.34	2226	2249
gi|571524355	microtubule-associated protein futsch [Apis mellifera]	Nurse	ISPEPAVsEIDLLELSK	43.03			1			S8 Phospho			175.59	39.94	2	1918.95	960.479	2	-0.0107	-5.59	1466	1482
gi|571524355	microtubule-associated protein futsch [Apis mellifera]	Nurse	IEFDDQRsLDFATTR	74			1			S8 Phospho			138.47	45.34	2	1892.83	947.417	2	-0.0132	-6.97	5695	5709
gi|571524355	microtubule-associated protein futsch [Apis mellifera]	Nurse	VSSSTERVsPSSSSDSSSSTVR	21.47			1			S9 Phospho			156.23	35.32	2	2294.99	765.999	3	-0.013	-5.68	5509	5530
gi|571524355	microtubule-associated protein futsch [Apis mellifera]	Nurse	GELPQtPIcTLNILLPEK	21.55			1			T6 Phospho			73.27	21.85	2	2115.07	1058.54	2	-0.0113	-5.34	1448	1465
gi|571524355	microtubule-associated protein futsch [Apis mellifera]	Nurse	SKESsLDSGDEEGIR	20.98			0.99			S5 Phospho			154.99	45.04	2	1687.69	844.851	2	-0.0073	-4.32	2072	2086
gi|571524355	microtubule-associated protein futsch [Apis mellifera]	Nurse	GMINQYsGDAPTLR	19.22			0.99			S7 Phospho			146.21	30.25	2	1601.69	801.849	2	-0.0085	-5.3	1254	1267
gi|571524355	microtubule-associated protein futsch [Apis mellifera]	Nurse	ETsFDSGDEESR	16.22			0.98			S3 Phospho			126.52	31.41	2	1437.49	719.751	2	-0.0065	-4.52	1955	1966
gi|571524355	microtubule-associated protein futsch [Apis mellifera]	Nurse	ESsLDSGDEEGIR	14.98			0.97			S3 Phospho			125.12	28.52	2	1472.57	737.288	2	-0.00708	-4.8	2074	2086
gi|571524355	microtubule-associated protein futsch [Apis mellifera]	Nurse	YAsEEKELGDVMADFLEHK	12.62			0.95			S3 Phospho			226.05	56.56	2	2289.99	764.333	3	-0.0103	-4.52	1682	1700
gi|571524355	microtubule-associated protein futsch [Apis mellifera]	Nurse	ESGsMEELDISGAK	12.61			0.95			S4 Phospho			130.17	39.27	2	1531.61	766.809	2	-0.0089	-5.81	1642	1655
gi|571525142	SAFB-like transcription modulator-like [Apis mellifera]	Nurse	AITDEGQDPDEYLIVPcGGLcKVsPR	43.68			1			S24 Phospho			103.02	31.67	2	2968.33	990.449	3	-0.0121	-4.07	45	70
gi|571525142	SAFB-like transcription modulator-like [Apis mellifera]	Nurse	IRsWDHHR	1000			1			S3 Phospho			101.37	21.18	2	1185.52	396.178	3	-0.00927	-7.81	479	486
gi|571525142	SAFB-like transcription modulator-like [Apis mellifera]	Nurse	TSQVsPINASSR	33.56			1			S5 Phospho			122.84	39.17	2	1325.6	663.805	2	-0.0037	-2.79	285	296
gi|571525142	SAFB-like transcription modulator-like [Apis mellifera]	Nurse	LDAsPPTR	19.23			0.99			S4 Phospho			63.2	18.72	2	935.411	468.71	2	-0.00628	-6.7	665	672
gi|571525142	SAFB-like transcription modulator-like [Apis mellifera]	Nurse	KNsVTGTINQDETNETLENQKEESMEVSDNNDMK	17.99			0.97			S3 Phospho			82.4	36.33	2	3950.67	1317.89	3	-0.0199	-5.05	71	104
gi|571525142	SAFB-like transcription modulator-like [Apis mellifera]	Nurse	RLDAsPPTRYESSR	19.23			0.95			S5 Phospho			127.8	18.75	2	1713.78	857.897	2	-0.00541	-3.16	664	677
gi|571525216	centrosomal protein of 104 kDa-like isoform X2 [Apis mellifera]	Nurse	STENNVANLTKsPSR	15			0.97			S12 Phospho			92.46	30.02	2	1696.78	849.392	2	-0.0101	-5.95	688	702
gi|571525422	protein 4.1 homolog isoform X8 [Apis mellifera]	Nurse	RHtMSYEPEMIPDMEHIDQRPsPIKK	22.09	42.61		0.99	1		T3 Phospho	S22 Phospho		76.9	22.13	2	3324.45	665.895	5	-0.0192	-5.79	389	414
gi|571525422	protein 4.1 homolog isoform X8 [Apis mellifera]	Nurse	SAGGQPEVTAENGTDTNsPTKsPVSK	15.26	0		0.98	0.42		S18 Phospho	S22 Phospho		73.91	32.78	2	2718.14	907.051	3	-0.0123	-4.53	7	32
gi|571525422	protein 4.1 homolog isoform X8 [Apis mellifera]	Nurse	HTMsYEPEMIPDMEHIDQRPsPIKK	12.33	37.74		0.94	1		S4 Phospho	S21 Phospho		60.8	19.56	2	3168.35	793.086	4	-0.0378	-11.9	390	414
gi|571525422	protein 4.1 homolog isoform X8 [Apis mellifera]	Nurse	LmsPEPVKK	1000	1000		1	1		M2 Oxidation (M)	S3 Phospho		114.16	23.42	2	1123.53	562.771	2	-0.00782	-6.95	315	323
gi|571525422	protein 4.1 homolog isoform X8 [Apis mellifera]	Nurse	sMDALGGPK	1 000			1			S1 Phospho			108.96	26.72	2	954.388	478.199	2	-0.00512	-5.36	369	377
gi|571525422	protein 4.1 homolog isoform X8 [Apis mellifera]	Nurse	sMDALGGPKQVESYGSEPSKR	102.26			1			S1 Phospho			143.87	49.52	2	2302.03	768.346	3	-0.0141	-6.13	369	389
gi|571525422	protein 4.1 homolog isoform X8 [Apis mellifera]	Nurse	LMsPEPVK	1 000			1			S3 Phospho			116.66	19.49	2	979.445	490.727	2	-0.00698	-7.12	315	322
gi|571525422	protein 4.1 homolog isoform X8 [Apis mellifera]	Nurse	SLsGRRPTSR	22.23			1			S3 Phospho			61.55	15.44	2	1195.58	598.797	2	-0.00492	-4.11	359	368
gi|571525422	protein 4.1 homolog isoform X8 [Apis mellifera]	Nurse	KTsAGTTSASSTSSLEGEYDADR	17.98			0.98			S3 Phospho			178.03	41.22	2	2400	1201	2	-0.0105	-4.37	422	444
gi|571525422	protein 4.1 homolog isoform X8 [Apis mellifera]	Nurse	SAGGQPEVTAENGTDTNsPTK	17.98			0.97			S18 Phospho			258.95	33.87	2	2139.9	1070.95	2	-0.0129	-6.02	7	27
gi|571525422	protein 4.1 homolog isoform X8 [Apis mellifera]	Nurse	AETsDDGRAPYMTATAVTTR	15			0.97			S4 Phospho			184.41	57.06	2	2192.94	731.984	3	-0.0115	-5.26	448	467
gi|571525599	uncharacterized protein LOC411209 isoform X1 [Apis mellifera]	Nurse	SKscENLHVL	13.26			1			S3 Phospho			89.03	30.69	2	1265.55	633.779	2	-0.0053	-4.18	671	680
gi|571525639	E3 ubiquitin-protein ligase Rnf220-like isoform X2 [Apis mellifera]	Nurse	sPTGTGTGSVPNR	36.69			1			S1 Phospho			156.19	43.25	2	1309.57	655.787	2	-0.00784	-5.98	195	207
gi|571525689	ankyrin-3 isoform X2 [Apis mellifera]	Nurse	GLsYDTLAPDNK	40			1			S3 Phospho			143.5	56.02	2	1372.59	687.3	2	-0.00682	-4.96	787	798
gi|571525689	ankyrin-3 isoform X2 [Apis mellifera]	Nurse	GLsYDTLAPDNKNWDEK	23.96			1			S3 Phospho			192.14	49.9	2	2044.88	1023.44	2	-0.0107	-5.23	787	803
gi|571525689	ankyrin-3 isoform X2 [Apis mellifera]	Nurse	GLsYDTLAPDNKNWDEKYK	32.28			1			S3 Phospho			160.83	47.88	2	2336.04	779.682	3	-0.0134	-5.74	787	805
gi|571525689	ankyrin-3 isoform X2 [Apis mellifera]	Nurse	SLRDDsLPIDVTR	38.03			1			S6 Phospho			80.28	35.82	2	1565.74	522.92	3	-0.00874	-5.58	846	858
gi|571525689	ankyrin-3 isoform X2 [Apis mellifera]	Nurse	VTDSAsQADDTTAFLR	32.28			1			S6 Phospho			201.27	31.97	1	1776.76	889.375	2	-0.0217	-12.2	2	17
gi|571525689	ankyrin-3 isoform X2 [Apis mellifera]	Nurse	SLRDDsLPIDVTRDDPIHR	51.55			1			S6 Phospho			160.54	41.32	2	2299.1	767.369	3	-0.0112	-4.89	846	864
gi|571525698	microtubule-associated protein futsch-like [Apis mellifera]	Nurse	DSISVSEDITRDEEssPHEKEESFPLSSSQAK	20.36	19.48		0.99	0.99		S15 Phospho	S16 Phospho		112.44	49.55	2	3709.56	1237.52	3	-0.0273	-7.35	1026	1057
gi|571525698	microtubule-associated protein futsch-like [Apis mellifera]	Nurse	SGHGDDIsLSsLKDFEGLER	17.22	0		0.99	0.5		S8 Phospho	S11 Phospho		125.71	51.27	2	2320.96	774.658	3	-0.0121	-5.23	2428	2447
gi|571525698	microtubule-associated protein futsch-like [Apis mellifera]	Nurse	GIPSLREsAEMDsFER	22.85	42.56		0.99	1		S8 Phospho	S13 Phospho		41.4	30.93	2	1982.78	992.392	2	-0.0155	-7.82	1160	1175
gi|571525698	microtubule-associated protein futsch-like [Apis mellifera]	Nurse	DEEssPHEKEESFPLSSSQAK	18	19.11		0.98	0.99		S4 Phospho	S5 Phospho		123.6	32.17	2	2506.98	836.662	3	-0.0155	-6.2	1037	1057
gi|571525698	microtubule-associated protein futsch-like [Apis mellifera]	Nurse	RISSDsLDMPLLEQQDsERPSNEDDRSDGVTSDNSLEHR	16.25	15.01		0.98	0.97		S6 Phospho	S17 Phospho		50.94	14	2	4588.93	1530.65	3	-0.0139	-3.04	2642	2680
gi|571525698	microtubule-associated protein futsch-like [Apis mellifera]	Nurse	LSSLDGSTDHEQEsGtKSSEDISVIESTR	21.6	15.01		0.98	0.92		S14 Phospho	T16 Phospho		164.18	43.18	2	3253.35	1085.46	3	-0.00825	-2.53	1286	1314
gi|571525698	microtubule-associated protein futsch-like [Apis mellifera]	Nurse	SADRQsPDSDsFEMVDKPDIIDDFVVIEEVGR	14.06	0		0.98	0.49		S6 Phospho	S11 Phospho		169.45	64.57	2	3769.61	1257.53	3	-0.0337	-8.95	2182	2213
gi|571525698	microtubule-associated protein futsch-like [Apis mellifera]	Nurse	LSsLDGsTDHEQESGTK	17.98	0		0.98	0.34		S3 Phospho	S7 Phospho		125.26	39.1	2	1949.73	975.867	2	-0.0101	-5.18	1286	1302
gi|571525698	microtubule-associated protein futsch-like [Apis mellifera]	Nurse	VLEILEPGMDSQSREDsVDVPsLEMDEHKISEQTSR	13.29	26.23		0.97	1		S17 Phospho	S22 Phospho		124.5	41.46	2	4244.85	1415.95	3	-0.0214	-5.05	1124	1159
gi|571525698	microtubule-associated protein futsch-like [Apis mellifera]	Nurse	SADRQSPDsDsFEMVDKPDIIDDFVVIEEVGREAEEYDSEGK	16.25	14.06		0.96	0.94		S9 Phospho	S11 Phospho		39.12	26.87	2	4907.06	1636.68	3	-0.0298	-6.08	2182	2223
gi|571525698	microtubule-associated protein futsch-like [Apis mellifera]	Nurse	RIsSDsLDMPLLEQQDSERPSNEDDR	0	13.28		0.51	0.98		S3 Phospho	S6 Phospho		90.67	45.51	2	3191.31	1064.77	3	-0.0163	-5.12	2642	2667
gi|571525698	microtubule-associated protein futsch-like [Apis mellifera]	Nurse	VLEILEPGMDsQSREDsVDVPSLEMDEHK	0	15.01		0.44	0.98		S11 Phospho	S17 Phospho		24.63	16.49	2	3443.45	1148.82	3	-0.01	-2.92	1124	1152
gi|571525698	microtubule-associated protein futsch-like [Apis mellifera]	Nurse	RADsFEIEsPPLVsPKPK	1000	1000	1000	1	1	1	S4 Phospho	S9 Phospho	S14 Phospho	90.83	34.76	2	2235.96	746.324	3	-0.0138	-6.17	1221	1238
gi|571525698	microtubule-associated protein futsch-like [Apis mellifera]	Nurse	ADsFEIEsPPLVSPKPK	157.34	95.96		1	1		S3 Phospho	S8 Phospho		164.29	39.46	2	1999.89	1000.95	2	-0.00684	-3.42	1222	1238
gi|571525698	microtubule-associated protein futsch-like [Apis mellifera]	Nurse	SLESQLKKEsPTETLEEK	27.22			1			S10 Phospho			197.02	62.28	2	2155.03	1078.52	2	-0.00892	-4.14	740	757
gi|571525698	microtubule-associated protein futsch-like [Apis mellifera]	Nurse	AREEEDLLEHEsPENK	1 000			1			S12 Phospho			175.19	41.76	2	2003.85	1002.93	2	-0.01	-4.99	2459	2474
gi|571525698	microtubule-associated protein futsch-like [Apis mellifera]	Nurse	TTLDFPSLSSDsLNNVR	17.98			1			S12 Phospho			157.97	49.41	2	1944.88	973.444	2	-0.0103	-5.29	2608	2624
gi|571525698	microtubule-associated protein futsch-like [Apis mellifera]	Nurse	AREEEDLLEHEsPENKYK	50.13			1			S12 Phospho			140.93	56.68	2	2295.01	574.756	4	-0.0121	-5.28	2459	2476
gi|571525698	microtubule-associated protein futsch-like [Apis mellifera]	Nurse	LEIDKESIAEKEDIsPTTR	29.65			1			S15 Phospho			145.79	36.7	2	2253.08	1127.54	2	-0.0125	-5.54	586	604
gi|571525698	microtubule-associated protein futsch-like [Apis mellifera]	Nurse	GVDFATSTSTTGTGAsPVR	42.74			1			S16 Phospho			188.7	32.4	2	1890.84	946.421	2	-0.0101	-5.34	2044	2062
gi|571525698	microtubule-associated protein futsch-like [Apis mellifera]	Nurse	SSEMIFPQVLEAAALEEsPAKDAK	77.82			1			S18 Phospho			107.55	39.51	2	2640.24	1321.13	2	-0.000298	-0.113	2020	2043
gi|571525698	microtubule-associated protein futsch-like [Apis mellifera]	Nurse	FTVIPVSEQDFENELVENKLDVscQELVDTLQR	21.29			1			S23 Phospho			56.95	24.92	2	3972.87	1325.29	3	-0.0142	-3.59	1329	1361
gi|571525698	microtubule-associated protein futsch-like [Apis mellifera]	Nurse	KLsDEEGVTTQEAGSSVSR	109.22			1			S3 Phospho			236.71	52.43	2	2058.91	1030.46	2	-0.0139	-6.75	802	820
gi|571525698	microtubule-associated protein futsch-like [Apis mellifera]	Nurse	KEsPTETLEEK	32.28			1			S3 Phospho			110.21	27.42	2	1369.6	685.804	2	-0.00924	-6.74	747	757
gi|571525698	microtubule-associated protein futsch-like [Apis mellifera]	Nurse	KKsLESQLK	62.49			1			S3 Phospho			142.25	28.45	2	1139.6	570.801	2	-0.00852	-7.47	738	746
gi|571525698	microtubule-associated protein futsch-like [Apis mellifera]	Nurse	FRSsLQEESLEK	34.89			1			S4 Phospho			187.39	30.65	2	1531.69	766.85	2	-0.00742	-4.84	1010	1021
gi|571525698	microtubule-associated protein futsch-like [Apis mellifera]	Nurse	ERLSsLDGSTDHEQESGTK	20.98			1			S5 Phospho			183.4	53.8	2	2154.91	1078.46	2	-0.00842	-3.91	1284	1302
gi|571525698	microtubule-associated protein futsch-like [Apis mellifera]	Nurse	SSLQEEsLEKSSTR	67.35			1			S7 Phospho			145.96	41.49	2	1659.74	830.871	2	-0.00822	-4.95	1012	1025
gi|571525698	microtubule-associated protein futsch-like [Apis mellifera]	Nurse	ESAEMDsFER	31.7			1			S7 Phospho			69.48	22.42	2	1279.44	640.725	2	-0.00778	-6.07	1166	1175
gi|571525698	microtubule-associated protein futsch-like [Apis mellifera]	Nurse	EDSVDVPsLEMDEHKISEQTSR	27.72			1			S8 Phospho			132.3	35.61	2	2610.12	871.039	3	-0.021	-8.03	1138	1159
gi|571525698	microtubule-associated protein futsch-like [Apis mellifera]	Nurse	LQPESIPNDLPFLYTPAYPAAEQtHESDTEAVKRESPVDK	32.23			1			T24 Phospho			81.09	17.27	2	4562.15	1141.54	4	-0.0154	-3.37	1700	1739
gi|571525698	microtubule-associated protein futsch-like [Apis mellifera]	Nurse	ESLEAAKQDLIEELSENSETVIQIKDsPSEFR	17.99			0.99			S27 Phospho			68.35	26.48	2	3713.76	1238.92	3	-0.0121	-3.27	1666	1697
gi|571525698	microtubule-associated protein futsch-like [Apis mellifera]	Nurse	DITISPStVSEDTNIDYSLVQESSHPIGGSQR	16.25			0.99			T8 Phospho			132.73	35.35	2	3511.6	1171.54	3	-0.0112	-3.2	1181	1212
gi|571525698	microtubule-associated protein futsch-like [Apis mellifera]	Nurse	ISsDSLDMPLLEQQDSERPSNEDDRSDGVTSDNSLEHR	17.22			0.96			S3 Phospho			99.22	43.83	2	4352.86	1089.22	4	-0.0142	-3.26	2643	2680
gi|571525702	uncharacterized protein LOC102654949 [Apis mellifera]	Nurse	IVNTPFQTEtDLEDLEGEDEVQsPIHLKPR	18.19	64		0.97	1		T10 Phospho	S23 Phospho		101.81	26.71	2	3608.63	903.167	4	0.00588	1.63	187	216
gi|571525751	protein cappuccino [Apis mellifera]	Nurse	VEPSSSSSVsPLFER	20.45			0.96			S10 Phospho			164.54	27.61	2	1686.75	844.378	2	-0.00924	-5.47	279	293
gi|571525756	LOW QUALITY PROTEIN uncharacterized protein LOC408779 [Apis mellifera]	Nurse	sLKRsLER	1000	1000		1	1		S1 Phospho	S5 Phospho		29.51	12.13	2	1147.52	574.762	2	-0.00616	-5.36	1571	1578
gi|571525756	LOW QUALITY PROTEIN uncharacterized protein LOC408779 [Apis mellifera]	Nurse	KIsLPEAVFK	1000			1			S3 Phospho			168.91	45.84	2	1210.64	606.323	2	-0.00602	-4.97	4605	4614
gi|571525756	LOW QUALITY PROTEIN uncharacterized protein LOC408779 [Apis mellifera]	Nurse	SLsIPGLYK	39.68			1			S3 Phospho			116.03	21.98	2	1056.53	529.268	2	-0.00542	-5.12	2674	2682
gi|571525756	LOW QUALITY PROTEIN uncharacterized protein LOC408779 [Apis mellifera]	Nurse	RKIsLPEAVFK	1000			1			S4 Phospho			68.56	36.3	2	1366.74	456.584	3	-0.00927	-6.78	4604	4614
gi|571525756	LOW QUALITY PROTEIN uncharacterized protein LOC408779 [Apis mellifera]	Nurse	SKPsPTSTLQR	40.2			1			S4 Phospho			110.31	32.39	2	1280.61	641.311	2	-0.00648	-5.05	8007	8017
gi|571525756	LOW QUALITY PROTEIN uncharacterized protein LOC408779 [Apis mellifera]	Nurse	VEDNTSsFEAMDVDMVDNAVPFDDDVPR	17.99			1			S7 Phospho			76.71	17.52	2	3208.29	1070.43	3	-0.0196	-6.12	2111	2138
gi|571525756	LOW QUALITY PROTEIN uncharacterized protein LOC408779 [Apis mellifera]	Nurse	SRVEAEEsKGLEK	41.81			1			S8 Phospho			60.89	11.84	2	1540.71	771.36	2	-0.0084	-5.45	3141	3153
gi|571525756	LOW QUALITY PROTEIN uncharacterized protein LOC408779 [Apis mellifera]	Nurse	ERtPDSLPHIGPR	39.72			1			T3 Phospho			92	31.78	2	1553.74	518.916	3	-0.0108	-6.94	7728	7740
gi|571525782	E3 ubiquitin-protein ligase HECTD1-like [Apis mellifera]	Nurse	RQFsALIPAFDPRPGR	1000			1			S4 Phospho			109.64	29.01	2	1906.96	636.657	3	-0.01	-5.27	1807	1822
gi|571525993	protein croquemort isoform X1 [Apis mellifera]	Nurse	ATSIAIDKsVK	41.57			1			S9 Phospho			55.56	31.07	2	1211.62	606.814	2	-0.00392	-3.23	511	521
gi|571526129	focal adhesion kinase 1 isoform X1 [Apis mellifera]	Nurse	LSIATSGDESAsPPVPR	36.69			1			S12 Phospho			166.89	47.85	2	1762.81	882.414	2	-0.00162	-0.917	1404	1420
gi|571526129	focal adhesion kinase 1 isoform X1 [Apis mellifera]	Nurse	YRQDGSNsPEKNVSK	39.54			1			S8 Phospho			144.79	52.46	2	1787.78	596.934	3	-0.0055	-3.08	422	436
gi|571526129	focal adhesion kinase 1 isoform X1 [Apis mellifera]	Nurse	SVTQsPSHEQHGANTGSIGSDK	20.98			0.98			S5 Phospho			212.06	44.73	2	2302.98	1152.49	2	-0.0083	-3.6	1421	1442
gi|571526210	activated RNA polymerase II transcriptional coactivator p15 isoform X2 [Apis mellifera]	Nurse	EYVSTDDDssDEGMKPK	16.25	16.25		0.99	0.99		S9 Phospho	S10 Phospho		101.01	41.42	2	2061.72	1031.86	2	-0.0117	-5.67	6	22
gi|571526210	activated RNA polymerase II transcriptional coactivator p15 isoform X2 [Apis mellifera]	Nurse	SKEYVSTDDDssDEGMKPK	31.56	29.24		1	1		S11 Phospho	S12 Phospho		174.4	47.71	2	2276.84	1139.42	2	-0.0158	-6.95	4	22
gi|571526344	heterogeneous nuclear ribonucleoprotein R-like isoform X11 [Apis mellifera]	Nurse	SGGsPSHPSMmGGPMPVR	15.28	0		0.97	0.48		S4 Phospho	M11 Oxidation (M)		123.96	43.16	2	1863.75	932.877	2	-0.00778	-4.17	435	452
gi|571526344	heterogeneous nuclear ribonucleoprotein R-like isoform X11 [Apis mellifera]	Nurse	SGGsPSHPSMMGGPMPVRGPGQGPR	35.84			1			S4 Phospho			124.56	69.19	2	2497.08	625.275	4	-0.0144	-5.77	435	459
gi|571526344	heterogeneous nuclear ribonucleoprotein R-like isoform X11 [Apis mellifera]	Nurse	NFRGsWGPAAVR	1000			1			S5 Phospho			53.94	28.44	2	1396.64	699.325	2	-0.00586	-4.19	598	609
gi|571526466	LOW QUALITY PROTEIN: uncharacterized protein LOC552731 [Apis mellifera]	Nurse	MMPLTGNSPIsPPFVR	36.24			1			S11 Phospho			111.8	34.22	2	1822.85	912.43	2	-0.00622	-3.41	754	769
gi|571526645	sorting nexin-2-like [Apis mellifera]	Nurse	NFsVIRR	1000			1			S3 Phospho			28.71	12.28	2	970.475	486.242	2	-0.00628	-6.46	163	169
gi|571526645	sorting nexin-2-like [Apis mellifera]	Nurse	RFsDFLGLHDK	1000			1			S3 Phospho			116.27	28.9	2	1413.64	472.221	3	-0.00552	-3.9	169	179
gi|571526744	ribosome-binding protein 1 [Apis mellifera]	Nurse	ENLQQIGQSESVVNKsPKEtPTK	14.06	17.99		0.98	0.99		S16 Phospho	T20 Phospho		68.54	36.88	2	2700.24	901.085	3	-0.00963	-3.56	118	140
gi|571526744	ribosome-binding protein 1 [Apis mellifera]	Nurse	ENLQQIGQSESVVNKsPK	58.64			1			S16 Phospho			155.32	40.06	2	2063.99	689.001	3	-0.0105	-5.1	118	135
gi|571527094	uncharacterized protein LOC409781 isoform X1 [Apis mellifera]	Nurse	RcIDVSTStPTTLTQIMK	34.89			1			T9 Phospho			199.33	55.47	2	2131.01	1066.51	2	-0.0059	-2.77	54	71
gi|571527094	uncharacterized protein LOC409781 isoform X1 [Apis mellifera]	Nurse	QQALLKEPPEIsWENTLGAPDGVPFDDDTKELLR	15.01			0.99			S12 Phospho			35.22	14.98	2	3900.88	1301.29	3	-0.0251	-6.43	20	53
gi|571527167	oxidation resistance protein 1-like isoform X10 [Apis mellifera]	Nurse	RSsVGTFIR	23.98			1			S3 Phospho			64.76	22.8	2	1101.53	551.771	2	-0.00634	-5.75	780	788
gi|571527532	dentin sialophosphoprotein-like [Apis mellifera]	Nurse	SKPFAISTTDENLLDLPKtPTStPR	22.09	0		0.99	0.34		T19 Phospho	T23 Phospho		110.82	31.53	2	2888.36	963.789	3	-0.016	-5.55	595	619
gi|571527600	dnaJ protein homolog 1-like [Apis mellifera]	Nurse	VFsFHDDDMDIDDPLGLGVGPQR	1000			1			S3 Phospho			211.82	63.93	2	2624.13	1313.07	2	-0.0093	-3.54	122	144
gi|571527600	dnaJ protein homolog 1-like [Apis mellifera]	Nurse	SHsFNFVGPNSGR	43.2			1			S3 Phospho			157.22	44.27	2	1484.62	743.313	2	-0.00892	-6	154	166
gi|571527612	kinesin 4A isoform X3 [Apis mellifera]	Nurse	VPSAPGsLKGLVLtR	17.99	13.66		0.99	0.98		S7 Phospho	T14 Phospho		25.54	13.55	2	1653.83	827.917	2	-0.00698	-4.22	1044	1058
gi|571527612	kinesin 4A isoform X3 [Apis mellifera]	Nurse	DRDLLSLTNNHHNTMNYsPPSSR	19.23			1			S18 Phospho			192.78	49.69	2	2748.21	688.058	4	-0.00836	-3.04	965	987
gi|571527612	kinesin 4A isoform X3 [Apis mellifera]	Nurse	SHGNItGGSPTLSR	16.24			0.95			T6 Phospho			153.01	31.93	2	1462.66	732.332	2	-0.0081	-5.53	1059	1072
gi|571528215	transmembrane protein 245-like [Apis mellifera]	Nurse	LQSSNsMSLR	17			0.96			S6 Phospho			96.85	26.96	2	1201.52	601.764	2	-0.0045	-3.74	332	341
gi|571528227	protein arginine N-methyltransferase 8 [Apis mellifera]	Nurse	ESIsVDDMTSR	36.69			1			S4 Phospho			104.54	35.4	2	1318.51	660.261	2	-0.0048	-3.64	63	73
gi|571528324	LOW QUALITY PROTEIN calcium-independent protein kinase C-like [Apis mellifera]	Nurse	EDPVLtPEDPDELSYINQEEFQGFsFVNKDFNPAR	24.81	0		1	0.33		T6 Phospho	S25 Phospho		143.32	29.99	2	4245.81	1416.28	3	-0.00975	-2.3	691	725
gi|571528324	LOW QUALITY PROTEIN calcium-independent protein kinase C-like [Apis mellifera]	Nurse	AMAEILSTMNIsPDK	25.59			0.99			S12 Phospho			99.87	32.5	2	1699.76	850.882	2	-0.00822	-4.83	312	326
gi|571528324	LOW QUALITY PROTEIN calcium-independent protein kinase C-like [Apis mellifera]	Nurse	AMAEILSTMNIsPDKQIK	17.03			0.96			S12 Phospho			146.53	33.14	2	2068.99	1035.5	2	-0.0101	-4.88	312	329
gi|571528328	ral GTPase-activating protein subunit alpha-1-like [Apis mellifera]	Nurse	KGsVDQDNNTVSKENVSDHPMR	82.37			1			S3 Phospho			204.02	59.85	2	2536.1	846.37	3	-0.0145	-5.73	698	719
gi|571528328	ral GTPase-activating protein subunit alpha-1-like [Apis mellifera]	Nurse	AAsTGSVQPPR	19.22			0.99			S3 Phospho			75.94	33.97	2	1149.52	575.761	2	-0.012	-10.4	687	697
gi|571528328	ral GTPase-activating protein subunit alpha-1-like [Apis mellifera]	Nurse	SAsDNTIYNGK	17.47			0.97			S3 Phospho			101.9	33.4	2	1248.5	625.255	2	-0.0081	-6.48	730	740
gi|571529071	uncharacterized protein LOC100576683 [Apis mellifera]	Nurse	MsVPEIR	1 000			1			S2 Phospho			93.26	19.21	2	910.398	456.204	2	-0.0064	-7.02	1036	1042
gi|571529071	uncharacterized protein LOC100576683 [Apis mellifera]	Nurse	DRFsIPELETQNDLK	91.01			1			S4 Phospho			243.45	49.14	2	1883.87	942.939	2	-0.004	-2.12	902	916
gi|571529071	uncharacterized protein LOC100576683 [Apis mellifera]	Nurse	QRFsLDSQLTGR	53.7			1			S4 Phospho			111.88	35.86	2	1486.69	744.351	2	-0.00696	-4.68	925	936
gi|571529071	uncharacterized protein LOC100576683 [Apis mellifera]	Nurse	ERMsVPEIR	1000			1			S4 Phospho			76.03	34.19	2	1195.54	598.776	2	-0.00636	-5.31	1034	1042
gi|571529071	uncharacterized protein LOC100576683 [Apis mellifera]	Nurse	DRFsIPELETQNDLKLLIAGTPK	49.03			1			S4 Phospho			129.38	35.55	2	2677.37	893.461	3	-0.013	-4.85	902	924
gi|571529071	uncharacterized protein LOC100576683 [Apis mellifera]	Nurse	QRHsITGNLR	20.98			1			S4 Phospho			70.96	24.55	2	1260.61	631.308	2	-0.0094	-7.45	1056	1065
gi|571529071	uncharacterized protein LOC100576683 [Apis mellifera]	Nurse	SLSsDDVSATK	35.92			1			S4 Phospho			149.43	37.61	2	1188.49	595.251	2	-0.00524	-4.4	24	34
gi|571529071	uncharacterized protein LOC100576683 [Apis mellifera]	Nurse	YLESEsPKGGRK	29.38			1			S6 Phospho			66.85	27.13	2	1429.66	715.833	2	-0.01	-7.01	1201	1212
gi|571529071	uncharacterized protein LOC100576683 [Apis mellifera]	Nurse	LLPIASsPINEHQQIK	28.23			1			S7 Phospho			111.51	36.78	2	1866.96	623.324	3	-0.0105	-5.62	945	960
gi|571529071	uncharacterized protein LOC100576683 [Apis mellifera]	Nurse	FNRDRFsIPELETQNDLK	63.39			1			S7 Phospho			121.54	38.83	2	2301.08	768.03	3	-0.0129	-5.6	899	916
gi|571529071	uncharacterized protein LOC100576683 [Apis mellifera]	Nurse	RKSsLESMESEK	14.98			0.97			S4 Phospho			115.57	25.03	2	1489.65	745.827	2	-0.0099	-6.64	1228	1239
gi|571529116	pre-mRNA-processing factor 39-like [Apis mellifera]	Nurse	VALsTETDPGDNKQEIKPAsPK	16.24	47.96		0.98	1		S4 Phospho	S20 Phospho		70.96	33.34	2	2484.12	829.044	3	-0.0103	-4.16	311	332
gi|571529116	pre-mRNA-processing factor 39-like [Apis mellifera]	Nurse	KLNAEGEYDPSSPtsENNDETPAKK	15.01	29.88		0.94	1		T14 Phospho	S15 Phospho		179.19	45.77	2	2880.17	961.06	3	-0.0179	-6.22	286	310
gi|571529116	pre-mRNA-processing factor 39-like [Apis mellifera]	Nurse	KTEPDTEAVsEDELPTEAATK	39.1			1			S10 Phospho			147.02	51.73	2	2340.03	781.013	3	-0.0094	-4.02	203	223
gi|571529116	pre-mRNA-processing factor 39-like [Apis mellifera]	Nurse	EQMDMEGQDIsNDETNQR	77.52			1			S11 Phospho			149.79	60.73	2	2218.81	1110.41	2	-0.0173	-7.79	94	111
gi|571529116	pre-mRNA-processing factor 39-like [Apis mellifera]	Nurse	KVALSTETDPGDNKQEIKPAsPK	46.93			1			S21 Phospho			95.63	48.53	2	2532.25	634.067	4	-0.00912	-3.6	310	332
gi|571529133	synaptosomal-associated protein 25-like isoform X2 [Apis mellifera]	Nurse	GAsFKEDEGTWKGNDDGK	120.33			1			S3 Phospho			216.68	59.16	2	2019.82	1010.91	2	-0.0132	-6.54	103	120
gi|571529133	synaptosomal-associated protein 25-like isoform X2 [Apis mellifera]	Nurse	GAsFKEDEGTWK	34.02			1			S3 Phospho			96.93	39.08	2	1433.59	717.796	2	-0.00982	-6.84	103	114
gi|571529260	NACHT and WD repeat domain-containing protein 1-like isoform X1 [Apis mellifera]	Nurse	SFsVEEtPKKETPFQSRPR	13.27	18.76		0.95	0.99		S3 Phospho	T7 Phospho		55.29	30.95	2	2409.08	804.03	3	-0.00885	-3.67	584	602
gi|571529260	NACHT and WD repeat domain-containing protein 1-like isoform X1 [Apis mellifera]	Nurse	QsPPARPR	1 000			1			S2 Phospho			62.72	15.04	2	987.465	494.737	2	-0.0071	-7.18	1485	1492
gi|571529260	NACHT and WD repeat domain-containing protein 1-like isoform X1 [Apis mellifera]	Nurse	EVsLDSDTWHRK	43.41			1			S3 Phospho			101.95	26.3	2	1551.67	518.229	3	-0.0085	-5.48	1409	1420
gi|571529260	NACHT and WD repeat domain-containing protein 1-like isoform X1 [Apis mellifera]	Nurse	EVsLDSDTWHR	36.24			1			S3 Phospho			67.37	13.58	2	1423.58	712.793	2	-0.00742	-5.21	1409	1419
gi|571529260	NACHT and WD repeat domain-containing protein 1-like isoform X1 [Apis mellifera]	Nurse	SFsVEETPKK	39.68			1			S3 Phospho			127.69	27.75	2	1230.55	616.281	2	-0.00658	-5.34	584	593
gi|571529260	NACHT and WD repeat domain-containing protein 1-like isoform X1 [Apis mellifera]	Nurse	VGLTSSPSGLGPEQAALAQSQHFDQLEALWNKQsPPARPR	29.76			1			S34 Phospho			117.82	35.45	2	4348.14	870.631	5	-0.0222	-5.11	1453	1492
gi|571529260	NACHT and WD repeat domain-containing protein 1-like isoform X1 [Apis mellifera]	Nurse	KEVsLDSDTWHRK	67.98			1			S4 Phospho			135.93	43.13	2	1679.77	840.887	2	-0.0077	-4.58	1408	1420
gi|571529260	NACHT and WD repeat domain-containing protein 1-like isoform X1 [Apis mellifera]	Nurse	KEVsLDSDTWHR	50.53			1			S4 Phospho			133.22	50.29	2	1551.67	518.229	3	-0.00753	-4.85	1408	1419
gi|571529260	NACHT and WD repeat domain-containing protein 1-like isoform X1 [Apis mellifera]	Nurse	QSSLQATRIsDSEEEGVPD	25.48			0.99			S10 Phospho			65.86	20.23	2	2126.9	1064.45	2	-0.0091	-4.28	1501	1519
gi|571529260	NACHT and WD repeat domain-containing protein 1-like isoform X1 [Apis mellifera]	Nurse	SSsAESLHPHTAPIScLDISR	20.98			0.98			S3 Phospho			181.3	39.67	2	2344.05	1173.03	2	-0.00217	-0.926	1040	1060
gi|571529446	general transcriptional corepressor trfA-like isoform X2 [Apis mellifera]	Nurse	KMsAQNVMASISR	143.11			1			S3 Phospho			165.3	30.65	2	1501.68	751.84	2	-0.0137	-9.12	6	18
gi|571529725	protein unc-79 homolog isoform X1 [Apis mellifera]	Nurse	IVDESAEEHGRKsPEASR	36.07			1			S13 Phospho			122.98	43.45	2	2075.93	519.987	4	-0.00912	-4.39	425	442
gi|571529725	protein unc-79 homolog isoform X1 [Apis mellifera]	Nurse	DVSQPSLGVDHELMAMGDMNAEsPPMR	29.68			1			S23 Phospho			73.76	41.02	2	2993.24	998.751	3	-0.0127	-4.26	1116	1142
gi|571529725	protein unc-79 homolog isoform X1 [Apis mellifera]	Nurse	SRDVSQPSLGVDHELMAMGDMNAEsPPMR	144.55			1			S25 Phospho			194.5	52.45	2	3236.38	1079.79	3	-0.0343	-10.6	1114	1142
gi|571529725	protein unc-79 homolog isoform X1 [Apis mellifera]	Nurse	QVALEsPPPAIESSDYPVR	157.15			1			S6 Phospho			203.97	35.17	2	2134	1068	2	-0.0099	-4.64	1616	1634
gi|571529725	protein unc-79 homolog isoform X1 [Apis mellifera]	Nurse	TMsAPASMIPR	20.45			0.99			S3 Phospho			137.65	46.67	2	1240.53	621.272	2	-0.00648	-5.22	848	858
gi|571529725	protein unc-79 homolog isoform X1 [Apis mellifera]	Nurse	KDsITGHDGPLTR	15.01			0.97			S3 Phospho			145.6	34.16	2	1475.68	492.896	3	-0.0125	-8.49	1656	1668
gi|571529830	solute carrier family 12 member 7-like isoform X5 [Apis mellifera]	Nurse	EGNEEETKLIGGsPK	117.95			1			S13 Phospho			175.43	43.8	2	1666.75	834.375	2	-0.0097	-5.82	997	1011
gi|571529830	solute carrier family 12 member 7-like isoform X5 [Apis mellifera]	Nurse	MEAGDGGGAGGDGDsMVGGGNSEK	41.43			1			S15 Phospho			31.01	16.05	2	2190.78	731.265	3	-0.0106	-4.85	21	44
gi|571529830	solute carrier family 12 member 7-like isoform X5 [Apis mellifera]	Nurse	MEAGDGGGAGGDGDsMVGGGNSEKK	109.55			1			S15 Phospho			146.32	63.45	2	2318.88	773.964	3	-0.01	-4.33	21	45
gi|571529830	solute carrier family 12 member 7-like isoform X5 [Apis mellifera]	Nurse	EGEADVNDGGEEAKEGNEEETKLIGGsPK	55.93			1			S27 Phospho			94.8	29.25	2	3067.31	1023.44	3	-0.0214	-6.99	983	1011
gi|571529830	solute carrier family 12 member 7-like isoform X5 [Apis mellifera]	Nurse	KTDsPESKKPTITPDEGNVR	42.24			1			S4 Phospho			245.77	48.5	2	2278.08	1140.05	2	-0.00877	-3.85	1029	1048
gi|571529830	solute carrier family 12 member 7-like isoform X5 [Apis mellifera]	Nurse	LIGGsPKQENK	1000			1			S5 Phospho			92.69	29.36	2	1249.61	625.807	2	-0.00902	-7.21	1005	1015
gi|571529830	solute carrier family 12 member 7-like isoform X5 [Apis mellifera]	Nurse	LIGGsPKQENKENTEK	169.09			1			S5 Phospho			179.76	37.94	2	1850.88	926.441	2	-0.011	-5.95	1005	1020
gi|571529830	solute carrier family 12 member 7-like isoform X5 [Apis mellifera]	Nurse	LIGGsPK	1000			1			S5 Phospho			64.54	19.64	2	750.368	376.189	2	-0.00544	-7.24	1005	1011
gi|571529830	solute carrier family 12 member 7-like isoform X5 [Apis mellifera]	Nurse	TMPDGsPARMEAGDGGGAGGDGDSMVGGGNSEK	24.97			1			S6 Phospho			180.29	52.38	2	3103.19	1035.41	3	0.000753	0.243	12	44
gi|571529830	solute carrier family 12 member 7-like isoform X5 [Apis mellifera]	Nurse	TMPDGsPAR	51.24			1			S6 Phospho			68.34	34.49	2	1010.39	506.2	2	-0.00458	-4.53	12	20
gi|571529830	solute carrier family 12 member 7-like isoform X5 [Apis mellifera]	Nurse	TMPDGsPARMEAGDGGGAGGDGDSMVGGGNSEKK	27.44			1			S6 Phospho			155.89	39.39	2	3231.29	1078.1	3	-0.0238	-7.38	12	45
gi|571529830	solute carrier family 12 member 7-like isoform X5 [Apis mellifera]	Nurse	MEAGDGGGAGGDGDsMVGGGNSEKKNTEYETNLFLYSEEMEVRPR	20.31			0.99			S15 Phospho			86.09	18.84	2	4820.03	1206.01	4	-0.019	-3.94	21	65
gi|571529830	solute carrier family 12 member 7-like isoform X5 [Apis mellifera]	Nurse	TDsPESKKPTITPDEGNVRR	14.51			0.97			S3 Phospho			161.68	34.09	2	2306.09	577.526	4	-0.0184	-7.97	1030	1049
gi|571529830	solute carrier family 12 member 7-like isoform X5 [Apis mellifera]	Nurse	TDsPESKKPTITPDEGNVR	13.85			0.96			S3 Phospho			140.31	48.9	2	2149.99	717.668	3	-0.00892	-4.15	1030	1048
gi|571529833	solute carrier family 12 member 7-like isoform X6 [Apis mellifera]	Nurse	EQLVEGDGGGAGGDGDsMVGGGNSEK	55.43			1			S17 Phospho			48.08	33.74	2	2457.96	1229.98	2	-0.0087	-3.54	15	40
gi|571529833	solute carrier family 12 member 7-like isoform X6 [Apis mellifera]	Nurse	KEQLVEGDGGGAGGDGDsMVGGGNSEK	45.98			1			S18 Phospho			37.01	29.98	2	2586.05	863.02	3	-0.016	-6.2	14	40
gi|571529938	neuroglian isoform X4 [Apis mellifera]	Nurse	AsLASSSHQDGKHPEsDTDSMAEYGEGDTEGMNEDGSFIGQYGR	0	24.46		0.15	0.99		S2 Phospho	S16 Phospho		60.55	20.63	2	4808.84	1603.94	3	-0.0401	-8.33	1197	1240
gi|571530719	autophagy-related protein 2 homolog B [Apis mellifera]	Nurse	VAsEEHEQKGVSGAVGGVLR	81.43			1			S3 Phospho			117.24	33.83	2	2088	697.004	3	-0.0115	-5.51	1957	1976
gi|571530719	autophagy-related protein 2 homolog B [Apis mellifera]	Nurse	HTQGWSTAsLDESDNKDEFLPMR	46.79			1			S9 Phospho			281.04	41.21	2	2743.16	915.387	3	-0.0208	-7.6	406	428
gi|571530755	histone deacetylase complex subunit SAP30 homolog isoform X1 [Apis mellifera]	Nurse	RKDsEEDsGETDNDLPEVDLFQLQVGTLR	22.48	13.28		0.99	0.96		S4 Phospho	S8 Phospho		135.05	50.73	2	3464.5	1155.85	3	0.011	3.16	84	112
gi|571530871	splicing factor 1-like isoform X1 [Apis mellifera]	Nurse	TGDLGIPLNPEERsPsPEPIYSSDGKR	18.87	17.59		0.96	0.95		S14 Phospho	S16 Phospho		57.37	18.1	2	3070.37	1024.46	3	-0.00735	-2.39	32	58
gi|571530871	splicing factor 1-like isoform X1 [Apis mellifera]	Nurse	TGDLGIPLNPEERsPsPEPIYSSDGK	37.72	50.51		1	1		S14 Phospho	S16 Phospho		86.29	25.62	2	2914.27	972.429	3	-0.00243	-0.833	32	57
gi|571530875	WD repeat-containing protein 48-like isoform X1 [Apis mellifera]	Nurse	VLGAGsDSGSVAGAGNTVSGGSPAGDR	20.98			1			S6 Phospho			262.12	42.56	2	2382.05	1192.02	2	-0.0163	-6.84	600	626
gi|571530875	WD repeat-containing protein 48-like isoform X1 [Apis mellifera]	Nurse	TNtDSNADNSSLAEEKVELLcNDQVLDPSMDLR	15.58			0.95			T3 Phospho			58.04	15.71	2	3772.64	1258.56	3	0.00915	2.43	627	659
gi|571530959	high mobility group protein DSP1, partial [Apis mellifera]	Nurse	RYDAEMQNYtPPKGESK	20.98			0.99			T10 Phospho			190.57	51.53	2	2092.89	1047.45	2	-0.0141	-6.73	291	307
gi|571531308	uncharacterized protein LOC408865 [Apis mellifera]	Nurse	STHAYSTGHSLFSPsPsPVTSR	17.99	22.09		0.99	1		S15 Phospho	S17 Phospho		106.07	58.48	2	2462.03	821.679	3	-0.0163	-6.64	803	824
gi|571531308	uncharacterized protein LOC408865 [Apis mellifera]	Nurse	YFSsSRDsLHGAYVNR	16.24	0		0.98	0.34		S4 Phospho	S8 Phospho		90.71	36.02	2	2017.81	673.606	3	-0.0151	-7.49	215	230
gi|571531308	uncharacterized protein LOC408865 [Apis mellifera]	Nurse	LcHYDsGHELDEISVVGAAIR	38.36			1			S6 Phospho			219.37	46.61	2	2420.08	807.699	3	-0.00885	-3.65	50	70
gi|571531308	uncharacterized protein LOC408865 [Apis mellifera]	Nurse	GAPSRQsLLELVSGK	32.75			1			S7 Phospho			211.56	49.39	2	1620.82	811.417	2	-0.00584	-3.6	176	190
gi|571531308	uncharacterized protein LOC408865 [Apis mellifera]	Nurse	SIGSLSQHFFEsDEDEKYYGTcNGYVSQPGSK	16.41			0.99			S12 Phospho			150.21	52.79	2	3695.54	1232.85	3	-0.0244	-6.61	991	1022
gi|571531648	protein spire-like isoform X4 [Apis mellifera]	Nurse	TIALTALTGTTsLPHsRPQSR	13.28	27.33		0.83	0.99		S12 Phospho	S16 Phospho		99.69	23.92	2	2367.13	790.049	3	-0.01	-4.24	459	479
gi|571531648	protein spire-like isoform X4 [Apis mellifera]	Nurse	IPTEHFAHVPVVLLSPGLLLsPSSSEPDTSK	27.61			1			S21 Phospho			170.51	43.78	2	3333.69	1112.23	3	-0.0124	-3.73	626	656
gi|571531648	protein spire-like isoform X4 [Apis mellifera]	Nurse	SNGAAGsAPASPASR	40.94			1			S7 Phospho			107.36	21.74	2	1379.58	690.796	2	-0.00724	-5.24	662	676
gi|571531698	synaptic vesicle membrane protein VAT-1 homolog-like [Apis mellifera]	Nurse	IVLDPSLEPKPKPAtPAKGK	34.5			1			T15 Phospho			81.74	25.15	2	2165.19	542.301	4	-0.0136	-6.27	401	420
gi|571531698	synaptic vesicle membrane protein VAT-1 homolog-like [Apis mellifera]	Nurse	IVLDPSLEPKPKPAtPAK	64.58			1			T15 Phospho			85.78	32.15	2	1980.07	661.027	3	-0.0123	-6.22	401	418
gi|571531728	microtubule-associated protein futsch-like isoform X1 [Apis mellifera]	Nurse	SKsLGDILEIQR	22.23			1			S3 Phospho			159.08	28.41	2	1437.72	719.866	2	-0.00672	-4.67	310	321
gi|571532232	EH domain-containing protein 3 [Apis mellifera]	Nurse	EEsGKQDLFENVADGLKK	1000			1			S3 Phospho			58.9	16.45	2	2085.96	696.325	3	-0.00903	-4.33	400	417
gi|571532266	troponin T, skeletal muscle isoform X1 [Apis mellifera]	Nurse	WFGERPGKKPGDPEsPEGEEDVK	1 000			1			S15 Phospho			137.6	41.87	2	2649.17	884.063	3	-0.00885	-3.34	303	325
gi|571532266	troponin T, skeletal muscle isoform X1 [Apis mellifera]	Nurse	KPGDPEsPEGEEDVK	1000			1			S7 Phospho			92.33	25.92	2	1691.69	846.849	2	-0.0104	-6.15	311	325
gi|571532384	eye-specific diacylglycerol kinase isoform X1 [Apis mellifera]	Nurse	SKsVDIVLPTEAQTR	22.23			1			S3 Phospho			146.38	48.09	2	1722.86	862.431	2	-0.00978	-5.67	350	364
gi|571532438	ubiquitin-protein ligase E3A isoform X1 [Apis mellifera]	Nurse	NDsPLAALLDR	1000			1			S3 Phospho			144.18	35.05	2	1263.59	632.798	2	-0.00596	-4.71	173	183
gi|571532438	ubiquitin-protein ligase E3A isoform X1 [Apis mellifera]	Nurse	TVKNDsPLAALLDR	62.34			1			S6 Phospho			172.58	44.64	2	1591.8	796.903	2	-0.00696	-4.37	170	183
gi|571532938	calcium/calmodulin-dependent 3',5'-cyclic nucleotide phosphodiesterase 1C isoform X5 [Apis mellifera]	Nurse	ATRDDIAVSSPGAsPNVNATTScTGTTSSR	47.82			1			S14 Phospho			205.32	49.22	2	3060.35	1021.12	3	-0.0213	-6.97	17	46
gi|571532938	calcium/calmodulin-dependent 3',5'-cyclic nucleotide phosphodiesterase 1C isoform X5 [Apis mellifera]	Nurse	RGTGLSSASLGSALDsDGQQGHAVVTQK	64			1			S16 Phospho			197.31	64.54	2	2806.32	936.443	3	-0.0196	-7	183	210
gi|571532938	calcium/calmodulin-dependent 3',5'-cyclic nucleotide phosphodiesterase 1C isoform X5 [Apis mellifera]	Nurse	HGQVAsPPDRR	1000			1			S6 Phospho			92.27	36.69	2	1298.59	650.297	2	-0.00958	-7.37	6	16
gi|571532938	calcium/calmodulin-dependent 3',5'-cyclic nucleotide phosphodiesterase 1C isoform X5 [Apis mellifera]	Nurse	GTGLSSASLGSALDsDGQQGHAVVTQK	25.66			0.99			S15 Phospho			116.5	40.65	2	2650.22	884.41	3	-0.0178	-6.73	184	210
gi|571532938	calcium/calmodulin-dependent 3',5'-cyclic nucleotide phosphodiesterase 1C isoform X5 [Apis mellifera]	Nurse	LHNPSsPGR	14.98			0.97			S6 Phospho			77.36	25.03	2	1043.45	522.732	2	-0.00708	-6.78	47	55
gi|571532938	calcium/calmodulin-dependent 3',5'-cyclic nucleotide phosphodiesterase 1C isoform X5 [Apis mellifera]	Nurse	LHNPSsPGRNGQLSK	14.02			0.96			S6 Phospho			107.41	45.5	2	1670.79	836.398	2	-0.00768	-4.59	47	61
gi|571533018	probable phospholipid-transporting ATPase ID-like isoform X1 [Apis mellifera]	Nurse	SRQsQDILR	30.09			1			S4 Phospho			113.63	20.73	2	1181.56	591.782	2	-0.00702	-5.93	1355	1363
gi|571533068	dystrobrevin beta isoform X1 [Apis mellifera]	Nurse	STKsPPLPPGAVPSSR	26.31			1			S4 Phospho			139.85	33.77	2	1656.82	829.415	2	-0.00884	-5.33	523	538
gi|571533154	GRAM domain-containing protein 3-like isoform X1 [Apis mellifera]	Nurse	HFsQVAADER	1000			1			S3 Phospho			115.96	29.46	2	1238.51	620.258	2	-0.0077	-6.21	314	323
gi|571533194	zinc finger RNA-binding protein isoform X1 [Apis mellifera]	Nurse	DIQPVGQEYIEENKsEDGKIISFNcK	13.29			0.98			S15 Phospho			117.05	28.73	2	3119.42	1040.81	3	-0.00675	-2.16	409	434
gi|571533533	LOW QUALITY PROTEIN nucleosome assembly protein 1-like 1-like [Apis mellifera]	Nurse	RSEIVSGVYEPTDEQcVWEsDDDEEGLTNDLK	67.25			1			S20 Phospho			127.74	44.9	2	3793.58	1265.53	3	-0.025	-6.6	103	134
gi|571533533	LOW QUALITY PROTEIN nucleosome assembly protein 1-like 2-like [Apis mellifera]	Nurse	RSEIVSGVYEPTDEQcVWEsDDDEEGLTNDLKTK	27.2			1			S20 Phospho			119.03	56.56	2	4022.72	1341.92	3	0.00285	0.709	103	136
gi|571533533	LOW QUALITY PROTEIN nucleosome assembly protein 1-like 3-like [Apis mellifera]	Nurse	AGDNSEMEsVEDEDDNKAPELFAK	36.2			1			S9 Phospho			189.42	48.22	2	2719.08	907.364	3	-0.0161	-5.92	8	31
gi|571533992	probable serine/threonine-protein kinase dyrk2-like isoform X1 [Apis mellifera]	Nurse	VYTyLQSR	23.98			1			Y4 Phospho			126.74	34.41	2	1108.5	555.253	2	-0.00438	-3.95	914	921
gi|571534107	zinc finger CCCH domain-containing protein 13 isoform X1 [Apis mellifera]	Nurse	ETEAGGKssDDEDSRYDR	26.42	25.05		0.99	0.99		S8 Phospho	S9 Phospho		55.19	41.59	2	2175.76	1088.89	2	-0.0055	-2.53	802	819
gi|571534107	zinc finger CCCH domain-containing protein 13 isoform X1 [Apis mellifera]	Nurse	MNAGNGEAEADssGPEEDDKEVNLDNFMTLDSVGDVDEDEESPEK	20.98	0		1	0.5		S12 Phospho	S13 Phospho		82.41	30.69	2	4988.9	1663.97	3	-0.00915	-1.83	569	613
gi|571534107	zinc finger CCCH domain-containing protein 13 isoform X1 [Apis mellifera]	Nurse	MRSDsYQGGGSGSGSQR	20.98			1			S5 Phospho			176.97	30.66	2	1795.69	898.85	2	-0.011	-6.12	126	142
gi|571534107	zinc finger CCCH domain-containing protein 13 isoform X1 [Apis mellifera]	Nurse	AINAEFsDDDEEDDDNKSNWDDDDKPHER	24.46			1			S7 Phospho			109.48	38.99	2	3515.32	1172.78	3	-0.0151	-4.31	317	345
gi|571534107	zinc finger CCCH domain-containing protein 13 isoform X1 [Apis mellifera]	Nurse	ATGsEELPSR	14.04			0.96			S4 Phospho			68.09	35.4	2	1125.47	563.741	2	-0.00396	-3.51	417	426
gi|571534127	uncharacterized threonine-rich GPI-anchored glycoprotein PJ4664.02-like isoform X1 [Apis mellifera]	Nurse	IRDTILADWEDEsDEEISLNQNK	31.3			1			S13 Phospho			67.08	29.44	2	2812.24	938.418	3	-0.013	-4.64	292	314
gi|571534127	uncharacterized threonine-rich GPI-anchored glycoprotein PJ4664.02-like isoform X1 [Apis mellifera]	Nurse	KKtEEEVDINTSEVIQNVVNK	26.71			1			T3 Phospho			132.17	19.78	2	2495.22	832.744	3	-0.00855	-3.42	1187	1207
gi|571534141	probable isocitrate dehydrogenase [NAD] subunit alpha, mitochondrial-like [Apis mellifera]	Nurse	GPLMtPVGK	1000			1			T5 Phospho			90.06	32.23	2	978.461	490.236	2	-0.00402	-4.1	134	142
gi|571534225	uncharacterized protein LOC102653648 isoform X1 [Apis mellifera]	Nurse	SHsLPGGVRR	23.68			1			S3 Phospho			92.64	31.94	2	1144.55	382.522	3	-0.00888	-7.75	1097	1106
gi|571534225	uncharacterized protein LOC102653648 isoform X1 [Apis mellifera]	Nurse	EKsPEPVIQLPIDVGSFAK	137.57			1			S3 Phospho			146.61	46.4	2	2133.08	712.029	3	-0.0124	-5.79	456	474
gi|571534225	uncharacterized protein LOC102653648 isoform X1 [Apis mellifera]	Nurse	SHsLPGGVR	80.97			1			S3 Phospho			121.97	33.15	2	988.449	495.229	2	-0.00754	-7.62	1097	1105
gi|571534225	uncharacterized protein LOC102653648 isoform X1 [Apis mellifera]	Nurse	SQsPTFLR	22.23			1			S3 Phospho			105.13	28.33	2	1014.45	508.233	2	-0.00384	-3.78	589	596
gi|571534225	uncharacterized protein LOC102653648 isoform X1 [Apis mellifera]	Nurse	HQQsLEIPWTGSR	123.76			1			S4 Phospho			163.56	36.78	2	1617.73	809.868	2	-0.00952	-5.88	1480	1492
gi|571534225	uncharacterized protein LOC102653648 isoform X1 [Apis mellifera]	Nurse	SHQSQSLsDPEQSETEWSSGR	30.07			1			S8 Phospho			166.19	43.29	2	2440.98	814.661	3	-0.0178	-7.31	1173	1193
gi|571534225	uncharacterized protein LOC102653648 isoform X1 [Apis mellifera]	Nurse	STGsGSGGSSIFQTVGDIKR	16.24			0.95			S4 Phospho			243.87	41.3	2	2019.93	1010.97	2	-0.00818	-4.05	1329	1348
gi|571534241	LOW QUALITY PROTEIN protein unc-13 homolog A-like [Apis mellifera]	Nurse	sVPLVSELVLK	65.78			1			S1 Phospho			110.08	42.59	2	1262.69	632.349	2	-0.0061	-4.83	57	67
gi|571534241	LOW QUALITY PROTEIN protein unc-14 homolog A-like [Apis mellifera]	Nurse	RKsVPLVSELVLK	76.17			1			S3 Phospho			170.65	34.07	2	1546.88	774.447	2	-0.0062	-4	55	67
gi|571534265	gelsolin-related protein of 125 kDa-like [Apis mellifera]	Nurse	RKsAESIEAVFAR	20.57			1			S3 Phospho			123.47	32.41	2	1542.76	515.256	3	-0.0117	-7.6	82	94
gi|571534265	gelsolin-related protein of 125 kDa-like [Apis mellifera]	Nurse	IHSGsEPISR	20.98			0.99			S5 Phospho			103.64	29.43	2	1161.52	581.763	2	-0.00818	-7.03	164	173
gi|571534795	ankyrin repeat and SAM domain-containing protein 1A-like isoform X2 [Apis mellifera]	Nurse	RVQMMLPTsPTHYAQPPtPDHPPPSAMQAEK	0	44.81		0.06	1		S9 Phospho	T18 Phospho		125.82	28.95	2	3599.58	1200.87	3	0.0125	3.46	631	661
gi|571534795	ankyrin repeat and SAM domain-containing protein 1A-like isoform X2 [Apis mellifera]	Nurse	VQMMLPTSPtHYAQPPtPDHPPPSAMQAEK	0	20.36		0.25	0.99		T10 Phospho	T17 Phospho		61.92	20.1	2	3443.48	1148.83	3	-0.0253	-7.36	632	661
gi|571534840	JNK-interacting protein 3 isoform X1 [Apis mellifera]	Nurse	HEsPETEIPPPLVTPTsPTIEK	23.97	0		0.99	0.06		S3 Phospho	S17 Phospho		101.25	34.21	2	2558.16	853.723	3	-0.0126	-4.92	281	302
gi|571534840	JNK-interacting protein 3 isoform X1 [Apis mellifera]	Nurse	AAKsDDEEDVSLAQR	167.07			1			S4 Phospho			229.24	42.13	2	1712.73	857.366	2	-0.00866	-5.05	445	459
gi|571535095	hsc70-interacting protein 1-like [Apis mellifera]	Nurse	VNQQENNEsPSKQSEDANISK	39.54			1			S9 Phospho			162.05	31.48	2	2425.04	809.35	3	-0.0132	-5.45	49	69
gi|571535240	mediator of RNA polymerase II transcription subunit 13-like [Apis mellifera]	Nurse	HLPDIYPNMGsPQEEPIDDWSYVFKPAPIcK	25.38			1			S11 Phospho			99.58	28.09	2	3722.68	1241.9	3	-0.01	-2.7	772	802
gi|571535465	teneurin-a-like isoform X5 [Apis mellifera]	Nurse	MHLTNDTGRDsPPEPAPPEVPPR	21.6			1			S11 Phospho			132.65	41.38	2	2589.17	864.059	3	-0.0151	-5.85	198	220
gi|571535465	teneurin-a-like isoform X5 [Apis mellifera]	Nurse	QRsLEWR	1000			1			S3 Phospho			66.98	12.47	2	1053.48	527.742	2	-0.0068	-6.45	21	27
gi|571535656	uncharacterized protein LOC408874 isoform X1 [Apis mellifera]	Nurse	RDWDRLsPDHGQLQAK	1000			1			S7 Phospho			108.18	40.58	2	2000.92	667.979	3	-0.00885	-4.42	3126	3141
gi|571536236	LOW QUALITY PROTEIN rabconnectin-3A [Apis mellifera]	Nurse	LPNKVMETNcEDsPSLLNsPSK	17.99	17.99		0.99	0.99		S13 Phospho	S19 Phospho		64.33	20.36	2	2619.1	874.037	3	-0.0109	-4.18	2136	2157
gi|571536236	LOW QUALITY PROTEIN rabconnectin-4A [Apis mellifera]	Nurse	TMsVSYVGTtSPLEPR	20.98	0		0.98	0.2		S3 Phospho	T10 Phospho		72.38	19.42	2	1883.78	942.892	2	-0.0102	-5.42	1588	1603
gi|571536236	LOW QUALITY PROTEIN rabconnectin-5A [Apis mellifera]	Nurse	RDsQSELDmFLQR	16.24	1000		0.98	1		S3 Phospho	M9 Oxidation (M)		64.15	18.54	2	1719.73	860.868	2	-0.00898	-5.22	1074	1086
gi|571536236	LOW QUALITY PROTEIN rabconnectin-6A [Apis mellifera]	Nurse	VMETNcEDsPSLLNsPSK	17.98	34.2		0.98	1		S9 Phospho	S15 Phospho		136.85	53.54	2	2166.83	1084.42	2	-0.0081	-3.74	2140	2157
gi|571536236	LOW QUALITY PROTEIN rabconnectin-7A [Apis mellifera]	Nurse	RRsLsSILENNQTAMDNLNR	15.01	0		0.97	0.06		S3 Phospho	S5 Phospho		153.61	50.96	2	2491.1	831.371	3	-0.0141	-5.64	2879	2898
gi|571536236	LOW QUALITY PROTEIN rabconnectin-8A [Apis mellifera]	Nurse	VMETNcEDsPSLLNsPSKSR	11.13	15.01		0.91	0.96		S9 Phospho	S15 Phospho		67.31	23.26	2	2409.96	804.323	3	-0.0126	-5.24	2140	2159
gi|571536236	LOW QUALITY PROTEIN rabconnectin-9A [Apis mellifera]	Nurse	LPNKVMETNcEDsPSLLNsPSKSR	7.4	15.01		0.73	0.95		S13 Phospho	S19 Phospho		119.69	39.8	2	2862.23	955.079	3	-0.0205	-7.18	2136	2159
gi|571536236	LOW QUALITY PROTEIN rabconnectin-10A [Apis mellifera]	Nurse	RYsTDDGVcITTsPSKWPGVTNLR	0	29.38		0.04	1		S3 Phospho	S13 Phospho		123.18	47.85	2	2869.25	957.417	3	-0.0229	-7.97	2517	2540
gi|571536236	LOW QUALITY PROTEIN rabconnectin-11A [Apis mellifera]	Nurse	GTVDDKGsDsGTTSLPEPVR	40.34	30.7		1	1		S8 Phospho	S10 Phospho		188.95	54	2	2176.89	1089.45	2	-0.0169	-7.76	2899	2918
gi|571536236	LOW QUALITY PROTEIN rabconnectin-12A [Apis mellifera]	Nurse	sLSSILENNQTAMDNLNR	20.98			1			S1 Phospho			219.6	68.72	2	2098.94	1050.47	2	-0.0089	-4.24	2881	2898
gi|571536236	LOW QUALITY PROTEIN rabconnectin-13A [Apis mellifera]	Nurse	DcFHSNLQHQEsDEFQASR	70.19			1			S12 Phospho			147.85	43.21	2	2413.94	805.65	3	-0.0124	-5.15	1440	1458
gi|571536236	LOW QUALITY PROTEIN rabconnectin-14A [Apis mellifera]	Nurse	KDcFHSNLQHQEsDEFQASR	78.34			1			S13 Phospho			113.24	50.84	2	2542.03	636.513	4	-0.0139	-5.47	1439	1458
gi|571536236	LOW QUALITY PROTEIN rabconnectin-15A [Apis mellifera]	Nurse	EEGLHQQDVDHMEHDsEEEGLSK	37.4			1			S16 Phospho			83.91	32.44	2	2757.09	920.041	3	0.0126	4.57	437	459
gi|571536236	LOW QUALITY PROTEIN rabconnectin-16A [Apis mellifera]	Nurse	NGENGENAKPNAGLLAVPsFSTLQSLR	24.52			1			S19 Phospho			145.84	49.92	2	2863.39	955.466	3	-0.0106	-3.69	1278	1304
gi|571536236	LOW QUALITY PROTEIN rabconnectin-17A [Apis mellifera]	Nurse	NGENGENAKPNAGLLAVPsFSTLQSLRK	29.88			1			S19 Phospho			111.25	48.02	2	2991.48	998.165	3	-0.00855	-2.86	1278	1305
gi|571536236	LOW QUALITY PROTEIN rabconnectin-18A [Apis mellifera]	Nurse	VVEKEEGLHQQDVDHMEHDsEEEGLSK	40.43			1			S20 Phospho			46.45	19.86	2	3212.36	1071.79	3	-0.0151	-4.71	433	459
gi|571536236	LOW QUALITY PROTEIN rabconnectin-19A [Apis mellifera]	Nurse	VVEKEEGLHQQDVDHMEHDsEEEGLSKK	40.18			1			S20 Phospho			53.9	25.83	2	3340.46	669.095	5	-0.0202	-6.06	433	460
gi|571536236	LOW QUALITY PROTEIN rabconnectin-20A [Apis mellifera]	Nurse	KVVEKEEGLHQQDVDHMEHDsEEEGLSK	34.2			1			S21 Phospho			58.88	26.83	2	3340.46	836.118	4	-0.0128	-3.84	432	459
gi|571536236	LOW QUALITY PROTEIN rabconnectin-21A [Apis mellifera]	Nurse	VAsTSGQTSGVVGAIER	38.42			1			S3 Phospho			232.99	61.83	2	1697.8	849.902	2	-0.0093	-5.47	2609	2625
gi|571536236	LOW QUALITY PROTEIN rabconnectin-22A [Apis mellifera]	Nurse	RSLsSILENNQTAMDNLNR	23.98			1			S4 Phospho			56.51	14.48	2	2255.04	1128.53	2	0.0011	0.488	2880	2898
gi|571536236	LOW QUALITY PROTEIN rabconnectin-23A [Apis mellifera]	Nurse	NIENSsDPNQNLVK	19.22			0.99			S6 Phospho			168.32	32.66	2	1650.72	826.365	2	-0.01	-6.05	663	676
gi|571536236	LOW QUALITY PROTEIN rabconnectin-24A [Apis mellifera]	Nurse	YSTDDGVcITTsPSKWPGVTNLR	17.98			0.98			S12 Phospho			96.16	26.91	2	2633.18	878.731	3	-0.0123	-4.67	2518	2540
gi|571536236	LOW QUALITY PROTEIN rabconnectin-25A [Apis mellifera]	Nurse	VSsINLTMLDAK	17.01			0.98			S3 Phospho			145.34	31.53	2	1370.65	686.33	2	-0.00704	-5.13	1489	1500
gi|571536236	LOW QUALITY PROTEIN rabconnectin-26A [Apis mellifera]	Nurse	KASsLAQPQFVDEIR	17.01			0.98			S4 Phospho			225.7	38.03	2	1767.86	884.931	2	-0.00982	-5.55	1375	1389
gi|571536236	LOW QUALITY PROTEIN rabconnectin-27A [Apis mellifera]	Nurse	ASsLAQPQFVDEIR	15.56			0.97			S3 Phospho			175.3	50.69	2	1639.76	820.884	2	-0.00738	-4.5	1376	1389
gi|571536236	LOW QUALITY PROTEIN rabconnectin-28A [Apis mellifera]	Nurse	RSsVPERQGISHFGPR	15.28			0.97			S3 Phospho			99.57	30.97	2	1888.91	473.231	4	-0.0114	-6.01	1683	1698
gi|571536324	GTPase activating Rap/RanGAP domain-like 3 isoform X1 [Apis mellifera]	Nurse	SRsVcVSALSSAQSR	22.23			1			S3 Phospho			197.98	30.54	2	1673.76	837.881	2	-0.00898	-5.36	85	99
gi|571536324	GTPase activating Rap/RanGAP domain-like 3 isoform X1 [Apis mellifera]	Nurse	RAsHHVSTTDAISR	63.48			1			S3 Phospho			103.93	29.77	2	1616.74	539.919	3	-0.00963	-5.95	104	117
gi|571536472	apoptotic chromatin condensation inducer in the nucleus-like isoform X1 [Apis mellifera]	Nurse	EVPHIKsPsPPATKPTNILLIK	13.28	15.01		0.99	0.99		S7 Phospho	S9 Phospho		31.51	18.35	2	2539.32	1270.66	2	-0.00735	-2.89	190	211
gi|571536472	apoptotic chromatin condensation inducer in the nucleus-like isoform X1 [Apis mellifera]	Nurse	LDsPGDTSEYSAPTTTQLmTYKPVK	21.47	1000		0.97	1		S3 Phospho	M19 Oxidation (M)		86.13	30.22	2	2825.27	942.758	3	-0.0223	-7.91	13	37
gi|571536472	apoptotic chromatin condensation inducer in the nucleus-like isoform X1 [Apis mellifera]	Nurse	sRsPAVEAHLPAPAR	1000	1000		1	1		S1 Phospho	S3 Phospho		70.71	45.86	2	1717.77	573.595	3	-0.00738	-4.3	360	374
gi|571536472	apoptotic chromatin condensation inducer in the nucleus-like isoform X1 [Apis mellifera]	Nurse	sRsPAVEAHLPAPARK	1000	1000		1	1		S1 Phospho	S3 Phospho		61.94	26.61	2	1845.87	616.292	3	-0.0114	-6.2	360	375
gi|571536472	apoptotic chromatin condensation inducer in the nucleus-like isoform X1 [Apis mellifera]	Nurse	QRsRsPAVEAHLPAPAR	1000	1000		1	1		S3 Phospho	S5 Phospho		84.97	25.32	2	2001.93	668.313	3	-0.0127	-6.36	358	374
gi|571536472	apoptotic chromatin condensation inducer in the nucleus-like isoform X1 [Apis mellifera]	Nurse	WHNSNEGVNDNKsGDENIQK	63.48			1			S13 Phospho			146.81	44.05	2	2363.98	788.997	3	-0.00947	-4.01	145	164
gi|571536472	apoptotic chromatin condensation inducer in the nucleus-like isoform X1 [Apis mellifera]	Nurse	SPsPPATKPTNILLIK	22.23			1			S3 Phospho			150.17	52.87	2	1755.95	878.98	2	-0.0084	-4.78	196	211
gi|571536472	apoptotic chromatin condensation inducer in the nucleus-like isoform X1 [Apis mellifera]	Nurse	QKLDsPGDTSEYSAPTTTQLMTYKPVK	23.89			0.98			S5 Phospho			162.06	33.34	2	3065.43	1022.82	3	-0.00735	-2.4	11	37
gi|571536824	LOW QUALITY PROTEIN potassium channel subfamily T member 1-like [Apis mellifera]	Nurse	APLQPSDsLDEIAFQIPR	36.69			1			S8 Phospho			248.95	31.05	2	2075.99	1039	2	-0.0047	-2.26	91	108
gi|571536824	LOW QUALITY PROTEIN potassium channel subfamily T member 2-like [Apis mellifera]	Nurse	SNsLSLPDSPTVAGTLR	14.49			0.96			S3 Phospho			94.81	39.66	2	1793.86	897.932	2	-0.0073	-4.07	1440	1456
gi|571537196	protein lin-7 homolog C-like isoform X1 [Apis mellifera]	Nurse	TEEGLGFNVMGGKEQNsPIYISR	48.63			1			S17 Phospho			105.5	26.57	2	2605.19	869.401	3	-0.00966	-3.71	99	121
gi|571537196	protein lin-7 homolog C-like isoform X1 [Apis mellifera]	Nurse	EQNsPIYISR	67.98			1			S4 Phospho			85.12	21.66	2	1285.57	643.79	2	-0.00644	-5	112	121
gi|571537851	mitogen-activated protein kinase kinase kinase kinase 5 isoform X1 [Apis mellifera]	Nurse	RHSsVDELYGLVNSTQSLAAINGQR	13.27			0.95			S4 Phospho			309.86	70.84	2	2794.34	932.45	3	-0.0119	-4.26	485	509
gi|571537901	IQ motif and SEC7 domain-containing protein 2 isoform X1 [Apis mellifera]	Nurse	SALSNsLLDIHEQFAGEKPQR	30.07			1			S6 Phospho			202.52	33.4	2	2419.15	807.389	3	-0.00993	-4.1	941	961
gi|571537938	eukaryotic translation initiation factor 4E transporter-like isoform X1 [Apis mellifera]	Nurse	GRStPTTMDQSLNVVAAPHsPISEQNESSSLVQK	0	16.25		0.25	0.96		T4 Phospho	S20 Phospho		86.67	26.02	2	3754.69	1252.56	3	-0.0253	-6.75	374	407
gi|571537938	eukaryotic translation initiation factor 4E transporter-like isoform X1 [Apis mellifera]	Nurse	REsPVQQVDSR	181.35			1			S3 Phospho			206.21	40.74	2	1379.62	690.815	2	-0.0055	-3.98	480	490
gi|571537989	integrator complex subunit 12 isoform X1 [Apis mellifera]	Nurse	NNsPVNLPTR	91.01			1			S3 Phospho			81.23	21.6	2	1190.54	596.275	2	-0.00956	-8.02	115	124
gi|571538155	MOSC domain-containing protein 1, mitochondrial-like isoform X2 [Apis mellifera]	Nurse	SEQTDPERVsLEGK	81.12			1			S10 Phospho			151.38	27.73	2	1653.72	827.865	2	-0.0102	-6.19	356	369
gi|571538231	14-3-3 protein epsilon isoform X1 [Apis mellifera]	Nurse	HLLPcAsTGESK	19.22			0.98			S7 Phospho			106.56	45.56	2	1378.6	690.302	2	-0.00762	-5.52	107	118
gi|571538231	14-3-3 protein epsilon isoform X1 [Apis mellifera]	Nurse	AAFDDAIAELDTLsEESYK	15			0.97			S14 Phospho			98.11	55.4	2	2166.92	1084.47	2	-0.0067	-3.09	197	215
gi|571538340	receptor expression-enhancing protein 4-like isoform X1 [Apis mellifera]	Nurse	SYsLSDLTGEKEDENR	19.22			0.98			S3 Phospho			193.66	55	2	1921.79	961.898	2	-0.014	-7.29	221	236
gi|571538660	gamma-aminobutyric acid type B receptor subunit 2 isoform X1 [Apis mellifera]	Nurse	TRRDssVSELEER	19.22	0		0.98	0.06		S5 Phospho	S6 Phospho		47.14	11.54	2	1722.7	862.359	2	0.0043	2.5	677	689
gi|571538660	gamma-aminobutyric acid type B receptor subunit 2 isoform X1 [Apis mellifera]	Nurse	RDsSVSELEER	23.98			1			S3 Phospho			126.92	40.46	2	1385.58	693.796	2	-0.00634	-4.57	679	689
gi|571538660	gamma-aminobutyric acid type B receptor subunit 2 isoform X1 [Apis mellifera]	Nurse	ATLRPVsK	39.44			1			S7 Phospho			25.76	21.8	2	950.495	476.252	2	-0.00672	-7.06	669	676
gi|571538660	gamma-aminobutyric acid type B receptor subunit 2 isoform X1 [Apis mellifera]	Nurse	LPtPPPTK	100.87			1			T3 Phospho			128.22	24.43	2	929.462	465.737	2	-0.00464	-4.98	910	917
gi|571538660	gamma-aminobutyric acid type B receptor subunit 2 isoform X1 [Apis mellifera]	Nurse	SRLPtPPPTK	33.57			1			T5 Phospho			132.46	25.84	2	1172.6	587.302	2	-0.00722	-6.15	908	917
gi|571538660	gamma-aminobutyric acid type B receptor subunit 2 isoform X1 [Apis mellifera]	Nurse	RTsVPVNcISYISTENVSK	17.98			0.98			S3 Phospho			230.61	35.15	2	2233.05	1117.52	2	-0.0121	-5.42	983	1001
gi|571538715	cytoplasmic polyadenylation element-binding protein 3-like [Apis mellifera]	Nurse	KPSPTFPGHPGPAAHPScIsPVK	16.36			1			S20 Phospho			127.65	30.78	2	2445.17	816.059	3	-0.014	-5.72	311	333
gi|571538715	cytoplasmic polyadenylation element-binding protein 3-like [Apis mellifera]	Nurse	TAPLsPGSTGLETVGGGREEK	21.72			0.99			S5 Phospho			162.38	38.71	2	2121.99	1062	2	-0.0043	-2.02	62	82
gi|571538752	probable sodium/potassium/calcium exchanger CG1090-like [Apis mellifera]	Nurse	SLQEDRLsYTGPcsPTDQYK	16.24	0		0.95	0.21		S8 Phospho	S14 Phospho		98.07	33.6	2	2504	1253	2	-0.00797	-3.18	191	210
gi|571538752	probable sodium/potassium/calcium exchanger CG1090-like [Apis mellifera]	Nurse	LSYtGPcsPTDQYK	0	20.98		0.33	0.99		T4 Phospho	S8 Phospho		124.83	27.95	2	1775.65	888.827	2	-0.0129	-7.26	197	210
gi|571538756	tetratricopeptide repeat protein 1-like [Apis mellifera]	Nurse	IKRNsDDDNWETK	141.71			1			S5 Phospho			106.43	38.04	2	1699.72	567.579	3	-0.00753	-4.43	56	68
gi|571538775	microtubule-associated protein futsch-like [Apis mellifera]	Nurse	sRsPsITTEIKDIDMK	16.25	15.58	15.58	0.99	0.99	0.99	S1 Phospho	S3 Phospho	S5 Phospho	88.65	49.48	2	2059.83	1030.92	2	-0.0055	-2.67	3530	3545
gi|571538775	microtubule-associated protein futsch-like [Apis mellifera]	Nurse	SKsPsETSsPTEIKDASVK	22.23	19.23	0	0.99	0.99	0.32	S3 Phospho	S5 Phospho	S9 Phospho	142.93	38.02	2	2216.89	1109.45	2	-0.0081	-3.65	5316	5334
gi|571538775	microtubule-associated protein futsch-like [Apis mellifera]	Nurse	EIEKsRsPsVTSVTAETK	13.29	15.01	17.99	0.99	0.99	1	S5 Phospho	S7 Phospho	S9 Phospho	79.66	15.57	2	2187.91	730.307	3	-0.0133	-6.1	4038	4055
gi|571538775	microtubule-associated protein futsch-like [Apis mellifera]	Nurse	sKsPSIADDTPADLKDIDK	15.29	17.99		0.99	0.99		S1 Phospho	S3 Phospho		135.43	42.52	2	2174.94	725.982	3	-0.0168	-7.73	5263	5281
gi|571538775	microtubule-associated protein futsch-like [Apis mellifera]	Nurse	SKsPsVAGEEPELKDVEVK	16.24	12.63		0.99	0.99		S3 Phospho	S5 Phospho		83.64	27.8	2	2186.97	729.996	3	-0.00927	-4.24	3507	3525
gi|571538775	microtubule-associated protein futsch-like [Apis mellifera]	Nurse	SKsPsVAGEKPELK	16.24	12.63		0.99	0.99		S3 Phospho	S5 Phospho		104.88	46.61	2	1615.73	539.582	3	-0.00495	-3.06	3610	3623
gi|571538775	microtubule-associated protein futsch-like [Apis mellifera]	Nurse	SKsPsEIDETEDKTR	19.23	19.79		0.99	0.99		S3 Phospho	S5 Phospho		156.81	32.19	2	1880.74	941.376	2	-0.0083	-4.41	3237	3251
gi|571538775	microtubule-associated protein futsch-like [Apis mellifera]	Nurse	SRsPsVTSITAETKEPTDK	19.23	20.98		0.99	0.99		S3 Phospho	S5 Phospho		167.24	38.6	2	2192.96	1097.48	2	-0.0141	-6.43	4168	4186
gi|571538775	microtubule-associated protein futsch-like [Apis mellifera]	Nurse	SKsPsIAGEEPELKDVEVK	16.24	12.63		0.99	0.99		S3 Phospho	S5 Phospho		51.15	17.78	2	2200.99	734.668	3	-0.0106	-4.84	3652	3670
gi|571538775	microtubule-associated protein futsch-like [Apis mellifera]	Nurse	SKsLsIAGEAPDDIPAKEK	19.23	21.05		0.99	0.99		S3 Phospho	S5 Phospho		167.1	42.31	2	2114.95	1058.48	2	-0.0115	-5.43	5151	5169
gi|571538775	microtubule-associated protein futsch-like [Apis mellifera]	Nurse	TVEKsRsPSITAVVTEQK	22.85	20.98		0.99	0.99		S5 Phospho	S7 Phospho		126.82	49.62	2	2119	1060.5	2	-0.0063	-2.97	5205	5222
gi|571538775	microtubule-associated protein futsch-like [Apis mellifera]	Nurse	ETVIKssPTTPK	19.23	20.98		0.99	0.99		S6 Phospho	S7 Phospho		90.9	36.39	2	1446.64	724.322	2	-0.0119	-8.22	732	743
gi|571538775	microtubule-associated protein futsch-like [Apis mellifera]	Nurse	AEIVMVsPGstPTSPK	25.7	19.22	0	0.99	0.98	0.03	S7 Phospho	S10 Phospho	T11 Phospho	114.68	37.64	2	1839.72	920.864	2	-0.00512	-2.78	1795	1810
gi|571538775	microtubule-associated protein futsch-like [Apis mellifera]	Nurse	DIASDIGAVQSGRstPDRR	19.23	17.99		0.99	0.98		S14 Phospho	T15 Phospho		99.07	25.44	2	2159.94	1080.97	2	-0.0093	-4.3	6057	6075
gi|571538775	microtubule-associated protein futsch-like [Apis mellifera]	Nurse	SKsPsVTDEKPELKDVDSK	19.23	17.99		0.99	0.98		S3 Phospho	S5 Phospho		131.07	40.4	2	2247.99	750.334	3	-0.0136	-6.06	4589	4607
gi|571538775	microtubule-associated protein futsch-like [Apis mellifera]	Nurse	SKsPsITGEKPELKDVDSK	19.64	17.99		0.99	0.98		S3 Phospho	S5 Phospho		146.71	51.55	2	2204	735.672	3	-0.00765	-3.47	4673	4691
gi|571538775	microtubule-associated protein futsch-like [Apis mellifera]	Nurse	SKsLsIAGEAPDDIPAK	19.23	15.58		0.99	0.98		S3 Phospho	S5 Phospho		153.33	62.38	2	1857.82	929.911	2	-0.0089	-4.79	5151	5167
gi|571538775	microtubule-associated protein futsch-like [Apis mellifera]	Nurse	SKsPsVTDEVPELKDVDTK	19.23	17.98		0.99	0.98		S3 Phospho	S5 Phospho		176.25	33.57	2	2232.98	1117.48	2	-0.0344	-15.4	4313	4331
gi|571538775	microtubule-associated protein futsch-like [Apis mellifera]	Nurse	SRsPsVTSVTAETKEPMDK	19.23	17.98		0.99	0.98		S3 Phospho	S5 Phospho		142.66	36.1	2	2208.94	1105.47	2	-0.0109	-4.93	4126	4144
gi|571538775	microtubule-associated protein futsch-like [Apis mellifera]	Nurse	SKsPsITGEKPELK	14.5	10.93		0.99	0.98		S3 Phospho	S5 Phospho		100.05	31.55	2	1659.75	554.256	3	-0.00843	-5.07	4673	4686
gi|571538775	microtubule-associated protein futsch-like [Apis mellifera]	Nurse	SPsVAsVTTEVKEPSDK	19.23	17.98		0.99	0.98		S3 Phospho	S6 Phospho		144.21	33.98	2	1919.82	960.91	2	-0.0131	-6.82	4442	4458
gi|571538775	microtubule-associated protein futsch-like [Apis mellifera]	Nurse	SKsPSIsPSALTEAK	19.23	17.98		0.99	0.98		S3 Phospho	S7 Phospho		169.88	30.47	2	1661.73	831.87	2	-0.0071	-4.27	5170	5184
gi|571538775	microtubule-associated protein futsch-like [Apis mellifera]	Nurse	SKsPSIsPSALTEAKDISK	22.23	17.98		0.99	0.98		S3 Phospho	S7 Phospho		213.25	45.91	2	2104.97	1053.49	2	-0.0059	-2.8	5170	5188
gi|571538775	microtubule-associated protein futsch-like [Apis mellifera]	Nurse	SPsVtSVTAETKEPTDK	22.23	16.22		0.99	0.98		S3 Phospho	T5 Phospho		159.03	50.31	2	1935.81	968.908	2	-0.012	-6.22	4044	4060
gi|571538775	microtubule-associated protein futsch-like [Apis mellifera]	Nurse	TVKDsLRDsLEsLEEK	29.58	22.84	15.98	0.99	0.97	0.83	S5 Phospho	S9 Phospho	S12 Phospho	42.83	24.03	2	2087.85	696.954	3	-0.0082	-3.93	1495	1510
gi|571538775	microtubule-associated protein futsch-like [Apis mellifera]	Nurse	SKsPsITDEKPELKDVDSK	19.23	15.58		0.99	0.97		S3 Phospho	S5 Phospho		166.25	36.09	2	2262.01	1132.01	2	-0.0095	-4.2	4459	4477
gi|571538775	microtubule-associated protein futsch-like [Apis mellifera]	Nurse	SKsPsVTGEEPELKDIDTK	19.23	15.58		0.99	0.97		S3 Phospho	S5 Phospho		106.28	31.86	2	2218.96	1110.48	2	-0.0123	-5.54	3935	3953
gi|571538775	microtubule-associated protein futsch-like [Apis mellifera]	Nurse	EIEKsRsPSVVGEKPELK	21.47	15.01		0.99	0.97		S5 Phospho	S7 Phospho		87.99	27.72	2	2171.03	724.678	3	-0.0155	-7.14	4413	4430
gi|571538775	microtubule-associated protein futsch-like [Apis mellifera]	Nurse	SRSPsVAsVTTEVKEPSDK	25.7	17.99		0.99	0.97		S5 Phospho	S8 Phospho		124.52	38.6	2	2162.95	721.987	3	-0.013	-6.03	4440	4458
gi|571538775	microtubule-associated protein futsch-like [Apis mellifera]	Nurse	EKSKsPSIsPSALTEAK	19.2	15		0.99	0.97		S5 Phospho	S9 Phospho		133.77	36.12	2	1918.87	960.442	2	-0.0012	-0.624	5168	5184
gi|571538775	microtubule-associated protein futsch-like [Apis mellifera]	Nurse	SPsITTVTTEPKEsPDKSK	28.64	21.12		0.99	0.96		S3 Phospho	S14 Phospho		70.36	36.26	2	2190.97	731.326	3	-0.0145	-6.6	3798	3816
gi|571538775	microtubule-associated protein futsch-like [Apis mellifera]	Nurse	sRsPSITAVVTEQK	24.15	15		0.99	0.94		S1 Phospho	S3 Phospho		87.57	52.04	2	1661.74	831.875	2	-0.0091	-5.47	5209	5222
gi|571538775	microtubule-associated protein futsch-like [Apis mellifera]	Nurse	KPSVISVPAEVKETIEKsPTVsEPELK	21.47	11.12		0.99	0.92		S18 Phospho	S22 Phospho		155.68	32.17	2	3080.53	1027.85	3	-0.016	-5.21	3353	3379
gi|571538775	microtubule-associated protein futsch-like [Apis mellifera]	Nurse	EIEKsRsPSVTGVTAETK	23.89	13.28		0.99	0.91		S5 Phospho	S7 Phospho		60.1	18.08	2	2077.93	693.646	3	-0.0177	-8.53	3996	4013
gi|571538775	microtubule-associated protein futsch-like [Apis mellifera]	Nurse	TKsPVSEGVEsPEKLTTIEDK	18.56	8.29		0.99	0.86		S3 Phospho	S11 Phospho		131.07	35.12	2	2433.1	812.036	3	-0.0126	-5.18	1645	1665
gi|571538775	microtubule-associated protein futsch-like [Apis mellifera]	Nurse	sIDEAQIGTGVEEsVIGFDQKISPAKAEIVMVSPGSTPTSPK	22.85	8.72		0.99	0.85		S1 Phospho	S14 Phospho		89.76	35.67	2	4459.12	1487.37	3	-0.0382	-8.58	1769	1810
gi|571538775	microtubule-associated protein futsch-like [Apis mellifera]	Nurse	SRsPsVtSITEAKDVTESK	19.23	0	0	0.99	0.5	0.5	S3 Phospho	S5 Phospho	T7 Phospho	178.71	57.96	2	2260.93	1131.46	2	-0.0135	-5.97	5244	5262
gi|571538775	microtubule-associated protein futsch-like [Apis mellifera]	Nurse	SPsVTSVtAEVKEPSDK	19.23	0		0.99	0.05		S3 Phospho	T8 Phospho		160.26	41.15	2	1919.82	960.911	2	-0.0105	-5.47	4530	4546
gi|571538775	microtubule-associated protein futsch-like [Apis mellifera]	Nurse	AEIVMVsPGsTPTsPKFVTDKER	18.11	0	0	0.99	0.49	0.49	S7 Phospho	S10 Phospho	S14 Phospho	110.53	23.15	2	2715.17	906.059	3	-0.0145	-5.32	1795	1817
gi|571538775	microtubule-associated protein futsch-like [Apis mellifera]	Nurse	TTHITtLSGKsTPDMTR	18.78	0		0.99	0.46		T6 Phospho	S11 Phospho		86.31	36.22	2	2005.86	1003.93	2	-0.00978	-4.87	5731	5747
gi|571538775	microtubule-associated protein futsch-like [Apis mellifera]	Nurse	SRSPsVtSVTAETKEPTDK	17.99	0		0.99	0.39		S5 Phospho	T7 Phospho		125.46	51.19	2	2178.94	727.319	3	-0.0102	-4.69	4042	4060
gi|571538775	microtubule-associated protein futsch-like [Apis mellifera]	Nurse	sIDEAQIGTGVEESVIGFDQKIsPAK	19.73	0		0.99	0.34		S1 Phospho	S23 Phospho		9.94	30.26	2	2877.31	1439.66	2	-0.0119	-4.14	1769	1794
gi|571538775	microtubule-associated protein futsch-like [Apis mellifera]	Nurse	SRtPsITSVTTEVKEPSDK	19.23	0		0.99	0.31		T3 Phospho	S5 Phospho		144.09	40.09	2	2220.99	1111.5	2	-0.0107	-4.81	3916	3934
gi|571538775	microtubule-associated protein futsch-like [Apis mellifera]	Nurse	SPsVTsVTAETKEPMDK	22.23	0		0.99	0.03		S3 Phospho	S6 Phospho		161.56	33.84	2	1965.8	983.907	2	-0.0055	-2.8	4128	4144
gi|571538775	microtubule-associated protein futsch-like [Apis mellifera]	Nurse	SPsVTsIPSEEKK	24.34	0		0.99	0.03		S3 Phospho	S6 Phospho		79.63	38.65	2	1547.65	774.83	2	-0.0085	-5.49	3317	3329
gi|571538775	microtubule-associated protein futsch-like [Apis mellifera]	Nurse	SRsPsLTSEITDQKGAEIK	22.23	0		0.99	0.25		S3 Phospho	S5 Phospho		102.77	38.36	2	2205.99	1104	2	-0.0145	-6.57	5008	5026
gi|571538775	microtubule-associated protein futsch-like [Apis mellifera]	Nurse	SRSPsVTsVTAEEKEPSEK	20.98	0		0.99	0.25		S5 Phospho	S8 Phospho		137.35	43.59	2	2206.94	1104.47	2	-0.0113	-5.11	3591	3609
gi|571538775	microtubule-associated protein futsch-like [Apis mellifera]	Nurse	SRSPsVTsVTAEAKEPMDK	21.72	0		0.99	0.24		S5 Phospho	S8 Phospho		129.09	42.39	2	2178.93	727.312	3	-0.0144	-6.6	4084	4102
gi|571538775	microtubule-associated protein futsch-like [Apis mellifera]	Nurse	DVEKsRsPsVTSVITEPK	22.09	25.7	0	0.99	1	0.33	S5 Phospho	S7 Phospho	S9 Phospho	73.54	28.62	2	2197.93	1099.96	2	-0.0173	-7.87	3629	3646
gi|571538775	microtubule-associated protein futsch-like [Apis mellifera]	Nurse	SRSPsVtsVTGEPK	18.78	23.34	27.22	0.99	1	1	S5 Phospho	T7 Phospho	S8 Phospho	75.57	21.52	2	1670.64	836.319	2	-0.0127	-7.6	3488	3501
gi|571538775	microtubule-associated protein futsch-like [Apis mellifera]	Nurse	IsPAKAEIVMVsPGSTPTSPK	19.73	32.75		0.99	1		S2 Phospho	S12 Phospho		68.65	57.34	2	2256.05	1129.03	2	-0.0115	-5.09	1790	1810
gi|571538775	microtubule-associated protein futsch-like [Apis mellifera]	Nurse	KsIDEAQIGTGVEESVIGFDQKIsPAK	24	46.65		0.99	1		S2 Phospho	S24 Phospho		59.03	28.19	2	3005.4	1002.8	3	-0.0175	-5.84	1768	1794
gi|571538775	microtubule-associated protein futsch-like [Apis mellifera]	Nurse	SPsITTEIKDIDmK	19.23	1000		0.99	1		S3 Phospho	M13 Oxidation (M)		116.98	44.61	2	1672.76	837.386	2	-0.0067	-4	3532	3545
gi|571538775	microtubule-associated protein futsch-like [Apis mellifera]	Nurse	SPsVTSVTAEAKEPmDK	19.23	1000		0.99	1		S3 Phospho	M15 Oxidation (M)		85.27	23.01	2	1871.82	936.92	2	0.00238	1.27	4086	4102
gi|571538775	microtubule-associated protein futsch-like [Apis mellifera]	Nurse	TKsPVSEGVEsPEK	20.98	42.3		0.99	1		S3 Phospho	S11 Phospho		110.19	45.99	2	1632.67	817.34	2	-0.00478	-2.92	1645	1658
gi|571538775	microtubule-associated protein futsch-like [Apis mellifera]	Nurse	SRsPsVAGEKPELKDVDSK	19.23	56.55		0.99	1		S3 Phospho	S5 Phospho		134.83	48.27	2	2187.98	1094.99	2	-0.0089	-4.06	4482	4500
gi|571538775	microtubule-associated protein futsch-like [Apis mellifera]	Nurse	SKsPsIAGDEPDLKDIETK	19.23	37.14		0.99	1		S3 Phospho	S5 Phospho		197.93	42.63	2	2188.95	1095.48	2	-0.00302	-1.38	3292	3310
gi|571538775	microtubule-associated protein futsch-like [Apis mellifera]	Nurse	SKsPsVAGEVAELKDVDTK	19.23	47.57		0.99	1		S3 Phospho	S5 Phospho		222.79	45.45	2	2118.95	1060.47	2	-0.0153	-7.22	4019	4037
gi|571538775	microtubule-associated protein futsch-like [Apis mellifera]	Nurse	EKsRsPSVTSVTGEPK	17.99	20.98		0.99	1		S3 Phospho	S5 Phospho		77.81	28.9	2	1847.81	924.906	2	-0.0109	-5.89	3486	3501
gi|571538775	microtubule-associated protein futsch-like [Apis mellifera]	Nurse	SRsPsVTSMTAETR	19.23	34.79		0.99	1		S3 Phospho	S5 Phospho		104.05	30.96	2	1668.66	835.331	2	-0.011	-6.58	5091	5104
gi|571538775	microtubule-associated protein futsch-like [Apis mellifera]	Nurse	DVEKsRsPSVTMEPK	20.74	27.22		0.99	1		S5 Phospho	S7 Phospho		99.47	26.5	2	1848.77	925.388	2	-0.012	-6.48	3671	3685
gi|571538775	microtubule-associated protein futsch-like [Apis mellifera]	Nurse	SRSPsLAsITTEVKVPSDK	25.7	29.98		0.99	1		S5 Phospho	S8 Phospho		157.62	42.34	2	2161.01	721.34	3	-0.0102	-4.73	4845	4863
gi|571538775	microtubule-associated protein futsch-like [Apis mellifera]	Nurse	sRsPSVTLESK	17.99	20.98		0.98	0.99		S1 Phospho	S3 Phospho		63.42	36.19	2	1349.56	675.786	2	-0.0067	-4.96	3838	3848
gi|571538775	microtubule-associated protein futsch-like [Apis mellifera]	Nurse	SKsPsIAGDVIDLKDVDTK	16.24	22.63		0.98	0.99		S3 Phospho	S5 Phospho		193.4	62.41	2	2146.98	716.665	3	-0.00879	-4.09	4985	5003
gi|571538775	microtubule-associated protein futsch-like [Apis mellifera]	Nurse	EKsRsPSVIAEPK	17.99	20.98		0.98	0.99		S3 Phospho	S5 Phospho		92.52	23.59	2	1586.71	794.357	2	-0.0124	-7.82	3875	3887
gi|571538775	microtubule-associated protein futsch-like [Apis mellifera]	Nurse	DVEKsRsPSVTSDITK	17.99	20.98		0.98	0.99		S5 Phospho	S7 Phospho		124.7	36.53	2	1907.83	954.916	2	-0.0107	-5.6	5047	5062
gi|571538775	microtubule-associated protein futsch-like [Apis mellifera]	Nurse	EIEKsRsPSVASVTTEVK	17.99	20.98		0.98	0.99		S5 Phospho	S7 Phospho		95.57	32.14	2	2105.96	1053.98	2	-0.0149	-7.07	4436	4453
gi|571538775	microtubule-associated protein futsch-like [Apis mellifera]	Nurse	EAFDKsKsPSIAGDVIDLK	17.99	20.98		0.98	0.99		S6 Phospho	S8 Phospho		152.71	36.31	2	2178.99	1090.5	2	-0.00771	-3.54	4980	4998
gi|571538775	microtubule-associated protein futsch-like [Apis mellifera]	Nurse	DSLRDsLEsLEEKIEEETVDLTR	13.29	14.51		0.98	0.99		S6 Phospho	S9 Phospho		44.85	13.58	2	2865.26	1433.63	2	-0.00491	-1.71	1498	1520
gi|571538775	microtubule-associated protein futsch-like [Apis mellifera]	Nurse	DVEKsRsPsITTEIK	16.25	17.99	20.98	0.98	0.98	0.99	S5 Phospho	S7 Phospho	S9 Phospho	65.18	26.33	2	1928.79	965.399	2	-0.0103	-5.34	3526	3540
gi|571538775	microtubule-associated protein futsch-like [Apis mellifera]	Nurse	SKsPsVTDEVAELKDVDTK	16.24	17.97		0.98	0.98		S3 Phospho	S5 Phospho		169.61	42.57	2	2206.96	736.659	3	-0.0108	-4.88	4103	4121
gi|571538775	microtubule-associated protein futsch-like [Apis mellifera]	Nurse	SKsPsISGEIVEMKDVDTK	19.23	20.98		0.98	0.98		S3 Phospho	S5 Phospho		213.84	34.15	2	2208.96	1105.49	2	-0.00212	-0.96	4145	4163
gi|571538775	microtubule-associated protein futsch-like [Apis mellifera]	Nurse	SPsVTsITAETKEPTDK	16.23	17.98		0.98	0.98		S3 Phospho	S6 Phospho		194.69	36.45	2	1949.83	975.916	2	-0.0102	-5.22	4170	4186
gi|571538775	microtubule-associated protein futsch-like [Apis mellifera]	Nurse	SRSPsVAsVTTEVK	17.98	17.98		0.98	0.98		S5 Phospho	S8 Phospho		98.42	47.24	2	1606.7	804.355	2	-0.007	-4.35	4440	4453
gi|571538775	microtubule-associated protein futsch-like [Apis mellifera]	Nurse	SRsPsVTSVTAEAKEPTDK	17.47	16.24		0.98	0.97		S3 Phospho	S5 Phospho		168.97	40.05	2	2148.93	1075.47	2	-0.0195	-9.07	4210	4228
gi|571538775	microtubule-associated protein futsch-like [Apis mellifera]	Nurse	SKsPsITDEKPELK	16.23	15.01		0.98	0.97		S3 Phospho	S5 Phospho		107.35	35.11	2	1717.76	859.881	2	-0.0108	-6.28	4459	4472
gi|571538775	microtubule-associated protein futsch-like [Apis mellifera]	Nurse	EVSDKsKsPsVAGEEPELK	16.24	14.06	22.63	0.98	0.96	0.99	S6 Phospho	S8 Phospho	S10 Phospho	77.92	16.02	2	2254.9	1128.47	2	0.0117	5.19	3502	3520
gi|571538775	microtubule-associated protein futsch-like [Apis mellifera]	Nurse	SRtPsVTsVTAEQK	16.23	13.27	0	0.98	0.96	0.35	T3 Phospho	S5 Phospho	S8 Phospho	100.93	23.36	2	1729.67	865.838	2	-0.0118	-6.84	3273	3286
gi|571538775	microtubule-associated protein futsch-like [Apis mellifera]	Nurse	SKsPsVTDEVPELK	17.47	13.85		0.98	0.96		S3 Phospho	S5 Phospho		70.93	32.9	2	1674.72	838.365	2	-0.000698	-0.417	4313	4326
gi|571538775	microtubule-associated protein futsch-like [Apis mellifera]	Nurse	SPSETssPTEIKDASVK	19.22	16.24		0.98	0.95		S6 Phospho	S7 Phospho		130.34	31.58	2	1921.8	961.9	2	-0.0106	-5.51	5318	5334
gi|571538775	microtubule-associated protein futsch-like [Apis mellifera]	Nurse	sRsPSATSVTESKEPLEK	24.07	17.98		0.98	0.94		S1 Phospho	S3 Phospho		83.76	28.48	2	2091.91	1046.95	2	-0.0186	-8.89	5133	5150
gi|571538775	microtubule-associated protein futsch-like [Apis mellifera]	Nurse	SRsPsVTSITTEVKEPSDK	19.23	15		0.98	0.94		S3 Phospho	S5 Phospho		157.66	35.62	2	2206.98	1104.49	2	-0.0117	-5.3	3404	3422
gi|571538775	microtubule-associated protein futsch-like [Apis mellifera]	Nurse	DSEDVTKEPSsLsPDKLDSSEK	16.24	11.57		0.98	0.93		S11 Phospho	S13 Phospho		136.81	53.02	2	2552.05	851.686	3	-0.00975	-3.82	1102	1123
gi|571538775	microtubule-associated protein futsch-like [Apis mellifera]	Nurse	SRSPsVtSVTAETK	22.45	15.56		0.98	0.92		S5 Phospho	T7 Phospho		96.62	39.32	2	1608.68	805.341	2	-0.0128	-7.95	4042	4055
gi|571538775	microtubule-associated protein futsch-like [Apis mellifera]	Nurse	SRSPsVtSMTAETREPSDK	14.5	0		0.98	0.48		S5 Phospho	T7 Phospho		75.75	26.19	2	2224.91	1113.46	2	-0.00922	-4.14	5091	5109
gi|571538775	microtubule-associated protein futsch-like [Apis mellifera]	Nurse	SKSPsETSsPTEIK	20.98	0		0.98	0.04		S5 Phospho	S9 Phospho		93.35	25.83	2	1636.66	819.334	2	-0.0107	-6.53	5316	5329
gi|571538775	microtubule-associated protein futsch-like [Apis mellifera]	Nurse	SVsPVDKTDsIEKPKDMVcAVESSR	17.02	0		0.98	0.34		S3 Phospho	S10 Phospho		176.62	44.85	2	2923.27	975.427	3	-0.0157	-5.38	5397	5421
gi|571538775	microtubule-associated protein futsch-like [Apis mellifera]	Nurse	SPsVTsITEAKDVTESK	16.24	0		0.98	0.34		S3 Phospho	S6 Phospho		168.13	35.22	2	1937.83	969.916	2	-0.0108	-5.56	5246	5262
gi|571538775	microtubule-associated protein futsch-like [Apis mellifera]	Nurse	SKsPDIADIDSTsDADLKR	19.23	0		0.98	0.25		S3 Phospho	S13 Phospho		152.31	43.67	2	2192.92	1097.46	2	-0.0127	-5.79	5335	5353
gi|571538775	microtubule-associated protein futsch-like [Apis mellifera]	Nurse	ETVIKSsPtTPKK	19.22	0		0.98	0.25		S7 Phospho	T9 Phospho		115.3	39.29	2	1574.74	788.372	2	-0.0075	-4.76	732	744
gi|571538775	microtubule-associated protein futsch-like [Apis mellifera]	Nurse	TTHIttLSGKSTPDMTRDETPDSISEPTASTVEK	19.23	0		0.98	0.22		T5 Phospho	T6 Phospho		117.95	52.51	2	3792.67	949.171	4	-0.0164	-4.31	5731	5764
gi|571538775	microtubule-associated protein futsch-like [Apis mellifera]	Nurse	SPsVTsITEAK	22.45	0		0.98	0.02		S3 Phospho	S6 Phospho		56.61	27.95	2	1278.51	640.261	2	-0.0077	-6.02	5246	5256
gi|571538775	microtubule-associated protein futsch-like [Apis mellifera]	Nurse	SLtGtPEGFR	16.24	0		0.98	0.02		T3 Phospho	T5 Phospho		77.14	28.56	2	1223.46	612.735	2	-0.00722	-5.89	6080	6089
gi|571538775	microtubule-associated protein futsch-like [Apis mellifera]	Nurse	SKsPsVTSEIAELKDVDIK	16.23	28.83		0.98	1		S3 Phospho	S5 Phospho		99.6	22.75	2	2205.02	1103.51	2	-0.0177	-8.02	3893	3911
gi|571538775	microtubule-associated protein futsch-like [Apis mellifera]	Nurse	SKsPsIAGEVVDLK	17.47	29.48		0.98	1		S3 Phospho	S5 Phospho		139.22	50.06	2	1588.71	795.361	2	-0.0092	-5.79	3568	3581
gi|571538775	microtubule-associated protein futsch-like [Apis mellifera]	Nurse	SRsPsVTSVTAEIK	17.47	36.69		0.98	1		S3 Phospho	S5 Phospho		105.53	35.9	2	1620.72	811.36	2	-0.0113	-6.97	3958	3971
gi|571538775	microtubule-associated protein futsch-like [Apis mellifera]	Nurse	SRsPsVTSVTAEEK	16.23	54.54		0.98	1		S3 Phospho	S5 Phospho		148.73	28.71	2	1636.67	819.34	2	-0.0112	-6.85	3446	3459
gi|571538775	microtubule-associated protein futsch-like [Apis mellifera]	Nurse	VIDKsKsPSEIDETEDK	17.99	40.2		0.98	1		S5 Phospho	S7 Phospho		191.77	43.53	2	2078.87	1040.44	2	-0.0089	-4.28	3233	3249
gi|571538775	microtubule-associated protein futsch-like [Apis mellifera]	Nurse	SRSPsVTSATEVKEPsEK	17.98	0		0.98	0		S5 Phospho	S16 Phospho		109.09	35.7	2	2077.9	1039.95	2	-0.0089	-4.28	3550	3567
gi|571538775	microtubule-associated protein futsch-like [Apis mellifera]	Nurse	SKsPsVAGEEPELKDVDSK	14.5	20.76		0.97	0.99		S3 Phospho	S5 Phospho		128.12	42.82	2	2160.92	721.311	3	-0.0139	-6.45	4547	4565
gi|571538775	microtubule-associated protein futsch-like [Apis mellifera]	Nurse	sEGRsLTGtPEGFR	12.07	15.01	0	0.97	0.98	0.52	S1 Phospho	S5 Phospho	T9 Phospho	39.39	17.72	2	1732.63	867.317	2	-0.0078	-4.5	6076	6089
gi|571538775	microtubule-associated protein futsch-like [Apis mellifera]	Nurse	EIEKsRsPSVAGEKPELK	15.01	17.98		0.97	0.98		S5 Phospho	S7 Phospho		95.02	49.23	2	2143	1072.5	2	-0.0095	-4.43	4478	4495
gi|571538775	microtubule-associated protein futsch-like [Apis mellifera]	Nurse	EIEKsRsPSVTSVTAEEK	15.01	17.98		0.97	0.98		S5 Phospho	S7 Phospho		118.58	35.84	2	2135.94	1068.97	2	-0.0089	-4.16	3442	3459
gi|571538775	microtubule-associated protein futsch-like [Apis mellifera]	Nurse	sRsPSVIAEPK	16.22	16.24		0.97	0.97		S1 Phospho	S3 Phospho		76.23	28.93	2	1329.57	665.791	2	-0.00732	-5.5	3877	3887
gi|571538775	microtubule-associated protein futsch-like [Apis mellifera]	Nurse	SRsPsVTSITAEVK	16.23	15		0.97	0.97		S3 Phospho	S5 Phospho		98.38	35.02	2	1620.72	811.361	2	-0.0088	-5.43	4887	4900
gi|571538775	microtubule-associated protein futsch-like [Apis mellifera]	Nurse	EIEKsRsPSVTSVTAEAK	14.83	15.01		0.97	0.97		S5 Phospho	S7 Phospho		96.01	39.62	2	2077.93	693.649	3	-0.00842	-4.05	4080	4097
gi|571538775	microtubule-associated protein futsch-like [Apis mellifera]	Nurse	SRsPsVTSVTAEAK	19.23	17.98		0.97	0.95		S3 Phospho	S5 Phospho		116.62	29.16	2	1578.67	790.338	2	-0.00922	-5.84	4084	4097
gi|571538775	microtubule-associated protein futsch-like [Apis mellifera]	Nurse	EVSDKsKsPSIAGDEPDLK	17.99	14.06		0.97	0.93		S6 Phospho	S8 Phospho		83.31	24.94	2	2160.92	1081.46	2	-0.0137	-6.34	3287	3305
gi|571538775	microtubule-associated protein futsch-like [Apis mellifera]	Nurse	SRsPsVTSITTEVK	19.23	14.04		0.97	0.9		S3 Phospho	S5 Phospho		107.3	33.61	2	1650.73	826.369	2	-0.0039	-2.36	3404	3417
gi|571538775	microtubule-associated protein futsch-like [Apis mellifera]	Nurse	SRSPSVTsIPsEEKK	14.85	0		0.97	0.07		S8 Phospho	S11 Phospho		80.02	30.17	2	1790.79	597.931	3	-0.0153	-8.52	3315	3329
gi|571538775	microtubule-associated protein futsch-like [Apis mellifera]	Nurse	TRsPsIAGDIEDSKEVETASIDK	17.98	0		0.97	0.05		S3 Phospho	S5 Phospho		141.07	46.02	2	2607.14	1304.57	2	-0.00792	-3.04	3250	3272
gi|571538775	microtubule-associated protein futsch-like [Apis mellifera]	Nurse	DIGKItPEDSLDKsPIDTR	15.01	0		0.97	0.05		T6 Phospho	S14 Phospho		97.71	37.82	2	2259.01	1130.51	2	-0.00652	-2.89	2825	2843
gi|571538775	microtubule-associated protein futsch-like [Apis mellifera]	Nurse	SPsVTsVTGEPK	12.33	0		0.97	0.48		S3 Phospho	S6 Phospho		66.82	30.19	2	1347.54	674.772	2	-0.00794	-5.89	3490	3501
gi|571538775	microtubule-associated protein futsch-like [Apis mellifera]	Nurse	SRsPsVTSVVTETK	17.47	0		0.97	0.26		S3 Phospho	S5 Phospho		79.02	35.14	2	1636.71	819.359	2	-0.0081	-4.94	5282	5295
gi|571538775	microtubule-associated protein futsch-like [Apis mellifera]	Nurse	SPsVTsITAEVK	16.23	0		0.97	0.26		S3 Phospho	S6 Phospho		85.18	22.33	2	1377.58	689.796	2	-0.00724	-5.25	4889	4900
gi|571538775	microtubule-associated protein futsch-like [Apis mellifera]	Nurse	SRsPsVTSVTVEEKEPLDK	17.47	0		0.97	0.25		S3 Phospho	S5 Phospho		127.42	23.18	2	2247.01	1124.51	2	-0.00592	-2.63	4736	4754
gi|571538775	microtubule-associated protein futsch-like [Apis mellifera]	Nurse	QsNSPDGNKDIDPLILNLTDIGQEmVVNLR	15.01	1000		0.97	1		S2 Phospho	M25 Oxidation (M)		124.41	37.49	2	3403.63	1135.55	3	-0.00915	-2.69	386	415
gi|571538775	microtubule-associated protein futsch-like [Apis mellifera]	Nurse	SRsPsVAGEKPELK	15.27	26.92		0.97	1		S3 Phospho	S5 Phospho		83.47	38.74	2	1643.73	822.869	2	-0.0099	-6.02	4482	4495
gi|571538775	microtubule-associated protein futsch-like [Apis mellifera]	Nurse	SRsPsVVGEKPELK	14.49	42.34		0.97	1		S3 Phospho	S5 Phospho		117.84	46.36	2	1671.76	836.887	2	-0.00512	-3.06	4417	4430
gi|571538775	microtubule-associated protein futsch-like [Apis mellifera]	Nurse	ITPEDsLDKsPIDTR	15.01	27.33		0.97	1		S6 Phospho	S10 Phospho		67.4	38.75	2	1845.78	923.893	2	-0.00928	-5.02	2829	2843
gi|571538775	microtubule-associated protein futsch-like [Apis mellifera]	Nurse	SRSPsItAETKEPSDK	30.68	0		0.97	0.01		S5 Phospho	T7 Phospho		91.46	19.58	2	1891.8	946.898	2	-0.0167	-8.82	4378	4393
gi|571538775	microtubule-associated protein futsch-like [Apis mellifera]	Nurse	DIDKsRsPsVTSITEAK	13.28	15.01	17.98	0.96	0.97	0.99	S5 Phospho	S7 Phospho	S9 Phospho	84.08	18.29	2	2072.85	1037.42	2	-0.0165	-7.96	5240	5256
gi|571538775	microtubule-associated protein futsch-like [Apis mellifera]	Nurse	SRsPsVTMEPKEPSDK	16.23	15		0.96	0.94		S3 Phospho	S5 Phospho		122.82	31.56	2	1933.79	967.897	2	-0.0111	-5.74	3675	3690
gi|571538775	microtubule-associated protein futsch-like [Apis mellifera]	Nurse	SPsVTsVTAEEKEPSEK	17.98	17.01		0.96	0.94		S3 Phospho	S6 Phospho		100.13	30.76	2	1963.81	982.904	2	-0.013	-6.63	3593	3609
gi|571538775	microtubule-associated protein futsch-like [Apis mellifera]	Nurse	ESPDKsKsPSIAGEEPQLK	16.85	13.55		0.96	0.92		S6 Phospho	S8 Phospho		88.68	26.85	2	2185.95	729.654	3	-0.016	-7.3	3810	3828
gi|571538775	microtubule-associated protein futsch-like [Apis mellifera]	Nurse	ETIEKsPTVsEPELK	16.24	12.61		0.96	0.9		S6 Phospho	S10 Phospho		105.4	33.24	2	1845.8	923.905	2	-0.0097	-5.25	3365	3379
gi|571538775	microtubule-associated protein futsch-like [Apis mellifera]	Nurse	SRsPsVTSVTVEEKEPSDK	19.23	15		0.96	0.89		S3 Phospho	S5 Phospho		172.88	45.61	2	2220.95	1111.48	2	-0.00862	-3.88	3712	3730
gi|571538775	microtubule-associated protein futsch-like [Apis mellifera]	Nurse	SRsPsTTSVTAETKEPTDK	17.47	0		0.96	0.17		S3 Phospho	S5 Phospho		111.76	24.34	2	2180.92	1091.46	2	-0.0169	-7.74	4252	4270
gi|571538775	microtubule-associated protein futsch-like [Apis mellifera]	Nurse	SRsPsVTSITEAK	19.23	32.28		0.96	1		S3 Phospho	S5 Phospho		86.49	37.99	2	1521.65	761.827	2	-0.0102	-6.71	5244	5256
gi|571538775	microtubule-associated protein futsch-like [Apis mellifera]	Nurse	RQSNsPDGNKDIDPLILNLTDIGQEmVVNLR	13.28	1000		0.96	1		S5 Phospho	M26 Oxidation (M)		94.09	34.43	2	3559.73	890.937	4	-0.0158	-4.43	385	415
gi|571538775	microtubule-associated protein futsch-like [Apis mellifera]	Nurse	ELLDKsKTPsIADEKPELK	13.28	25.7		0.96	1		S6 Phospho	S10 Phospho		105.01	28.92	2	2300.09	767.702	3	-0.0127	-5.54	3460	3478
gi|571538775	microtubule-associated protein futsch-like [Apis mellifera]	Nurse	SRtPsITSVTTEVK	17.47	14.04		0.95	0.89		T3 Phospho	S5 Phospho		74.12	26.68	2	1664.74	833.375	2	-0.00716	-4.3	3916	3929
gi|571538775	microtubule-associated protein futsch-like [Apis mellifera]	Nurse	DKsKsPSIAGDVK	25.7	16.24		0.95	0.56		S3 Phospho	S5 Phospho		86.47	44.28	2	1490.64	746.327	2	-0.00442	-2.96	5296	5308
gi|571538775	microtubule-associated protein futsch-like [Apis mellifera]	Nurse	SRsPsLTSEITDQK	15.01	0		0.95	0.26		S3 Phospho	S5 Phospho		106.87	33	2	1707.71	854.859	2	-0.0104	-6.1	5008	5021
gi|571538775	microtubule-associated protein futsch-like [Apis mellifera]	Nurse	SRsPsVTGVTAETK	13.26	34.2		0.95	1		S3 Phospho	S5 Phospho		133.46	36.74	2	1578.67	790.337	2	-0.0118	-7.48	4000	4013
gi|571538775	microtubule-associated protein futsch-like [Apis mellifera]	Nurse	EPsDKSKsPSVAGEKPELK	13.04	0		0.95	0.1		S3 Phospho	S8 Phospho		113.59	33.54	2	2171.98	724.995	3	-0.0123	-5.67	3768	3786
gi|571538775	microtubule-associated protein futsch-like [Apis mellifera]	Nurse	DISKSPsVVsDIDSKDIESK	15.01	21.96		0.94	0.99		S7 Phospho	S10 Phospho		139.86	43.74	2	2308.01	770.341	3	-0.0115	-4.96	5185	5204
gi|571538775	microtubule-associated protein futsch-like [Apis mellifera]	Nurse	EIEKsRsPsITAETK	11.57	13.28	16.24	0.94	0.96	0.98	S5 Phospho	S7 Phospho	S9 Phospho	42.93	14.99	2	1914.78	958.392	2	-0.0104	-5.44	4374	4388
gi|571538775	microtubule-associated protein futsch-like [Apis mellifera]	Nurse	EPLDKsKSPsVAGEKPELK	12.06	22.85		0.94	1		S6 Phospho	S10 Phospho		69.06	13.06	2	2198.03	733.679	3	-0.0118	-5.39	4750	4768
gi|571538775	microtubule-associated protein futsch-like [Apis mellifera]	Nurse	EPtDKsKSPSVAGEVAELK	14.06	17.98		0.93	0.97		T3 Phospho	S6 Phospho		98.14	39.63	2	2130.95	1066.48	2	-0.0105	-4.92	4056	4074
gi|571538775	microtubule-associated protein futsch-like [Apis mellifera]	Nurse	EIEKsRsPSVTAETK	10.36	13.27		0.91	0.96		S5 Phospho	S7 Phospho		83.9	38.68	2	1820.8	911.4	2	-0.0123	-6.77	3380	3394
gi|571538775	microtubule-associated protein futsch-like [Apis mellifera]	Nurse	SPsVTsITTEVKEPSDK	12.61	20.98		0.9	0.99		S3 Phospho	S6 Phospho		139.97	45.43	2	1963.84	982.925	2	-0.0092	-4.68	3406	3422
gi|571538775	microtubule-associated protein futsch-like [Apis mellifera]	Nurse	SRSPsVtSVTAEVK	0	14.04		0.09	0.96		S5 Phospho	T7 Phospho		93.38	45.45	2	1606.7	804.355	2	-0.00638	-3.97	4528	4541
gi|571538775	microtubule-associated protein futsch-like [Apis mellifera]	Nurse	sRsPSVTMEPK	12.58	39.17		0.89	1		S1 Phospho	S3 Phospho		69.21	32.19	2	1377.54	689.774	2	-0.00858	-6.22	3675	3685
gi|571538775	microtubule-associated protein futsch-like [Apis mellifera]	Nurse	DMEKsRsPsLTSEITDQK	11.87	24.36	24.36	0.88	0.99	0.99	S5 Phospho	S7 Phospho	S9 Phospho	72.35	24.56	2	2290.88	1146.45	2	0.0027	1.18	5004	5021
gi|571538775	microtubule-associated protein futsch-like [Apis mellifera]	Nurse	SPSETSsPTEIKDASVKsK	13.28	26.42		0.78	0.99		S7 Phospho	S18 Phospho		43.15	13.4	2	2136.92	713.313	3	-0.00774	-3.62	5318	5336
gi|571538775	microtubule-associated protein futsch-like [Apis mellifera]	Nurse	sRSPsVTSVITEPKEPSDK	0	25.38		0.04	0.98		S1 Phospho	S5 Phospho		90.28	39.05	2	2202.98	735.331	3	-0.0105	-4.78	3633	3651
gi|571538775	microtubule-associated protein futsch-like [Apis mellifera]	Nurse	EIEKsRsPSLASITTEVK	0	8.26		0.3	0.89		S5 Phospho	S7 Phospho		57.29	22.58	2	2134	712.335	3	-0.0136	-6.39	4841	4858
gi|571538775	microtubule-associated protein futsch-like [Apis mellifera]	Nurse	sRSSsVTVEPK	0	19.22		0.2	0.98		S1 Phospho	S5 Phospho		125.09	38.88	2	1335.55	668.779	2	-0.0059	-4.41	4969	4979
gi|571538775	microtubule-associated protein futsch-like [Apis mellifera]	Nurse	EADsSTSPSVMDTETPKsPLQQK	0	19.29		0.2	0.98		S4 Phospho	S18 Phospho		40.45	26.24	2	2622.08	875.028	3	-0.0197	-7.52	2859	2881
gi|571538775	microtubule-associated protein futsch-like [Apis mellifera]	Nurse	SRSPsITTVTTEPKEsPDK	0	32.23		0.2	1		S5 Phospho	S16 Phospho		85.07	54.93	2	2218.98	1110.49	2	-0.0017	-0.765	3796	3814
gi|571538775	microtubule-associated protein futsch-like [Apis mellifera]	Nurse	SRSPsLAsITTEVK	0	19.23		0.02	0.98		S5 Phospho	S8 Phospho		84.06	47.14	2	1634.73	818.368	2	-0.0117	-7.15	4845	4858
gi|571538775	microtubule-associated protein futsch-like [Apis mellifera]	Nurse	SRSPsVTsVTAEIKKPIDK	0	17.99		0.02	0.95		S5 Phospho	S8 Phospho		96.48	30.05	2	2202.07	735.028	3	-0.00966	-4.38	3958	3976
gi|571538775	microtubule-associated protein futsch-like [Apis mellifera]	Nurse	IsTLESGATTTAPtLPEDERIPLDEIKEDIDEK	0	19.61		0.17	0.97		S2 Phospho	T14 Phospho		89.65	23.3	2	3785.74	1262.91	3	-0.0214	-5.66	1151	1183
gi|571538775	microtubule-associated protein futsch-like [Apis mellifera]	Nurse	EPsDKsKSPsITDEKPELK	25.66	19.61	0	1	0.99	0.06	S3 Phospho	S6 Phospho	S10 Phospho	69.27	20.21	2	2353.97	785.659	3	-0.0199	-8.47	4454	4472
gi|571538775	microtubule-associated protein futsch-like [Apis mellifera]	Nurse	SKsPsVAGEKPELKDVETK	19.23	15.58		1	0.99		S3 Phospho	S5 Phospho		116.57	32.84	2	2188.01	730.339	3	-0.013	-5.96	3610	3628
gi|571538775	microtubule-associated protein futsch-like [Apis mellifera]	Nurse	ESADKsKsPSVVGEELDLK	24.15	20.57		1	0.99		S6 Phospho	S8 Phospho		99.58	34.74	2	2176.95	1089.48	2	-0.0107	-4.91	4941	4959
gi|571538775	microtubule-associated protein futsch-like [Apis mellifera]	Nurse	DSLRDsLEsLEEK	24.15	19.24		1	0.99		S6 Phospho	S9 Phospho		27.81	12.7	2	1679.67	840.838	2	-0.00902	-5.37	1498	1510
gi|571538775	microtubule-associated protein futsch-like [Apis mellifera]	Nurse	SKtPsIADEKPELK	19.23	15.58		1	0.99		T3 Phospho	S5 Phospho		83.84	41.44	2	1701.76	568.261	3	-0.00369	-2.17	3465	3478
gi|571538775	microtubule-associated protein futsch-like [Apis mellifera]	Nurse	mLVTASSEDGGQEtEIcAAGTIAFQK	1000	14.06		1	0.97		M1 Oxidation (M)	T14 Phospho		36.41	13.71	2	2809.22	1405.61	2	-0.0105	-3.74	2751	2776
gi|571538775	microtubule-associated protein futsch-like [Apis mellifera]	Nurse	GAEIKsKsPSIAEESVDSK	23.89	13.28		1	0.96		S6 Phospho	S8 Phospho		144.87	20.49	2	2120.93	707.979	3	-0.0138	-6.49	5022	5040
gi|571538775	microtubule-associated protein futsch-like [Apis mellifera]	Nurse	TPsVtSVTAEQK	26.31	14.02		1	0.93		S3 Phospho	T5 Phospho		91.41	42.42	2	1406.57	704.293	2	-0.0035	-2.49	3275	3286
gi|571538775	microtubule-associated protein futsch-like [Apis mellifera]	Nurse	ITPEDsLDKSPIDTRDsR	33.27	13.28		1	0.88		S6 Phospho	S17 Phospho		57.82	45.93	2	2203.94	735.652	3	-0.00855	-3.88	2829	2846
gi|571538775	microtubule-associated protein futsch-like [Apis mellifera]	Nurse	SPsVsSDVAELKDVDTKDIEK	23.38	0		1	0.33		S3 Phospho	S5 Phospho		117	29.43	2	2421.06	808.021	3	-0.019	-7.86	4799	4819
gi|571538775	microtubule-associated protein futsch-like [Apis mellifera]	Nurse	LAVDKsKsPsVAGDAVDMK	1000	1000	1000	1	1	1	S6 Phospho	S8 Phospho	S10 Phospho	137.93	37.38	2	2156.89	1079.44	2	-0.0157	-7.27	5063	5081
gi|571538775	microtubule-associated protein futsch-like [Apis mellifera]	Nurse	sIsPELGK	1000	1000		1	1		S1 Phospho	S3 Phospho		70.6	21.53	2	989.387	495.698	2	-0.00624	-6.3	5432	5439
gi|571538775	microtubule-associated protein futsch-like [Apis mellifera]	Nurse	sIsPELGKADER	1000	1000		1	1		S1 Phospho	S3 Phospho		105.91	49.62	2	1460.59	731.301	2	-0.00784	-5.36	5432	5443
gi|571538775	microtubule-associated protein futsch-like [Apis mellifera]	Nurse	sVDVsPTSLMDLR	57.6	46.21		1	1		S1 Phospho	S5 Phospho		136.44	30.24	2	1578.64	790.324	2	-0.00768	-4.86	5354	5366
gi|571538775	microtubule-associated protein futsch-like [Apis mellifera]	Nurse	KsIsPELGKADER	1000	1000		1	1		S2 Phospho	S4 Phospho		157.15	49.86	2	1588.69	795.35	2	-0.0047	-2.96	5431	5443
gi|571538775	microtubule-associated protein futsch-like [Apis mellifera]	Nurse	KsIsPELGK	1000	1000		1	1		S2 Phospho	S4 Phospho		71.66	23.11	2	1117.48	559.744	2	-0.0108	-9.65	5431	5439
gi|571538775	microtubule-associated protein futsch-like [Apis mellifera]	Nurse	SKsPsIAGDVIDLK	22.23	31.3		1	1		S3 Phospho	S5 Phospho		131.68	38.43	2	1588.71	795.361	2	-0.0077	-4.84	4985	4998
gi|571538775	microtubule-associated protein futsch-like [Apis mellifera]	Nurse	SKsPsVTDEKPELK	19.23	40.2		1	1		S3 Phospho	S5 Phospho		135.69	28.76	2	1703.74	852.873	2	-0.0109	-6.37	4589	4602
gi|571538775	microtubule-associated protein futsch-like [Apis mellifera]	Nurse	SKsPsVAGEEPELK	17.47	31.3		1	1		S3 Phospho	S5 Phospho		122.46	39.9	2	1616.67	809.34	2	-0.0101	-6.27	3507	3520
gi|571538775	microtubule-associated protein futsch-like [Apis mellifera]	Nurse	EKsEsPKEESIIESAK	47.25	53.86		1	1		S3 Phospho	S5 Phospho		113.08	42.36	2	1949.83	975.917	2	-0.00838	-4.29	3003	3018
gi|571538775	microtubule-associated protein futsch-like [Apis mellifera]	Nurse	DKsVsPVDKTDSIEKPK	78.02	84.78		1	1		S3 Phospho	S5 Phospho		148.79	56.69	2	2031.92	1016.96	2	-0.0048	-2.36	5395	5411
gi|571538775	microtubule-associated protein futsch-like [Apis mellifera]	Nurse	SKsPsIADDTPADLK	22.23	24.06		1	1		S3 Phospho	S5 Phospho		131.89	33.18	2	1703.71	852.856	2	-0.0098	-5.75	5263	5277
gi|571538775	microtubule-associated protein futsch-like [Apis mellifera]	Nurse	SKsPsVAGEVAELK	17.47	34.79		1	1		S3 Phospho	S5 Phospho		149.84	39.32	2	1560.68	781.345	2	-0.0097	-6.21	4019	4032
gi|571538775	microtubule-associated protein futsch-like [Apis mellifera]	Nurse	SKsPsVAGDAVDMK	19.23	40.36		1	1		S3 Phospho	S5 Phospho		144.96	48.16	2	1550.61	776.307	2	-0.0115	-7.41	5068	5081
gi|571538775	microtubule-associated protein futsch-like [Apis mellifera]	Nurse	KDsEAKIsPPVEEIVAK	1000	1000		1	1		S3 Phospho	S8 Phospho		154.85	59.79	2	1998.93	1000.47	2	-0.0121	-6.05	1376	1392
gi|571538775	microtubule-associated protein futsch-like [Apis mellifera]	Nurse	EIEKsRsPSVTSIPSEEK	17.99	20.98		1	1		S5 Phospho	S7 Phospho		50.41	15.17	2	2161.95	1081.98	2	-0.0087	-4.02	3311	3328
gi|571538775	microtubule-associated protein futsch-like [Apis mellifera]	Nurse	SPSVTSIPsEEKKTmDK	35.14	1000		1	1		S9 Phospho	M15 Oxidation (M)		45.48	15.41	2	1958.89	980.448	2	-0.00958	-4.89	3317	3333
gi|571538775	microtubule-associated protein futsch-like [Apis mellifera]	Nurse	LKtPsPEEESDLKDIEK	92.39	65.78		1	1		T3 Phospho	S5 Phospho		134.73	24.98	2	2116.92	1059.47	2	-0.00652	-3.08	3334	3350
gi|571538775	microtubule-associated protein futsch-like [Apis mellifera]	Nurse	AItPEDsLKDTSIK	139.17	65.54		1	1		T3 Phospho	S7 Phospho		150.12	46.48	2	1676.73	839.369	2	-0.0081	-4.83	2777	2790
gi|571538775	microtubule-associated protein futsch-like [Apis mellifera]	Nurse	SRSPsVtSVTAEVKEPSDK	0	25.48		0	0.99		S5 Phospho	T7 Phospho		155.45	61.41	2	2162.95	1082.48	2	-0.00872	-4.03	4528	4546
gi|571538775	microtubule-associated protein futsch-like [Apis mellifera]	Nurse	sPEEEKELKVEEK	1 000			1			S1 Phospho			144.6	26.96	2	1652.75	827.376	2	-0.0179	-10.8	2366	2378
gi|571538775	microtubule-associated protein futsch-like [Apis mellifera]	Nurse	sIDEAQIGTGVEESVIGFDQK	51.14			1			S1 Phospho			103.25	46.75	2	2301.04	1151.53	2	-0.0053	-2.3	1769	1789
gi|571538775	microtubule-associated protein futsch-like [Apis mellifera]	Nurse	sITSDVPDKK	26.31			1			S1 Phospho			84.87	38.65	2	1168.54	585.272	2	-0.00854	-7.3	5374	5383
gi|571538775	microtubule-associated protein futsch-like [Apis mellifera]	Nurse	sPDIADIDSTSDADLKR	159.55			1			S1 Phospho			214.61	32.41	2	1897.83	949.916	2	-0.0134	-7.06	5337	5353
gi|571538775	microtubule-associated protein futsch-like [Apis mellifera]	Nurse	KDEKEEVcVsR	1 000			1			S10 Phospho			68.14	24.1	2	1457.62	486.879	3	-0.00861	-5.9	2992	3002
gi|571538775	microtubule-associated protein futsch-like [Apis mellifera]	Nurse	SLMEQSEDIsLDSIESK	30.07			1			S10 Phospho			155.92	51.48	2	1989.85	995.928	2	-0.0089	-4.47	887	903
gi|571538775	microtubule-associated protein futsch-like [Apis mellifera]	Nurse	DVEIKDVEKsR	1 000			1			S10 Phospho			42.01	35.93	2	1396.66	699.334	2	-0.0068	-4.86	3745	3755
gi|571538775	microtubule-associated protein futsch-like [Apis mellifera]	Nurse	EQIPEKLEEsQER	1 000			1			S10 Phospho			91.18	32.29	2	1693.76	847.88	2	-0.0108	-6.37	1138	1150
gi|571538775	microtubule-associated protein futsch-like [Apis mellifera]	Nurse	ETIEKSPTVsEPELKEIEK	19.86			1			S10 Phospho			119.91	41.16	2	2265.1	756.039	3	-0.00855	-3.77	3365	3383
gi|571538775	microtubule-associated protein futsch-like [Apis mellifera]	Nurse	LLSGEEESEIsPDGKVIIVK	44.73			1			S11 Phospho			151.7	36.99	2	2221.11	1111.56	2	-0.00451	-2.03	5893	5912
gi|571538775	microtubule-associated protein futsch-like [Apis mellifera]	Nurse	IEEEGAEPIDLsPDRR	1 000			1			S12 Phospho			53.83	27.21	2	1904.85	635.955	3	-0.0112	-5.9	1055	1070
gi|571538775	microtubule-associated protein futsch-like [Apis mellifera]	Nurse	EYAEEAVEDVIsEVIEADEK	78.21			1			S12 Phospho			98.36	52.96	2	2346	1174	2	-0.0101	-4.3	2142	2161
gi|571538775	microtubule-associated protein futsch-like [Apis mellifera]	Nurse	IQEFDVTDKEIVsPKEEETK	76.06			1			S13 Phospho			195.89	41.14	2	2443.14	1222.57	2	-0.0093	-3.8	3157	3176
gi|571538775	microtubule-associated protein futsch-like [Apis mellifera]	Nurse	IQEFDVTDKEIVsPK	51.63			1			S13 Phospho			162.88	50.82	2	1826.87	914.441	2	-0.0031	-1.69	3157	3171
gi|571538775	microtubule-associated protein futsch-like [Apis mellifera]	Nurse	EREYAEEAVEDVIsEVIEADEK	169.83			1			S14 Phospho			217.06	40.06	2	2631.15	878.054	3	-0.00952	-3.62	2140	2161
gi|571538775	microtubule-associated protein futsch-like [Apis mellifera]	Nurse	SEDVSPAETIFAKsPTEK	26.31			1			S14 Phospho			162.21	47.76	2	2014.91	1008.46	2	-0.0098	-4.86	2933	2950
gi|571538775	microtubule-associated protein futsch-like [Apis mellifera]	Nurse	SPSITTVTTEPKEsPDK	29.24			1			S14 Phospho			171.03	33.44	2	1895.88	948.941	2	-0.0098	-5.17	3798	3814
gi|571538775	microtubule-associated protein futsch-like [Apis mellifera]	Nurse	EREYAEEAVEDVIsEVIEADEKFVHETK	111.36			1			S14 Phospho			231.65	64.3	2	3372.53	844.136	4	-0.0142	-4.21	2140	2167
gi|571538775	microtubule-associated protein futsch-like [Apis mellifera]	Nurse	EVTEITKEPEKVLsPIDK	72.07			1			S14 Phospho			92.8	45.68	2	2134.08	712.364	3	-0.0115	-5.41	2014	2031
gi|571538775	microtubule-associated protein futsch-like [Apis mellifera]	Nurse	ALFEEPIKKEEVTVsPTAAK	30.7			1			S15 Phospho			191.79	61.08	2	2266.15	1134.08	2	-0.0061	-2.69	1625	1644
gi|571538775	microtubule-associated protein futsch-like [Apis mellifera]	Nurse	SPSVTSITTEVKEPsDKSK	44.73			1			S15 Phospho			120.01	57.52	2	2099	1050.5	2	-0.0113	-5.38	3406	3424
gi|571538775	microtubule-associated protein futsch-like [Apis mellifera]	Nurse	SPSLASITTEVKVPsDKSK	44.73			1			S15 Phospho			145.63	46.89	2	2053.03	1027.52	2	-0.0113	-5.5	4847	4865
gi|571538775	microtubule-associated protein futsch-like [Apis mellifera]	Nurse	TPSITSVTTEVKEPsDK	34.9			1			S15 Phospho			87.14	43.61	2	1897.89	949.949	2	-0.0095	-5	3918	3934
gi|571538775	microtubule-associated protein futsch-like [Apis mellifera]	Nurse	SPSVTSVTAEVKEPsDKSK	33.18			1			S15 Phospho			167.78	51.86	2	2054.98	1028.49	2	-0.0035	-1.7	4530	4548
gi|571538775	microtubule-associated protein futsch-like [Apis mellifera]	Nurse	SPSVTSVITEPKEPsDKSK	39.51			1			S15 Phospho			156.82	41.78	2	2095.01	1048.5	2	-0.0153	-7.32	3635	3653
gi|571538775	microtubule-associated protein futsch-like [Apis mellifera]	Nurse	GADEKLLSGEEESEIsPDGKVIIVK	26.42			1			S16 Phospho			196.67	55.93	2	2721.34	908.118	3	-0.00567	-2.08	5888	5912
gi|571538775	microtubule-associated protein futsch-like [Apis mellifera]	Nurse	STFVTDTTSTTEKPKsPIITEK	39.94			1			S16 Phospho			104.38	34.32	2	2490.21	831.075	3	-0.0133	-5.36	3135	3156
gi|571538775	microtubule-associated protein futsch-like [Apis mellifera]	Nurse	IIETEIESIKDIDRKPsIEELAK	36.73			1			S17 Phospho			69.1	28.51	2	2748.42	688.109	4	-0.0139	-5.07	2676	2698
gi|571538775	microtubule-associated protein futsch-like [Apis mellifera]	Nurse	IsPPVEEIVAK	1 000			1			S2 Phospho			136.11	40.16	2	1260.64	631.322	2	-0.00802	-6.36	1382	1392
gi|571538775	microtubule-associated protein futsch-like [Apis mellifera]	Nurse	KsIDEAQIGTGVEESVIGFDQK	55.57			1			S2 Phospho			214.62	58.98	2	2429.14	810.717	3	-0.00914	-3.76	1768	1789
gi|571538775	microtubule-associated protein futsch-like [Apis mellifera]	Nurse	DsILDIAEHKR	1 000			1			S2 Phospho			146.26	32.92	2	1375.65	688.829	2	-0.0069	-5.01	5524	5534
gi|571538775	microtubule-associated protein futsch-like [Apis mellifera]	Nurse	IsKEEIQIK	1 000			1			S2 Phospho			80.64	16.85	2	1166.59	584.301	2	-0.008	-6.85	2086	2094
gi|571538775	microtubule-associated protein futsch-like [Apis mellifera]	Nurse	IsKEEIQIKEQIIPK	1 000			1			S2 Phospho			71.01	37.62	2	1875.01	626.008	3	-0.0106	-5.63	2086	2100
gi|571538775	microtubule-associated protein futsch-like [Apis mellifera]	Nurse	KsPEEEKELK	1 000			1			S2 Phospho			140.63	37.15	2	1295.6	432.872	3	-0.00915	-7.05	2365	2374
gi|571538775	microtubule-associated protein futsch-like [Apis mellifera]	Nurse	SSESIRSEDVSPAETIFAKsPTEK	17.99			1			S20 Phospho			208.65	35.04	2	2674.24	892.413	3	-0.0217	-8.13	2927	2950
gi|571538775	microtubule-associated protein futsch-like [Apis mellifera]	Nurse	IGEPILGSTEEESIEQRPEIsPDGK	30.27			1			S21 Phospho			74.46	49.22	2	2789.3	930.77	3	-0.0153	-5.48	5815	5839
gi|571538775	microtubule-associated protein futsch-like [Apis mellifera]	Nurse	TPSVVGEEPDFKDTDVKPIEKsPSTVSVGVESK	35.84			1			S22 Phospho			161.09	40.47	2	3566.73	892.683	4	-0.0274	-7.68	4908	4940
gi|571538775	microtubule-associated protein futsch-like [Apis mellifera]	Nurse	SPsIAGEEPELKDVEVK	22.23			1			S3 Phospho			193.36	63	2	1905.9	953.952	2	-0.0095	-4.98	3654	3670
gi|571538775	microtubule-associated protein futsch-like [Apis mellifera]	Nurse	SPsIAGDEPDLKDIETK	22.23			1			S3 Phospho			222.69	66.29	2	1893.86	947.934	2	-0.00882	-4.65	3294	3310
gi|571538775	microtubule-associated protein futsch-like [Apis mellifera]	Nurse	SPsITAETKEPSDK	19.23			1			S3 Phospho			181.23	39.26	2	1568.7	785.352	2	-0.0087	-5.54	4380	4393
gi|571538775	microtubule-associated protein futsch-like [Apis mellifera]	Nurse	SPsVASVTTEVK	67.98			1			S3 Phospho			168.03	36.22	2	1283.6	642.804	2	-0.0077	-5.99	4442	4453
gi|571538775	microtubule-associated protein futsch-like [Apis mellifera]	Nurse	TPsVTSVTAEQKEVSDK	20.98			1			S3 Phospho			247.84	37.22	2	1884.87	943.438	2	-0.0117	-6.2	3275	3291
gi|571538775	microtubule-associated protein futsch-like [Apis mellifera]	Nurse	SLsVASVTTEVK	33.68			1			S3 Phospho			149.52	37.69	2	1299.63	650.82	2	-0.008	-6.15	4572	4583
gi|571538775	microtubule-associated protein futsch-like [Apis mellifera]	Nurse	SKsPSVTDEVVDLK	39.68			1			S3 Phospho			238.58	52.05	2	1582.75	792.379	2	-0.00718	-4.53	3691	3704
gi|571538775	microtubule-associated protein futsch-like [Apis mellifera]	Nurse	KPsIEELAK	1 000			1			S3 Phospho			201.34	48.12	2	1093.54	547.777	2	-0.00442	-4.04	2690	2698
gi|571538775	microtubule-associated protein futsch-like [Apis mellifera]	Nurse	TPsIADEKPELK	46.21			1			S3 Phospho			166.24	60.54	2	1406.67	704.34	2	-0.0048	-3.41	3467	3478
gi|571538775	microtubule-associated protein futsch-like [Apis mellifera]	Nurse	SPsIAGEVVDLK	49.21			1			S3 Phospho			48.42	12.95	2	1293.62	647.814	2	-0.0087	-6.72	3570	3581
[truncated: 5,023 more rows]
