# Supplementary material for: Phosphoproteome Analysis Reveals Phosphorylation Underpinnings in the Brains of Nurse and Forager Honeybees (Apis mellifera)
Source: Sci Rep. 2017 May 16;7:1973. doi: 10.1038/s41598-017-02192-3 (PMC5434016; doi:10.1038/s41598-017-02192-3)
Supplement: Supplementary file 4 — Table S3 [file 41598_2017_2192_MOESM4_ESM.xls]

## Sheet: Sheet1
Table S3. Identification of phosphoproteins in the brain of honeybee worker (A. m.ligustica) at different ages.
Column Heading	Description
NCBI Accession	Protein accession number in NCBI database
Protein Discription	Description of the protein
Phosphorylation site	Position of phosphorylation site located in the protein sequence
Nurse	Spectral count number of nurese bees
Forager	Spectral count number of forager bees
There is a positive correlation between the spectral count-based label-free method and allows relative and absolute quantification of protein abundance as reported by Hernández et al. J Proteome Res 2012;3:1485–93 and Huttlin et al. Cell 2010, 143, 1174-89.
Protein accession		Phosphorylation site	Nurse	Forager
	Protein discroption
gi|110749336	uncharacterized protein LOC726694 isoform X2 [Apis mellifera]	S52	4	8
gi|110750043	plexin-A4 isoform X3 [Apis mellifera]	S1668	1	2
gi|110750754	protein lethal(2)essential for life-like [Apis mellifera]	S37	14	27
gi|110750764	protein lethal(2)essential for life-like [Apis mellifera]	S78	2	3
gi|110750764	protein lethal(2)essential for life-like [Apis mellifera]	S190	8	14
gi|110750764	protein lethal(2)essential for life-like [Apis mellifera]	S191	12	15
gi|110750884	uncharacterized protein LOC725891 isoform X1 [Apis mellifera]	S93	1	4
gi|110751391	uncharacterized protein C17orf59 homolog isoform X1 [Apis mellifera]	S60	5	6
gi|110751391	uncharacterized protein C17orf59 homolog isoform X2 [Apis mellifera]	S94	1	6
gi|110755329	neurofilament heavy polypeptide [Apis mellifera]	S56	8	2
gi|110755329	neurofilament heavy polypeptide [Apis mellifera]	S208	10	8
gi|110755329	neurofilament heavy polypeptide [Apis mellifera]	S214	7	3
gi|110755329	neurofilament heavy polypeptide [Apis mellifera]	S334	23	14
gi|110755329	neurofilament heavy polypeptide [Apis mellifera]	S335	13	2
gi|110755329	neurofilament heavy polypeptide [Apis mellifera]	S371	16	24
gi|110755367	toll-like receptor 13-like isoform 1 [Apis mellifera]	S625	4	7
gi|110755943	ras association domain-containing protein 2 [Apis mellifera]	S191	3	3
gi|110756311	ubiquitin-60S ribosomal protein L40 isoform 1 [Apis mellifera]	S57	3	7
gi|110757430	cyclin-dependent kinase 7 [Apis mellifera]	S143	4	6
gi|110758020	tyrosine-protein phosphatase non-receptor type 9-like isoform 1 [Apis mellifera]	S264	1	3
gi|110758129	RNA-binding protein squid-like isoformX1 [Apis mellifera]	S43	1	1
gi|110758321	uncharacterized protein LOC410067 [Apis mellifera]	S511	4	2
gi|110758321	uncharacterized protein LOC410067 [Apis mellifera]	S513	4	2
gi|110759433	la protein homolog [Apis mellifera]	S257	4	6
gi|110759433	la protein homolog [Apis mellifera]	S390	11	10
gi|110760070	interferon regulatory factor 2-binding protein-like B-like [Apis mellifera]	S186	10	17
gi|110760070	interferon regulatory factor 2-binding protein-like B-like [Apis mellifera]	S202	10	23
gi|110760901	G-protein-signaling modulator 2 [Apis mellifera]	S414	5	10
gi|110760901	G-protein-signaling modulator 2 [Apis mellifera]	T486	7	6
gi|110760961	histone acetyltransferase KAT6B-like [Apis mellifera]	S103	9	19
gi|110761103	nuclear cap-binding protein subunit 1 isoformX1 [Apis mellifera]	S24	3	6
gi|110761198	protein bunched, class 2/F/G isoform isoform X3 [Apis mellifera]	S83	3	2
gi|110761627	60S ribosomal protein L24 [Apis mellifera]	S86	12	15
gi|110762262	diacylglycerol O-acyltransferase 1 isoform X3 [Apis mellifera]	S16	3	2
gi|110762262	diacylglycerol O-acyltransferase 1 isoform X3 [Apis mellifera]	S211	3	4
gi|110762783	28 kDa heat- and acid-stable phosphoprotein-like [Apis mellifera]	S110	4	6
gi|110763674	uncharacterized protein LOC726616 [Apis mellifera]	S200	9	11
gi|110763674	uncharacterized protein LOC726616 [Apis mellifera]	S204	1	1
gi|110766132	FACT complex subunit Ssrp1 [Apis mellifera]	S442	7	35
gi|110766132	FACT complex subunit Ssrp1 [Apis mellifera]	S638	1	6
gi|110766351	microfibrillar-associated protein 1 [Apis mellifera]	T286	5	8
gi|110767819	potassium voltage-gated channel protein Shab-like isoform X6 [Apis mellifera]	S610	9	23
gi|110767819	potassium voltage-gated channel protein Shab-like isoform X6 [Apis mellifera]	S613	3	13
gi|110767819	potassium voltage-gated channel protein Shab-like isoform X6 [Apis mellifera]	S698	5	18
gi|110772453	protein phosphatase inhibitor 2-like [Apis mellifera]	S18	9	11
gi|110777198	chromodomain-helicase-DNA-binding protein Mi-2 homolog isoform X2 [Apis mellifera]	S221	14	4
gi|110777198	chromodomain-helicase-DNA-binding protein Mi-2 homolog isoform X2 [Apis mellifera]	T692	3	3
gi|118150480	adenylate cyclase 3 [Apis mellifera]	S463	10	7
gi|118150480	adenylate cyclase 3 [Apis mellifera]	T7	9	9
gi|118150482	ligand-gated chloride channel homolog 3 precursor [Apis mellifera]	S378	1	11
gi|118601182	nicotinic acetylcholine receptor beta1 subunit precursor [Apis mellifera]	S375	1	2
gi|118601182	nicotinic acetylcholine receptor beta1 subunit precursor [Apis mellifera]	S432	6	7
gi|148277659	nicotinic acetylcholine receptor alpha4 subunit precursor [Apis mellifera]	S471	3	4
gi|201023355	protein kinase C [Apis mellifera]	T644	8	7
gi|224809489	synaptotagmin 1 [Apis mellifera]	S124	14	27
gi|224809489	synaptotagmin 1 [Apis mellifera]	S149	45	23
gi|224809489	synaptotagmin 1 [Apis mellifera]	S152	102	66
gi|224809489	synaptotagmin 1 [Apis mellifera]	S217	15	26
gi|224809489	synaptotagmin 1 [Apis mellifera]	S413	5	2
gi|224809489	synaptotagmin 1 [Apis mellifera]	T138	88	65
gi|224809492	dopamine transporter [Apis mellifera]	S603	5	2
gi|229892248	heat shock protein 90 [Apis mellifera]	S227	23	62
gi|229892248	heat shock protein 90 [Apis mellifera]	S445	2	3
gi|229892248	heat shock protein 90 [Apis mellifera]	S468	2	13
gi|229892248	heat shock protein 90 [Apis mellifera]	T695	12	36
gi|283436154	glutamine synthetase [Apis mellifera]	S9	13	19
gi|283436154	glutamine synthetase [Apis mellifera]	S252	30	39
gi|283436154	glutamine synthetase [Apis mellifera]	S328	5	4
gi|283436154	glutamine synthetase [Apis mellifera]	S349	8	5
gi|297515465	armadillo segment polarity protein [Apis mellifera]	S691	4	5
gi|328775847	putative RNA-binding protein 15B isoform X2 [Apis mellifera]	S65	4	3
gi|328775847	putative RNA-binding protein 15B isoform X2 [Apis mellifera]	S191	19	53
gi|328775847	putative RNA-binding protein 15B isoform X2 [Apis mellifera]	S299	2	1
gi|328775847	putative RNA-binding protein 15B isoform X2 [Apis mellifera]	S562	3	6
gi|328775847	putative RNA-binding protein 15B isoform X2 [Apis mellifera]	S572	3	3
gi|328775847	putative RNA-binding protein 15B isoform X2 [Apis mellifera]	T193	21	60
gi|328775900	abl interactor 2 [Apis mellifera]	S161	10	16
gi|328775931	uncharacterized protein LOC411575 isoform X5 [Apis mellifera]	S411	25	44
gi|328775931	uncharacterized protein LOC411575 isoform X5 [Apis mellifera]	S598	2	5
gi|328775931	uncharacterized protein LOC411575 isoform X5 [Apis mellifera]	S691	21	40
gi|328775931	uncharacterized protein LOC411575 isoform X5 [Apis mellifera]	S736	6	11
gi|328775931	uncharacterized protein LOC411575 isoform X5 [Apis mellifera]	S743	61	44
gi|328775931	uncharacterized protein LOC411575 isoform X5 [Apis mellifera]	S750	13	12
gi|328775931	uncharacterized protein LOC411575 isoform X5 [Apis mellifera]	S880	5	5
gi|328776065	WD repeat-containing protein 47 isoform X6 [Apis mellifera]	S281	4	1
gi|328776065	WD repeat-containing protein 47 isoform X6 [Apis mellifera]	S449	1	3
gi|328776065	WD repeat-containing protein 47 isoform X6 [Apis mellifera]	S556	3	4
gi|328776082	MATH and LRR domain-containing protein PFE0570w-like isoform X4 [Apis mellifera]	S190	1	1
gi|328776082	MATH and LRR domain-containing protein PFE0570w-like isoform X4 [Apis mellifera]	S209	9	18
gi|328776144	ubiquitin-conjugating enzyme E2 O-like isoform X1 [Apis mellifera]	S324	13	22
gi|328776155	uncharacterized protein LOC100577504 isoform X1 [Apis mellifera]	S70	2	1
gi|328776155	uncharacterized protein LOC100577504 isoform X1 [Apis mellifera]	S291	1	2
gi|328776155	uncharacterized protein LOC100577504 isoform X1 [Apis mellifera]	S294	12	23
gi|328776155	uncharacterized protein LOC100577504 isoform X1 [Apis mellifera]	S335	2	5
gi|328776187	dentin sialophosphoprotein-like isoform X1 [Apis mellifera]	S297	1	4
gi|328776251	vacuolar protein sorting-associated protein 18 homolog [Apis mellifera]	S898	4	3
gi|328776272	sulfide:quinone oxidoreductase, mitochondrial-like isoform X1 [Apis mellifera]	S195	11	24
gi|328776297	uncharacterized protein LOC409185 isoform X4 [Apis mellifera]	S171	25	25
gi|328776297	uncharacterized protein LOC409185 isoform X4 [Apis mellifera]	S221	3	3
gi|328776321	ubiquitin thioesterase trabid isoform X2 [Apis mellifera]	S238	14	10
gi|328776381	growth factor receptor-bound protein 14-like isoform X1 [Apis mellifera]	T681	2	2
gi|328776551	potassium voltage-gated channel subfamily H member 8 isoform X1 [Apis mellifera]	S960	2	2
gi|328776656	CDGSH iron-sulfur domain-containing protein 2 homolog isoform X2 [Apis mellifera]	S71	6	9
gi|328776693	histone-lysine N-methyltransferase EHMT1-like isoformX2 [Apis mellifera]	S279	2	1
gi|328776866	methionine--tRNA ligase, cytoplasmic-like isoform 2 [Apis mellifera]	S217	6	6
gi|328776973	trichohyalin-like isoform X1 [Apis mellifera]	S96	1	3
gi|328776999	uncharacterized protein LOC725889 [Apis mellifera]	S55	11	10
gi|328777017	protein RFT1 homolog isoform X2 [Apis mellifera]	S216	6	5
gi|328777223	neuropathy target esterase sws isoform X1 [Apis mellifera]	S325	11	10
gi|328777250	uncharacterized protein LOC100577638 isoform X1 [Apis mellifera]	S207	3	8
gi|328777252	cell wall protein AWA1-like isoformX2 [Apis mellifera]	S42	1	3
gi|328777252	cell wall protein AWA1-like isoformX2 [Apis mellifera]	S146	1	2
gi|328777252	cell wall protein AWA1-like isoformX2 [Apis mellifera]	S494	5	4
gi|328777252	cell wall protein AWA1-like isoformX2 [Apis mellifera]	T471	1	1
gi|328777287	uncharacterized threonine-rich GPI-anchored glycoprotein PJ4664.02 [Apis mellifera]	S701	8	8
gi|328777351	uncharacterized protein LOC100577045 isoform X1 [Apis mellifera]	S126	23	47
gi|328777351	uncharacterized protein LOC100577045 isoform X1 [Apis mellifera]	S366	1	8
gi|328777351	uncharacterized protein LOC100577045 isoform X1 [Apis mellifera]	S389	5	3
gi|328777412	RNA-binding protein 1-like isoform X6 [Apis mellifera]	S131	1	2
gi|328777412	RNA-binding protein 1-like isoform X6 [Apis mellifera]	S142	3	3
gi|328777433	UNC93-like protein-like isoform X2 [Apis mellifera]	S89	3	2
gi|328777457	protein kinase C iota type isoformX1 [Apis mellifera]	S171	12	17
gi|328777457	protein kinase C iota type isoformX1 [Apis mellifera]	S175	17	19
gi|328777457	protein kinase C iota type isoformX1 [Apis mellifera]	S410	3	6
gi|328777457	protein kinase C iota type isoformX1 [Apis mellifera]	T750	56	41
gi|328777757	protein kinase C iota type isoformX1 [Apis mellifera]	S316	1	10
gi|328777757	uncharacterized protein LOC411586 isoform X2 [Apis mellifera]	S368	4	7
gi|328777790	myosin heavy chain 95F isoform X2 [Apis mellifera]	S1027	7	10
gi|328777831	myotubularin-related protein 10-B-like isoform X2 [Apis mellifera]	S597	3	4
gi|328777858	vacuolar protein sorting-associated protein 13C-like isoform X1 [Apis mellifera]	S129	6	3
gi|328777858	vacuolar protein sorting-associated protein 13C-like isoform X1 [Apis mellifera]	S703	3	6
gi|328777858	vacuolar protein sorting-associated protein 13C-like isoform X1 [Apis mellifera]	S707	3	8
gi|328777858	vacuolar protein sorting-associated protein 13C-like isoform X1 [Apis mellifera]	S825	3	8
gi|328777858	vacuolar protein sorting-associated protein 13C-like isoform X1 [Apis mellifera]	S827	2	10
gi|328777858	vacuolar protein sorting-associated protein 13C-like isoform X1 [Apis mellifera]	S830	2	2
gi|328777858	vacuolar protein sorting-associated protein 13C-like isoform X1 [Apis mellifera]	S1016	4	7
gi|328777858	vacuolar protein sorting-associated protein 13C-like isoform X1 [Apis mellifera]	S1411	7	12
gi|328777858	vacuolar protein sorting-associated protein 13C-like isoform X1 [Apis mellifera]	S1414	7	12
gi|328777906	uncharacterized protein LOC409956 isoformX1 [Apis mellifera]	S50	3	5
gi|328777906	uncharacterized protein LOC409956 isoformX1 [Apis mellifera]	T348	9	9
gi|328777933	nucleoside diphosphate kinase [Apis mellifera]	T112	3	2
gi|328777933	nucleoside diphosphate kinase [Apis mellifera]	Y70	4	2
gi|328777938	U1 small nuclear ribonucleoprotein 70 kDa isoformX1 [Apis mellifera]	S269	11	14
gi|328778117	homer protein homolog 2-like isoform X2 [Apis mellifera]	S140	3	7
gi|328778117	homer protein homolog 2-like isoform X2 [Apis mellifera]	S225	9	4
gi|328778154	coronin-7-like isoform X2 [Apis mellifera]	S631	3	6
gi|328778154	coronin-7-like isoform X2 [Apis mellifera]	S676	3	7
gi|328778154	coronin-7-like isoform X2 [Apis mellifera]	S1195	4	3
gi|328778208	uncharacterized protein DDB_G0287625-like [Apis mellifera]	S164	16	18
gi|328778241	progestin and adipoQ receptor family member 4-like isoform X1 [Apis mellifera]	S19	8	3
gi|328778339	prohormone-3 [Apis mellifera]	S71	5	8
gi|328778488	dedicator of cytokinesis protein 3-like isoform X1 [Apis mellifera]	S1698	3	5
gi|328778488	dedicator of cytokinesis protein 3-like isoform X1 [Apis mellifera]	S1706	6	7
gi|328778488	dedicator of cytokinesis protein 3-like isoform X1 [Apis mellifera]	T1709	6	7
gi|328778549	brefeldin A-inhibited guanine nucleotide-exchange protein 1 [Apis mellifera]	S553	1	1
gi|328778804	SH3 domain-binding glutamic acid-rich protein homolog isoform X2 [Apis mellifera]	S101	6	6
gi|328778804	SH3 domain-binding glutamic acid-rich protein homolog isoform X2 [Apis mellifera]	S147	3	4
gi|328778864	ATP-binding cassette sub-family A member 2-like isoform X2 [Apis mellifera]	T1626	24	22
gi|328778947	serine/threonine-protein phosphatase 2A 56 kDa regulatory subunit gamma isoform-like isoform X5 [Apis mellifera]	S567	6	17
gi|328778989	histone-lysine N-methyltransferase SETD1B-like isoform 1 [Apis mellifera]	S1020	4	6
gi|328779129	sodium/hydrogen exchanger 3 isoform X2 [Apis mellifera]	T857	3	8
gi|328779160	myb-like protein X-like [Apis mellifera]	S76	3	3
gi|328779321	protein LSM14 homolog A isoform X2 [Apis mellifera]	S185	14	18
gi|328779321	protein LSM14 homolog A isoform X2 [Apis mellifera]	S198	3	1
gi|328779321	protein LSM14 homolog A isoform X2 [Apis mellifera]	S212	4	8
gi|328779321	protein LSM14 homolog A isoform X2 [Apis mellifera]	T202	5	13
gi|328779522	protein numb-like isoform X1 [Apis mellifera]	S45	9	12
gi|328779522	protein numb-like isoform X1 [Apis mellifera]	S303	8	9
gi|328779522	protein numb-like isoform X1 [Apis mellifera]	S615	19	43
gi|328779673	protein lethal(2)essential for life-like [Apis mellifera]	S48	3	3
gi|328779675	protein lethal(2)essential for life-like [Apis mellifera]	S20	2	2
gi|328779675	protein lethal(2)essential for life-like [Apis mellifera]	S51	22	48
gi|328779675	protein lethal(2)essential for life-like [Apis mellifera]	S93	11	19
gi|328779757	sestrin-1-like isoformX1 [Apis mellifera]	S58	3	5
gi|328779757	sestrin-1-like isoformX1 [Apis mellifera]	S388	2	2
gi|328779757	sestrin-1-like isoformX1 [Apis mellifera]	S397	3	3
gi|328779757	sestrin-1-like isoformX1 [Apis mellifera]	S412	5	6
gi|328779954	G protein-coupled receptor kinase 2 isoform X2 [Apis mellifera]	S487	21	16
gi|328779954	G protein-coupled receptor kinase 2 isoform X2 [Apis mellifera]	T488	15	5
gi|328779958	cGMP-specific 3',5'-cyclic phosphodiesterase-like isoform X4 [Apis mellifera]	S161	4	2
gi|328779958	cGMP-specific 3',5'-cyclic phosphodiesterase-like isoform X4 [Apis mellifera]	S480	5	9
gi|328780018	UPF0364 protein C6orf211 homolog isoform X2 [Apis mellifera]	S7	14	19
gi|328780029	tropomodulin isoformX1 [Apis mellifera]	S127	2	12
gi|328780081	RNA-binding protein 26 isoform X2 [Apis mellifera]	S244	6	2
gi|328780081	RNA-binding protein 26 isoform X2 [Apis mellifera]	S279	12	19
gi|328780081	RNA-binding protein 26 isoform X2 [Apis mellifera]	T91	9	10
gi|328780081	RNA-binding protein 26 isoform X2 [Apis mellifera]	T284	7	10
gi|328780108	uncharacterized protein KIAA0513-like isoform X3 [Apis mellifera]	S33	3	7
gi|328780113	uncharacterized protein LOC410006 isoform X7 [Apis mellifera]	S59	4	9
gi|328780113	uncharacterized protein LOC410006 isoform X7 [Apis mellifera]	S76	12	14
gi|328780113	uncharacterized protein LOC410006 isoform X7 [Apis mellifera]	S77	21	43
gi|328780113	uncharacterized protein LOC410006 isoform X7 [Apis mellifera]	S138	1	2
gi|328780113	uncharacterized protein LOC410006 isoform X7 [Apis mellifera]	S453	3	2
gi|328780113	uncharacterized protein LOC410006 isoform X7 [Apis mellifera]	S537	3	2
gi|328780318	glycerol-3-phosphate acyltransferase 4-like isoform X2 [Apis mellifera]	S149	9	13
gi|328780443	uncharacterized protein LOC100578822 [Apis mellifera]	S42	6	9
gi|328780443	uncharacterized protein LOC100578822 [Apis mellifera]	S104	4	2
gi|328780443	uncharacterized protein LOC100578822 [Apis mellifera]	S107	6	3
gi|328780443	uncharacterized protein LOC100578822 [Apis mellifera]	S129	6	8
gi|328780443	uncharacterized protein LOC100578822 [Apis mellifera]	S163	15	13
gi|328780443	uncharacterized protein LOC100578822 [Apis mellifera]	S270	4	5
gi|328780443	uncharacterized protein LOC100578822 [Apis mellifera]	S368	4	1
gi|328780443	uncharacterized protein LOC100578822 [Apis mellifera]	S431	8	12
gi|328780443	uncharacterized protein LOC100578822 [Apis mellifera]	S448	3	7
gi|328780443	uncharacterized protein LOC100578822 [Apis mellifera]	S569	15	26
gi|328780443	uncharacterized protein LOC100578822 [Apis mellifera]	T62	20	31
gi|328780443	uncharacterized protein LOC100578822 [Apis mellifera]	T525	1	7
gi|328780480	97 kDa heat shock protein isoformX1 [Apis mellifera]	S396	2	2
gi|328780480	97 kDa heat shock protein isoformX1 [Apis mellifera]	S573	3	3
gi|328780480	97 kDa heat shock protein isoformX1 [Apis mellifera]	S586	1	3
gi|328780480	97 kDa heat shock protein isoformX1 [Apis mellifera]	S587	1	1
gi|328780480	97 kDa heat shock protein isoformX1 [Apis mellifera]	S588	2	4
gi|328780480	97 kDa heat shock protein isoformX1 [Apis mellifera]	S710	6	3
gi|328780513	CDK5 and ABL1 enzyme substrate 1-like isoformX1 [Apis mellifera]	S379	13	13
gi|328780564	KH domain-containing, RNA-binding, signal transduction-associated protein 3-like isoformX2 [Apis mellifera]	S328	2	5
gi|328780564	KH domain-containing, RNA-binding, signal transduction-associated protein 3-like isoformX2 [Apis mellifera]	S330	1	1
gi|328780593	microtubule-associated protein futsch-like isoformX1 [Apis mellifera]	S455	3	3
gi|328780739	SAP domain-containing ribonucleoprotein-like isoformX1 [Apis mellifera]	S93	9	7
gi|328780754	serine/threonine-protein kinase D3 isoformX2 [Apis mellifera]	S694	7	7
gi|328780822	cytoplasmic dynein 1 light intermediate chain 1 isoform X2 [Apis mellifera]	S189	43	106
gi|328780822	cytoplasmic dynein 1 light intermediate chain 1 isoform X2 [Apis mellifera]	S375	2	3
gi|328780847	uncharacterized protein LOC552490 isoform X1 [Apis mellifera]	S40	8	3
gi|328780847	uncharacterized protein LOC552490 isoform X1 [Apis mellifera]	S49	7	14
gi|328780847	uncharacterized protein LOC552490 isoform X1 [Apis mellifera]	S67	35	48
gi|328780847	uncharacterized protein LOC552490 isoform X1 [Apis mellifera]	S226	16	33
gi|328780847	uncharacterized protein LOC552490 isoform X1 [Apis mellifera]	S234	6	3
gi|328780847	uncharacterized protein LOC552490 isoform X1 [Apis mellifera]	S318	22	37
gi|328780847	uncharacterized protein LOC552490 isoform X1 [Apis mellifera]	T70	14	10
gi|328780866	pleckstrin homology domain-containing family G member 5-like isoform X8 [Apis mellifera]	S281	1	2
gi|328780871	arginine/serine-rich protein PNISR-like isoform X1 [Apis mellifera]	S298	5	2
gi|328780871	arginine/serine-rich protein PNISR-like isoform X1 [Apis mellifera]	S300	2	2
gi|328780871	arginine/serine-rich protein PNISR-like isoform X1 [Apis mellifera]	S342	1	3
gi|328780892	slit homolog 3 protein-like isoform X1 [Apis mellifera]	S1433	2	3
gi|328780904	dedicator of cytokinesis protein 7-like [Apis mellifera]	S137	1	3
gi|328780904	dedicator of cytokinesis protein 7-like [Apis mellifera]	S854	10	18
gi|328781085	zinc finger CCCH domain-containing protein 14-like [Apis mellifera]	S200	4	9
gi|328781085	zinc finger CCCH domain-containing protein 14-like [Apis mellifera]	S519	2	2
gi|328781085	zinc finger CCCH domain-containing protein 14-like [Apis mellifera]	S753	7	7
gi|328781105	RNA-binding protein 39-like isoform X6 [Apis mellifera]	S112	30	61
gi|328781105	RNA-binding protein 39-like isoform X6 [Apis mellifera]	S130	6	14
gi|328781105	RNA-binding protein 39-like isoform X6 [Apis mellifera]	T114	30	59
gi|328781190	ADP-ribosylation factor GTPase-activating protein 1-like isoformX2 [Apis mellifera]	S125	3	3
gi|328781289	long-chain-fatty-acid--CoA ligase 3-like isoformX1 [Apis mellifera]	S684	2	5
gi|328781423	plasmolipin-like isoformX1 [Apis mellifera]	T167	2	3
gi|328781475	cytoplasmic protein NCK1 isoformX1 [Apis mellifera]	S102	4	5
gi|328781475	cytoplasmic protein NCK1 isoformX1 [Apis mellifera]	S232	6	4
gi|328781636	adenylyl cyclase-associated protein 1-like isoformX1 [Apis mellifera]	S105	2	3
gi|328781636	adenylyl cyclase-associated protein 1-like isoformX1 [Apis mellifera]	S336	32	19
gi|328781636	adenylyl cyclase-associated protein 1-like isoformX1 [Apis mellifera]	S342	6	7
gi|328781636	adenylyl cyclase-associated protein 1-like isoformX1 [Apis mellifera]	S357	1	1
gi|328781636	adenylyl cyclase-associated protein 1-like isoformX1 [Apis mellifera]	T334	2	2
gi|328781704	ribosomal protein S6 kinase alpha-3 isoformX1 [Apis mellifera]	S253	13	17
gi|328781704	ribosomal protein S6 kinase alpha-3 isoformX1 [Apis mellifera]	S393	31	7
gi|328781704	ribosomal protein S6 kinase alpha-3 isoformX1 [Apis mellifera]	T423	5	7
gi|328781706	monocarboxylate transporter 3-like [Apis mellifera]	S398	3	7
gi|328781722	probable ubiquitin carboxyl-terminal hydrolase FAF-X isoform X6 [Apis mellifera]	S1977	1	12
gi|328781794	oxidation resistance protein 1-like isoformX1 [Apis mellifera]	S225	30	52
gi|328781794	oxidation resistance protein 1-like isoformX1 [Apis mellifera]	S335	4	1
gi|328781794	oxidation resistance protein 1-like isoformX1 [Apis mellifera]	S363	44	81
gi|328781794	oxidation resistance protein 1-like isoformX1 [Apis mellifera]	S492	17	16
gi|328781794	oxidation resistance protein 1-like isoformX1 [Apis mellifera]	S760	11	6
gi|328781794	oxidation resistance protein 1-like isoformX1 [Apis mellifera]	S764	10	5
gi|328781794	oxidation resistance protein 1-like isoformX1 [Apis mellifera]	S879	8	46
gi|328781794	oxidation resistance protein 1-like isoformX1 [Apis mellifera]	S889	1	33
gi|328781794	oxidation resistance protein 1-like isoformX1 [Apis mellifera]	S900	6	8
gi|328781794	oxidation resistance protein 1-like isoformX1 [Apis mellifera]	S985	33	45
gi|328781794	oxidation resistance protein 1-like isoformX1 [Apis mellifera]	S1011	7	12
gi|328781794	oxidation resistance protein 1-like isoformX1 [Apis mellifera]	S1045	2	5
gi|328781794	oxidation resistance protein 1-like isoformX1 [Apis mellifera]	T530	4	14
gi|328781794	oxidation resistance protein 1-like isoformX1 [Apis mellifera]	T810	5	4
gi|328781845	synapsin isoform X2 [Apis mellifera]	S61	2	3
gi|328781845	synapsin isoform X2 [Apis mellifera]	S79	3	9
gi|328781845	synapsin isoform X2 [Apis mellifera]	S416	16	7
gi|328781845	synapsin isoform X2 [Apis mellifera]	S426	7	6
gi|328781845	synapsin isoform X2 [Apis mellifera]	S435	6	4
gi|328781845	synapsin isoform X2 [Apis mellifera]	S491	26	43
gi|328781845	synapsin isoform X2 [Apis mellifera]	S494	6	9
gi|328781845	synapsin isoform X2 [Apis mellifera]	S524	12	7
gi|328781845	synapsin isoform X2 [Apis mellifera]	T333	3	10
gi|328782001	uncharacterized protein LOC726153 isoform X1 [Apis mellifera]	S273	3	7
gi|328782004	uncharacterized protein KIAA0195-like isoformX1 [Apis mellifera]	S762	1	19
gi|328782059	regulator of nonsense transcripts 3B isoform 1 [Apis mellifera]	S499	7	6
gi|328782059	regulator of nonsense transcripts 3B isoform 1 [Apis mellifera]	S519	6	5
gi|328782122	72 kDa inositol polyphosphate 5-phosphatase-like isoform X2 [Apis mellifera]	S94	1	2
gi|328782122	72 kDa inositol polyphosphate 5-phosphatase-like isoform X2 [Apis mellifera]	S256	2	3
gi|328782122	72 kDa inositol polyphosphate 5-phosphatase-like isoform X2 [Apis mellifera]	T83	4	11
gi|328782140	lon protease homolog, mitochondrial-like isoform X2 [Apis mellifera]	S993	11	6
gi|328782154	syntaxin-12 [Apis mellifera]	S145	9	5
gi|328782218	mitochondrial import receptor subunit TOM70 [Apis mellifera]	S66	17	20
gi|328782334	ras GTPase-activating protein-binding protein 2 isoform X2 [Apis mellifera]	S165	4	3
gi|328782334	ras GTPase-activating protein-binding protein 2 isoform X2 [Apis mellifera]	S362	16	37
gi|328782605	zinc finger CCCH domain-containing protein 18-like isoform X4 [Apis mellifera]	S54	2	6
gi|328782605	zinc finger CCCH domain-containing protein 18-like isoform X4 [Apis mellifera]	S83	4	11
gi|328782605	zinc finger CCCH domain-containing protein 18-like isoform X4 [Apis mellifera]	S99	3	3
gi|328782605	zinc finger CCCH domain-containing protein 18-like isoform X4 [Apis mellifera]	S270	6	4
gi|328782605	zinc finger CCCH domain-containing protein 18-like isoform X4 [Apis mellifera]	S274	3	2
gi|328782605	zinc finger CCCH domain-containing protein 18-like isoform X4 [Apis mellifera]	S541	3	3
gi|328782605	zinc finger CCCH domain-containing protein 18-like isoform X4 [Apis mellifera]	S617	8	4
gi|328782605	zinc finger CCCH domain-containing protein 18-like isoform X4 [Apis mellifera]	S619	5	3
gi|328782605	zinc finger CCCH domain-containing protein 18-like isoform X4 [Apis mellifera]	S795	3	2
gi|328782605	zinc finger CCCH domain-containing protein 18-like isoform X4 [Apis mellifera]	S813	11	15
gi|328782605	zinc finger CCCH domain-containing protein 18-like isoform X4 [Apis mellifera]	S937	8	12
gi|328782605	zinc finger CCCH domain-containing protein 18-like isoform X4 [Apis mellifera]	T564	6	16
gi|328782619	uncharacterized protein LOC412607 isoform X3 [Apis mellifera]	S62	12	10
gi|328782619	uncharacterized protein LOC412607 isoform X3 [Apis mellifera]	S371	3	2
gi|328782654	GTP-binding protein RAD-like isoform X2 [Apis mellifera]	S112	3	2
gi|328782654	GTP-binding protein RAD-like isoform X2 [Apis mellifera]	S122	3	1
gi|328782654	GTP-binding protein RAD-like isoform X2 [Apis mellifera]	S503	4	17
gi|328782752	vacuolar protein sorting-associated protein 11 homolog isoform X2 [Apis mellifera]	S1001	3	3
gi|328782779	uncharacterized protein LOC408463 isoform X13 [Apis mellifera]	S78	2	6
gi|328782779	uncharacterized protein LOC408463 isoform X13 [Apis mellifera]	T64	2	4
gi|328782830	BAG domain-containing protein Samui-like isoformX2 [Apis mellifera]	S453	7	5
gi|328782830	BAG domain-containing protein Samui-like isoformX2 [Apis mellifera]	S675	11	23
gi|328782914	hepatocyte growth factor-regulated tyrosine kinase substrate isoform X3 [Apis mellifera]	S343	2	8
gi|328782936	protein LSM12 homolog A-like isoform X3 [Apis mellifera]	S72	8	4
gi|328783026	titin-like [Apis mellifera]	S1272	3	1
gi|328783026	titin-like [Apis mellifera]	S1396	2	5
gi|328783026	titin-like [Apis mellifera]	S1678	3	2
gi|328783026	titin-like [Apis mellifera]	S1838	2	3
gi|328783026	titin-like [Apis mellifera]	S1974	6	35
gi|328783037	squamous cell carcinoma antigen recognized by T-cells 3 [Apis mellifera]	S580	1	2
gi|328783529	metaxin-1-like isoform X1 [Apis mellifera]	S258	8	7
gi|328783568	protein FAM188A homolog [Apis mellifera]	S168	4	2
gi|328783826	stomatin-like protein 2	S374	6	15
gi|328784397	choline O-acetyltransferase-like isoform X2 [Apis mellifera]	S34	9	21
gi|328784509	micronuclear linker histone polyprotein isoform X3 [Apis mellifera]	S128	3	3
gi|328784509	micronuclear linker histone polyprotein isoform X3 [Apis mellifera]	S196	1	3
gi|328784509	micronuclear linker histone polyprotein isoform X3 [Apis mellifera]	S453	3	2
gi|328784509	micronuclear linker histone polyprotein isoform X3 [Apis mellifera]	S455	3	2
gi|328784563	double-stranded RNA-binding protein Staufen homolog 2 isoform X1 [Apis mellifera]	S162	30	29
gi|328784654	cyclin-G-associated kinase-like [Apis mellifera]	S989	1	1
gi|328784729	basic-leucine zipper transcription factor A isoformX2 [Apis mellifera]	S158	5	6
gi|328784729	basic-leucine zipper transcription factor A isoformX2 [Apis mellifera]	S176	9	11
gi|328784729	basic-leucine zipper transcription factor A isoformX2 [Apis mellifera]	S265	3	38
gi|328784729	basic-leucine zipper transcription factor A isoformX2 [Apis mellifera]	S496	1	1
gi|328784796	uncharacterized protein LOC552552 isoform X3 [Apis mellifera]	S988	15	27
gi|328784796	uncharacterized protein LOC552552 isoform X3 [Apis mellifera]	S1026	1	7
gi|328784796	uncharacterized protein LOC552552 isoform X3 [Apis mellifera]	S1076	2	5
gi|328784796	uncharacterized protein LOC552552 isoform X3 [Apis mellifera]	S1143	6	16
gi|328784796	uncharacterized protein LOC552552 isoform X3 [Apis mellifera]	S1224	1	12
gi|328784796	uncharacterized protein LOC552552 isoform X3 [Apis mellifera]	S1310	14	16
gi|328784965	synaptotagmin-14 isoform X2 [Apis mellifera]	S315	1	1
gi|328784982	neutral and basic amino acid transport protein rBAT isoformX1 [Apis mellifera]	S72	9	14
gi|328784987	serine/threonine-protein phosphatase 2A 56 kDa regulatory subunit epsilon isoform-like isoform 1 [Apis mellifera]	S86	6	11
gi|328784994	RNA-binding protein Nova-1-like isoform X1 [Apis mellifera]	S12	4	1
gi|328784994	RNA-binding protein Nova-1-like isoform X1 [Apis mellifera]	S39	6	3
gi|328785007	protein encore isoform X2 [Apis mellifera]	S565	5	3
gi|328785007	protein encore isoform X2 [Apis mellifera]	S586	5	10
gi|328785007	protein encore isoform X2 [Apis mellifera]	S600	3	3
gi|328785091	chloride channel protein 2-like isoform X5 [Apis mellifera]	S843	6	1
gi|328785105	phosphatidylinositol 5-phosphate 4-kinase type-2 beta-like isoformX1 [Apis mellifera]	S307	4	14
gi|328785105	phosphatidylinositol 5-phosphate 4-kinase type-2 beta-like isoformX1 [Apis mellifera]	S338	15	22
gi|328785105	phosphatidylinositol 5-phosphate 4-kinase type-2 beta-like isoformX1 [Apis mellifera]	T334	5	6
gi|328785348	unconventional myosin-IXa isoform X1 [Apis mellifera]	S1114	2	2
gi|328785348	unconventional myosin-IXa isoform X1 [Apis mellifera]	S1115	3	1
gi|328785411	acetyl-CoA carboxylase-like isoform X3 [Apis mellifera]	S101	5	13
gi|328785653	large proline-rich protein BAG6 isoform X1 [Apis mellifera]	S1156	12	32
gi|328786029	probable ATP-dependent RNA helicase DDX46-like [Apis mellifera]	S800	9	4
gi|328786053	CLIP-associating protein 1-A isoformX1 [Apis mellifera]	S554	10	23
gi|328786053	CLIP-associating protein 1-A isoformX1 [Apis mellifera]	S605	3	2
gi|328786053	CLIP-associating protein 1-A isoformX1 [Apis mellifera]	S668	12	16
gi|328786053	CLIP-associating protein 1-A isoformX1 [Apis mellifera]	S676	3	7
gi|328786053	CLIP-associating protein 1-A isoformX1 [Apis mellifera]	S726	3	2
gi|328786053	CLIP-associating protein 1-A isoformX1 [Apis mellifera]	S1168	1	8
gi|328786053	CLIP-associating protein 1-A isoformX1 [Apis mellifera]	S1214	6	4
gi|328786053	CLIP-associating protein 1-A isoformX1 [Apis mellifera]	S1215	5	17
gi|328786053	CLIP-associating protein 1-A isoformX1 [Apis mellifera]	T1092	5	8
gi|328786111	endothelin-converting enzyme 1 isoformX1 [Apis mellifera]	S42	3	5
gi|328786150	heterogeneous nuclear ribonucleoprotein U-like protein 1-like [Apis mellifera]	S223	3	5
gi|328786150	heterogeneous nuclear ribonucleoprotein U-like protein 1-like [Apis mellifera]	S262	4	3
gi|328786150	heterogeneous nuclear ribonucleoprotein U-like protein 1-like [Apis mellifera]	S313	3	1
gi|328786150	heterogeneous nuclear ribonucleoprotein U-like protein 1-like [Apis mellifera]	S451	11	11
gi|328786255	serine/threonine-protein kinase Genghis Khan isoform X2 [Apis mellifera]	S503	1	3
gi|328786255	serine/threonine-protein kinase Genghis Khan isoform X2 [Apis mellifera]	S1001	3	1
gi|328786485	phosphatidate phosphatase LPIN2-like isoform X3 [Apis mellifera]	S247	5	14
gi|328786485	phosphatidate phosphatase LPIN2-like isoform X3 [Apis mellifera]	S418	13	11
gi|328786485	phosphatidate phosphatase LPIN2-like isoform X3 [Apis mellifera]	S432	23	17
gi|328786485	phosphatidate phosphatase LPIN2-like isoform X3 [Apis mellifera]	S436	10	7
gi|328786492	uncharacterized protein LOC100578769 [Apis mellifera]	S337	7	13
gi|328786568	ralBP1-associated Eps domain-containing protein 2-like isoform X1 [Apis mellifera]	S517	5	6
gi|328786568	ralBP1-associated Eps domain-containing protein 2-like isoform X1 [Apis mellifera]	S539	4	13
gi|328786568	ralBP1-associated Eps domain-containing protein 2-like isoform X1 [Apis mellifera]	T344	8	16
gi|328786568	ralBP1-associated Eps domain-containing protein 2-like isoform X1 [Apis mellifera]	T404	5	2
gi|328786747	pre-mRNA 3'-end-processing factor FIP1-like [Apis mellifera]	S286	7	11
gi|328786781	DNA topoisomerase 1 isoform 2 [Apis mellifera]	S376	3	3
gi|328786781	DNA topoisomerase 1 isoform 2 [Apis mellifera]	S398	8	15
gi|328786800	kinesin-like protein K39-like isoform X3 [Apis mellifera]	S42	20	17
gi|328786800	kinesin-like protein K39-like isoform X3 [Apis mellifera]	S67	4	3
gi|328786818	MAGUK p55 subfamily member 6 isoform X5 [Apis mellifera]	S358	3	15
gi|328786878	serine/arginine-rich splicing factor 4 isoform X33 [Apis mellifera]	S161	3	3
gi|328787106	trithorax group protein osa isoform X8 [Apis mellifera]	S828	6	11
gi|328787343	intracellular protein transport protein USO1-like [Apis mellifera]	S71	8	8
gi|328787343	intracellular protein transport protein USO1-like [Apis mellifera]	S194	3	3
gi|328787343	intracellular protein transport protein USO1-like [Apis mellifera]	S498	3	4
gi|328787392	CD2 antigen cytoplasmic tail-binding protein 2 homolog [Apis mellifera]	S125	21	37
gi|328787392	CD2 antigen cytoplasmic tail-binding protein 2 homolog [Apis mellifera]	S127	22	38
gi|328787411	uncharacterized protein LOC726829 isoform X1 [Apis mellifera]	S549	1	1
gi|328787411	uncharacterized protein LOC726829 isoform X1 [Apis mellifera]	S691	8	8
gi|328787411	uncharacterized protein LOC726829 isoform X1 [Apis mellifera]	S707	12	17
gi|328787411	uncharacterized protein LOC726829 isoform X1 [Apis mellifera]	T524	1	2
gi|328787411	uncharacterized protein LOC726829 isoform X1 [Apis mellifera]	T733	1	3
gi|328787452	sn1-specific diacylglycerol lipase alpha	T751	2	3
gi|328787592	septin-1-like [Apis mellifera]	S271	27	32
gi|328787605	calcium homeostasis endoplasmic reticulum protein-like isoform X2 [Apis mellifera]	S691	31	22
gi|328787605	calcium homeostasis endoplasmic reticulum protein-like isoform X2 [Apis mellifera]	T693	29	19
gi|328787626	organic cation transporter 1-like [Apis mellifera]	S652	4	6
gi|328787733	vacuolar protein sorting-associated protein 35 isoformX1 [Apis mellifera]	S664	13	8
gi|328787768	WD repeat-containing protein 37-like isoform X4 [Apis mellifera]	S25	3	6
gi|328787768	WD repeat-containing protein 37-like isoform X4 [Apis mellifera]	S263	8	7
gi|328788076	kinesin light chain-like isoform X1 [Apis mellifera]	S463	4	6
gi|328788132	uncharacterized protein LOC725634 isoform X1 [Apis mellifera]	S63	4	3
gi|328788208	AMP deaminase 2-like isoformX2 [Apis mellifera]	S45	33	62
gi|328788208	AMP deaminase 2-like isoformX2 [Apis mellifera]	S47	65	112
gi|328788274	PRKC apoptosis WT1 regulator protein-like isoform X1 [Apis mellifera]	T237	5	4
gi|328788305	neuroglian isoform X6 [Apis mellifera]	S1204	6	1
gi|328788305	neuroglian isoform X6 [Apis mellifera]	S1208	4	6
gi|328788305	neuroglian isoform X6 [Apis mellifera]	S1225	10	22
gi|328788329	intracellular protein transport protein USO1 isoformX1 [Apis mellifera]	S887	6	6
gi|328788362	metastasis-associated protein MTA3 isoform X5 [Apis mellifera]	S551	4	3
gi|328788362	metastasis-associated protein MTA3 isoform X5 [Apis mellifera]	T753	2	2
gi|328788405	vacuolar fusion protein MON1 homolog A-like [Apis mellifera]	S85	4	3
gi|328788539	uncharacterized protein LOC413653 isoformX1 [Apis mellifera]	S270	4	2
gi|328788539	uncharacterized protein LOC413653 isoformX1 [Apis mellifera]	S563	2	3
gi|328788583	guanine nucleotide-releasing factor 2-like isoform X7 [Apis mellifera]	S280	5	10
gi|328788583	guanine nucleotide-releasing factor 2-like isoform X7 [Apis mellifera]	S318	4	14
gi|328788583	guanine nucleotide-releasing factor 2-like isoform X7 [Apis mellifera]	S378	3	1
gi|328788820	chromobox protein homolog 5-like [Apis mellifera]	S191	3	6
gi|328788856	uncharacterized protein LOC410867 [Apis mellifera]	S721	10	25
gi|328788856	uncharacterized protein LOC410867 [Apis mellifera]	S1049	5	3
gi|328788856	uncharacterized protein LOC410867 [Apis mellifera]	S1064	1	3
gi|328788923	synaptotagmin-10 [Apis mellifera]	S96	17	20
gi|328788923	synaptotagmin-10 [Apis mellifera]	S140	5	4
gi|328788923	synaptotagmin-10 [Apis mellifera]	S158	1	9
gi|328788923	synaptotagmin-10 [Apis mellifera]	S160	10	24
gi|328788923	synaptotagmin-10 [Apis mellifera]	T124	4	7
gi|328789046	protein couch potato-like isoform X7 [Apis mellifera]	S65	2	2
gi|328789063	monocarboxylate transporter 9-like isoform X1 [Apis mellifera]	S513	3	5
gi|328789063	monocarboxylate transporter 9-like isoform X1 [Apis mellifera]	S651	3	3
gi|328789068	transcription elongation regulator 1 isoformX1 [Apis mellifera]	S949	1	6
gi|328789068	transcription elongation regulator 1 isoformX1 [Apis mellifera]	S951	1	3
gi|328789099	dynamin isoformX1 [Apis mellifera]	S784	11	21
gi|328789216	cyclin-Y [Apis mellifera]	S56	11	11
gi|328789216	cyclin-Y [Apis mellifera]	S325	15	14
gi|328789359	alkaline phosphatase 4-like isoform X3 [Apis mellifera]	S128	19	22
gi|328789409	caprin homolog [Apis mellifera]	S13	6	9
gi|328789423	transcriptional regulator ATRX homolog isoform X1 [Apis mellifera]	S238	6	4
gi|328789423	transcriptional regulator ATRX homolog isoform X1 [Apis mellifera]	S330	12	9
gi|328789483	CREB-regulated transcription coactivator 1-like isoform X6 [Apis mellifera]	S90	4	4
gi|328789575	putative oxidoreductase GLYR1 homolog [Apis mellifera]	S166	12	31
gi|328789575	putative oxidoreductase GLYR1 homolog [Apis mellifera]	S168	24	50
gi|328789595	multidrug resistance protein homolog 49-like isoform X4 [Apis mellifera]	S745	2	2
gi|328789595	multidrug resistance protein homolog 49-like isoform X4 [Apis mellifera]	T744	1	3
gi|328789636	PDZ domain-containing RING finger protein 4 [Apis mellifera]	S225	3	3
gi|328789636	PDZ domain-containing RING finger protein 4 [Apis mellifera]	S229	6	6
gi|328789797	rap1 GTPase-activating protein 1 isoform X12 [Apis mellifera]	S10	5	5
gi|328789801	uncharacterized protein LOC724909 isoform X1 [Apis mellifera]	S337	4	10
gi|328789801	uncharacterized protein LOC724909 isoform X1 [Apis mellifera]	S359	6	2
gi|328789826	1-phosphatidylinositol 3-phosphate 5-kinase isoform X3 [Apis mellifera]	S18	4	5
gi|328789935	trichohyalin [Apis mellifera]	S210	2	3
gi|328789935	trichohyalin [Apis mellifera]	S516	1	3
gi|328789935	trichohyalin [Apis mellifera]	S897	5	5
gi|328789935	trichohyalin [Apis mellifera]	Y515	1	1
gi|328790026	polyphosphoinositide phosphatase isoform X4 [Apis mellifera]	S264	5	10
gi|328790061	neurofilament heavy polypeptide-like isoformX1 [Apis mellifera]	S132	2	12
gi|328790061	neurofilament heavy polypeptide-like isoformX1 [Apis mellifera]	S137	3	3
gi|328790061	neurofilament heavy polypeptide-like isoformX1 [Apis mellifera]	T15	5	5
gi|328790123	ubiquitin carboxyl-terminal hydrolase 47-like isoformX1 [Apis mellifera]	S848	6	9
gi|328790125	hamartin isoform X1 [Apis mellifera]	S635	1	3
gi|328790235	anoctamin-8-like isoformX1 [Apis mellifera]	S7	8	10
gi|328790235	anoctamin-8-like isoformX1 [Apis mellifera]	S545	22	16
gi|328790235	anoctamin-8-like isoformX1 [Apis mellifera]	S763	4	3
gi|328790235	anoctamin-8-like isoformX1 [Apis mellifera]	S767	23	24
gi|328790235	anoctamin-8-like isoformX1 [Apis mellifera]	S986	8	21
gi|328790235	anoctamin-8-like isoformX1 [Apis mellifera]	T765	6	3
gi|328790249	cytoskeleton-associated protein 5 isoform X2 [Apis mellifera]	S836	1	2
gi|328790258	dnaJ homolog dnj-5-like [Apis mellifera]	S333	2	8
gi|328790270	AP-3 complex subunit delta-1 [Apis mellifera]	S922	1	3
gi|328790396	FACT complex subunit spt16 [Apis mellifera]	S446	32	25
gi|328790514	alsin-like [Apis mellifera]	S919	4	6
gi|328790548	UPF0505 protein C16orf62 homolog isoform X1 [Apis mellifera]	S51	1	2
gi|328790548	UPF0505 protein C16orf62 homolog isoform X1 [Apis mellifera]	S80	2	2
gi|328790685	uncharacterized protein LOC408724 [Apis mellifera]	S245	14	22
gi|328790728	receptor-binding cancer antigen expressed on SiSo cells [Apis mellifera]	S125	6	14
gi|328790731	J domain-containing protein-like isoform 1 [Apis mellifera]	S110	6	6
gi|328790731	J domain-containing protein-like isoform 1 [Apis mellifera]	S128	17	26
gi|328790934	syntaxin-17 isoform X2 [Apis mellifera]	S288	6	6
gi|328791220	uncharacterized protein C19orf47 homolog [Apis mellifera]	S171	3	3
gi|328791406	uncharacterized protein DDB_G0284459-like [Apis mellifera]	S20	38	73
gi|328791406	uncharacterized protein DDB_G0284459-like [Apis mellifera]	S25	19	53
gi|328791406	uncharacterized protein DDB_G0284459-like [Apis mellifera]	S159	2	4
gi|328791406	uncharacterized protein DDB_G0284459-like [Apis mellifera]	S362	1	3
gi|328791406	uncharacterized protein DDB_G0284459-like [Apis mellifera]	S381	3	3
gi|328791406	uncharacterized protein DDB_G0284459-like [Apis mellifera]	S390	3	11
gi|328791406	uncharacterized protein DDB_G0284459-like [Apis mellifera]	S408	2	2
gi|328791406	uncharacterized protein DDB_G0284459-like [Apis mellifera]	S410	2	5
gi|328791406	uncharacterized protein DDB_G0284459-like [Apis mellifera]	S719	7	11
gi|328791406	uncharacterized protein DDB_G0284459-like [Apis mellifera]	S720	3	9
gi|328791406	uncharacterized protein DDB_G0284459-like [Apis mellifera]	S754	6	6
gi|328791406	uncharacterized protein DDB_G0284459-like [Apis mellifera]	S831	2	9
gi|328791406	uncharacterized protein DDB_G0284459-like [Apis mellifera]	S863	20	22
gi|328791406	uncharacterized protein DDB_G0284459-like [Apis mellifera]	S865	69	84
gi|328791519	otoferlin-like isoform X1 [Apis mellifera]	S188	2	2
gi|328791519	otoferlin-like isoform X1 [Apis mellifera]	S195	2	1
gi|328791519	otoferlin-like isoform X1 [Apis mellifera]	S1457	3	4
gi|328791886	coiled-coil and C2 domain-containing protein 1-like isoform X2 [Apis mellifera]	S97	3	2
gi|328792056	GTPase activating Rap/RanGAP domain-like 3 isoform X3 [Apis mellifera]	S43	6	7
gi|328792056	GTPase activating Rap/RanGAP domain-like 3 isoform X3 [Apis mellifera]	S57	7	3
gi|328792056	GTPase activating Rap/RanGAP domain-like 3 isoform X3 [Apis mellifera]	S88	6	11
gi|328792056	GTPase activating Rap/RanGAP domain-like 3 isoform X3 [Apis mellifera]	S468	7	8
gi|328792207	diacylglycerol kinase 1 isoform X4 [Apis mellifera]	S233	1	6
gi|328792207	diacylglycerol kinase 1 isoform X4 [Apis mellifera]	T40	3	2
gi|328792283	protein IWS1 homolog isoformX2 [Apis mellifera]	S52	4	5
gi|328792283	protein IWS1 homolog isoformX2 [Apis mellifera]	S294	3	6
gi|328792320	sodium/potassium/calcium exchanger Nckx30C-like isoform X5 [Apis mellifera]	S370	1	1
gi|328792320	sodium/potassium/calcium exchanger Nckx30C-like isoform X5 [Apis mellifera]	S413	3	3
gi|328792443	glucose 1,6-bisphosphate synthase isoform X2 [Apis mellifera]	S158	2	5
gi|328792585	cyclin-dependent kinase 10 [Apis mellifera]	S12	1	2
gi|328792585	cyclin-dependent kinase 10 [Apis mellifera]	T18	2	14
gi|328792585	cyclin-dependent kinase 10 [Apis mellifera]	T223	24	68
gi|328792617	TBC1 domain family member 25 isoformX1 [Apis mellifera]	S618	10	12
gi|328792621	hrp65 protein-like isoform X1 [Apis mellifera]	S6	13	9
gi|328792621	hrp65 protein-like isoform X1 [Apis mellifera]	S13	3	2
gi|328792621	hrp65 protein-like isoform X1 [Apis mellifera]	S505	3	1
gi|328792758	dedicator of cytokinesis protein 9-like isoform X4 [Apis mellifera]	T293	5	5
gi|328792920	protein argonaute-2 isoform X5 [Apis mellifera]	S893	7	1
gi|328793064	protein PRRC2C-like isoform X1 [Apis mellifera]	S392	2	2
gi|328793491	serine/arginine repetitive matrix protein 1-like isoform X1 [Apis mellifera]	S228	2	6
gi|328793491	serine/arginine repetitive matrix protein 1-like isoform X1 [Apis mellifera]	S233	2	6
gi|328793491	serine/arginine repetitive matrix protein 1-like isoform X1 [Apis mellifera]	S287	3	4
gi|328793491	serine/arginine repetitive matrix protein 1-like isoform X1 [Apis mellifera]	S362	4	3
gi|328793540	scavenger receptor class B member 1	S368	3	6
gi|328793884	regulatory-associated protein of mTOR	S852	17	7
gi|328794339	choline/ethanolaminephosphotransferase 1-like	S10	3	4
gi|335892823	hsp90 co-chaperone Cdc37 [Apis mellifera]	S13	50	100
gi|335892835	uncharacterized protein LOC100578262 [Apis mellifera]	S186	1	3
gi|335892835	uncharacterized protein LOC100578262 [Apis mellifera]	S188	1	3
gi|335892835	uncharacterized protein LOC100578262 [Apis mellifera]	S1003	7	7
gi|335892850	caskin-1-like [Apis mellifera]	S332	2	10
gi|343790874	eukaryotic translation initiation factor 4 gamma [Apis mellifera]	S427	2	11
gi|365733620	PHD and ring finger domains 1 [Apis mellifera]	S1775	6	5
gi|365733620	PHD and ring finger domains 1 [Apis mellifera]	S1953	7	3
gi|365733620	PHD and ring finger domains 1 [Apis mellifera]	T1777	6	5
gi|365733625	bruchpilot [Apis mellifera]	S37	16	16
gi|365733625	bruchpilot [Apis mellifera]	S48	4	7
gi|365733625	bruchpilot [Apis mellifera]	S62	15	74
gi|365733625	bruchpilot [Apis mellifera]	S89	4	15
gi|365733625	bruchpilot [Apis mellifera]	S114	2	7
gi|365733625	bruchpilot [Apis mellifera]	S173	1	3
gi|365733625	bruchpilot [Apis mellifera]	S177	13	19
gi|365733625	bruchpilot [Apis mellifera]	S230	3	23
gi|365733625	bruchpilot [Apis mellifera]	S283	3	1
gi|365733625	bruchpilot [Apis mellifera]	S531	3	4
gi|365733625	bruchpilot [Apis mellifera]	S1354	10	18
gi|365733625	bruchpilot [Apis mellifera]	T1901	6	6
gi|48094759	quinone oxidoreductase-like isoformX1 [Apis mellifera]	S17	3	3
gi|48094759	quinone oxidoreductase-like isoformX1 [Apis mellifera]	S33	10	23
gi|48094759	quinone oxidoreductase-like isoformX1 [Apis mellifera]	S36	2	2
gi|48094759	quinone oxidoreductase-like isoformX1 [Apis mellifera]	S47	1	14
gi|48095204	sodium/potassium-transporting ATPase subunit beta-2-like [Apis mellifera]	T11	4	3
gi|48095525	tubulin beta-1 chain [Apis mellifera]	S40	3	13
gi|48095525	tubulin beta-1 chain [Apis mellifera]	S55	7	5
gi|48095525	tubulin beta-1 chain [Apis mellifera]	S115	1	2
gi|48095525	tubulin beta-1 chain [Apis mellifera]	S285	18	24
gi|48095525	tubulin beta-1 chain [Apis mellifera]	S339	3	8
gi|48096074	J domain-containing protein-like isoform 2 [Apis mellifera]	S125	8	6
gi|48096074	J domain-containing protein-like isoform 2 [Apis mellifera]	S143	17	26
gi|48097366	GTP-binding nuclear protein Ran isoform X2 [Apis mellifera]	S134	4	7
gi|48097614	phosphatidylinositol 4-kinase beta-like [Apis mellifera]	S57	1	4
gi|48097614	phosphatidylinositol 4-kinase beta-like [Apis mellifera]	S86	3	3
gi|48097614	phosphatidylinositol 4-kinase beta-like [Apis mellifera]	S493	8	10
gi|48097746	chromobox protein homolog 1-like isoform X2 [Apis mellifera]	S8	4	1
gi|48097746	chromobox protein homolog 1-like isoform X2 [Apis mellifera]	S171	11	16
gi|48097876	AP-2 complex subunit mu isoform 1 [Apis mellifera]	S45	1	5
gi|48097928	UBX domain-containing protein 4-like isoform 1 [Apis mellifera]	S305	2	12
gi|48101875	MIP18 family protein CG30152-like [Apis mellifera]	T45	1	2
gi|48102174	FAS-associated factor 1 isoformX1 [Apis mellifera]	S292	3	11
gi|48102174	FAS-associated factor 1 isoformX1 [Apis mellifera]	S293	3	9
gi|48102413	vacuolar protein sorting-associated protein 33A isoform X2 [Apis mellifera]	S278	6	19
gi|48103140	uncharacterized protein LOC409327 isoform X3 [Apis mellifera]	S131	1	2
gi|48106841	cAMP-dependent protein kinase type I regulatory subunit isoformX1 [Apis mellifera]	S97	12	8
gi|48113496	5'-AMP-activated protein kinase subunit beta-1 isoformX1 [Apis mellifera]	S32	13	21
gi|48113496	5'-AMP-activated protein kinase subunit beta-1 isoformX1 [Apis mellifera]	S55	1	6
gi|48113496	5'-AMP-activated protein kinase subunit beta-1 isoformX1 [Apis mellifera]	S127	15	49
gi|48113496	5'-AMP-activated protein kinase subunit beta-1 isoformX1 [Apis mellifera]	S167	13	19
gi|48113496	5'-AMP-activated protein kinase subunit beta-1 isoformX1 [Apis mellifera]	S177	3	19
gi|48126576	cAMP-dependent protein kinase catalytic subunit isoform 1 [Apis mellifera]	S341	2	1
gi|48126576	cAMP-dependent protein kinase catalytic subunit isoform 1 [Apis mellifera]	T200	11	18
gi|48129806	Na(+)/H(+) exchange regulatory cofactor NHE-RF1-like isoform X2 [Apis mellifera]	S150	4	4
gi|48139270	synaptotagmin-4 isoform 2 [Apis mellifera]	S74	13	16
gi|48139270	synaptotagmin-4 isoform 2 [Apis mellifera]	S85	6	3
gi|48139270	synaptotagmin-4 isoform 2 [Apis mellifera]	S87	6	3
gi|48139493	uncharacterized protein LOC409972 isoform X2 [Apis mellifera]	S80	8	17
gi|48139903	uncharacterized protein LOC409972 isoform X2 [Apis mellifera]	S150	1	1
gi|48140499	40S ribosomal protein S19a-like [Apis mellifera]	S116	2	8
gi|48143219	putative uncharacterized protein DDB_G0271606 isoform X2 [Apis mellifera]	S55	3	5
gi|48143219	putative uncharacterized protein DDB_G0271606 isoform X2 [Apis mellifera]	S332	11	12
gi|507418852	Rab escort protein [Apis mellifera]	S79	1	2
gi|507418852	Rab escort protein [Apis mellifera]	S120	1	2
gi|507418852	Rab escort protein [Apis mellifera]	S476	1	9
gi|507418856	uncharacterized protein LOC412643 [Apis mellifera]	S1067	4	6
gi|507418856	uncharacterized protein LOC412643 [Apis mellifera]	S1069	2	2
gi|507418856	uncharacterized protein LOC412643 [Apis mellifera]	S1407	2	2
gi|507418856	uncharacterized protein LOC412643 [Apis mellifera]	S1968	4	6
gi|507418856	uncharacterized protein LOC412643 [Apis mellifera]	T1025	1	2
gi|571499271	uncharacterized protein PF11_0213-like [Apis mellifera]	S132	3	4
gi|571499271	uncharacterized protein PF11_0213-like [Apis mellifera]	S988	3	6
gi|571499372	probable E3 ubiquitin-protein ligase M	S2104	2	1
gi|571499372	probable E3 ubiquitin-protein ligase M	S2287	1	3
gi|571499372	probable E3 ubiquitin-protein ligase M	S2291	9	7
gi|571499372	probable E3 ubiquitin-protein ligase M	S2444	19	21
gi|571499372	probable E3 ubiquitin-protein ligase M	S2580	6	3
gi|571499776	uncharacterized protein LOC102654789 [Apis mellifera]	S31	9	18
gi|571499776	uncharacterized protein LOC102654789 [Apis mellifera]	S34	4	10
gi|571499776	uncharacterized protein LOC102654789 [Apis mellifera]	S41	2	7
gi|571499776	uncharacterized protein LOC102654789 [Apis mellifera]	S45	6	3
gi|571499776	uncharacterized protein LOC102654789 [Apis mellifera]	S207	20	19
gi|571499776	uncharacterized protein LOC102654789 [Apis mellifera]	S259	1	1
gi|571499776	uncharacterized protein LOC102654789 [Apis mellifera]	T46	2	2
gi|571501059	importin subunit alpha-3 [Apis mellifera]	S59	5	1
gi|571501356	vesicular glutamate transporter 3-like isoform X1 [Apis mellifera]	S56	4	8
gi|571501356	vesicular glutamate transporter 3-like isoform X1 [Apis mellifera]	S60	40	74
gi|571501356	vesicular glutamate transporter 3-like isoform X1 [Apis mellifera]	S63	32	60
gi|571501581	venom protein 2 isoform X1 [Apis mellifera]	S43	2	6
gi|571501581	venom protein 2 isoform X1 [Apis mellifera]	S198	5	1
gi|571501581	venom protein 2 isoform X1 [Apis mellifera]	S201	15	24
gi|571501852	uncharacterized protein LOC414021 isoform X8 [Apis mellifera]	S22	9	7
gi|571501852	uncharacterized protein LOC414021 isoform X8 [Apis mellifera]	S26	11	16
gi|571501852	uncharacterized protein LOC414021 isoform X8 [Apis mellifera]	S44	2	1
gi|571501852	uncharacterized protein LOC414021 isoform X8 [Apis mellifera]	S121	3	3
gi|571501852	uncharacterized protein LOC414021 isoform X8 [Apis mellifera]	S556	21	16
gi|571501852	uncharacterized protein LOC414021 isoform X8 [Apis mellifera]	S577	3	3
gi|571501852	uncharacterized protein LOC414021 isoform X8 [Apis mellifera]	S726	2	1
gi|571501852	uncharacterized protein LOC414021 isoform X8 [Apis mellifera]	S876	2	1
gi|571501852	uncharacterized protein LOC414021 isoform X8 [Apis mellifera]	S913	48	50
gi|571501852	uncharacterized protein LOC414021 isoform X8 [Apis mellifera]	S917	48	50
gi|571501852	uncharacterized protein LOC414021 isoform X8 [Apis mellifera]	S1002	16	34
gi|571501852	uncharacterized protein LOC414021 isoform X8 [Apis mellifera]	S1031	3	4
gi|571501852	uncharacterized protein LOC414021 isoform X8 [Apis mellifera]	S1119	2	3
gi|571501852	uncharacterized protein LOC414021 isoform X8 [Apis mellifera]	S1124	6	17
gi|571501852	uncharacterized protein LOC414021 isoform X8 [Apis mellifera]	S1158	2	2
gi|571501852	uncharacterized protein LOC414021 isoform X8 [Apis mellifera]	S1200	13	13
gi|571501852	uncharacterized protein LOC414021 isoform X8 [Apis mellifera]	T146	9	11
gi|571501852	uncharacterized protein LOC414021 isoform X8 [Apis mellifera]	T895	3	7
gi|571502226	uncharacterized protein LOC100576321 [Apis mellifera]	S561	2	2
gi|571502313	golgin subfamily B member 1 [Apis mellifera]	S3016	2	3
gi|571502317	transport and Golgi organization protein 1 [Apis mellifera]	S1220	1	18
gi|571502317	transport and Golgi organization protein 1 [Apis mellifera]	S1239	12	16
gi|571502430	uncharacterized protein LOC409752 isoform X1 [Apis mellifera]	S111	1	4
gi|571502624	proton-coupled amino acid transporter 4-like isoform X1 [Apis mellifera]	S11	6	24
gi|571502676	protein kinase C and casein kinase substrate in neurons protein 2 isoform X1 [Apis mellifera]	S489	4	5
gi|571502688	protein kinase C and casein kinase substrate in neurons protein 2 isoform X4 [Apis mellifera]	S482	4	5
gi|571502934	dexamethasone-induced Ras-related protein 1-like	S330	3	4
gi|571503010	3-phosphoinositide-dependent protein kinase 1-like isoform X1 [Apis mellifera]	S236	20	17
gi|571503503	rab-like protein 6-like isoform X1 [Apis mellifera]	S26	1	2
gi|571503503	rab-like protein 6-like isoform X1 [Apis mellifera]	S567	8	7
gi|571503503	rab-like protein 6-like isoform X1 [Apis mellifera]	S619	1	3
gi|571503873	UPF0378 protein KIAA0100-like isoform X1 [Apis mellifera]	S1425	2	2
gi|571503954	SCY1-like protein 2-like isoform X1 [Apis mellifera]	S622	3	5
gi|571504170	actin-interacting protein 1 isoform X1 [Apis mellifera]	S328	1	3
gi|571504623	neuroplastin [Apis mellifera]	S351	51	51
gi|571504623	neuroplastin [Apis mellifera]	S356	5	1
gi|571504623	neuroplastin [Apis mellifera]	T353	29	34
gi|571504875	tectonin beta-propeller repeat-containing protein isoform X1 [Apis mellifera]	S219	7	11
gi|571504875	tectonin beta-propeller repeat-containing protein isoform X1 [Apis mellifera]	S222	2	3
gi|571504875	tectonin beta-propeller repeat-containing protein isoform X1 [Apis mellifera]	S246	7	19
gi|571504875	tectonin beta-propeller repeat-containing protein isoform X1 [Apis mellifera]	S272	3	4
gi|571504875	tectonin beta-propeller repeat-containing protein isoform X1 [Apis mellifera]	T238	1	2
gi|571506425	microtubule-associated serine/threonine-protein kinase 2 isoform X1 [Apis mellifera]	S78	10	17
gi|571506425	microtubule-associated serine/threonine-protein kinase 2 isoform X1 [Apis mellifera]	S1430	6	4
gi|571506788	Mps one binder kinase activator-like 3 [Apis mellifera]	S222	6	7
gi|571506969	uncharacterized protein LOC100577313 [Apis mellifera]	S41	5	3
gi|571506973	rho GTPase-activating protein 7 isoform X1 [Apis mellifera]	S1250	2	14
gi|571506973	rho GTPase-activating protein 7 isoform X1 [Apis mellifera]	S1254	3	7
gi|571506985	dynein heavy chain, cytoplasmic, partial [Apis mellifera]	S794	3	2
gi|571507165	calponin homology domain-containing protein DDB_G0272472-like isoform X1 [Apis mellifera]	S405	1	2
gi|571507165	calponin homology domain-containing protein DDB_G0272472-like isoform X1 [Apis mellifera]	S499	2	3
gi|571507392	phosphatidylinositol 4-phosphate 5-kinase type-1 gamma isoform X3 [Apis mellifera]	S525	8	17
gi|571507392	phosphatidylinositol 4-phosphate 5-kinase type-1 gamma isoform X3 [Apis mellifera]	S640	16	6
gi|571507392	phosphatidylinositol 4-phosphate 5-kinase type-1 gamma isoform X3 [Apis mellifera]	S906	2	3
gi|571507402	phosphatidylinositol 4-phosphate 5-kinase type-1 gamma isoform X6 [Apis mellifera]	S499	7	14
gi|571507402	phosphatidylinositol 4-phosphate 5-kinase type-1 gamma isoform X6 [Apis mellifera]	S504	15	19
gi|571507402	phosphatidylinositol 4-phosphate 5-kinase type-1 gamma isoform X6 [Apis mellifera]	S619	16	6
gi|571507402	phosphatidylinositol 4-phosphate 5-kinase type-1 gamma isoform X6 [Apis mellifera]	S885	2	3
gi|571507693	titin-like isoform X1 [Apis mellifera]	S4128	5	5
gi|571507718	nesprin-1-like [Apis mellifera]	S130	4	3
gi|571507718	nesprin-1-like [Apis mellifera]	S165	2	6
gi|571507718	nesprin-1-like [Apis mellifera]	S175	5	2
gi|571507718	nesprin-1-like [Apis mellifera]	S176	5	2
gi|571507718	nesprin-1-like [Apis mellifera]	S7617	4	6
gi|571507873	ELAV-like protein 2-like isoform X1 [Apis mellifera]	S262	6	12
gi|571507905	ELAV-like protein 2-like isoform X10 [Apis mellifera]	S262	7	13
gi|571507908	ELAV-like protein 2-like isoform X11 [Apis mellifera]	S262	6	10
gi|571508061	rho GTPase-activating protein 190 isoform X3 [Apis mellifera]	S967	6	6
gi|571508124	glycine receptor subunit alpha-4 isoform X1 [Apis mellifera]	S391	11	11
gi|571508124	glycine receptor subunit alpha-4 isoform X1 [Apis mellifera]	S415	5	8
gi|571508459	sodium/potassium/calcium exchanger Nckx30C-like isoform X1 [Apis mellifera]	S369	1	1
gi|571508459	sodium/potassium/calcium exchanger Nckx30C-like isoform X1 [Apis mellifera]	S417	3	3
gi|571508469	sodium/potassium/calcium exchanger Nckx30C-like isoform X1 [Apis mellifera]	S361	1	1
gi|571508469	sodium/potassium/calcium exchanger Nckx30C-like isoform X1 [Apis mellifera]	S409	3	3
gi|571508501	actin-binding LIM protein 2-like isoform X5 [Apis mellifera]	S319	1	2
gi|571508626	MATH and LRR domain-containing protein PFE0570w-like [Apis mellifera]	S255	7	12
gi|571508626	MATH and LRR domain-containing protein PFE0570w-like [Apis mellifera]	S260	7	15
gi|571508626	MATH and LRR domain-containing protein PFE0570w-like [Apis mellifera]	S279	1	1
gi|571508923	smad nuclear interacting protein 1-like isoform X1 [Apis mellifera]	S104	3	3
gi|571508923	smad nuclear interacting protein 1-like isoform X1 [Apis mellifera]	S156	12	16
gi|571509607	dnaJ homolog subfamily C member 21-like [Apis mellifera]	S131	1	6
gi|571509607	dnaJ homolog subfamily C member 21-like [Apis mellifera]	S476	8	7
gi|571510132	uncharacterized protein LOC410057 isoform X1 [Apis mellifera]	S405	7	5
gi|571510132	uncharacterized protein LOC410057 isoform X1 [Apis mellifera]	S417	3	4
gi|571510132	uncharacterized protein LOC410057 isoform X1 [Apis mellifera]	S448	2	1
gi|571510132	uncharacterized protein LOC410057 isoform X1 [Apis mellifera]	T329	4	3
gi|571510150	HIG1 domain family member 1B-like [Apis mellifera]	S11	5	10
gi|571510158	mitochondrial fission regulator 2-like [Apis mellifera]	S156	4	3
gi|571510158	mitochondrial fission regulator 2-like [Apis mellifera]	S207	12	15
gi|571510171	uncharacterized protein LOC413132 [Apis mellifera]	S217	2	2
gi|571510489	regulating synaptic membrane exocytosis protein 1-like isoform X1 [Apis mellifera]	S841	2	1
gi|571510489	regulating synaptic membrane exocytosis protein 1-like isoform X1 [Apis mellifera]	S866	3	3
gi|571510771	keratin, type II cytoskeletal 5-like [Apis mellifera]	S225	8	20
gi|571511530	thyroid receptor-interacting protein 11 isoform X1 [Apis mellifera]	S352	1	7
gi|571511932	uncharacterized threonine-rich GPI-anchored glycoprotein PJ4664.02-like isoform X1 [Apis mellifera]	S549	2	8
gi|571512159	myotubularin-related protein 13 isoform X2 [Apis mellifera]	S1634	1	3
gi|571512159	myotubularin-related protein 13 isoform X2 [Apis mellifera]	S1797	3	10
gi|571512170	AP-1 complex subunit beta-1 [Apis mellifera]	S98	3	3
gi|571512492	inositol 1,4,5-trisphosphate receptor isoform X5 [Apis mellifera]	S424	5	3
gi|571512492	inositol 1,4,5-trisphosphate receptor isoform X5 [Apis mellifera]	S1165	9	3
gi|571512492	inositol 1,4,5-trisphosphate receptor isoform X5 [Apis mellifera]	S1626	4	6
gi|571512492	inositol 1,4,5-trisphosphate receptor isoform X5 [Apis mellifera]	S1749	3	1
gi|571512898	uncharacterized protein LOC408695 [Apis mellifera]	S99	8	6
gi|571512916	dihydropyrimidinase-like isoform X1 [Apis mellifera]	S14	9	10
gi|571512924	dihydropyrimidinase-like isoform X1 [Apis mellifera]	S174	4	4
gi|571512924	dihydropyrimidinase 2-like [Apis mellifera]	S180	27	36
gi|571512924	dihydropyrimidinase 2-like [Apis mellifera]	T187	1	1
gi|571512924	dihydropyrimidinase 2-like [Apis mellifera]	T195	25	33
gi|571513382	excitatory amino acid transporter 2 isoform X1 [Apis mellifera]	S18	1	2
gi|571513382	excitatory amino acid transporter 2 isoform X1 [Apis mellifera]	T516	55	65
gi|571513390	fatty acid binding protein isoform X2 [Apis mellifera]	S38	4	2
gi|571514443	rab11 family-interacting protein 1 isoform X1 [Apis mellifera]	S136	4	6
gi|571514443	rab11 family-interacting protein 1 isoform X1 [Apis mellifera]	S360	3	3
gi|571514748	peripheral-type benzodiazepine receptor-associated protein 1-like isoform X1 [Apis mellifera]	S951	31	45
gi|571514936	dentin sialophosphoprotein-like [Apis mellifera]	S35	4	3
gi|571514936	dentin sialophosphoprotein-like [Apis mellifera]	S443	1	1
gi|571515140	CD151 antigen-like [Apis mellifera]	S4	8	15
gi|571515318	uncharacterized protein LOC410819 isoform X7 [Apis mellifera]	S197	1	2
gi|571515318	uncharacterized protein LOC410819 isoform X7 [Apis mellifera]	T139	12	15
gi|571515509	uncharacterized protein LOC408669 isoform X1 [Apis mellifera]	S321	8	12
gi|571515573	centrosomal protein of 97 kDa isoform X1 [Apis mellifera]	S27	18	20
gi|571515573	centrosomal protein of 97 kDa isoform X1 [Apis mellifera]	S450	1	1
gi|571515573	centrosomal protein of 97 kDa isoform X1 [Apis mellifera]	S457	5	8
gi|571515814	ryanodine receptor 44F isoform X1 [Apis mellifera]	S1441	10	18
gi|571515814	ryanodine receptor 44F isoform X1 [Apis mellifera]	S2959	1	2
gi|571516218	voltage-dependent calcium channel type D subunit alpha-1-like [Apis mellifera]	S746	3	3
gi|571516218	voltage-dependent calcium channel type D subunit alpha-1-like [Apis mellifera]	S1479	4	11
gi|571516218	voltage-dependent calcium channel type D subunit alpha-1-like [Apis mellifera]	S1530	4	15
gi|571516237	SH3 and multiple ankyrin repeat domains protein 3-like [Apis mellifera]	S1111	8	10
gi|571516237	SH3 and multiple ankyrin repeat domains protein 3-like [Apis mellifera]	S1131	8	6
gi|571516237	SH3 and multiple ankyrin repeat domains protein 3-like [Apis mellifera]	S1229	3	5
gi|571516237	SH3 and multiple ankyrin repeat domains protein 3-like [Apis mellifera]	T1112	1	1
gi|571516301	stress-activated protein kinase JNK isoform X1 [Apis mellifera]	T335	2	2
gi|571516301	spectrin alpha chain-like [Apis mellifera]	Y342	16	31
gi|571516901	spectrin alpha chain-like [Apis mellifera]	S986	4	4
gi|571516901	spectrin alpha chain-like [Apis mellifera]	S1037	39	50
gi|571516901	spectrin alpha chain-like [Apis mellifera]	S1168	4	3
gi|571516901	spectrin alpha chain-like [Apis mellifera]	S1501	10	18
gi|571516901	spectrin alpha chain-like [Apis mellifera]	S1508	1	1
gi|571516901	spectrin alpha chain-like [Apis mellifera]	S1586	7	7
gi|571516901	spectrin alpha chain-like [Apis mellifera]	S1960	9	19
gi|571516901	spectrin alpha chain-like [Apis mellifera]	T1167	1	3
gi|571516901	spectrin alpha chain-like [Apis mellifera]	T2403	8	4
gi|571517317	uncharacterized protein LOC725829	S204	3	5
gi|571517669	protein lin-37 homolog isoform X1 [Apis mellifera]	S149	11	15
gi|571517669	protein lin-37 homolog isoform X1 [Apis mellifera]	S151	11	15
gi|571517907	protein FAM73B-like [Apis mellifera]	S193	12	14
gi|571517907	protein FAM73B-like [Apis mellifera]	S196	6	3
gi|571518528	aromatic-L-amino-acid decarboxylase isoform X1 [Apis mellifera]	S510	5	8
gi|571518685	protein retinal degeneration B isoform X1 [Apis mellifera]	S275	3	3
gi|571518685	protein retinal degeneration B isoform X1 [Apis mellifera]	S315	4	4
gi|571518685	protein retinal degeneration B isoform X1 [Apis mellifera]	S380	17	41
gi|571518685	protein retinal degeneration B isoform X1 [Apis mellifera]	S1218	8	10
gi|571518685	protein retinal degeneration B isoform X1 [Apis mellifera]	S1233	3	3
gi|571518685	protein retinal degeneration B isoform X1 [Apis mellifera]	S1249	6	7
gi|571519009	monocarboxylate transporter 10-like isoform X1 [Apis mellifera]	S616	1	2
gi|571519244	breakpoint cluster region protein-like isoform X1 [Apis mellifera]	S163	14	9
gi|571519244	breakpoint cluster region protein-like isoform X1 [Apis mellifera]	S260	1	3
gi|571519388	receptor-type tyrosine-protein phosphatase N2-like isoform X1 [Apis mellifera]	T641	3	23
gi|571519398	cyclin-dependent kinase 12-like isoform X1 [Apis mellifera]	S151	7	13
gi|571519398	cyclin-dependent kinase 12-like isoform X1 [Apis mellifera]	S320	6	4
gi|571519398	cyclin-dependent kinase 12-like isoform X1 [Apis mellifera]	S345	4	11
gi|571519398	cyclin-dependent kinase 12-like isoform X1 [Apis mellifera]	S347	4	10
gi|571519398	cyclin-dependent kinase 12-like isoform X1 [Apis mellifera]	S375	2	7
gi|571519398	cyclin-dependent kinase 12-like isoform X1 [Apis mellifera]	S377	1	4
gi|571519398	cyclin-dependent kinase 12-like isoform X1 [Apis mellifera]	S386	4	2
gi|571519398	cyclin-dependent kinase 12-like isoform X1 [Apis mellifera]	S388	3	2
gi|571519398	cyclin-dependent kinase 12-like isoform X1 [Apis mellifera]	S445	7	9
gi|571519398	cyclin-dependent kinase 12-like isoform X1 [Apis mellifera]	S501	3	3
gi|571519398	cyclin-dependent kinase 12-like isoform X1 [Apis mellifera]	S511	3	4
gi|571519398	cyclin-dependent kinase 12-like isoform X1 [Apis mellifera]	T164	2	4
gi|571519398	cyclin-dependent kinase 12-like isoform X1 [Apis mellifera]	T313	3	2
gi|571519583	protein Tob1-like isoform X1 [Apis mellifera]	S156	3	2
gi|571519583	protein Tob1-like isoform X1 [Apis mellifera]	S246	16	27
gi|571519994	nucleosome-remodeling factor subunit NURF301-like isoform X1 [Apis mellifera]	S174	10	8
gi|571519994	nucleosome-remodeling factor subunit NURF301-like isoform X1 [Apis mellifera]	S556	21	1
gi|571520023	uncharacterized protein LOC412265 isoform X1 [Apis mellifera]	S441	8	10
gi|571520023	uncharacterized protein LOC412265 isoform X1 [Apis mellifera]	S584	1	2
gi|571520023	uncharacterized protein LOC412265 isoform X1 [Apis mellifera]	T489	6	9
gi|571520224	LOW QUALITY PROTEIN: protein ROP isoform 1 [Apis mellifera]	S506	3	3
gi|571520333	probable Ras GTPase-activating protein-like isoform X2 [Apis mellifera]	S301	7	6
gi|571520333	probable Ras GTPase-activating protein-like isoform X2 [Apis mellifera]	S339	1	2
gi|571520333	probable Ras GTPase-activating protein-like isoform X2 [Apis mellifera]	S1272	14	25
gi|571520333	probable Ras GTPase-activating protein-like isoform X2 [Apis mellifera]	S1274	17	32
gi|571520333	probable Ras GTPase-activating protein-like isoform X2 [Apis mellifera]	S1319	6	8
gi|571520392	dynamin isoform X2 [Apis mellifera]	S782	24	33
gi|571520782	protein split ends-like [Apis mellifera]	S2439	3	9
gi|571520936	translocation protein SEC62 isoform X1 [Apis mellifera]	S301	3	2
gi|571521091	probable protein phosphatase CG10417-like [Apis mellifera]	S130	10	7
gi|571521279	serine/threonine-protein kinase GD17699-like isoform X1 [Apis mellifera]	S307	9	16
gi|571521517	pre-mRNA-splicing factor 38B-like isoform 1	S213	11	16
gi|571521614	DNA topoisomerase 2 [Apis mellifera]	S1283	13	19
gi|571521614	DNA topoisomerase 2 [Apis mellifera]	S1285	13	19
gi|571521614	DNA topoisomerase 2 [Apis mellifera]	S1344	3	8
gi|571521614	DNA topoisomerase 2 [Apis mellifera]	S1346	5	1
gi|571521614	DNA topoisomerase 2 [Apis mellifera]	S1475	1	24
gi|571521614	DNA topoisomerase 2 [Apis mellifera]	S1481	5	35
gi|571522050	multidrug resistance-associated protein 1-like isoform X5 [Apis mellifera]	S273	6	7
gi|571522050	multidrug resistance-associated protein 1-like isoform X5 [Apis mellifera]	S855	2	2
gi|571522050	multidrug resistance-associated protein 1-like isoform X5 [Apis mellifera]	S901	3	3
gi|571522050	multidrug resistance-associated protein 1-like isoform X5 [Apis mellifera]	S905	3	3
gi|571522190	LOW QUALITY PROTEIN: protein lap4-like [Apis mellifera]	S611	3	10
gi|571522190	LOW QUALITY PROTEIN: protein lap4-like [Apis mellifera]	S1505	2	10
gi|571522190	LOW QUALITY PROTEIN: protein lap4-like [Apis mellifera]	S1842	2	2
gi|571522398	peptidyl-prolyl cis-trans isomerase G-like [Apis mellifera]	S176	19	17
gi|571522398	peptidyl-prolyl cis-trans isomerase G-like [Apis mellifera]	S184	25	15
gi|571522398	peptidyl-prolyl cis-trans isomerase G-like [Apis mellifera]	T268	1	9
gi|571523051	DENN domain-containing protein 4C-like	S1039	3	1
gi|571523203	dual specificity mitogen-activated protein kinase kinase 6-like	S15	11	8
gi|571523319	calpain-D isoform X1 [Apis mellifera]	S141	7	12
gi|571523345	serine/threonine-protein kinase PRP4 homolog isoform X1 [Apis mellifera]	S276	4	5
gi|571523345	serine/threonine-protein kinase PRP4 homolog isoform X1 [Apis mellifera]	S290	3	4
gi|571523345	serine/threonine-protein kinase PRP4 homolog isoform X1 [Apis mellifera]	S292	3	4
gi|571523345	serine/threonine-protein kinase PRP4 homolog isoform X1 [Apis mellifera]	S447	1	1
gi|571523345	serine/threonine-protein kinase PRP4 homolog isoform X1 [Apis mellifera]	S463	3	3
gi|571523345	serine/threonine-protein kinase PRP4 homolog isoform X1 [Apis mellifera]	S467	3	3
gi|571523885	uncharacterized protein LOC100578579 isoform X1 [Apis mellifera]	S1315	7	10
gi|571523885	uncharacterized protein LOC100578579 isoform X1 [Apis mellifera]	S1604	3	3
gi|571524004	uncharacterized protein LOC412801 [Apis mellifera]	S889	1	10
gi|571524026	transmembrane and coiled-coil domains protein 2-like isoform X1 [Apis mellifera]	S277	1	6
gi|571524030	transmembrane and coiled-coil domains protein 2-like isoform X2 [Apis mellifera]	S277	9	31
gi|571524191	uncharacterized protein LOC100578201 [Apis mellifera]	S1058	1	8
gi|571524191	uncharacterized protein LOC100578201 [Apis mellifera]	S1065	3	3
gi|571524191	uncharacterized protein LOC100578201 [Apis mellifera]	S1072	3	6
gi|571524191	uncharacterized protein LOC100578201 [Apis mellifera]	S1100	5	19
gi|571524191	uncharacterized protein LOC100578201 [Apis mellifera]	S1107	5	16
gi|571524191	uncharacterized protein LOC100578201 [Apis mellifera]	S1125	6	4
gi|571524191	uncharacterized protein LOC100578201 [Apis mellifera]	S1157	5	3
gi|571524209	1-phosphatidylinositol 4,5-bisphosphate phosphodiesterase epsilon-1 [Apis mellifera]	S243	6	3
gi|571524209	1-phosphatidylinositol 4,5-bisphosphate phosphodiesterase epsilon-1 [Apis mellifera]	S619	1	5
gi|571524209	1-phosphatidylinositol 4,5-bisphosphate phosphodiesterase epsilon-1 [Apis mellifera]	S678	4	3
gi|571524209	1-phosphatidylinositol 4,5-bisphosphate phosphodiesterase epsilon-1 [Apis mellifera]	S771	12	20
gi|571524209	1-phosphatidylinositol 4,5-bisphosphate phosphodiesterase epsilon-1 [Apis mellifera]	S1801	1	1
gi|571524355	microtubule-associated protein futsch [Apis mellifera]	S76	2	11
gi|571524355	microtubule-associated protein futsch [Apis mellifera]	S969	4	6
gi|571524355	microtubule-associated protein futsch [Apis mellifera]	S1119	15	3
gi|571524355	microtubule-associated protein futsch [Apis mellifera]	S1130	41	45
gi|571524355	microtubule-associated protein futsch [Apis mellifera]	S1260	1	7
gi|571524355	microtubule-associated protein futsch [Apis mellifera]	S1467	21	5
gi|571524355	microtubule-associated protein futsch [Apis mellifera]	S1473	18	13
gi|571524355	microtubule-associated protein futsch [Apis mellifera]	S1607	6	6
gi|571524355	microtubule-associated protein futsch [Apis mellifera]	S1645	12	6
gi|571524355	microtubule-associated protein futsch [Apis mellifera]	S1684	2	2
gi|571524355	microtubule-associated protein futsch [Apis mellifera]	S1957	1	2
gi|571524355	microtubule-associated protein futsch [Apis mellifera]	S2061	7	15
gi|571524355	microtubule-associated protein futsch [Apis mellifera]	S2076	4	3
gi|571524355	microtubule-associated protein futsch [Apis mellifera]	S2228	1	2
gi|571524355	microtubule-associated protein futsch [Apis mellifera]	S3643	2	6
gi|571524355	microtubule-associated protein futsch [Apis mellifera]	S4832	2	7
gi|571524355	microtubule-associated protein futsch [Apis mellifera]	S5061	4	6
gi|571524355	microtubule-associated protein futsch [Apis mellifera]	S5517	3	1
gi|571524355	microtubule-associated protein futsch [Apis mellifera]	S5669	35	73
gi|571524355	microtubule-associated protein futsch [Apis mellifera]	S5674	43	76
gi|571524355	microtubule-associated protein futsch [Apis mellifera]	S5702	5	16
gi|571524355	microtubule-associated protein futsch [Apis mellifera]	S5908	3	4
gi|571524355	microtubule-associated protein futsch [Apis mellifera]	S5933	2	2
gi|571525142	SAFB-like transcription modulator-like [Apis mellifera]	S68	1	2
gi|571525142	SAFB-like transcription modulator-like [Apis mellifera]	S481	2	4
gi|571525142	SAFB-like transcription modulator-like [Apis mellifera]	S668	2	2
gi|571525599	uncharacterized protein LOC411209 isoform X1 [Apis mellifera]	S673	4	3
gi|571525639	E3 ubiquitin-protein ligase Rnf220-like isoform X2 [Apis mellifera]	S195	1	4
gi|571525689	ankyrin-3 isoform X2 [Apis mellifera]	S7	7	5
gi|571525689	ankyrin-3 isoform X2 [Apis mellifera]	S789	11	22
gi|571525689	ankyrin-3 isoform X2 [Apis mellifera]	S851	15	33
gi|571525698	microtubule-associated protein futsch-like [Apis mellifera]	S600	4	12
gi|571525698	microtubule-associated protein futsch-like [Apis mellifera]	S740	3	3
gi|571525698	microtubule-associated protein futsch-like [Apis mellifera]	S749	13	23
gi|571525698	microtubule-associated protein futsch-like [Apis mellifera]	S804	5	8
gi|571525698	microtubule-associated protein futsch-like [Apis mellifera]	S1013	2	3
gi|571525698	microtubule-associated protein futsch-like [Apis mellifera]	S1018	5	1
gi|571525698	microtubule-associated protein futsch-like [Apis mellifera]	S1041	11	4
gi|571525698	microtubule-associated protein futsch-like [Apis mellifera]	S1136	3	2
gi|571525698	microtubule-associated protein futsch-like [Apis mellifera]	S1140	6	5
gi|571525698	microtubule-associated protein futsch-like [Apis mellifera]	S1145	9	3
gi|571525698	microtubule-associated protein futsch-like [Apis mellifera]	S1167	6	17
gi|571525698	microtubule-associated protein futsch-like [Apis mellifera]	S1172	9	21
gi|571525698	microtubule-associated protein futsch-like [Apis mellifera]	S1224	76	103
gi|571525698	microtubule-associated protein futsch-like [Apis mellifera]	S1229	126	193
gi|571525698	microtubule-associated protein futsch-like [Apis mellifera]	S1234	47	69
gi|571525698	microtubule-associated protein futsch-like [Apis mellifera]	S1288	18	7
gi|571525698	microtubule-associated protein futsch-like [Apis mellifera]	S1292	2	3
gi|571525698	microtubule-associated protein futsch-like [Apis mellifera]	S1351	4	3
gi|571525698	microtubule-associated protein futsch-like [Apis mellifera]	S1692	1	3
gi|571525698	microtubule-associated protein futsch-like [Apis mellifera]	S2037	9	8
gi|571525698	microtubule-associated protein futsch-like [Apis mellifera]	S2059	9	22
gi|571525698	microtubule-associated protein futsch-like [Apis mellifera]	S2182	1	1
gi|571525698	microtubule-associated protein futsch-like [Apis mellifera]	S2187	20	20
gi|571525698	microtubule-associated protein futsch-like [Apis mellifera]	S2190	1	2
gi|571525698	microtubule-associated protein futsch-like [Apis mellifera]	S2435	2	2
gi|571525698	microtubule-associated protein futsch-like [Apis mellifera]	S2470	16	18
gi|571525698	microtubule-associated protein futsch-like [Apis mellifera]	S2619	3	9
gi|571525698	microtubule-associated protein futsch-like [Apis mellifera]	S2644	8	12
gi|571525698	microtubule-associated protein futsch-like [Apis mellifera]	S2647	13	11
gi|571525698	microtubule-associated protein futsch-like [Apis mellifera]	T1723	2	4
gi|571525751	protein cappuccino [Apis mellifera]	S288	2	1
gi|571525756	LOW QUALITY PROTEIN uncharacterized protein LOC408779 [Apis mellifera]	S2117	1	2
gi|571525756	LOW QUALITY PROTEIN uncharacterized protein LOC408779 [Apis mellifera]	S2676	1	13
gi|571525756	LOW QUALITY PROTEIN uncharacterized protein LOC408779 [Apis mellifera]	S3148	1	1
gi|571525756	LOW QUALITY PROTEIN uncharacterized protein LOC408779 [Apis mellifera]	S4607	10	12
gi|571525756	LOW QUALITY PROTEIN uncharacterized protein LOC408779 [Apis mellifera]	T7730	1	4
gi|571525782	E3 ubiquitin-protein ligase HECTD1-like [Apis mellifera]	S1810	6	12
gi|571525993	protein croquemort isoform X1 [Apis mellifera]	S519	2	4
gi|571526129	focal adhesion kinase 1 isoform X1 [Apis mellifera]	S429	5	3
gi|571526129	focal adhesion kinase 1 isoform X1 [Apis mellifera]	S1415	1	2
gi|571526210	activated RNA polymerase II transcriptional coactivator p15 isoform X2 [Apis mellifera]	S14	7	5
gi|571526210	activated RNA polymerase II transcriptional coactivator p15 isoform X2 [Apis mellifera]	S15	4	5
gi|571526344	heterogeneous nuclear ribonucleoprotein R-like isoform X11 [Apis mellifera]	S438	7	5
gi|571526344	heterogeneous nuclear ribonucleoprotein R-like isoform X11 [Apis mellifera]	S602	7	21
gi|571526466	uncharacterized protein LOC552731	S764	9	5
gi|571526645	sorting nexin-2-like [Apis mellifera]	S171	4	7
gi|571526744	ribosome-binding protein 1 [Apis mellifera]	S133	9	10
gi|571526744	ribosome-binding protein 1 [Apis mellifera]	T137	2	4
gi|571527167	oxidation resistance protein 1-like isoform X10 [Apis mellifera]	S225	30	52
gi|571527167	oxidation resistance protein 1-like isoform X10 [Apis mellifera]	S335	4	1
gi|571527167	oxidation resistance protein 1-like isoform X10 [Apis mellifera]	S363	44	81
gi|571527167	oxidation resistance protein 1-like isoform X10 [Apis mellifera]	S492	17	16
gi|571527167	oxidation resistance protein 1-like isoform X10 [Apis mellifera]	S760	11	6
gi|571527167	oxidation resistance protein 1-like isoform X10 [Apis mellifera]	S764	10	5
gi|571527167	oxidation resistance protein 1-like isoform X10 [Apis mellifera]	S782	3	10
gi|571527167	oxidation resistance protein 1-like isoform X10 [Apis mellifera]	S822	8	46
gi|571527167	oxidation resistance protein 1-like isoform X10 [Apis mellifera]	S832	1	33
gi|571527167	oxidation resistance protein 1-like isoform X10 [Apis mellifera]	S843	6	8
gi|571527167	oxidation resistance protein 1-like isoform X10 [Apis mellifera]	S928	33	45
gi|571527167	oxidation resistance protein 1-like isoform X10 [Apis mellifera]	S954	7	12
gi|571527167	oxidation resistance protein 1-like isoform X10 [Apis mellifera]	S988	2	5
gi|571527167	oxidation resistance protein 1-like isoform X10 [Apis mellifera]	T530	4	14
gi|571527532	dentin sialophosphoprotein-like [Apis mellifera]	T613	8	12
gi|571527600	dnaJ protein homolog 1-like [Apis mellifera]	S124	6	27
gi|571527600	dnaJ protein homolog 1-like [Apis mellifera]	S156	10	30
gi|571528215	transmembrane protein 245-like [Apis mellifera]	S337	1	4
gi|571528227	protein arginine N-methyltransferase 8 [Apis mellifera]	S66	2	1
gi|571528328	ral GTPase-activating protein subunit alpha-1-like [Apis mellifera]	S700	6	7
gi|571529071	uncharacterized protein LOC100576683 [Apis mellifera]	S905	18	27
gi|571529071	uncharacterized protein LOC100576683 [Apis mellifera]	S928	8	18
gi|571529071	uncharacterized protein LOC100576683 [Apis mellifera]	S951	4	5
gi|571529071	uncharacterized protein LOC100576683 [Apis mellifera]	S1037	10	21
gi|571529071	uncharacterized protein LOC100576683 [Apis mellifera]	S1059	2	4
gi|571529071	uncharacterized protein LOC100576683 [Apis mellifera]	S1231	2	1
gi|571529116	pre-mRNA-processing factor 39-like [Apis mellifera]	S104	8	15
gi|571529116	pre-mRNA-processing factor 39-like [Apis mellifera]	S330	21	22
gi|571529260	NACHT and WD repeat domain-containing protein 1-like isoform X1 [Apis mellifera]	S1042	1	2
gi|571529260	NACHT and WD repeat domain-containing protein 1-like isoform X1 [Apis mellifera]	S1411	15	39
gi|571529260	NACHT and WD repeat domain-containing protein 1-like isoform X1 [Apis mellifera]	S1486	9	8
gi|571529260	NACHT and WD repeat domain-containing protein 1-like isoform X1 [Apis mellifera]	S1503	1	3
gi|571529446	general transcriptional corepressor trfA-like isoform X2 [Apis mellifera]	S8	4	5
gi|571529725	protein unc-79 homolog isoform X1 [Apis mellifera]	S850	4	7
gi|571529725	protein unc-79 homolog isoform X1 [Apis mellifera]	S1138	10	7
gi|571529725	protein unc-79 homolog isoform X1 [Apis mellifera]	S1621	4	12
gi|571529725	protein unc-79 homolog isoform X1 [Apis mellifera]	S1658	1	4
gi|571529830	solute carrier family 12 member 7-like isoform X5 [Apis mellifera]	S17	14	5
gi|571529830	solute carrier family 12 member 7-like isoform X5 [Apis mellifera]	S35	10	21
gi|571529830	solute carrier family 12 member 7-like isoform X5 [Apis mellifera]	S1009	26	53
gi|571529830	solute carrier family 12 member 7-like isoform X5 [Apis mellifera]	S1032	8	12
gi|571531308	uncharacterized protein LOC408865 [Apis mellifera]	S55	4	3
gi|571531308	uncharacterized protein LOC408865 [Apis mellifera]	S182	1	2
gi|571531308	uncharacterized protein LOC408865 [Apis mellifera]	S817	2	3
gi|571531308	uncharacterized protein LOC408865 [Apis mellifera]	S819	7	19
gi|571531698	synaptic vesicle membrane protein VAT-1 homolog-like [Apis mellifera]	T415	15	30
gi|571531728	microtubule-associated protein futsch-like isoform X1 [Apis mellifera]	S312	1	2
gi|571532232	EH domain-containing protein 3 [Apis mellifera]	S402	5	5
gi|571532266	troponin T, skeletal muscle isoform X1 [Apis mellifera]	S317	8	9
gi|571532438	ubiquitin-protein ligase E3A isoform X1 [Apis mellifera]	S175	19	34
gi|571533068	dystrobrevin beta isoform X1 [Apis mellifera]	S526	10	17
gi|571533533	nucleosome assembly protein 1-like 1-like [Apis mellifera]	S16	6	1
gi|571533533	nucleosome assembly protein 1-like 1-like [Apis mellifera]	S122	20	75
gi|571533992	probable serine/threonine-protein kinase dyrk2-like isoform X1 [Apis mellifera]	Y917	5	7
gi|571534107	zinc finger CCCH domain-containing protein 13 isoform X1 [Apis mellifera]	S130	3	6
gi|571534107	zinc finger CCCH domain-containing protein 13 isoform X1 [Apis mellifera]	S323	9	18
gi|571534107	zinc finger CCCH domain-containing protein 13 isoform X1 [Apis mellifera]	S420	1	2
gi|571534107	zinc finger CCCH domain-containing protein 13 isoform X1 [Apis mellifera]	S580	1	1
gi|571534107	zinc finger CCCH domain-containing protein 13 isoform X1 [Apis mellifera]	S809	2	5
gi|571534107	zinc finger CCCH domain-containing protein 13 isoform X1 [Apis mellifera]	S810	3	5
gi|571534127	uncharacterized threonine-rich GPI-anchored glycoprotein PJ4664.02-like isoform X1 [Apis mellifera]	S304	5	32
gi|571534127	uncharacterized threonine-rich GPI-anchored glycoprotein PJ4664.02-like isoform X1 [Apis mellifera]	T1189	3	5
gi|571534225	uncharacterized protein LOC102653648 isoform X1 [Apis mellifera]	S458	5	6
gi|571534225	uncharacterized protein LOC102653648 isoform X1 [Apis mellifera]	S591	5	7
gi|571534225	uncharacterized protein LOC102653648 isoform X1 [Apis mellifera]	S1099	5	2
gi|571534225	uncharacterized protein LOC102653648 isoform X1 [Apis mellifera]	S1180	2	2
gi|571534225	uncharacterized protein LOC102653648 isoform X1 [Apis mellifera]	S1483	6	18
gi|571534241	protein unc-13 homolog A-like [Apis mellifera]	S57	26	25
gi|571534265	gelsolin-related protein of 125 kDa-like [Apis mellifera]	S84	4	8
gi|571534265	gelsolin-related protein of 125 kDa-like [Apis mellifera]	S168	3	2
gi|571534840	JNK-interacting protein 3 isoform X1 [Apis mellifera]	S283	67	46
gi|571534840	JNK-interacting protein 3 isoform X1 [Apis mellifera]	S448	3	3
gi|571535095	hsc70-interacting protein 1-like [Apis mellifera]	S57	6	5
gi|571535240	mediator of RNA polymerase II transcription subunit 13-like [Apis mellifera]	S782	4	8
gi|571535656	rabconnectin-3A [Apis mellifera]	S3132	4	6
gi|571536236	rabconnectin-3A [Apis mellifera]	S668	2	1
gi|571536236	rabconnectin-3A [Apis mellifera]	S1076	20	55
gi|571536236	rabconnectin-3A [Apis mellifera]	S1078	10	16
gi|571536236	rabconnectin-3A [Apis mellifera]	S1296	5	3
gi|571536236	rabconnectin-3A [Apis mellifera]	S1378	4	11
gi|571536236	rabconnectin-3A [Apis mellifera]	S1451	47	55
gi|571536236	rabconnectin-3A [Apis mellifera]	S1491	3	9
gi|571536236	rabconnectin-3A [Apis mellifera]	S1590	10	22
gi|571536236	rabconnectin-3A [Apis mellifera]	S1685	3	1
gi|571536236	rabconnectin-3A [Apis mellifera]	S2148	17	24
gi|571536236	rabconnectin-3A [Apis mellifera]	S2154	32	37
gi|571536236	rabconnectin-3A [Apis mellifera]	S2611	4	7
gi|571536236	rabconnectin-3A [Apis mellifera]	S2881	9	12
gi|571536236	rabconnectin-3A [Apis mellifera]	S2883	12	24
gi|571536236	rabconnectin-3A [Apis mellifera]	S2906	18	23
gi|571536236	rabconnectin-3A [Apis mellifera]	S2908	11	11
gi|571536324	GTPase activating Rap/RanGAP domain-like 3 isoform X1 [Apis mellifera]	S87	3	7
gi|571536324	GTPase activating Rap/RanGAP domain-like 3 isoform X1 [Apis mellifera]	S128	6	11
gi|571536324	GTPase activating Rap/RanGAP domain-like 3 isoform X1 [Apis mellifera]	S508	7	8
gi|571536472	apoptotic chromatin condensation inducer in the nucleus-like isoform X1 [Apis mellifera]	S15	7	9
gi|571536472	apoptotic chromatin condensation inducer in the nucleus-like isoform X1 [Apis mellifera]	S157	5	3
gi|571536472	apoptotic chromatin condensation inducer in the nucleus-like isoform X1 [Apis mellifera]	S196	19	47
gi|571536472	apoptotic chromatin condensation inducer in the nucleus-like isoform X1 [Apis mellifera]	S198	34	67
gi|571536472	apoptotic chromatin condensation inducer in the nucleus-like isoform X1 [Apis mellifera]	S360	46	44
gi|571536472	apoptotic chromatin condensation inducer in the nucleus-like isoform X1 [Apis mellifera]	S362	49	53
gi|571536824	LOW QUALITY PROTEIN potassium channel subfamily T member 1-like [Apis mellifera]	S98	4	2
gi|571537196	protein lin-7 homolog C-like isoform X1 [Apis mellifera]	S115	6	5
gi|571537851	mitogen-activated protein kinase kinase kinase kinase 5 isoform X1 [Apis mellifera]	S488	1	1
gi|571537938	eukaryotic translation initiation factor 4E transporter-like isoform X1 [Apis mellifera]	S482	3	2
gi|571538231	14-3-3 protein epsilon isoform X1 [Apis mellifera]	S113	4	1
gi|571538231	14-3-3 protein epsilon isoform X1 [Apis mellifera]	S210	1	5
gi|571538340	receptor expression-enhancing protein 4-like isoform X1 [Apis mellifera]	S223	11	20
gi|571538660	gamma-aminobutyric acid type B receptor subunit 2 isoform X1 [Apis mellifera]	S675	3	3
gi|571538660	gamma-aminobutyric acid type B receptor subunit 2 isoform X1 [Apis mellifera]	S681	5	1
gi|571538660	gamma-aminobutyric acid type B receptor subunit 2 isoform X1 [Apis mellifera]	S985	1	2
gi|571538660	gamma-aminobutyric acid type B receptor subunit 2 isoform X1 [Apis mellifera]	T912	5	10
gi|571538752	probable sodium/potassium/calcium exchanger CG1090-like [Apis mellifera]	S198	4	7
gi|571538752	probable sodium/potassium/calcium exchanger CG1090-like [Apis mellifera]	S204	38	33
gi|571538752	probable sodium/potassium/calcium exchanger CG1090-like [Apis mellifera]	T200	1	1
gi|571538775	microtubule-associated protein futsch-like [Apis mellifera]	S387	1	1
gi|571538775	microtubule-associated protein futsch-like [Apis mellifera]	S389	25	9
gi|571538775	microtubule-associated protein futsch-like [Apis mellifera]	S545	43	48
gi|571538775	microtubule-associated protein futsch-like [Apis mellifera]	S549	1	8
gi|571538775	microtubule-associated protein futsch-like [Apis mellifera]	S584	3	9
gi|571538775	microtubule-associated protein futsch-like [Apis mellifera]	S737	3	8
gi|571538775	microtubule-associated protein futsch-like [Apis mellifera]	S738	7	6
gi|571538775	microtubule-associated protein futsch-like [Apis mellifera]	S823	15	15
gi|571538775	microtubule-associated protein futsch-like [Apis mellifera]	S832	3	6
gi|571538775	microtubule-associated protein futsch-like [Apis mellifera]	S896	6	2
gi|571538775	microtubule-associated protein futsch-like [Apis mellifera]	S899	1	14
gi|571538775	microtubule-associated protein futsch-like [Apis mellifera]	S1007	6	6
gi|571538775	microtubule-associated protein futsch-like [Apis mellifera]	S1066	10	24
gi|571538775	microtubule-associated protein futsch-like [Apis mellifera]	S1378	22	16
gi|571538775	microtubule-associated protein futsch-like [Apis mellifera]	S1383	64	66
gi|571538775	microtubule-associated protein futsch-like [Apis mellifera]	S1499	27	39
gi|571538775	microtubule-associated protein futsch-like [Apis mellifera]	S1503	73	77
gi|571538775	microtubule-associated protein futsch-like [Apis mellifera]	S1506	86	93
gi|571538775	microtubule-associated protein futsch-like [Apis mellifera]	S1551	1	4
gi|571538775	microtubule-associated protein futsch-like [Apis mellifera]	S1639	16	41
gi|571538775	microtubule-associated protein futsch-like [Apis mellifera]	S1647	46	59
gi|571538775	microtubule-associated protein futsch-like [Apis mellifera]	S1650	21	36
gi|571538775	microtubule-associated protein futsch-like [Apis mellifera]	S1655	52	52
gi|571538775	microtubule-associated protein futsch-like [Apis mellifera]	S1769	68	108
gi|571538775	microtubule-associated protein futsch-like [Apis mellifera]	S1791	33	26
gi|571538775	microtubule-associated protein futsch-like [Apis mellifera]	S1801	33	40
gi|571538775	microtubule-associated protein futsch-like [Apis mellifera]	S1804	18	10
gi|571538775	microtubule-associated protein futsch-like [Apis mellifera]	S2027	31	44
gi|571538775	microtubule-associated protein futsch-like [Apis mellifera]	S2087	16	33
gi|571538775	microtubule-associated protein futsch-like [Apis mellifera]	S2153	16	27
gi|571538775	microtubule-associated protein futsch-like [Apis mellifera]	S2366	5	6
gi|571538775	microtubule-associated protein futsch-like [Apis mellifera]	S2631	10	16
gi|571538775	microtubule-associated protein futsch-like [Apis mellifera]	S2672	8	17
gi|571538775	microtubule-associated protein futsch-like [Apis mellifera]	S2692	24	37
gi|571538775	microtubule-associated protein futsch-like [Apis mellifera]	S2703	8	4
gi|571538775	microtubule-associated protein futsch-like [Apis mellifera]	S2756	4	8
gi|571538775	microtubule-associated protein futsch-like [Apis mellifera]	S2783	2	4
gi|571538775	microtubule-associated protein futsch-like [Apis mellifera]	S2834	29	48
gi|571538775	microtubule-associated protein futsch-like [Apis mellifera]	S2838	18	29
gi|571538775	microtubule-associated protein futsch-like [Apis mellifera]	S2851	1	2
gi|571538775	microtubule-associated protein futsch-like [Apis mellifera]	S2876	17	15
gi|571538775	microtubule-associated protein futsch-like [Apis mellifera]	S2946	23	37
gi|571538775	microtubule-associated protein futsch-like [Apis mellifera]	S3001	3	3
gi|571538775	microtubule-associated protein futsch-like [Apis mellifera]	S3005	12	25
gi|571538775	microtubule-associated protein futsch-like [Apis mellifera]	S3007	22	41
gi|571538775	microtubule-associated protein futsch-like [Apis mellifera]	S3012	3	2
gi|571538775	microtubule-associated protein futsch-like [Apis mellifera]	S3150	3	18
gi|571538775	microtubule-associated protein futsch-like [Apis mellifera]	S3169	21	31
gi|571538775	microtubule-associated protein futsch-like [Apis mellifera]	S3218	2	2
gi|571538775	microtubule-associated protein futsch-like [Apis mellifera]	S3237	5	3
gi|571538775	microtubule-associated protein futsch-like [Apis mellifera]	S3239	9	8
gi|571538775	microtubule-associated protein futsch-like [Apis mellifera]	S3241	9	8
gi|571538775	microtubule-associated protein futsch-like [Apis mellifera]	S3252	7	6
gi|571538775	microtubule-associated protein futsch-like [Apis mellifera]	S3254	10	19
gi|571538775	microtubule-associated protein futsch-like [Apis mellifera]	S3277	16	11
gi|571538775	microtubule-associated protein futsch-like [Apis mellifera]	S3294	9	4
gi|571538775	microtubule-associated protein futsch-like [Apis mellifera]	S3296	23	15
gi|571538775	microtubule-associated protein futsch-like [Apis mellifera]	S3315	1	2
gi|571538775	microtubule-associated protein futsch-like [Apis mellifera]	S3319	23	14
gi|571538775	microtubule-associated protein futsch-like [Apis mellifera]	S3322	20	24
gi|571538775	microtubule-associated protein futsch-like [Apis mellifera]	S3338	29	26
gi|571538775	microtubule-associated protein futsch-like [Apis mellifera]	S3355	11	12
gi|571538775	microtubule-associated protein futsch-like [Apis mellifera]	S3370	9	6
gi|571538775	microtubule-associated protein futsch-like [Apis mellifera]	S3374	10	14
gi|571538775	microtubule-associated protein futsch-like [Apis mellifera]	S3384	1	4
gi|571538775	microtubule-associated protein futsch-like [Apis mellifera]	S3386	4	6
gi|571538775	microtubule-associated protein futsch-like [Apis mellifera]	S3388	2	2
gi|571538775	microtubule-associated protein futsch-like [Apis mellifera]	S3408	22	33
gi|571538775	microtubule-associated protein futsch-like [Apis mellifera]	S3411	3	2
gi|571538775	microtubule-associated protein futsch-like [Apis mellifera]	S3450	15	24
gi|571538775	microtubule-associated protein futsch-like [Apis mellifera]	S3453	7	4
gi|571538775	microtubule-associated protein futsch-like [Apis mellifera]	S3465	11	8
gi|571538775	microtubule-associated protein futsch-like [Apis mellifera]	S3469	49	33
gi|571538775	microtubule-associated protein futsch-like [Apis mellifera]	S3488	8	5
gi|571538775	microtubule-associated protein futsch-like [Apis mellifera]	S3490	8	9
gi|571538775	microtubule-associated protein futsch-like [Apis mellifera]	S3492	16	13
gi|571538775	microtubule-associated protein futsch-like [Apis mellifera]	S3495	5	5
gi|571538775	microtubule-associated protein futsch-like [Apis mellifera]	S3509	26	3
gi|571538775	microtubule-associated protein futsch-like [Apis mellifera]	S3511	45	23
gi|571538775	microtubule-associated protein futsch-like [Apis mellifera]	S3530	17	7
gi|571538775	microtubule-associated protein futsch-like [Apis mellifera]	S3532	28	23
gi|571538775	microtubule-associated protein futsch-like [Apis mellifera]	S3534	39	36
gi|571538775	microtubule-associated protein futsch-like [Apis mellifera]	S3554	13	25
gi|571538775	microtubule-associated protein futsch-like [Apis mellifera]	S3570	6	7
gi|571538775	microtubule-associated protein futsch-like [Apis mellifera]	S3572	25	9
gi|571538775	microtubule-associated protein futsch-like [Apis mellifera]	S3595	10	9
gi|571538775	microtubule-associated protein futsch-like [Apis mellifera]	S3598	4	2
gi|571538775	microtubule-associated protein futsch-like [Apis mellifera]	S3610	3	2
gi|571538775	microtubule-associated protein futsch-like [Apis mellifera]	S3612	19	17
gi|571538775	microtubule-associated protein futsch-like [Apis mellifera]	S3614	22	31
gi|571538775	microtubule-associated protein futsch-like [Apis mellifera]	S3637	27	41
gi|571538775	microtubule-associated protein futsch-like [Apis mellifera]	S3654	8	5
gi|571538775	microtubule-associated protein futsch-like [Apis mellifera]	S3656	29	52
gi|571538775	microtubule-associated protein futsch-like [Apis mellifera]	S3675	11	4
gi|571538775	microtubule-associated protein futsch-like [Apis mellifera]	S3677	16	7
gi|571538775	microtubule-associated protein futsch-like [Apis mellifera]	S3679	30	30
gi|571538775	microtubule-associated protein futsch-like [Apis mellifera]	S3693	5	3
gi|571538775	microtubule-associated protein futsch-like [Apis mellifera]	S3695	9	5
gi|571538775	microtubule-associated protein futsch-like [Apis mellifera]	S3716	4	1
gi|571538775	microtubule-associated protein futsch-like [Apis mellifera]	S3733	5	5
gi|571538775	microtubule-associated protein futsch-like [Apis mellifera]	S3735	15	2
gi|571538775	microtubule-associated protein futsch-like [Apis mellifera]	S3758	32	35
gi|571538775	microtubule-associated protein futsch-like [Apis mellifera]	S3800	16	7
gi|571538775	microtubule-associated protein futsch-like [Apis mellifera]	S3811	19	20
gi|571538775	microtubule-associated protein futsch-like [Apis mellifera]	S3838	5	2
gi|571538775	microtubule-associated protein futsch-like [Apis mellifera]	S3840	5	10
gi|571538775	microtubule-associated protein futsch-like [Apis mellifera]	S3842	21	20
gi|571538775	microtubule-associated protein futsch-like [Apis mellifera]	S3877	5	3
gi|571538775	microtubule-associated protein futsch-like [Apis mellifera]	S3879	5	10
gi|571538775	microtubule-associated protein futsch-like [Apis mellifera]	S3895	5	3
gi|571538775	microtubule-associated protein futsch-like [Apis mellifera]	S3897	8	7
gi|571538775	microtubule-associated protein futsch-like [Apis mellifera]	S3920	17	24
gi|571538775	microtubule-associated protein futsch-like [Apis mellifera]	S3937	10	10
gi|571538775	microtubule-associated protein futsch-like [Apis mellifera]	S3939	36	14
gi|571538775	microtubule-associated protein futsch-like [Apis mellifera]	S3962	30	19
gi|571538775	microtubule-associated protein futsch-like [Apis mellifera]	S3981	10	8
gi|571538775	microtubule-associated protein futsch-like [Apis mellifera]	S4002	13	2
gi|571538775	microtubule-associated protein futsch-like [Apis mellifera]	S4004	18	14
gi|571538775	microtubule-associated protein futsch-like [Apis mellifera]	S4021	17	35
gi|571538775	microtubule-associated protein futsch-like [Apis mellifera]	S4023	34	38
gi|571538775	microtubule-associated protein futsch-like [Apis mellifera]	S4042	16	2
gi|571538775	microtubule-associated protein futsch-like [Apis mellifera]	S4044	26	4
gi|571538775	microtubule-associated protein futsch-like [Apis mellifera]	S4046	63	42
gi|571538775	microtubule-associated protein futsch-like [Apis mellifera]	S4049	9	2
gi|571538775	microtubule-associated protein futsch-like [Apis mellifera]	S4084	16	6
gi|571538775	microtubule-associated protein futsch-like [Apis mellifera]	S4086	25	11
gi|571538775	microtubule-associated protein futsch-like [Apis mellifera]	S4088	44	50
gi|571538775	microtubule-associated protein futsch-like [Apis mellifera]	S4105	20	18
gi|571538775	microtubule-associated protein futsch-like [Apis mellifera]	S4107	60	46
gi|571538775	microtubule-associated protein futsch-like [Apis mellifera]	S4128	11	1
gi|571538775	microtubule-associated protein futsch-like [Apis mellifera]	S4130	26	30
gi|571538775	microtubule-associated protein futsch-like [Apis mellifera]	S4133	16	3
gi|571538775	microtubule-associated protein futsch-like [Apis mellifera]	S4147	9	4
gi|571538775	microtubule-associated protein futsch-like [Apis mellifera]	S4149	25	36
gi|571538775	microtubule-associated protein futsch-like [Apis mellifera]	S4172	48	42
gi|571538775	microtubule-associated protein futsch-like [Apis mellifera]	S4175	6	4
gi|571538775	microtubule-associated protein futsch-like [Apis mellifera]	S4189	3	2
gi|571538775	microtubule-associated protein futsch-like [Apis mellifera]	S4214	10	22
gi|571538775	microtubule-associated protein futsch-like [Apis mellifera]	S4254	4	3
gi|571538775	microtubule-associated protein futsch-like [Apis mellifera]	S4317	24	10
gi|571538775	microtubule-associated protein futsch-like [Apis mellifera]	S4359	7	13
gi|571538775	microtubule-associated protein futsch-like [Apis mellifera]	S4382	16	22
gi|571538775	microtubule-associated protein futsch-like [Apis mellifera]	S4398	12	8
gi|571538775	microtubule-associated protein futsch-like [Apis mellifera]	S4417	16	5
gi|571538775	microtubule-associated protein futsch-like [Apis mellifera]	S4419	21	7
gi|571538775	microtubule-associated protein futsch-like [Apis mellifera]	S4421	41	25
gi|571538775	microtubule-associated protein futsch-like [Apis mellifera]	S4442	17	3
gi|571538775	microtubule-associated protein futsch-like [Apis mellifera]	S4444	70	58
gi|571538775	microtubule-associated protein futsch-like [Apis mellifera]	S4447	39	32
gi|571538775	microtubule-associated protein futsch-like [Apis mellifera]	S4456	7	1
gi|571538775	microtubule-associated protein futsch-like [Apis mellifera]	S4461	14	21
gi|571538775	microtubule-associated protein futsch-like [Apis mellifera]	S4463	34	27
gi|571538775	microtubule-associated protein futsch-like [Apis mellifera]	S4482	15	13
gi|571538775	microtubule-associated protein futsch-like [Apis mellifera]	S4484	24	16
gi|571538775	microtubule-associated protein futsch-like [Apis mellifera]	S4486	27	34
gi|571538775	microtubule-associated protein futsch-like [Apis mellifera]	S4530	5	1
gi|571538775	microtubule-associated protein futsch-like [Apis mellifera]	S4532	31	46
gi|571538775	microtubule-associated protein futsch-like [Apis mellifera]	S4535	1	6
gi|571538775	microtubule-associated protein futsch-like [Apis mellifera]	S4549	6	2
gi|571538775	microtubule-associated protein futsch-like [Apis mellifera]	S4551	9	11
gi|571538775	microtubule-associated protein futsch-like [Apis mellifera]	S4574	9	12
gi|571538775	microtubule-associated protein futsch-like [Apis mellifera]	S4577	4	1
gi|571538775	microtubule-associated protein futsch-like [Apis mellifera]	S4591	19	12
gi|571538775	microtubule-associated protein futsch-like [Apis mellifera]	S4593	19	7
gi|571538775	microtubule-associated protein futsch-like [Apis mellifera]	S4675	20	10
gi|571538775	microtubule-associated protein futsch-like [Apis mellifera]	S4677	40	9
gi|571538775	microtubule-associated protein futsch-like [Apis mellifera]	S4740	8	11
gi|571538775	microtubule-associated protein futsch-like [Apis mellifera]	S4799	11	7
gi|571538775	microtubule-associated protein futsch-like [Apis mellifera]	S4801	5	2
gi|571538775	microtubule-associated protein futsch-like [Apis mellifera]	S4824	10	15
gi|571538775	microtubule-associated protein futsch-like [Apis mellifera]	S4847	2	4
gi|571538775	microtubule-associated protein futsch-like [Apis mellifera]	S4849	10	27
gi|571538775	microtubule-associated protein futsch-like [Apis mellifera]	S4852	11	9
gi|571538775	microtubule-associated protein futsch-like [Apis mellifera]	S4866	3	4
gi|571538775	microtubule-associated protein futsch-like [Apis mellifera]	S4889	6	4
gi|571538775	microtubule-associated protein futsch-like [Apis mellifera]	S4891	6	18
gi|571538775	microtubule-associated protein futsch-like [Apis mellifera]	S4894	4	5
gi|571538775	microtubule-associated protein futsch-like [Apis mellifera]	S4910	16	12
gi|571538775	microtubule-associated protein futsch-like [Apis mellifera]	S4950	9	15
gi|571538775	microtubule-associated protein futsch-like [Apis mellifera]	S4985	27	26
gi|571538775	microtubule-associated protein futsch-like [Apis mellifera]	S4987	48	54
gi|571538775	microtubule-associated protein futsch-like [Apis mellifera]	S4989	39	45
gi|571538775	microtubule-associated protein futsch-like [Apis mellifera]	S5010	20	7
gi|571538775	microtubule-associated protein futsch-like [Apis mellifera]	S5012	23	23
gi|571538775	microtubule-associated protein futsch-like [Apis mellifera]	S5027	16	5
gi|571538775	microtubule-associated protein futsch-like [Apis mellifera]	S5029	19	11
gi|571538775	microtubule-associated protein futsch-like [Apis mellifera]	S5031	17	3
gi|571538775	microtubule-associated protein futsch-like [Apis mellifera]	S5053	9	1
gi|571538775	microtubule-associated protein futsch-like [Apis mellifera]	S5055	13	9
gi|571538775	microtubule-associated protein futsch-like [Apis mellifera]	S5068	4	18
gi|571538775	microtubule-associated protein futsch-like [Apis mellifera]	S5070	6	24
gi|571538775	microtubule-associated protein futsch-like [Apis mellifera]	S5072	4	16
gi|571538775	microtubule-associated protein futsch-like [Apis mellifera]	S5093	3	1
gi|571538775	microtubule-associated protein futsch-like [Apis mellifera]	S5095	26	24
gi|571538775	microtubule-associated protein futsch-like [Apis mellifera]	S5112	7	7
gi|571538775	microtubule-associated protein futsch-like [Apis mellifera]	S5114	7	7
gi|571538775	microtubule-associated protein futsch-like [Apis mellifera]	S5135	3	5
gi|571538775	microtubule-associated protein futsch-like [Apis mellifera]	S5137	3	4
gi|571538775	microtubule-associated protein futsch-like [Apis mellifera]	S5153	36	32
gi|571538775	microtubule-associated protein futsch-like [Apis mellifera]	S5155	26	26
gi|571538775	microtubule-associated protein futsch-like [Apis mellifera]	S5170	2	15
gi|571538775	microtubule-associated protein futsch-like [Apis mellifera]	S5172	32	65
gi|571538775	microtubule-associated protein futsch-like [Apis mellifera]	S5174	9	29
gi|571538775	microtubule-associated protein futsch-like [Apis mellifera]	S5176	51	76
gi|571538775	microtubule-associated protein futsch-like [Apis mellifera]	S5189	8	11
gi|571538775	microtubule-associated protein futsch-like [Apis mellifera]	S5191	3	1
gi|571538775	microtubule-associated protein futsch-like [Apis mellifera]	S5194	11	11
gi|571538775	microtubule-associated protein futsch-like [Apis mellifera]	S5209	15	4
gi|571538775	microtubule-associated protein futsch-like [Apis mellifera]	S5211	21	13
gi|571538775	microtubule-associated protein futsch-like [Apis mellifera]	S5213	21	22
gi|571538775	microtubule-associated protein futsch-like [Apis mellifera]	S5230	34	77
gi|571538775	microtubule-associated protein futsch-like [Apis mellifera]	S5244	2	2
gi|571538775	microtubule-associated protein futsch-like [Apis mellifera]	S5246	12	3
gi|571538775	microtubule-associated protein futsch-like [Apis mellifera]	S5248	20	34
gi|571538775	microtubule-associated protein futsch-like [Apis mellifera]	S5251	13	6
gi|571538775	microtubule-associated protein futsch-like [Apis mellifera]	S5263	10	11
gi|571538775	microtubule-associated protein futsch-like [Apis mellifera]	S5265	27	33
gi|571538775	microtubule-associated protein futsch-like [Apis mellifera]	S5267	28	30
gi|571538775	microtubule-associated protein futsch-like [Apis mellifera]	S5286	7	19
gi|571538775	microtubule-associated protein futsch-like [Apis mellifera]	S5300	8	1
gi|571538775	microtubule-associated protein futsch-like [Apis mellifera]	S5318	8	3
gi|571538775	microtubule-associated protein futsch-like [Apis mellifera]	S5320	11	4
gi|571538775	microtubule-associated protein futsch-like [Apis mellifera]	S5324	3	4
gi|571538775	microtubule-associated protein futsch-like [Apis mellifera]	S5335	10	36
gi|571538775	microtubule-associated protein futsch-like [Apis mellifera]	S5337	35	68
gi|571538775	microtubule-associated protein futsch-like [Apis mellifera]	S5354	24	28
gi|571538775	microtubule-associated protein futsch-like [Apis mellifera]	S5358	39	99
gi|571538775	microtubule-associated protein futsch-like [Apis mellifera]	S5374	3	6
gi|571538775	microtubule-associated protein futsch-like [Apis mellifera]	S5397	3	1
gi|571538775	microtubule-associated protein futsch-like [Apis mellifera]	S5399	32	35
gi|571538775	microtubule-associated protein futsch-like [Apis mellifera]	S5432	12	10
gi|571538775	microtubule-associated protein futsch-like [Apis mellifera]	S5434	23	26
gi|571538775	microtubule-associated protein futsch-like [Apis mellifera]	S5525	29	69
gi|571538775	microtubule-associated protein futsch-like [Apis mellifera]	S5686	3	3
gi|571538775	microtubule-associated protein futsch-like [Apis mellifera]	S5741	1	6
gi|571538775	microtubule-associated protein futsch-like [Apis mellifera]	S5822	7	1
gi|571538775	microtubule-associated protein futsch-like [Apis mellifera]	S5835	8	2
gi|571538775	microtubule-associated protein futsch-like [Apis mellifera]	S5903	14	5
gi|571538775	microtubule-associated protein futsch-like [Apis mellifera]	S6052	8	6
gi|571538775	microtubule-associated protein futsch-like [Apis mellifera]	S6070	7	7
gi|571538775	microtubule-associated protein futsch-like [Apis mellifera]	S6076	3	11
gi|571538775	microtubule-associated protein futsch-like [Apis mellifera]	S6080	13	27
gi|571538775	microtubule-associated protein futsch-like [Apis mellifera]	S6341	7	5
gi|571538775	microtubule-associated protein futsch-like [Apis mellifera]	T741	1	2
gi|571538775	microtubule-associated protein futsch-like [Apis mellifera]	T956	4	4
gi|571538775	microtubule-associated protein futsch-like [Apis mellifera]	T1164	1	2
gi|571538775	microtubule-associated protein futsch-like [Apis mellifera]	T1237	24	50
gi|571538775	microtubule-associated protein futsch-like [Apis mellifera]	T1291	195	81
gi|571538775	microtubule-associated protein futsch-like [Apis mellifera]	T1637	1	1
gi|571538775	microtubule-associated protein futsch-like [Apis mellifera]	T1805	6	7
gi|571538775	microtubule-associated protein futsch-like [Apis mellifera]	T1807	2	2
gi|571538775	microtubule-associated protein futsch-like [Apis mellifera]	T2754	1	3
gi|571538775	microtubule-associated protein futsch-like [Apis mellifera]	T2764	5	2
gi|571538775	microtubule-associated protein futsch-like [Apis mellifera]	T2779	6	17
gi|571538775	microtubule-associated protein futsch-like [Apis mellifera]	T2830	31	62
gi|571538775	microtubule-associated protein futsch-like [Apis mellifera]	T3321	3	8
gi|571538775	microtubule-associated protein futsch-like [Apis mellifera]	T3336	17	18
gi|571538775	microtubule-associated protein futsch-like [Apis mellifera]	T3467	17	17
gi|571538775	microtubule-associated protein futsch-like [Apis mellifera]	T3918	5	4
gi|571538775	microtubule-associated protein futsch-like [Apis mellifera]	T4174	4	4
gi|571538775	microtubule-associated protein futsch-like [Apis mellifera]	T5250	1	2
gi|571538775	microtubule-associated protein futsch-like [Apis mellifera]	T5322	2	1
gi|571538775	microtubule-associated protein futsch-like [Apis mellifera]	T5742	2	5
gi|571538775	microtubule-associated protein futsch-like [Apis mellifera]	T6071	7	6
gi|571538775	microtubule-associated protein futsch-like [Apis mellifera]	T6082	2	7
gi|571538775	microtubule-associated protein futsch-like [Apis mellifera]	T6084	3	8
gi|571538808	serine/threonine-protein kinase PRP4 homolog isoform X1 [Apis mellifera]	S4	2	4
gi|571538808	serine/threonine-protein kinase PRP4 homolog isoform X1 [Apis mellifera]	S153	2	3
gi|571538808	serine/threonine-protein kinase PRP4 homolog isoform X1 [Apis mellifera]	S672	1	4
gi|571538961	uridine phosphorylase 2-like isoform X1 [Apis mellifera]	S314	295	965
gi|571538961	uridine phosphorylase 2-like isoform X1 [Apis mellifera]	S336	21	29
gi|571539223	zinc finger protein 543-like isoform X1 [Apis mellifera]	S212	3	7
gi|571539418	tyrosine hydroxylase isoform X1 [Apis mellifera]	S21	3	5
gi|571539426	glucose transporter type 1 isoform X1 [Apis mellifera]	S646	15	15
gi|571539437	glucose transporter type 1 isoform X4 [Apis mellifera]	S618	9	14
gi|571540469	1-acylglycerophosphocholine O-acyltransferase 1-like isoform X1 [Apis mellifera]	S19	7	2
gi|571540621	SRSF protein kinase 1-like isoform X1 [Apis mellifera]	S432	4	6
gi|571540698	polyadenylate-binding protein 2-B [Apis mellifera]	S79	21	38
gi|571540738	BAI1-associated protein 3-like [Apis mellifera]	S26	6	9
gi|571540738	BAI1-associated protein 3-like [Apis mellifera]	S306	10	4
gi|571540738	BAI1-associated protein 3-like [Apis mellifera]	S331	6	4
gi|571540738	BAI1-associated protein 3-like [Apis mellifera]	S353	2	20
gi|571540738	BAI1-associated protein 3-like [Apis mellifera]	T318	1	1
gi|571540760	epidermal growth factor receptor pathway substrate clone 15 [Apis mellifera]	S342	5	10
gi|571540760	epidermal growth factor receptor pathway substrate clone 15 [Apis mellifera]	S694	124	165
gi|571540981	anoctamin-8-like isoform X3 [Apis mellifera]	S7	8	10
gi|571540981	anoctamin-8-like isoform X3 [Apis mellifera]	S545	22	16
gi|571540981	anoctamin-8-like isoform X3 [Apis mellifera]	S767	11	2
gi|571540981	anoctamin-8-like isoform X3 [Apis mellifera]	S979	8	21
gi|571541013	multiple C2 and transmembrane domain-containing protein 1 isoform X3 [Apis mellifera]	S147	6	10
gi|571541013	multiple C2 and transmembrane domain-containing protein 1 isoform X3 [Apis mellifera]	S164	3	3
gi|571541013	multiple C2 and transmembrane domain-containing protein 1 isoform X3 [Apis mellifera]	S185	4	7
gi|571541340	phosphatidylinositol 4-kinase alpha-like [Apis mellifera]	S260	3	8
gi|571541784	CTP synthase-like isoform X1 [Apis mellifera]	S565	10	16
gi|571541784	CTP synthase-like isoform X1 [Apis mellifera]	S570	12	16
gi|571541867	poly(ADP-ribose) glycohydrolase ARH3-like [Apis mellifera]	S47	5	4
gi|571541874	LOW QUALITY PROTEINE3 ubiquitin-protein ligase HUWE1-like [Apis mellifera]	S3440	7	7
gi|571542432	serine/threonine-protein kinase OSR1-like isoform X3 [Apis mellifera]	T334	8	10
gi|571542843	dentin sialophosphoprotein-like [Apis mellifera]	S122	4	3
gi|571542843	dentin sialophosphoprotein-like [Apis mellifera]	S362	2	1
gi|571542843	dentin sialophosphoprotein-like [Apis mellifera]	S489	7	7
gi|571542843	dentin sialophosphoprotein-like [Apis mellifera]	S657	1	1
gi|571542956	myotubularin-related protein 4-like isoform X1 [Apis mellifera]	S627	3	1
gi|571542956	myotubularin-related protein 4-like isoform X1 [Apis mellifera]	S727	3	5
gi|571542956	myotubularin-related protein 4-like isoform X1 [Apis mellifera]	S781	4	2
gi|571543564	ubiquitin carboxyl-terminal hydrolase 20-like [Apis mellifera]	S72	5	5
gi|571543658	uncharacterized protein LOC411248 isoform X1 [Apis mellifera]	S1767	13	15
gi|571543706	probable ATP-dependent RNA helicase DDX17-like [Apis mellifera]	S523	3	8
gi|571543791	chaoptin-like isoform X2 [Apis mellifera]	S1398	7	10
gi|571543791	chaoptin-like isoform X2 [Apis mellifera]	S1401	4	6
gi|571544317	plasma membrane calcium-transporting ATPase 3 isoform X1 [Apis mellifera]	S811	34	81
gi|571544317	plasma membrane calcium-transporting ATPase 3 isoform X1 [Apis mellifera]	S864	9	7
gi|571544317	plasma membrane calcium-transporting ATPase 3 isoform X1 [Apis mellifera]	S867	7	7
gi|571544317	plasma membrane calcium-transporting ATPase 3 isoform X1 [Apis mellifera]	S870	3	3
gi|571544325	plasma membrane calcium-transporting ATPase 3 isoform X3 [Apis mellifera]	S291	4	10
gi|571544325	plasma membrane calcium-transporting ATPase 3 isoform X3 [Apis mellifera]	S1055	34	81
gi|571544367	phosphatidylinositol-binding clathrin assembly protein LAP isoform X8 [Apis mellifera]	S16	4	4
gi|571544367	phosphatidylinositol-binding clathrin assembly protein LAP isoform X8 [Apis mellifera]	S297	23	27
gi|571544367	phosphatidylinositol-binding clathrin assembly protein LAP isoform X8 [Apis mellifera]	T301	16	24
gi|571544617	ubiquitin-like modifier-activating enzyme atg7-like isoform X1 [Apis mellifera]	S533	13	11
gi|571544617	ubiquitin-like modifier-activating enzyme atg7-like isoform X1 [Apis mellifera]	S705	7	16
gi|571545068	eukaryotic translation initiation factor 3 subunit C [Apis mellifera]	S33	2	4
gi|571545068	eukaryotic translation initiation factor 3 subunit C [Apis mellifera]	S183	4	1
gi|571545340	uncharacterized protein LOC411277 isoform X27 [Apis mellifera]	S2341	5	1
gi|571545429	disintegrin and metalloproteinase domain-containing protein 12 isoform X1 [Apis mellifera]	S1049	5	6
gi|571545504	PERQ amino acid-rich with GYF domain-containing protein CG11148-like isoform X1 [Apis mellifera]	S187	4	12
gi|571545504	PERQ amino acid-rich with GYF domain-containing protein CG11148-like isoform X1 [Apis mellifera]	S443	4	3
gi|571545609	LOW QUALITY PROTEIN: vacuolar protein sorting-associated protein 13D-like [Apis mellifera]	S1483	10	9
gi|571545631	uncharacterized protein LOC100577280 [Apis mellifera]	S1027	7	15
gi|571546308	cAMP-specific 3',5'-cyclic phosphodiesterase, isoforms N/G isoform X10 [Apis mellifera]	S69	8	12
gi|571546308	cAMP-specific 3',5'-cyclic phosphodiesterase, isoforms N/G isoform X10 [Apis mellifera]	S340	6	11
gi|571546870	ubiquitin carboxyl-terminal hydrolase 30-like isoform X1 [Apis mellifera]	S152	10	8
gi|571546870	ubiquitin carboxyl-terminal hydrolase 30-like isoform X1 [Apis mellifera]	S172	5	5
gi|571547030	LOW QUALITY PROTEIN: regulator of G-protein signaling 11-like [Apis mellifera]	S520	1	1
gi|571547176	phosphoribosyl pyrophosphate synthase-associated protein 2-like isoform X1 [Apis mellifera]	S213	2	6
gi|571547187	LOW QUALITY PROTEIN: septin-4-like [Apis mellifera]	S232	75	153
gi|571547237	calcium-activated potassium channel slowpoke-like isoform X1 [Apis mellifera]	S714	1	2
gi|571547416	uncharacterized protein LOC409465 [Apis mellifera]	S588	12	7
gi|571547431	uncharacterized protein LOC409465 [Apis mellifera]	S45	9	20
gi|571547431	RUN and FYVE domain-containing protein 2-like isoform X2 [Apis mellifera]	S72	27	11
gi|571547431	RUN and FYVE domain-containing protein 2-like isoform X2 [Apis mellifera]	S271	8	28
gi|571548094	sodium channel protein paralytic isoform X22 [Apis mellifera]	S483	2	8
gi|571548094	sodium channel protein paralytic isoform X22 [Apis mellifera]	S506	3	4
gi|571548094	sodium channel protein paralytic isoform X22 [Apis mellifera]	S531	1	6
gi|571548094	sodium channel protein paralytic isoform X22 [Apis mellifera]	S534	1	6
gi|571548094	sodium channel protein paralytic isoform X22 [Apis mellifera]	S551	2	3
gi|571548094	sodium channel protein paralytic isoform X22 [Apis mellifera]	S724	22	32
gi|571548094	sodium channel protein paralytic isoform X22 [Apis mellifera]	S1166	4	1
gi|571548094	sodium channel protein paralytic isoform X22 [Apis mellifera]	S1169	6	1
gi|571548094	sodium channel protein paralytic isoform X22 [Apis mellifera]	S1530	1	3
gi|571548094	sodium channel protein paralytic isoform X22 [Apis mellifera]	S2027	6	8
gi|571548094	sodium channel protein paralytic isoform X22 [Apis mellifera]	S2029	6	8
gi|571548094	sodium channel protein paralytic isoform X22 [Apis mellifera]	T726	5	5
gi|571548254	LOW QUALITY PROTEIN: PHD finger protein 14-like [Apis mellifera]	S777	11	3
gi|571548309	protein disabled isoform X1 [Apis mellifera]	S212	3	6
gi|571548309	protein disabled isoform X1 [Apis mellifera]	S511	6	6
gi|571548309	protein disabled isoform X1 [Apis mellifera]	S562	5	6
gi|571548309	protein disabled isoform X1 [Apis mellifera]	S660	7	4
gi|571548309	protein disabled isoform X1 [Apis mellifera]	S1150	5	4
gi|571548309	protein disabled isoform X1 [Apis mellifera]	S1519	2	1
gi|571548309	protein disabled isoform X1 [Apis mellifera]	S1552	2	4
gi|571548309	protein disabled isoform X1 [Apis mellifera]	T1605	7	2
gi|571548387	inactivation no afterpotential D isoform X1 [Apis mellifera]	S525	5	17
gi|571548387	inactivation no afterpotential D isoform X1 [Apis mellifera]	S541	1	1
gi|571548387	inactivation no afterpotential D isoform X1 [Apis mellifera]	S690	13	25
gi|571548387	inactivation no afterpotential D isoform X1 [Apis mellifera]	S1145	12	19
gi|571548387	inactivation no afterpotential D isoform X1 [Apis mellifera]	S1166	5	11
gi|571548387	inactivation no afterpotential D isoform X1 [Apis mellifera]	S1799	3	3
gi|571548387	inactivation no afterpotential D isoform X1 [Apis mellifera]	S1856	50	52
gi|571548387	inactivation no afterpotential D isoform X1 [Apis mellifera]	S1868	11	2
gi|571548580	microtubule-associated protein RP/EB family member 1-like isoform X4 [Apis mellifera]	S137	20	10
gi|571548580	microtubule-associated protein RP/EB family member 1-like isoform X4 [Apis mellifera]	S146	13	10
gi|571548841	transmembrane protein 63B-like isoform X1 [Apis mellifera]	S716	16	21
gi|571549004	reticulon-4-like isoform X1 [Apis mellifera]	S15	50	100
gi|571549004	reticulon-4-like isoform X1 [Apis mellifera]	S209	8	11
gi|571549012	reticulon-4-like isoform X3 [Apis mellifera]	S10	53	100
gi|571550120	protein kinase shaggy isoform X4 [Apis mellifera]	S9	7	8
gi|571550120	protein kinase shaggy isoform X4 [Apis mellifera]	Y248	39	52
gi|571550169	kinesin light chain-like isoform X4 [Apis mellifera]	S461	4	6
gi|571550277	sortilin-related receptor [Apis mellifera]	S2115	5	15
gi|571550301	spectrin beta chain isoform X6 [Apis mellifera]	S428	4	4
gi|571550301	spectrin beta chain isoform X6 [Apis mellifera]	S979	1	2
gi|571550301	spectrin beta chain isoform X6 [Apis mellifera]	S995	5	4
gi|571550301	spectrin beta chain isoform X6 [Apis mellifera]	S1392	5	9
gi|571550301	spectrin beta chain isoform X6 [Apis mellifera]	S2073	2	3
gi|571550301	spectrin beta chain isoform X6 [Apis mellifera]	S2120	21	6
gi|571550301	spectrin beta chain isoform X6 [Apis mellifera]	S2136	4	3
gi|571550301	spectrin beta chain isoform X6 [Apis mellifera]	S2170	21	38
gi|571550301	spectrin beta chain isoform X6 [Apis mellifera]	S2257	1	4
gi|571550301	spectrin beta chain isoform X6 [Apis mellifera]	S2310	5	8
gi|571550301	spectrin beta chain isoform X6 [Apis mellifera]	T2116	70	48
gi|571550301	spectrin beta chain isoform X6 [Apis mellifera]	T2119	22	1
gi|571550301	spectrin beta chain isoform X6 [Apis mellifera]	T2172	5	3
gi|571550301	spectrin beta chain isoform X6 [Apis mellifera]	T2297	2	2
gi|571550309	spectrin beta chain isoform X7 [Apis mellifera]	S428	4	4
gi|571550309	spectrin beta chain isoform X7 [Apis mellifera]	S979	1	2
gi|571550309	spectrin beta chain isoform X7 [Apis mellifera]	S995	5	4
gi|571550309	spectrin beta chain isoform X7 [Apis mellifera]	S1392	5	9
gi|571550309	spectrin beta chain isoform X7 [Apis mellifera]	S2073	2	3
gi|571550309	spectrin beta chain isoform X7 [Apis mellifera]	S2120	18	5
gi|571550309	spectrin beta chain isoform X7 [Apis mellifera]	S2146	2	2
gi|571550309	spectrin beta chain isoform X7 [Apis mellifera]	S2151	1	2
gi|571550309	spectrin beta chain isoform X7 [Apis mellifera]	S2238	1	4
gi|571550309	spectrin beta chain isoform X7 [Apis mellifera]	S2291	5	8
gi|571550309	spectrin beta chain isoform X7 [Apis mellifera]	T2116	53	48
gi|571550309	spectrin beta chain isoform X7 [Apis mellifera]	T2119	19	1
gi|571550309	spectrin beta chain isoform X7 [Apis mellifera]	T2153	5	3
gi|571550309	spectrin beta chain isoform X7 [Apis mellifera]	T2278	2	2
gi|571550616	LOW QUALITY PROTEIN: protein still life, isoform SIF type 1-like [Apis mellifera]	S158	5	3
gi|571550616	LOW QUALITY PROTEIN: protein still life, isoform SIF type 1-like [Apis mellifera]	S191	3	2
gi|571550616	LOW QUALITY PROTEIN: protein still life, isoform SIF type 1-like [Apis mellifera]	S195	3	5
gi|571550616	LOW QUALITY PROTEIN: protein still life, isoform SIF type 1-like [Apis mellifera]	S311	22	44
gi|571550616	LOW QUALITY PROTEIN: protein still life, isoform SIF type 1-like [Apis mellifera]	S367	14	14
gi|571550616	LOW QUALITY PROTEIN: protein still life, isoform SIF type 1-like [Apis mellifera]	S427	14	24
gi|571550616	LOW QUALITY PROTEIN: protein still life, isoform SIF type 1-like [Apis mellifera]	S430	38	79
gi|571550616	LOW QUALITY PROTEIN: protein still life, isoform SIF type 1-like [Apis mellifera]	S434	6	41
gi|571550616	LOW QUALITY PROTEIN: protein still life, isoform SIF type 1-like [Apis mellifera]	S570	13	14
gi|571550616	LOW QUALITY PROTEIN: protein still life, isoform SIF type 1-like [Apis mellifera]	S716	11	10
gi|571550616	LOW QUALITY PROTEIN: protein still life, isoform SIF type 1-like [Apis mellifera]	S733	5	4
gi|571550616	LOW QUALITY PROTEIN: protein still life, isoform SIF type 1-like [Apis mellifera]	S737	6	12
gi|571550616	LOW QUALITY PROTEIN: protein still life, isoform SIF type 1-like [Apis mellifera]	S746	2	3
gi|571550616	LOW QUALITY PROTEIN: protein still life, isoform SIF type 1-like [Apis mellifera]	S791	6	25
gi|571550616	LOW QUALITY PROTEIN: protein still life, isoform SIF type 1-like [Apis mellifera]	S820	1	2
gi|571550616	LOW QUALITY PROTEIN: protein still life, isoform SIF type 1-like [Apis mellifera]	S1108	1	3
gi|571550616	LOW QUALITY PROTEIN: protein still life, isoform SIF type 1-like [Apis mellifera]	S1118	4	4
gi|571550616	LOW QUALITY PROTEIN: protein still life, isoform SIF type 1-like [Apis mellifera]	S1372	6	14
gi|571550616	LOW QUALITY PROTEIN: protein still life, isoform SIF type 1-like [Apis mellifera]	S1398	5	1
gi|571550616	LOW QUALITY PROTEIN: protein still life, isoform SIF type 1-like [Apis mellifera]	S1399	14	29
gi|571550616	LOW QUALITY PROTEIN: protein still life, isoform SIF type 1-like [Apis mellifera]	S1867	8	23
gi|571550616	LOW QUALITY PROTEIN: protein still life, isoform SIF type 1-like [Apis mellifera]	S1868	9	23
gi|571550616	LOW QUALITY PROTEIN: protein still life, isoform SIF type 1-like [Apis mellifera]	S1976	19	42
gi|571550616	LOW QUALITY PROTEIN: protein still life, isoform SIF type 1-like [Apis mellifera]	T640	1	3
gi|571551216	uncharacterized protein LOC409232 [Apis mellifera]	S25	3	3
gi|571551216	uncharacterized protein LOC409232 [Apis mellifera]	S105	3	13
gi|571551216	uncharacterized protein LOC409232 [Apis mellifera]	S172	3	4
gi|571551614	SNF-related serine/threonine-protein kinase-like [Apis mellifera]	S823	3	3
gi|571551614	SNF-related serine/threonine-protein kinase-like [Apis mellifera]	S1048	16	6
gi|571551826	fasciclin-2 isoform X1 [Apis mellifera]	T864	4	10
gi|571552075	kinesin 3A isoform X5 [Apis mellifera]	S1381	1	4
gi|571552075	kinesin 3A isoform X5 [Apis mellifera]	S1746	1	2
gi|571552279	sodium/hydrogen exchanger 7 isoform X2 [Apis mellifera]	S634	23	18
gi|571552279	sodium/hydrogen exchanger 7 isoform X2 [Apis mellifera]	S636	20	10
gi|571552283	sodium/hydrogen exchanger 7 isoform X3 [Apis mellifera]	S560	4	4
gi|571552283	sodium/hydrogen exchanger 7 isoform X3 [Apis mellifera]	S639	23	18
gi|571552283	sodium/hydrogen exchanger 7 isoform X3 [Apis mellifera]	S641	20	10
gi|571552283	sodium/hydrogen exchanger 7 isoform X3 [Apis mellifera]	S668	2	6
gi|571552382	LOW QUALITY PROTEIN: adenylate cyclase type 8-like [Apis mellifera]	S653	2	5
gi|571552427	transport and Golgi organization protein 11 [Apis mellifera]	S63	9	16
gi|571552427	transport and Golgi organization protein 11 [Apis mellifera]	T165	1	3
gi|571553038	FIT family protein CG10671-like [Apis mellifera]	S12	1	4
gi|571553038	FIT family protein CG10671-like [Apis mellifera]	S371	1	2
gi|571553038	FIT family protein CG10671-like [Apis mellifera]	T370	2	2
gi|571553208	arf-GAP with SH3 domain	S750	3	9
gi|571553260	hormone-sensitive lipase-like isoform X1 [Apis mellifera]	S10	7	14
gi|571553260	hormone-sensitive lipase-like isoform X1 [Apis mellifera]	S544	3	5
gi|571553599	uncharacterized protein LOC551498 [Apis mellifera]	S53	4	3
gi|571553599	uncharacterized protein LOC551498 [Apis mellifera]	S125	11	4
gi|571553599	uncharacterized protein LOC551498 [Apis mellifera]	S127	14	4
gi|571553599	uncharacterized protein LOC551498 [Apis mellifera]	S317	27	31
gi|571553836	pinin [Apis mellifera]	S104	9	3
gi|571553836	pinin [Apis mellifera]	S109	24	17
gi|571553893	titin isoform X1 [Apis mellifera]	S133	1	1
gi|571553893	titin isoform X1 [Apis mellifera]	S1077	4	5
gi|571553893	titin isoform X1 [Apis mellifera]	S1183	1	10
gi|571553893	titin isoform X1 [Apis mellifera]	S1643	3	3
gi|571553893	titin isoform X1 [Apis mellifera]	S2240	7	4
gi|571554173	maternal protein pumilio isoform X1 [Apis mellifera]	S744	3	6
gi|571554464	E3 SUMO-protein ligase RanBP2 isoform X1 [Apis mellifera]	S1869	6	6
gi|571554464	E3 SUMO-protein ligase RanBP2 isoform X1 [Apis mellifera]	S1882	3	3
gi|571554737	uncharacterized protein LOC408282 isoform X1 [Apis mellifera]	S916	12	13
gi|571555366	ABC transporter F family member 4-like isoform X1 [Apis mellifera]	S577	11	2
gi|571555366	ABC transporter F family member 4-like isoform X1 [Apis mellifera]	S603	20	18
gi|571555366	ABC transporter F family member 4-like isoform X1 [Apis mellifera]	T639	6	3
gi|571555428	solute carrier organic anion transporter family member 5A1-like isoform X1 [Apis mellifera]	S310	16	29
gi|571556561	protein-methionine sulfoxide oxidase Mical isoform X1 [Apis mellifera]	S2399	1	4
gi|571556561	protein-methionine sulfoxide oxidase Mical isoform X1 [Apis mellifera]	S2418	5	6
gi|571556728	uncharacterized protein LOC409363 [Apis mellifera]	S108	3	2
gi|571556728	uncharacterized protein LOC409363 [Apis mellifera]	S140	3	1
gi|571556728	uncharacterized protein LOC409363 [Apis mellifera]	S527	17	52
gi|571557727	uncharacterized protein LOC409323 [Apis mellifera]	S893	4	15
gi|571557727	uncharacterized protein LOC409323 [Apis mellifera]	S899	4	4
gi|571557727	uncharacterized protein LOC409323 [Apis mellifera]	S929	18	33
gi|571557727	uncharacterized protein LOC409323 [Apis mellifera]	S1421	44	58
gi|571557749	disco-interacting protein 2 isoform X1 [Apis mellifera]	S670	3	5
gi|571557908	anion exchange protein 2-like [Apis mellifera]	S198	2	6
gi|571557908	anion exchange protein 2-like [Apis mellifera]	S259	2	2
gi|571557908	anion exchange protein 2-like [Apis mellifera]	S270	5	2
gi|571558110	uncharacterized protein CG5098-like isoform X1 [Apis mellifera]	S896	4	3
gi|571558468	transformer-2 sex-determining protein isoform X1 [Apis mellifera]	S27	4	6
gi|571558468	transformer-2 sex-determining protein isoform X1 [Apis mellifera]	S29	2	4
gi|571558468	transformer-2 sex-determining protein isoform X1 [Apis mellifera]	S50	1	2
gi|571558468	transformer-2 sex-determining protein isoform X1 [Apis mellifera]	S100	3	9
gi|571558468	transformer-2 sex-determining protein isoform X1 [Apis mellifera]	S102	3	6
gi|571558468	transformer-2 sex-determining protein isoform X1 [Apis mellifera]	S139	4	2
gi|571558468	transformer-2 sex-determining protein isoform X1 [Apis mellifera]	S260	8	5
gi|571558468	transformer-2 sex-determining protein isoform X1 [Apis mellifera]	S262	5	2
gi|571558468	transformer-2 sex-determining protein isoform X1 [Apis mellifera]	T225	31	129
gi|571558740	axin-1 isoform X1 [Apis mellifera]	S37	2	4
gi|571558938	mitogen-activated protein kinase kinase kinase 10 isoform X1 [Apis mellifera]	S604	9	15
gi|571558938	mitogen-activated protein kinase kinase kinase 10 isoform X1 [Apis mellifera]	T628	3	9
gi|571559190	kinesin 3B isoform X9 [Apis mellifera]	S604	3	8
gi|571559190	kinesin 3B isoform X9 [Apis mellifera]	S1421	4	2
gi|571559190	kinesin 3B isoform X9 [Apis mellifera]	S1497	2	4
gi|571559277	transcription elongation factor S-II-like isoform X1 [Apis mellifera]	S19	2	5
gi|571559964	katanin p80 WD40 repeat-containing subunit B1 isoform X1 [Apis mellifera]	S437	3	3
gi|571560226	RNA-binding protein with serine-rich domain 1 isoform X1 [Apis mellifera]	S160	12	16
gi|571560226	RNA-binding protein with serine-rich domain 1 isoform X1 [Apis mellifera]	S257	11	21
gi|571560226	RNA-binding protein with serine-rich domain 1 isoform X1 [Apis mellifera]	S283	6	7
gi|571560226	RNA-binding protein with serine-rich domain 1 isoform X1 [Apis mellifera]	S291	4	7
gi|571560226	RNA-binding protein with serine-rich domain 1 isoform X1 [Apis mellifera]	T275	8	7
gi|571560226	RNA-binding protein with serine-rich domain 1 isoform X1 [Apis mellifera]	T301	1	2
gi|571560246	palmitoyltransferase ZDHHC5-like isoform X1 [Apis mellifera]	S297	3	5
gi|571560432	homeobox protein onecut isoform X1 [Apis mellifera]	S469	18	20
gi|571560469	catenin delta-2-like isoform X1 [Apis mellifera]	S193	3	4
gi|571560469	catenin delta-2-like isoform X1 [Apis mellifera]	S201	17	33
gi|571560469	catenin delta-2-like isoform X1 [Apis mellifera]	S350	1	2
gi|571560469	catenin delta-2-like isoform X1 [Apis mellifera]	S853	12	15
gi|571560469	catenin delta-2-like isoform X1 [Apis mellifera]	S857	13	22
gi|571560782	NCK-interacting protein with SH3 domain-like isoform X2 [Apis mellifera]	S227	1	1
gi|571560782	NCK-interacting protein with SH3 domain-like isoform X2 [Apis mellifera]	S234	8	29
gi|571560782	NCK-interacting protein with SH3 domain-like isoform X2 [Apis mellifera]	T223	10	2
gi|571561355	nuclear receptor-binding protein homolog [Apis mellifera]	S423	4	5
gi|571561533	vacuolar protein sorting-associated protein 13A [Apis mellifera]	T1715	1	7
gi|571561556	uncharacterized protein LOC409634 isoform X1 [Apis mellifera]	S231	6	4
gi|571562027	rab GTPase-binding effector protein 1-like isoform X1 [Apis mellifera]	T624	11	22
gi|571562244	cyclin-dependent kinase 11B isoform X2 [Apis mellifera]	S651	2	2
gi|571562324	cyclin-dependent kinase 11B isoform X2 [Apis mellifera]	S339	11	13
gi|571562324	zinc finger matrin-type protein CG9776-like isoform X1 [Apis mellifera]	S810	1	3
gi|571562324	zinc finger matrin-type protein CG9776-like isoform X1 [Apis mellifera]	T593	5	20
gi|571562426	uncharacterized protein LOC409904 isoform X1 [Apis mellifera]	S1435	7	6
gi|571562426	uncharacterized protein LOC409904 isoform X1 [Apis mellifera]	S1446	11	9
gi|571562678	niemann-Pick C1 protein-like isoform X3 [Apis mellifera]	S355	13	3
gi|571562678	niemann-Pick C1 protein-like isoform X3 [Apis mellifera]	T1360	4	5
gi|571562728	microtubule-associated protein futsch-like [Apis mellifera]	S22	2	1
gi|571562728	microtubule-associated protein futsch-like [Apis mellifera]	S216	4	1
gi|571562728	microtubule-associated protein futsch-like [Apis mellifera]	S376	1	1
gi|571562728	microtubule-associated protein futsch-like [Apis mellifera]	S466	1	4
gi|571562728	microtubule-associated protein futsch-like [Apis mellifera]	S500	41	46
gi|571562728	microtubule-associated protein futsch-like [Apis mellifera]	S502	2	6
gi|571562728	microtubule-associated protein futsch-like [Apis mellifera]	S504	8	10
gi|571562728	microtubule-associated protein futsch-like [Apis mellifera]	S596	8	12
gi|571562728	microtubule-associated protein futsch-like [Apis mellifera]	S761	6	24
gi|571562728	microtubule-associated protein futsch-like [Apis mellifera]	S793	6	22
gi|571562728	microtubule-associated protein futsch-like [Apis mellifera]	S848	3	1
gi|571562728	microtubule-associated protein futsch-like [Apis mellifera]	S872	8	20
gi|571562728	microtubule-associated protein futsch-like [Apis mellifera]	S875	1	7
gi|571562728	microtubule-associated protein futsch-like [Apis mellifera]	S1006	1	5
gi|571562728	microtubule-associated protein futsch-like [Apis mellifera]	S1066	17	30
gi|571562728	microtubule-associated protein futsch-like [Apis mellifera]	S1072	3	13
gi|571562728	microtubule-associated protein futsch-like [Apis mellifera]	S1093	1	2
gi|571562728	microtubule-associated protein futsch-like [Apis mellifera]	S1161	12	18
gi|571562728	microtubule-associated protein futsch-like [Apis mellifera]	S1223	3	7
gi|571562728	microtubule-associated protein futsch-like [Apis mellifera]	S1301	14	12
gi|571562728	microtubule-associated protein futsch-like [Apis mellifera]	S1309	11	5
gi|571562728	microtubule-associated protein futsch-like [Apis mellifera]	S1420	3	1
gi|571562728	microtubule-associated protein futsch-like [Apis mellifera]	S1447	4	2
gi|571562728	microtubule-associated protein futsch-like [Apis mellifera]	S1455	8	4
gi|571562728	microtubule-associated protein futsch-like [Apis mellifera]	S1503	4	14
gi|571562728	microtubule-associated protein futsch-like [Apis mellifera]	S1702	7	6
gi|571562728	microtubule-associated protein futsch-like [Apis mellifera]	S1704	14	6
gi|571562728	microtubule-associated protein futsch-like [Apis mellifera]	S1752	7	10
gi|571562728	microtubule-associated protein futsch-like [Apis mellifera]	S1901	2	3
gi|571562728	microtubule-associated protein futsch-like [Apis mellifera]	S1947	12	11
gi|571562728	microtubule-associated protein futsch-like [Apis mellifera]	S1972	9	25
gi|571562728	microtubule-associated protein futsch-like [Apis mellifera]	S2367	3	2
gi|571562728	microtubule-associated protein futsch-like [Apis mellifera]	S3015	3	8
gi|571562728	microtubule-associated protein futsch-like [Apis mellifera]	S3058	1	1
gi|571562728	microtubule-associated protein futsch-like [Apis mellifera]	T37	6	11
gi|571562728	microtubule-associated protein futsch-like [Apis mellifera]	T1305	2	3
gi|571563084	uncharacterized protein LOC413428 [Apis mellifera]	S754	5	6
gi|571563084	uncharacterized protein LOC413428 [Apis mellifera]	S1125	3	3
gi|571563084	uncharacterized protein LOC413428 [Apis mellifera]	S1244	19	24
gi|571563084	uncharacterized protein LOC413428 [Apis mellifera]	S1254	4	14
gi|571563084	uncharacterized protein LOC413428 [Apis mellifera]	S1470	87	145
gi|571563084	uncharacterized protein LOC413428 [Apis mellifera]	S1473	117	185
gi|571563084	uncharacterized protein LOC413428 [Apis mellifera]	S1507	3	3
gi|571563084	uncharacterized protein LOC413428 [Apis mellifera]	S1548	11	2
gi|571563084	uncharacterized protein LOC413428 [Apis mellifera]	T1551	13	4
gi|571563084	uncharacterized protein LOC413428 [Apis mellifera]	T1554	29	17
gi|571563419	myosin regulatory light chain 2 [Apis mellifera]	S61	3	8
gi|571563566	protein unc-80 homolog [Apis mellifera]	S6	6	6
gi|571563566	protein unc-80 homolog [Apis mellifera]	S240	10	1
gi|571563582	poly(rC)-binding protein 4-like isoform X1 [Apis mellifera]	S538	6	7
gi|571564172	disks large 1 tumor suppressor protein-like isoform X1 [Apis mellifera]	S212	2	3
gi|571564172	disks large 1 tumor suppressor protein-like isoform X1 [Apis mellifera]	S241	73	74
gi|571564172	disks large 1 tumor suppressor protein-like isoform X1 [Apis mellifera]	S259	6	11
gi|571564172	disks large 1 tumor suppressor protein-like isoform X1 [Apis mellifera]	S285	4	4
gi|571564172	disks large 1 tumor suppressor protein-like isoform X1 [Apis mellifera]	S548	1	3
gi|571564172	disks large 1 tumor suppressor protein-like isoform X1 [Apis mellifera]	S786	2	14
gi|571564296	uncharacterized protein LOC410363 isoform X2 [Apis mellifera]	S501	2	2
gi|571564296	uncharacterized protein LOC410363 isoform X2 [Apis mellifera]	S784	4	6
gi|571564296	uncharacterized protein LOC410363 isoform X2 [Apis mellifera]	S1618	4	8
gi|571564723	acetyl-CoA carboxylase-like isoform X10 [Apis mellifera]	S28	7	1
gi|571564886	receptor-type tyrosine-protein phosphatase R isoform X1 [Apis mellifera]	S193	1	1
gi|571564914	calcium-transporting ATPase sarcoplasmic/endoplasmic reticulum type isoform X4 [Apis mellifera]	T999	3	2
gi|571565027	uncharacterized protein LOC726065 isoform X1 [Apis mellifera]	S640	5	6
gi|571565027	uncharacterized protein LOC726065 isoform X1 [Apis mellifera]	S699	3	2
gi|571565027	uncharacterized protein LOC726065 isoform X1 [Apis mellifera]	S713	10	18
gi|571565027	uncharacterized protein LOC726065 isoform X1 [Apis mellifera]	S716	7	11
gi|571565027	uncharacterized protein LOC726065 isoform X1 [Apis mellifera]	S762	6	7
gi|571565048	tetratricopeptide repeat protein 7B-like isoform X1 [Apis mellifera]	S40	7	22
gi|571565048	tetratricopeptide repeat protein 7B-like isoform X1 [Apis mellifera]	S662	3	3
gi|571565048	tetratricopeptide repeat protein 7B-like isoform X1 [Apis mellifera]	S680	1	2
gi|571565158	zinc finger CCCH domain-containing protein 13-like [Apis mellifera]	S952	1	2
gi|571565315	dual 3',5'-cyclic-AMP and -GMP phosphodiesterase 11 isoform X1 [Apis mellifera]	S899	2	3
gi|571565315	dual 3',5'-cyclic-AMP and -GMP phosphodiesterase 11 isoform X1 [Apis mellifera]	S1042	13	9
gi|571566017	sodium-coupled monocarboxylate transporter 1-like [Apis mellifera]	S15	3	17
gi|571566017	sodium-coupled monocarboxylate transporter 1-like [Apis mellifera]	S551	14	21
gi|571566024	rapamycin-insensitive companion of mTOR [Apis mellifera]	S1095	1	7
gi|571566024	rapamycin-insensitive companion of mTOR [Apis mellifera]	S1107	9	16
gi|571566027	WASH complex subunit FAM21-like [Apis mellifera]	S1169	7	4
gi|571566027	WASH complex subunit FAM21-like [Apis mellifera]	S1171	8	4
gi|571566027	WASH complex subunit FAM21-like [Apis mellifera]	S1748	3	5
gi|571566027	WASH complex subunit FAM21-like [Apis mellifera]	S2039	9	25
gi|571566094	myosin-2 essential light chain isoform X1 [Apis mellifera]	S139	1	3
gi|571566319	ATP-dependent RNA helicase DDX42-like isoform X1 [Apis mellifera]	S93	1	8
gi|571566319	ATP-dependent RNA helicase DDX42-like isoform X1 [Apis mellifera]	S108	18	1
gi|571566319	ATP-dependent RNA helicase DDX42-like isoform X1 [Apis mellifera]	S110	17	1
gi|571566319	ATP-dependent RNA helicase DDX42-like isoform X1 [Apis mellifera]	S653	1	3
gi|571566604	protein CDV3 homolog isoform X1 [Apis mellifera]	S217	3	3
gi|571566986	serine/threonine-protein kinase svkA [Apis mellifera]	S460	3	8
gi|571566998	reticulocyte binding protein 2 homolog b-like isoform X2 [Apis mellifera]	S80	1	2
gi|571567009	serine/arginine repetitive matrix protein 2-like [Apis mellifera]	S192	2	1
gi|571567009	serine/arginine repetitive matrix protein 2-like [Apis mellifera]	S201	1	1
gi|571567009	serine/arginine repetitive matrix protein 2-like [Apis mellifera]	S280	19	26
gi|571567009	serine/arginine repetitive matrix protein 2-like [Apis mellifera]	S282	25	38
gi|571567009	serine/arginine repetitive matrix protein 2-like [Apis mellifera]	S337	13	32
gi|571567009	serine/arginine repetitive matrix protein 2-like [Apis mellifera]	S455	7	31
gi|571567009	serine/arginine repetitive matrix protein 2-like [Apis mellifera]	S458	2	9
gi|571567009	serine/arginine repetitive matrix protein 2-like [Apis mellifera]	S580	5	7
gi|571567009	serine/arginine repetitive matrix protein 2-like [Apis mellifera]	S711	3	4
gi|571567009	serine/arginine repetitive matrix protein 2-like [Apis mellifera]	S713	3	4
gi|571567009	serine/arginine repetitive matrix protein 2-like [Apis mellifera]	S926	2	5
gi|571567009	serine/arginine repetitive matrix protein 2-like [Apis mellifera]	S928	4	6
gi|571567009	serine/arginine repetitive matrix protein 2-like [Apis mellifera]	S959	15	28
gi|571567009	serine/arginine repetitive matrix protein 2-like [Apis mellifera]	S962	12	23
gi|571567009	serine/arginine repetitive matrix protein 2-like [Apis mellifera]	S975	9	11
gi|571567009	serine/arginine repetitive matrix protein 2-like [Apis mellifera]	T626	17	18
gi|571567009	serine/arginine repetitive matrix protein 2-like [Apis mellifera]	T660	3	4
gi|571567009	serine/arginine repetitive matrix protein 2-like [Apis mellifera]	T709	2	3
gi|571567009	serine/arginine repetitive matrix protein 2-like [Apis mellifera]	Y927	2	1
gi|571567131	LOW QUALITY PROTEIN: unconventional myosin-Va [Apis mellifera]	S1095	3	3
gi|571567131	LOW QUALITY PROTEIN: unconventional myosin-Va [Apis mellifera]	S1153	6	1
gi|571567131	LOW QUALITY PROTEIN: unconventional myosin-Va [Apis mellifera]	S1209	22	25
gi|571567131	LOW QUALITY PROTEIN: unconventional myosin-Va [Apis mellifera]	S1373	4	10
gi|571567823	piezo-type mechanosensitive ion channel component 2 isoform X1 [Apis mellifera]	S332	3	8
gi|571567939	GTP-binding protein ypt7 [Apis mellifera]	S74	1	4
gi|571567939	GTP-binding protein ypt7 [Apis mellifera]	T42	3	4
gi|571568261	endothelin-converting enzyme 1 [Apis mellifera]	S6	2	5
gi|571568483	uncharacterized protein LOC724962 isoform X1 [Apis mellifera]	S1643	2	2
gi|571568607	insulin receptor substrate 1 isoform X1 [Apis mellifera]	S9	2	5
gi|571568607	insulin receptor substrate 1 isoform X1 [Apis mellifera]	S247	3	3
gi|571568695	uncharacterized protein LOC100577092 isoform X1 [Apis mellifera]	S246	5	8
gi|571568695	uncharacterized protein LOC100577092 isoform X1 [Apis mellifera]	S267	5	4
gi|571568695	uncharacterized protein LOC100577092 isoform X1 [Apis mellifera]	S290	4	11
gi|571568695	uncharacterized protein LOC100577092 isoform X1 [Apis mellifera]	S316	46	96
gi|571568695	uncharacterized protein LOC100577092 isoform X1 [Apis mellifera]	S319	36	59
gi|571568695	uncharacterized protein LOC100577092 isoform X1 [Apis mellifera]	T16	1	2
gi|571568741	trichohyalin-like	S370	9	7
gi|571569198	kazrin [Apis mellifera]	S87	8	10
gi|571569198	kazrin [Apis mellifera]	S91	3	3
gi|571569198	kazrin [Apis mellifera]	S611	11	18
gi|571569198	kazrin [Apis mellifera]	S1088	23	20
gi|571569550	uncharacterized protein LOC412927 isoform X1 [Apis mellifera]	S240	6	8
gi|571569550	uncharacterized protein LOC412927 isoform X1 [Apis mellifera]	S397	3	5
gi|571570165	transcriptional regulator ATRX-like [Apis mellifera]	S398	9	16
gi|571570167	inositol hexakisphosphate and diphosphoinositol-pentakisphosphate kinase-like [Apis mellifera]	S934	5	9
gi|571570167	inositol hexakisphosphate and diphosphoinositol-pentakisphosphate kinase-like [Apis mellifera]	S1092	3	3
gi|571570953	potassium voltage-gated channel subfamily H member 7-like isoform X2 [Apis mellifera]	S938	6	6
gi|571570953	potassium voltage-gated channel subfamily H member 7-like isoform X2 [Apis mellifera]	S1220	42	63
gi|571570953	potassium voltage-gated channel subfamily H member 7-like isoform X3 [Apis mellifera]	S1242	12	26
gi|571570953	potassium voltage-gated channel subfamily H member 7-like isoform X4 [Apis mellifera]	S1263	4	5
gi|571570953	potassium voltage-gated channel subfamily H member 7-like isoform X5 [Apis mellifera]	S1301	1	3
gi|571570953	potassium voltage-gated channel subfamily H member 7-like isoform X6 [Apis mellifera]	S1352	4	24
gi|571570953	potassium voltage-gated channel subfamily H member 7-like isoform X7 [Apis mellifera]	T900	3	9
gi|571570975	potassium voltage-gated channel subfamily H member 7-like isoform X6 [Apis mellifera]	S89	7	9
gi|571570975	potassium voltage-gated channel subfamily H member 7-like isoform X6 [Apis mellifera]	S631	6	6
gi|571570975	potassium voltage-gated channel subfamily H member 7-like isoform X6 [Apis mellifera]	S939	42	63
gi|571570975	potassium voltage-gated channel subfamily H member 7-like isoform X6 [Apis mellifera]	S961	12	26
gi|571570975	potassium voltage-gated channel subfamily H member 7-like isoform X6 [Apis mellifera]	S982	4	5
gi|571570975	potassium voltage-gated channel subfamily H member 7-like isoform X6 [Apis mellifera]	S1020	1	3
gi|571570975	potassium voltage-gated channel subfamily H member 7-like isoform X6 [Apis mellifera]	S1071	4	24
gi|571570975	potassium voltage-gated channel subfamily H member 7-like isoform X6 [Apis mellifera]	T593	3	9
gi|571571344	DNA ligase 1-like isoform X1 [Apis mellifera]	S308	9	5
gi|571571344	DNA ligase 1-like isoform X1 [Apis mellifera]	S429	18	36
gi|571571344	DNA ligase 1-like isoform X1 [Apis mellifera]	S436	4	6
gi|571571517	ATP-citrate synthase isoform X2 [Apis mellifera]	S469	6	12
gi|571571726	RING finger protein 207-like isoform X2 [Apis mellifera]	S669	4	5
gi|571571726	RING finger protein 207-like isoform X2 [Apis mellifera]	S698	4	9
gi|571571726	RING finger protein 207-like isoform X2 [Apis mellifera]	S702	1	2
gi|571571726	RING finger protein 207-like isoform X2 [Apis mellifera]	S793	1	2
gi|571571726	RING finger protein 207-like isoform X2 [Apis mellifera]	S844	18	31
gi|571571726	RING finger protein 207-like isoform X2 [Apis mellifera]	S875	4	8
gi|571571726	RING finger protein 207-like isoform X2 [Apis mellifera]	T677	9	6
gi|571571820	tyrosine--tRNA ligase	S832	6	3
gi|571571863	LOW QUALITY PROTEIN: probable ATP-dependent RNA helicase DDX23-like [Apis mellifera]	S89	7	15
gi|571572274	vesicle-associated membrane protein 2-like isoform X1 [Apis mellifera]	S36	4	2
gi|571572274	vesicle-associated membrane protein 2-like isoform X1 [Apis mellifera]	S69	11	22
gi|571572633	RNA-binding protein lark-like isoform X4 [Apis mellifera]	S314	3	3
gi|571572902	histone-lysine N-methyltransferase ash1 isoform X1 [Apis mellifera]	S2147	3	4
gi|571572915	uncharacterized protein LOC727232 isoform X1 [Apis mellifera]	S181	1	6
gi|571572915	uncharacterized protein LOC727232 isoform X1 [Apis mellifera]	S425	7	12
gi|571572915	uncharacterized protein LOC727232 isoform X1 [Apis mellifera]	S581	2	3
gi|571572915	uncharacterized protein LOC727232 isoform X1 [Apis mellifera]	S671	10	6
gi|571572915	uncharacterized protein LOC727232 isoform X1 [Apis mellifera]	S724	1	3
gi|571573111	PTB domain-containing adapter protein ced-6 isoform X1 [Apis mellifera]	S443	11	13
gi|571573140	facilitated trehalose transporter Tret1-like isoform X1 [Apis mellifera]	S33	3	4
gi|571573222	hexokinase type 2-like isoform X3 [Apis mellifera]	S6	3	1
gi|571573264	PH and SEC7 domain-containing protein 2-like isoform X1 [Apis mellifera]	S98	2	10
gi|571573264	PH and SEC7 domain-containing protein 2-like isoform X1 [Apis mellifera]	S148	4	1
gi|571573264	PH and SEC7 domain-containing protein 2-like isoform X1 [Apis mellifera]	S384	3	1
gi|571573264	PH and SEC7 domain-containing protein 2-like isoform X1 [Apis mellifera]	S419	4	8
gi|571573264	PH and SEC7 domain-containing protein 2-like isoform X1 [Apis mellifera]	S422	1	2
gi|571573264	PH and SEC7 domain-containing protein 2-like isoform X1 [Apis mellifera]	S637	20	28
gi|571573264	PH and SEC7 domain-containing protein 2-like isoform X1 [Apis mellifera]	S782	7	8
gi|571573264	PH and SEC7 domain-containing protein 2-like isoform X1 [Apis mellifera]	T141	9	5
gi|571573515	arginine kinase isoform X1 [Apis mellifera]	S140	30	32
gi|571573654	phosphoglucomutase isoform X1 [Apis mellifera]	S86	5	12
gi|571573683	mucin-4-like isoform X1 [Apis mellifera]	S509	2	2
gi|571573683	mucin-4-like isoform X1 [Apis mellifera]	S1616	8	10
gi|571573683	mucin-4-like isoform X1 [Apis mellifera]	S1620	12	8
gi|571573683	mucin-4-like isoform X1 [Apis mellifera]	S1663	1	3
gi|571573683	mucin-4-like isoform X1 [Apis mellifera]	S2458	5	2
gi|571573744	probable aspartate aminotransferase	S13	3	7
gi|571573744	probable aspartate aminotransferase	Y69	9	5
gi|571573752	phosphatidylinositide phosphatase SAC2-like isoform X1 [Apis mellifera]	S117	9	14
gi|571573797	glutaredoxin 3 [Apis mellifera]	S111	3	1
gi|571573882	cytosolic purine 5'-nucleotidase-like isoform X1 [Apis mellifera]	S605	19	12
gi|571573882	cytosolic purine 5'-nucleotidase-like isoform X1 [Apis mellifera]	S609	5	7
gi|571573882	cytosolic purine 5'-nucleotidase-like isoform X1 [Apis mellifera]	S611	1	2
gi|571573882	cytosolic purine 5'-nucleotidase-like isoform X1 [Apis mellifera]	T592	1	4
gi|571573936	ralA-binding protein 1-like [Apis mellifera]	S162	21	36
gi|571574298	type I inositol 1	S252	3	3
gi|571574306	mushroom body large-type Kenyon cell-specific protein 1 isoform X1 [Apis mellifera]	S420	11	11
gi|571574447	catenin alpha isoform X1 [Apis mellifera]	S663	1	3
gi|571574447	catenin alpha isoform X1 [Apis mellifera]	S914	16	14
gi|571574484	uncharacterized abhydrolase domain-containing protein DDB_G0269086-like isoform X4 [Apis mellifera]	S37	4	1
gi|571574484	uncharacterized abhydrolase domain-containing protein DDB_G0269086-like isoform X4 [Apis mellifera]	S157	3	4
gi|571574484	uncharacterized abhydrolase domain-containing protein DDB_G0269086-like isoform X4 [Apis mellifera]	S734	13	19
gi|571574620	Kv channel-interacting protein 2-like isoform X5 [Apis mellifera]	S12	10	10
gi|571574781	metal transporter CNNM2-like isoform X2 [Apis mellifera]	S706	5	10
gi|571574781	metal transporter CNNM2-like isoform X2 [Apis mellifera]	S713	22	10
gi|571574781	metal transporter CNNM2-like isoform X2 [Apis mellifera]	S717	19	8
gi|571574781	metal transporter CNNM2-like isoform X2 [Apis mellifera]	S779	1	1
gi|571574872	DE-cadherin-like isoform X1 [Apis mellifera]	S1453	1	2
gi|571574999	protein hu-li tai shao-like isoform X1 [Apis mellifera]	S439	3	5
gi|571574999	protein hu-li tai shao-like isoform X1 [Apis mellifera]	S467	9	17
gi|571574999	protein hu-li tai shao-like isoform X1 [Apis mellifera]	S471	1	2
gi|571574999	protein hu-li tai shao-like isoform X1 [Apis mellifera]	S599	21	33
gi|571574999	protein hu-li tai shao-like isoform X1 [Apis mellifera]	S601	19	28
gi|571574999	protein hu-li tai shao-like isoform X1 [Apis mellifera]	S623	25	26
gi|571574999	protein hu-li tai shao-like isoform X1 [Apis mellifera]	S627	25	22
gi|571574999	protein hu-li tai shao-like isoform X1 [Apis mellifera]	S716	4	6
gi|571574999	protein hu-li tai shao-like isoform X1 [Apis mellifera]	T338	18	13
gi|571575002	protein hu-li tai shao-like isoform X2 [Apis mellifera]	S439	3	5
gi|571575002	protein hu-li tai shao-like isoform X2 [Apis mellifera]	S467	9	17
gi|571575002	protein hu-li tai shao-like isoform X2 [Apis mellifera]	S471	1	2
gi|571575002	protein hu-li tai shao-like isoform X2 [Apis mellifera]	S599	21	33
gi|571575002	protein hu-li tai shao-like isoform X2 [Apis mellifera]	S601	19	28
gi|571575002	protein hu-li tai shao-like isoform X2 [Apis mellifera]	S623	25	26
gi|571575002	protein hu-li tai shao-like isoform X2 [Apis mellifera]	S627	25	22
gi|571575002	protein hu-li tai shao-like isoform X2 [Apis mellifera]	S696	2	5
gi|571575002	protein hu-li tai shao-like isoform X2 [Apis mellifera]	S711	4	6
gi|571575002	protein hu-li tai shao-like isoform X2 [Apis mellifera]	T338	18	13
gi|571575004	protein hu-li tai shao-like isoform X3 [Apis mellifera]	S439	3	5
gi|571575004	protein hu-li tai shao-like isoform X3 [Apis mellifera]	S467	9	17
gi|571575004	protein hu-li tai shao-like isoform X3 [Apis mellifera]	S471	1	2
gi|571575004	protein hu-li tai shao-like isoform X3 [Apis mellifera]	S599	21	33
gi|571575004	protein hu-li tai shao-like isoform X3 [Apis mellifera]	S601	19	28
gi|571575004	protein hu-li tai shao-like isoform X3 [Apis mellifera]	S623	25	26
gi|571575004	protein hu-li tai shao-like isoform X3 [Apis mellifera]	S627	22	22
gi|571575004	protein hu-li tai shao-like isoform X3 [Apis mellifera]	T338	18	13
gi|571575004	protein hu-li tai shao-like isoform X3 [Apis mellifera]	T689	4	9
gi|571575043	membrane-associated protein Hem [Apis mellifera]	S230	8	11
gi|571575043	membrane-associated protein Hem [Apis mellifera]	S597	5	4
gi|571575247	transitional endoplasmic reticulum ATPase TER94 [Apis mellifera]	S712	1	3
gi|571575247	transitional endoplasmic reticulum ATPase TER94 [Apis mellifera]	S715	2	2
gi|571575247	transitional endoplasmic reticulum ATPase TER94 [Apis mellifera]	S717	3	16
gi|571575247	transitional endoplasmic reticulum ATPase TER94 [Apis mellifera]	S768	3	9
gi|571575255	dual specificity mitogen-activated protein kinase kinase 4 [Apis mellifera]	S125	3	4
gi|571575329	cysteine string protein [Apis mellifera]	S7	13	34
gi|571575329	cysteine string protein [Apis mellifera]	S12	5	13
gi|571575329	cysteine string protein [Apis mellifera]	T24	1	3
gi|571575378	protein Gawky-like	S788	20	32
gi|571575378	protein Gawky-like	S1252	11	20
gi|571575378	protein Gawky-like	S1286	2	7
gi|571575412	choline/ethanolamine kinase-like isoform X1 [Apis mellifera]	S379	18	23
gi|571575529	prostaglandin E synthase 3-like isoform X2 [Apis mellifera]	S157	116	238
gi|571575545	RNA-binding protein 33-like [Apis mellifera]	S707	4	4
gi|571575644	putative glycogen [starch] synthase-like isoform X1 [Apis mellifera]	S37	4	17
gi|571575644	putative glycogen [starch] synthase-like isoform X1 [Apis mellifera]	S677	6	5
gi|571575747	microtubule-associated protein futsch-like [Apis mellifera]	S714	4	1
gi|571575747	microtubule-associated protein futsch-like [Apis mellifera]	T240	1	3
gi|571576013	eukaryotic translation initiation factor 5B [Apis mellifera]	S19	4	3
gi|571576054	WD repeat and FYVE domain-containing protein 3 [Apis mellifera]	S3157	28	27
gi|571576054	WD repeat and FYVE domain-containing protein 3 [Apis mellifera]	S3160	40	50
gi|571576054	WD repeat and FYVE domain-containing protein 3 [Apis mellifera]	S3325	3	3
gi|571576054	WD repeat and FYVE domain-containing protein 3 [Apis mellifera]	S3859	12	9
gi|571576054	WD repeat and FYVE domain-containing protein 3 [Apis mellifera]	S3897	2	2
gi|571576193	sorbin and SH3 domain-containing protein 2-like isoform X15 [Apis mellifera]	S88	3	6
gi|571576193	sorbin and SH3 domain-containing protein 2-like isoform X15 [Apis mellifera]	S238	8	2
gi|571576193	sorbin and SH3 domain-containing protein 2-like isoform X15 [Apis mellifera]	S253	19	20
gi|571576193	sorbin and SH3 domain-containing protein 2-like isoform X15 [Apis mellifera]	S362	2	6
gi|571576193	sorbin and SH3 domain-containing protein 2-like isoform X15 [Apis mellifera]	S628	6	2
gi|571576193	sorbin and SH3 domain-containing protein 2-like isoform X15 [Apis mellifera]	T267	1	1
gi|571576193	sorbin and SH3 domain-containing protein 2-like isoform X15 [Apis mellifera]	T270	1	1
gi|571576251	bifunctional glutamate/proline--tRNA ligase [Apis mellifera]	S911	1	2
gi|571576267	tyrosine-protein phosphatase 69D-like [Apis mellifera]	S880	4	8
gi|571576381	uncharacterized protein LOC725662 [Apis mellifera]	S2371	4	5
gi|571576399	protein eyes shut isoform X2 [Apis mellifera]	S200	1	6
gi|571576518	neural-cadherin isoform X1 [Apis mellifera]	S765	1	3
gi|571576722	E3 ubiquitin-protein ligase MARCH5 isoform X1 [Apis mellifera]	S36	13	19
gi|571576875	uncharacterized protein LOC409422 [Apis mellifera]	S1357	1	2
gi|571576907	26S protease regulatory subunit 7 [Apis mellifera]	S25	2	10
gi|571576965	uncharacterized protein LOC409784 isoform X1 [Apis mellifera]	S177	3	15
gi|571577241	proteoglycan 4-like [Apis mellifera]	S371	1	3
gi|571577519	EH domain-binding protein 1-like isoform X1 [Apis mellifera]	S578	3	10
gi|571577519	EH domain-binding protein 1-like isoform X1 [Apis mellifera]	S774	7	3
gi|571577519	EH domain-binding protein 1-like isoform X1 [Apis mellifera]	S779	5	10
gi|571577519	EH domain-binding protein 1-like isoform X1 [Apis mellifera]	T778	2	1
gi|571577563	ATP-dependent RNA helicase DHX8-like isoform X2 [Apis mellifera]	S368	5	13
gi|571577594	uncharacterized protein LOC100576799	S499	3	6
gi|571577594	uncharacterized protein LOC100576799	S519	6	2
gi|571577612	vesicle-fusing ATPase 1-like [Apis mellifera]	S210	9	26
gi|571577800	neurofibromin isoform X1 [Apis mellifera]	S2431	17	2
gi|571577800	neurofibromin isoform X1 [Apis mellifera]	S2460	4	11
gi|571577989	tuberin isoform X1 [Apis mellifera]	S1115	1	5
gi|571577989	tuberin isoform X1 [Apis mellifera]	S1809	5	2
gi|571578017	serine/arginine repetitive matrix protein 1-like isoform X1 [Apis mellifera]	S106	2	5
gi|571578017	serine/arginine repetitive matrix protein 1-like isoform X1 [Apis mellifera]	S198	22	15
gi|571578017	serine/arginine repetitive matrix protein 1-like isoform X1 [Apis mellifera]	S312	4	3
gi|571578017	serine/arginine repetitive matrix protein 1-like isoform X1 [Apis mellifera]	T206	24	15
gi|571578037	LOW QUALITY PROTEIN: U2 snRNP-associated SURP motif-containing protein-like [Apis mellifera]	S890	9	3
gi|571578037	LOW QUALITY PROTEIN: U2 snRNP-associated SURP motif-containing protein-like [Apis mellifera]	S899	6	7
gi|571578037	LOW QUALITY PROTEIN: U2 snRNP-associated SURP motif-containing protein-like [Apis mellifera]	S942	8	6
gi|571578037	LOW QUALITY PROTEIN: U2 snRNP-associated SURP motif-containing protein-like [Apis mellifera]	S945	5	6
gi|571578037	LOW QUALITY PROTEIN: U2 snRNP-associated SURP motif-containing protein-like [Apis mellifera]	T888	9	3
gi|571578037	LOW QUALITY PROTEIN: U2 snRNP-associated SURP motif-containing protein-like [Apis mellifera]	T897	6	5
gi|571578061	intersectin-1 [Apis mellifera]	S422	23	12
gi|571578061	intersectin-1 [Apis mellifera]	S425	42	53
gi|571578061	intersectin-1 [Apis mellifera]	S963	33	72
gi|571578061	intersectin-1 [Apis mellifera]	S1163	4	8
gi|571578088	serine/threonine-protein kinase minibrain-like isoform X1 [Apis mellifera]	Y245	1	1
gi|571578152	ras-specific guanine nucleotide-releasing factor 1-like [Apis mellifera]	S358	2	3
gi|571578152	ras-specific guanine nucleotide-releasing factor 1-like [Apis mellifera]	S615	4	6
gi|571578152	ras-specific guanine nucleotide-releasing factor 1-like [Apis mellifera]	S727	7	2
gi|571578152	ras-specific guanine nucleotide-releasing factor 1-like [Apis mellifera]	S826	5	3
gi|571578195	cytochrome c oxidase subunit 4 isoform 1	T64	20	33
gi|571578246	protein purity of essence-like isoform X1 [Apis mellifera]	S1907	5	12
gi|571578246	protein purity of essence-like isoform X1 [Apis mellifera]	S1908	4	8
gi|571578246	protein purity of essence-like isoform X1 [Apis mellifera]	S2880	9	28
gi|571578246	protein purity of essence-like isoform X1 [Apis mellifera]	S4944	7	8
gi|571578335	diacylglycerol kinase eta-like [Apis mellifera]	S395	1	2
gi|571578335	diacylglycerol kinase eta-like [Apis mellifera]	S635	1	1
gi|571578370	forkhead box protein K1-like isoform X1 [Apis mellifera]	S276	3	3
gi|571578370	forkhead box protein K1-like isoform X1 [Apis mellifera]	S418	13	21
gi|571578370	forkhead box protein K1-like isoform X1 [Apis mellifera]	S422	7	10
gi|571578370	forkhead box protein K1-like isoform X1 [Apis mellifera]	S468	11	3
gi|571578446	ATP-dependent helicase brm [Apis mellifera]	S1965	1	2
gi|571578446	ATP-dependent helicase brm [Apis mellifera]	S1976	1	2
gi|571578594	protein unc-80 homolog isoform X2 [Apis mellifera]	S136	6	9
gi|571578594	protein unc-80 homolog isoform X2 [Apis mellifera]	S272	3	3
gi|571578646	guanine nucleotide-binding protein G(o) subunit alpha-like [Apis mellifera]	S30	6	11
gi|571578973	microtubule-associated protein 2-like	S106	4	3
gi|571578973	microtubule-associated protein 2-like	S126	5	5
gi|571578973	microtubule-associated protein 2-like	S130	6	12
gi|571578973	microtubule-associated protein 2-like	S137	1	3
gi|571578973	microtubule-associated protein 2-like	S165	6	3
gi|571578973	microtubule-associated protein 2-like	S180	2	16
gi|571578973	microtubule-associated protein 2-like	S240	9	26
gi|571578973	microtubule-associated protein 2-like	S284	2	3
gi|58585186	nicotinic acetylcholine receptor alpha7 subunit precursor [Apis mellifera]	S364	3	3
gi|58585248	soluble guanylyl cyclase alpha 1 subunit [Apis mellifera]	S42	3	8
gi|66500463	enhancer of mRNA-decapping protein 4 [Apis mellifera]	S421	5	12
gi|66500463	enhancer of mRNA-decapping protein 4 [Apis mellifera]	S533	1	1
gi|66500463	enhancer of mRNA-decapping protein 4 [Apis mellifera]	T703	2	3
gi|66500639	hepatoma-derived growth factor-related protein 2-like isoform 2 [Apis mellifera]	S207	4	4
gi|66500639	hepatoma-derived growth factor-related protein 2-like isoform 2 [Apis mellifera]	S208	2	3
gi|66504263	membrane-associated progesterone receptor component 1-like isoform 2 [Apis mellifera]	S187	4	5
gi|66504263	membrane-associated progesterone receptor component 1-like isoform 2 [Apis mellifera]	T177	3	2
gi|66505254	enolase-phosphatase E1-like isoform 2 [Apis mellifera]	S37	1	2
gi|66505254	enolase-phosphatase E1-like isoform 2 [Apis mellifera]	S83	2	2
gi|66505984	failed axon connections isoformX1 [Apis mellifera]	T31	6	6
gi|66506397	UBX domain-containing protein 1-A-like [Apis mellifera]	T279	7	5
gi|66510919	dosage compensation regulator isoformX2 [Apis mellifera]	S100	4	13
gi|66512887	inositol monophosphatase 1-like [Apis mellifera]	S36	28	46
gi|66513145	GTP-binding protein Rhes-like [Apis mellifera]	S13	15	31
gi|66513145	GTP-binding protein Rhes-like [Apis mellifera]	S220	19	24
gi|66513145	GTP-binding protein Rhes-like [Apis mellifera]	S230	12	27
gi|66513145	GTP-binding protein Rhes-like [Apis mellifera]	S243	3	1
gi|66513194	puff-specific protein Bx42 [Apis mellifera]	S226	45	38
gi|66513194	puff-specific protein Bx42 [Apis mellifera]	S234	29	26
gi|66513420	U4/U6.U5 tri-snRNP-associated protein 1-like isoformX1 [Apis mellifera]	S53	3	4
gi|66513420	U4/U6.U5 tri-snRNP-associated protein 1-like isoformX1 [Apis mellifera]	S179	4	6
gi|66513420	U4/U6.U5 tri-snRNP-associated protein 1-like isoformX1 [Apis mellifera]	S614	1	4
gi|66513420	U4/U6.U5 tri-snRNP-associated protein 1-like isoformX1 [Apis mellifera]	T74	3	1
gi|66514488	actin-related protein 8 isoform 1 [Apis mellifera]	S117	1	1
gi|66514748	organic cation transporter protein-like [Apis mellifera]	S558	4	3
gi|66517414	arrestin homolog isoform 2 [Apis mellifera]	S384	12	13
gi|66517761	cAMP-dependent protein kinase type II regulatory subunit isoformX1 [Apis mellifera]	S69	3	2
gi|66517761	cAMP-dependent protein kinase type II regulatory subunit isoformX1 [Apis mellifera]	S85	87	187
gi|66517761	cAMP-dependent protein kinase type II regulatory subunit isoformX1 [Apis mellifera]	S375	10	31
gi|66518451	nuclear migration protein nudC-like [Apis mellifera]	S167	5	8
gi|66519549	RUN domain-containing protein 1-like [Apis mellifera]	S338	1	3
gi|66521459	voltage-dependent anion-selective channel [Apis mellifera]	S19	2	2
gi|66521459	voltage-dependent anion-selective channel [Apis mellifera]	S103	13	8
gi|66522653	LIM domain-containing protein jub-like [Apis mellifera]	S541	3	1
gi|66524128	adenylosuccinate synthetase-like [Apis mellifera]	S16	3	3
gi|66525165	cylicin-2-like [Apis mellifera]	S72	2	3
gi|66525165	cylicin-2-like [Apis mellifera]	S75	1	2
gi|66525165	cylicin-2-like [Apis mellifera]	S86	3	7
gi|66525165	cylicin-2-like [Apis mellifera]	S114	1	6
gi|66525165	cylicin-2-like [Apis mellifera]	S115	1	3
gi|66525165	cylicin-2-like [Apis mellifera]	S122	3	5
gi|66530023	mob as tumor suppressor isoform X2 [Apis mellifera]	S38	3	2
gi|66532731	cytoplasmic phosphatidylinositol transfer protein 1 [Apis mellifera]	S128	7	19
gi|66532731	cytoplasmic phosphatidylinositol transfer protein 1 [Apis mellifera]	S278	25	5
gi|66532731	cytoplasmic phosphatidylinositol transfer protein 1 [Apis mellifera]	T262	14	18
gi|66532731	cytoplasmic phosphatidylinositol transfer protein 1 [Apis mellifera]	T265	25	26
gi|66546725	synaptojanin-1 [Apis mellifera]	S819	34	54
gi|66547450	60 kDa heat shock protein	S65	9	10
gi|66547591	vacuolar protein sorting-associated protein 53 homolog [Apis mellifera]	S815	5	5
gi|66550890	phosphoglycerate mutase 2-like [Apis mellifera]	S176	1	1
gi|66551651	iron-sulfur cluster assembly enzyme ISCU	S21	13	27
gi|66554913	raf homolog serine/threonine-protein kinase phl [Apis mellifera]	S309	14	26
gi|66554913	raf homolog serine/threonine-protein kinase phl [Apis mellifera]	S352	3	7
gi|66554913	raf homolog serine/threonine-protein kinase phl [Apis mellifera]	S359	3	2
gi|66554913	raf homolog serine/threonine-protein kinase phl [Apis mellifera]	S363	6	5
gi|66554913	raf homolog serine/threonine-protein kinase phl [Apis mellifera]	S377	6	6
gi|66554913	raf homolog serine/threonine-protein kinase phl [Apis mellifera]	S391	5	3
gi|66554913	raf homolog serine/threonine-protein kinase phl [Apis mellifera]	S674	1	3
gi|66554970	E3 ubiquitin-protein ligase ZNRF2-like [Apis mellifera]	S117	6	7
gi|66560999	serine/threonine-protein kinase unc-51 [Apis mellifera]	S354	7	5
gi|66560999	serine/threonine-protein kinase unc-51 [Apis mellifera]	S418	7	3
gi|66563115	putative peptidyl-prolyl cis-trans isomerase dodo [Apis mellifera]	S146	2	5
gi|66563115	putative peptidyl-prolyl cis-trans isomerase dodo [Apis mellifera]	S147	3	11
gi|66564768	autophagy 1 [Apis mellifera]	S197	16	33
gi|66564768	autophagy 1 [Apis mellifera]	S199	6	16
gi|66565249	elongation factor 1-beta' [Apis mellifera]	S99	40	104
[truncated: 2,149 more rows]
