# Supplementary material for: Phosphoproteome Analysis Reveals Phosphorylation Underpinnings in the Brains of Nurse and Forager Honeybees (Apis mellifera)
Source: Sci Rep. 2017 May 16;7:1973. doi: 10.1038/s41598-017-02192-3 (PMC5434016; doi:10.1038/s41598-017-02192-3)
Supplement: Supplementary file 5 — Table S4 [file 41598_2017_2192_MOESM5_ESM.xls]

## Sheet: Sheet1
Table S4. Motif extraction from the phosphoproteins identified in the brain of different aged honeybee worker (A.m.ligustica)
Column Heading	Description
Motif peptide	Extracted motif peptide sequnce
NCBI Accession	Protein accession number in NCBI database
Protein Discription	Description of the protein
Peptide Sequence	Peptide sequnece used for motif extraction
Peptide observed in specific age of the bee brain	Peptide observed in specific ages
Age_specific?	Peptide is age-specific or not
Site	Located amino acide residue in motif sequnce
Site Class	Assiging motif site into acidic, basic, prolined-directed, tyrosine and other class based on decision tree
Residue	Specific residues of Ser(S), Thr(T) or Tyr(Y) in motif sequence
Variable Modifications	Specific type and position within the peptide
Ascore	Ascore used for determination of phosphorylation site in the peptide
Peptide score	Peptide Score assigned by Scaffold PTM engine
PEAKS:PeptideScore	Peptide Score assigned by PEAKS search engine
NNT	Number of enzymatic termini (NTT). When the digestion enzyme is trypsin, this tells if the peptide is tryptic (2) .
Peptide Mass	Theoretical peptide mass
Observed Mass	Observed m/z
Charge	Number of charge
Delta AMU	Mass tolerance in atom mass unit (AMU)
Delta PPM	Mass tolerance in PPM
Peptide Start	A start amino acid of the peptide within a protein
Peptide Stop	An end amino acid of the peptide within a protein
Peptide length	Length of the peptide
Motif peptide	NCBI Accession	Protein Description	Peptide Sequence	# of peptide shared in different aged of worker brain	Peptide observed in specific ages of worker brain	Age_specific?	Site	Site Class	Residue	Total	Spectral count		Motif Logo			Ascore	Peptide Score	PEAKS:PeptideScore	NTT	Peptide Mass	Observed Mass	Charge	Delta AMU	Delta PPM	Start	Stop	Peptide length
											Nurse	Forager
......sPP....
TPPPPKSPPRADT	gi|110760138	potassium voltage-gated channel subfamily H member 7-like isoform X6 [Apis mellifera]	SQsQPVDLAVPPPSQQAHLPHAWHsQPAAFR	1	Forager	age_specific	S1486	P	S	46	0	46				16.24	87.53	32.95	2	1707.78	854.894	2	-0.00648	-3.79	221	235	14
EQAIPSSPPPSYE	gi|110760961	uncharacterized protein DDB_G0284459-like [Apis mellifera]	TPSVISDLDRNssESER	2	Nurse,Forage	not	S328	P	S	28	9	19				34.2	176.01	36.44	2	2431.11	811.37	3	-0.0181	-7.46	96	116	20
SSTPVPSPPKKEK	gi|110763879	disks large 1 tumor suppressor protein-like isoform X1 [Apis mellifera]	HAssLALHGAATPR	1	Forager	age_specific	S317	P	S	17	0	17				31.99	70.27	15.89	2	1731.88	578.297	3	-0.0121	-6.98	76	91	15
QEDGGGSPPSPIE	gi|328776381	polyadenylate-binding protein 2-B [Apis mellifera]	QMNMGsPPGITSPLNMSLEDK	2	Nurse,Forage	not	S2274	P	S	6	4	2				17.99	157.78	32.39	2	2236.05	746.351	3	-0.0238	-10.7	672	693	21
VPAVAFSPPNTIP	gi|328778119	proteoglycan 4-like [Apis mellifera]	IIDLTGRsPPSNER	1	Forager	age_specific	S353	P	S	3	0	3				77.52	111.62	30.53	2	1352.62	677.31	2	-0.0114	-8.42	1446	1457	11
PNYVTGSPPKSEQ	gi|328778900	glucose transporter type 1 isoform X1 [Apis mellifera]	SSDAPAQPERsPPPLPPPR	2	Nurse,Forage	not	S1224	P	S	14	1	13				27.61	106.08	40.18	2	2141.02	714.675	3	-0.0148	-6.93	434	452	18
TQITSISPPNEPQ	gi|328780113	vinculin [Apis mellifera]	AIVLQPDVIsPPEVSQLHLNDDKHLPNR	2	Nurse,Forage	not	S678	P	S	132	51	81				22.09	44.18	11.22	2	1687.82	844.912	2	-0.00812	-4.81	74	86	12
QHLTPESPPLSFN	gi|328780513	phosphoribosyl pyrophosphate synthase-associated protein 2-like isoform X1 [Apis mellifera]	EAESDMNDGRYsPPALASR	2	Nurse,Forage	not	S1383	P	S	26	13	13				37.93	186.12	36.92	2	2077.94	1039.97	2	-0.0113	-5.43	372	389	17
APPRLPSPPKEIR	gi|328781117	histone acetyltransferase KAT6B-like [Apis mellifera]	SEQAIPSsPPPSYEHVIEQTR	1	Nurse	age_specific	S1229	P	S	26	26	0				23.88	101.54	39.66	2	2337.23	780.079	3	-0.013	-5.55	315	334	19
GTPHSVSPPPHTR	gi|328782605	uncharacterized protein LOC410057 isoform X1 [Apis mellifera]	KDsPPITEAVK	2	Nurse,Forage	not	S2378	P	S	165	80	85				25.11	85.14	24.98	2	3779.67	1260.89	3	-0.0157	-4.17	255	288	33
GMFSRRSPPPSGN	gi|328786023	calponin homology domain-containing protein DDB_G0272472-like isoform X1 [Apis mellifera]	SSsPDSEYRVPR	1	Nurse	age_specific	S432	P	S	21	21	0				53.7	159.31	36.65	2	1846.69	924.346	2	-0.0101	-5.48	327	340	13
NPSLGLSPPSPGG	gi|328789099	microtubule-associated protein futsch-like [Apis mellifera]	SGHGDDIsLSsLKDFEGLER	2	Nurse,Forage	not	S471	P	S	41	11	30				12.07	58.39	14.45	2	2464.05	822.351	3	-0.0156	-6.34	770	792	22
TAGKSPSPPPLPP	gi|328791406	unconventional myosin-Va [Apis mellifera]	sPQTQTEAYMQHEIAR	2	Nurse,Forage	not	S103	P	S	488	187	301				20.57	89.96	33.5	2	2050.82	1026.41	2	-0.0171	-8.33	708	724	16
SNSKGDSPPTVNS	gi|328793884	zinc finger protein 598-like isoform X1 [Apis mellifera]	KVVsPPLNPsPPPIQSGEDFPTLSK	2	Nurse,Forage	not	S4495	P	S	24	17	7				42.24	262.7	44.35	2	2502.16	1252.09	2	-0.0011	-0.439	842	864	22
YMNASNSPPPPLT	gi|48143219	uncharacterized protein LOC409105 isoform 1 [Apis mellifera]	KSFSTsDVSQLPsPDILGPNGLR	2	Nurse,Forage	not	S782	P	S	31	14	17				45.56	182.8	52.69	2	2102.92	701.978	3	-0.0138	-6.57	322	339	17
IGSPPDSPPLVQS	gi|571501852	uncharacterized protein LOC725829	LAQEADsPPSERPR	2	Nurse,Forage	not	S782	P	S	447	204	243				27.43	80.35	23.48	2	3078.36	1027.12	3	-0.0136	-4.43	908	935	27
LDTFCGSPPYAAP	gi|571505807	protein split ends-like [Apis mellifera]	VHLLEQLEEcHssGDEVGFAPK	1	Forager	age_specific	S4313	P	S	36	0	36				87.74	209.88	40.26	2	2689.28	897.429	3	-0.0175	-6.52	797	823	26
SSTSSLSPPTSPS	gi|571507165	serine/arginine repetitive matrix protein 2-like isoform X1 [Apis mellifera]	SNAIVDSDIIsPPPsPPHQVNWSSLPPTSR	2	Nurse,Forage	not	S314	P	S	14	7	7				23.98	104.01	15.58	2	1458.61	730.31	2	-0.0099	-6.78	497	508	11
SDERKDSPPITEA	gi|571510132	uncharacterized protein LOC551498 [Apis mellifera]	ERPASIAAVsPPDIPSsPEYATINK	2	Nurse,Forage	not	S619	P	S	29	16	13				94.48	215.32	40.06	2	1263.61	632.809	2	-0.00964	-7.62	403	413	10
DRDNSPSPPMNNN	gi|571514909	phosphofurin acidic cluster sorting protein 2-like isoformX1 [Apis mellifera]	HSLsVDLKPPADLNSSEPR	1	Nurse	age_specific	S1274	P	S	1	1	0				0	49	19.72	2	3195.31	1066.11	3	-0.0127	-3.99	1203	1231	28
EISRPFSPPSSNE	gi|571516586	dynamin isoformX1 [Apis mellifera]	NDWLASGENPSLGLsPPsPGGPR	1	Nurse	age_specific	S900	P	S	2	2	0				16.25	109.79	31.94	2	3422.55	1141.86	3	0.00165	0.483	465	493	28
LAQEADSPPSERP	gi|571517317	dynamin isoform X2 [Apis mellifera]	NDWLASGENPRLsPPsPGGPR	2	Nurse,Forage	not	S371	P	S	12	7	5				62.6	51.59	23.12	2	1631.73	544.915	3	-0.00873	-5.35	198	211	13
STGTRDSPPCDAL	gi|571517317	uncharacterized protein KIAA1109-like isoform X1 [Apis mellifera]	QDQSLSYWSQVQTNsKR	2	Nurse,Forage	not	S917	P	S	0	0	0				62.6	51.59	23.12	2	1631.73	544.915	3	-0.00873	-5.35	198	211	13
GVDLSPSPPPQNN	gi|571520333	histone acetyltransferase p300-like [Apis mellifera]	TSsMSSQMAAITAALDRDNSPsPPMNNNK	2	Nurse,Forage	not	S549	P	S	122	45	77				1000	90.5	24.22	2	1735.73	868.87	2	-0.00918	-5.28	1268	1282	14
GENPRLSPPSPGG	gi|571520392	putative uncharacterized protein DDB_G0271606 isoform X2 [Apis mellifera]	VHQDYMNASNsPPPPLTR	2	Nurse,Forage	not	S79	P	S	61	24	37				9.74	48.05	20.62	2	2363.01	788.675	3	-0.00861	-3.64	770	790	20
GESTTSSPPMQIR	gi|571520392	uncharacterized protein LOC414021 isoform X8 [Apis mellifera]	VFFIGsPPDsPPLVQSVSTSNESGSDLR	2	Nurse,Forage	not	S204	P	S	18	0	18				9.74	48.05	20.62	2	2363.01	788.675	3	-0.00861	-3.64	770	790	20
GIEDSHSPPLELR	gi|571520782	MAP/microtubule affinity-regulating kinase 3 isoform X3 [Apis mellifera]	VSASRPSAPKNsPGQLDTSVGTSPGGR	2	Nurse,Forage	not	S517	P	S	9	9	0				1000	78.62	25.3	2	2640.1	881.035	3	-0.0151	-5.74	889	910	21
IAGGEGSPPFKDN	gi|571522190	dual specificity mitogen-activated protein kinase kinase hemipterous [Apis mellifera]	EISRPFsPPSSNEADISETNFQRPYSPYK	2	Nurse,Forage	not	S737	P	S	37	11	26				31.52	90.87	24.48	2	2201.83	1101.92	2	-0.0117	-5.31	602	618	16
DRVPPRSPPGSAE	gi|571524209	uncharacterized protein LOC410006 isoform X7 [Apis mellifera]	RRssLAQLTDILR	2	Nurse,Forage	not	S213	P	S	64	31	33				94.29	79.63	35.07	2	1132.56	567.287	2	-0.00636	-5.61	619	628	9
DFESEESPPQVSN	gi|571525698	growth factor receptor-bound protein 14-like isoform X1 [Apis mellifera]	LSSNVAGTTtPPISAAYNAGHK	2	Nurse,Forage	not	S208	P	S	1056	449	607				19.29	126.65	42.62	2	2320.96	774.657	3	-0.0133	-5.75	2428	2447	19
DSFEIESPPLVSP	gi|571525698	intracellular protein transport protein USO1-like isoform X2 [Apis mellifera]	IcETLALAPPRLPsPPKEIR	2	Nurse,Forage	not	S784	P	S	0	0	0				19.29	126.65	42.62	2	2320.96	774.657	3	-0.0133	-5.75	2428	2447	19
PHIKSPSPPATKP	gi|571529071	titin isoform X1 [Apis mellifera]	DVcSGQEEVLKPGsPPEFGFISR	2	Nurse,Forage	not	S604	P	S	124	47	77				1000	77.04	21.34	2	910.398	456.204	2	-0.0061	-6.69	1036	1042	6
ALWNKQSPPARPR	gi|571529260	beta-1-syntrophin isoform X1 [Apis mellifera]	GFLSAtPPPPKsPPR	2	Nurse,Forage	not	S1153	P	S	90	37	53				1000	89.22	21.91	2	987.465	494.738	2	-0.00456	-4.61	1485	1492	7
NDTGRDSPPEPAP	gi|571535465	microtubule-associated protein futsch-like [Apis mellifera]	SGHGDDIsLSsLKDFEGLER	1	Nurse	age_specific	S646	P	S	3	3	0				21.6	132.65	41.38	2	2589.17	864.059	3	-0.0151	-5.85	198	220	22
DSEAKISPPVEEI	gi|571538775	CDK5 and ABL1 enzyme substrate 1-like isoformX1 [Apis mellifera]	TQHLTPEsPPLSFNTDSK	2	Nurse,Forage	not	S418	P	S	9514	4733	4781				17.98	94.58	37.02	2	2513.06	1257.54	2	-0.00482	-1.92	1645	1665	20
EVLKPGSPPEFGF	gi|571539365	regulatory-associated protein of mTOR [Apis mellifera]	TTYLSNSKGDsPPTVNSGTDLLR	1	Forager	age_specific	S858	P	S	5	0	5				25.28	48.77	13.31	2	2614.18	872.395	3	-0.0144	-5.51	4482	4504	22
PAQPERSPPPLPP	gi|571539426	teneurin-a-like isoform X5 [Apis mellifera]	MHLTNDTGRDsPPEPAPPEVPPR	2	Nurse,Forage	not	S399	P	S	30	15	15				49.41	183.37	30.18	2	2074.98	692.665	3	-0.0132	-6.37	636	654	18
EDQNRKSPPPSEP	gi|571540621	RNA-binding protein lark-like isoformX1 [Apis mellifera]	GMYEDFSRDsFEER	2	Nurse,Forage	not	S127	P	S	10	4	6				67.83	149.73	48.14	2	2521.91	841.641	3	-0.0123	-4.87	425	445	20
KQMNMGSPPGITS	gi|571540698	dynamin isoform X2 [Apis mellifera]	NDWLASGENPRLsPPsPGGPR	2	Nurse,Forage	not	S661	P	S	59	21	38				37.49	96.77	29.56	2	2326	1164	2	-0.0157	-6.75	74	94	20
MNDGRYSPPALAS	gi|571547176	1-phosphatidylinositol 4,5-bisphosphate phosphodiesterase epsilon-1 [Apis mellifera]	sIGNIHALTK	2	Nurse,Forage	not	S379	P	S	10	4	6				20.98	116.31	30.44	2	2144.88	1073.44	2	-0.0173	-8.07	202	220	18
SIQRSPSPPLALS	gi|571547431	disco-interacting protein 2 isoform X1 [Apis mellifera]	LVPGGIAsPPGSGGSTGNTGNSNSAAAR	2	Nurse,Forage	not	S241	P	S	109	50	59				1000	110.79	34.62	2	1384.61	693.309	2	-0.00776	-5.6	44	54	10
QSDDNFSPPVQMS	gi|571548309	protein disabled isoform X1 [Apis mellifera]	SEGGDQKPSPQsPSFSTR	2	Nurse,Forage	not	S660	P	S	83	39	44				36.24	179.45	34.69	2	1970.84	986.423	2	-0.0071	-3.6	1541	1558	17
ASIAAVSPPDIPS	gi|571553599	lisH domain-containing protein C1711.05-like isoform X3 [Apis mellifera]	GLTSSTPVPsPPKKEK	2	Nurse,Forage	not	S405	P	S	108	58	50				16.76	51.14	24.51	2	2769.27	924.094	3	-0.00735	-2.65	308	332	24
PRPRSPSPPGTRD	gi|571553599	SRSF protein kinase 1-like isoform X1 [Apis mellifera]	NcGEVIHsPDHEDTDEcSEGR	2	Nurse,Forage	not	S751	P	S	0	0	0				16.76	51.14	24.51	2	2769.27	924.094	3	-0.00735	-2.65	308	332	24
VPGGIASPPGSGG	gi|571557749	serine/threonine-protein kinase unc-51 [Apis mellifera]	SHAPDIGSLsPPSVQFVIGTPPSR	2	Nurse,Forage	not	S72	P	S	8	3	5				77.52	141.67	38.72	2	2533.16	1267.58	2	-0.0089	-3.51	663	690	27
SPPLNPSPPPIQS	gi|571558582	mitogen-activated protein kinase kinase kinase 10 isoform X1 [Apis mellifera]	NPSRPNsPPGSPSIPR	1	Nurse	age_specific	S852	P	S	22	22	0				55.37	74.23	38.66	2	2790.33	931.113	3	-0.0115	-4.14	487	511	24
NPSRPNSPPGSPS	gi|571558938	uncharacterized protein LOC100576683 [Apis mellifera]	MsVPEIR	2	Nurse,Forage	not	S496	P	S	36	12	24				28.73	99.05	29.09	2	1738.82	580.606	3	-0.0203	-11.7	598	613	15
TEHSSKSPPSKVS	gi|571562728	5'-AMP-activated protein kinase catalytic subunit alpha-2 isoform X3 [Apis mellifera]	AELKDFYVASsPPPVAFsPNDTNSSPLRPHPER	2	Nurse,Forage	not	S1897	P	S	636	254	382				19.23	125.45	41.79	2	2757.31	920.107	3	-0.0139	-5.06	1700	1723	23
QLPPPPSPPQLKE	gi|571564172	RUN and FYVE domain-containing protein 2-like isoform X2 [Apis mellifera]	VsVDGEWLcLK	2	Nurse,Forage	not	S85	P	S	204	88	116				81.36	84.58	36.8	2	1547.66	774.834	2	-0.0119	-7.68	546	559	13
IISPPPSPPHQVN	gi|571564213	probable Ras GTPase-activating protein-like isoform X2 [Apis mellifera]	GVDLsPsPPPQNNVR	1	Forager	age_specific	S860	P	S	54	0	54				10.37	110.16	33.73	2	3354.53	1119.18	3	-0.0283	-8.45	535	564	29
DSLTSPSPPVVHV	gi|571565788	zinc finger CCCH domain-containing protein 18-like isoform X4 [Apis mellifera]	SKPTPITHGEDLSDVsDLEsIDGVDGTEHESILK	2	Nurse,Forage	not	S74	P	S	36	4	32				17.98	144.44	40.61	2	2133.95	1067.98	2	-0.0099	-4.64	1766	1782	16
NQQRSDSPPDGEV	gi|571567131	NACHT and WD repeat domain-containing protein 1-like isoform X1 [Apis mellifera]	QsPPARPR	2	Nurse,Forage	not	S865	P	S	79	39	40				42.24	202.99	40.42	2	1968.84	985.422	2	-0.0127	-6.46	1373	1388	15
DFYVASSPPPVAF	gi|571570088	ALK tyrosine kinase receptor-like isoform X4 [Apis mellifera]	AALsLDPSALcR	1	Nurse	age_specific	S1455	P	S	3	3	0				23.04	100.95	23.65	2	3781.72	1261.57	3	-0.0459	-12.1	343	375	32
SHYTTPSPPQHPQ	gi|571570975	uncharacterized protein LOC551498 [Apis mellifera]	ERPASIAAVsPPDIPSsPEYATINK	2	Nurse,Forage	not	S232	P	S	227	81	146				17.99	70.97	36.89	2	3543.62	886.909	4	-0.017	-4.79	937	967	30
LQPDVISPPEVSQ	gi|571573648	protein lap4-like [Apis mellifera]	DRNDKEEDEsENEETQR	1	Nurse	age_specific	S59	P	S	6	6	0				18.95	117	29.41	2	3223.64	806.913	4	-0.0188	-5.84	728	755	27
IDLTGRSPPSNER	gi|571577241	uncharacterized protein LOC725829	LAQEADsPPSERPR	2	Nurse,Forage	not	S1468	P	S	4	1	3				14.5	93.84	16.58	2	1633.78	817.894	2	-0.011	-6.75	364	377	13
PDIGSLSPPSVQF	gi|66560999	microtubule-associated protein futsch-like [Apis mellifera]	TKsPVsEGVEsPEKLTTIEDK	2	Nurse,Forage	not	S670	P	S	22	14	8				25.7	151.3	32.85	2	2525.23	842.75	3	-0.00537	-2.12	409	432	23
SSGGSVSPPAVDP	gi|66565428	microtubule-associated protein futsch-like [Apis mellifera]	SKsLsLAEEKAPIDTLLSPEVENK	2	Nurse,Forage	not	S332	P	S	36	7	29				0	142.14	32.84	2	2574.18	859.059	3	-0.0231	-8.98	128	150	22
....P.sP.....
LPSSPSSPEDNGT	gi|110761304	microtubule organizer protein 1-like isoform X5 [Apis mellifera]	GSYLPSSPSsPEDNGTGFMKPK	1	Nurse	age_specific		P	S	1	1	0				17.98	98.46	28.44	2	2362.02	1182.02	2	-2.06e-06	-0.000874	92	113	21
IFTFPNSPVKCPG	gi|328776272	sulfide:quinone oxidoreductase, mitochondrial-like isoform X1 [Apis mellifera]	IKDGTAIFTFPNsPVK	1	Nurse	age_specific	S101	P	S	35	11	24				56.52	109.4	36.62	2	1813.9	605.638	3	-0.012	-6.63	183	198	15
GGGSPPSPIELDR	gi|328776381	growth factor receptor-bound protein 14-like isoform X1 [Apis mellifera]	LSSNVAGTTtPPISAAYNAGHK	2	Nurse,Forage	not	S195	P	S	6	4	2				17.99	157.78	32.39	2	2236.05	746.351	3	-0.0238	-10.7	672	693	21
GAMSPESPEPDAI	gi|328777836	myocyte-specific enhancer factor 2 isoform X6 [Apis mellifera]	GAMsPEsPEPDAIEYNLTPR	2	Nurse,Forage	not	S664	P	S	48	48	0				115.77, 127.41	126.93	59.91	2	2332.93	1167.47	2	-0.0021	-0.899	95	114	19
QKPSPQSPSFSTR	gi|328780029	tropomodulin isoformX1 [Apis mellifera]	cSYEcDKsPTGPLNR	1	Nurse	age_specific	S101	P	S	18	5	13				31.99	96.43	39.3	2	1862.73	621.915	3	-0.0117	-6.26	120	134	14
RCMDPDSPSLNPY	gi|328780847	uncharacterized protein LOC552490 isoform X1 [Apis mellifera]	RFsEMPAPSVsPTASIR	2	Nurse,Forage	not	S127	P	S	273	115	158				15.77, 0.00	72.12	27.58	2	1991.86	996.929	2	-0.0144	-7.23	224	240	16
APSPPQSPSQHQK	gi|328782001	uncharacterized protein LOC726153 isoform X1 [Apis mellifera]	SAPsPPQsPSQHQK	2	Nurse,Forage	not	S49	P	S	10	3	7				11.67, 17.98	81.26	17.48	2	1634.65	818.327	2	-0.0108	-6.58	266	279	13
TNYNPMSPTNQGF	gi|328782914	hepatocyte growth factor-regulated tyrosine kinase substrate isoform X3 [Apis mellifera]	HVQYQTPGTNYNPMsPTNQGFIYGQPSMK	2	Nurse,Forage	not	S273	P	S	13	2	11				17.99	149.82	38.97	2	3364.47	1122.49	3	-0.0154	-4.59	542	570	28
TRSTPTSPSKTVS	gi|328783026	titin-like [Apis mellifera]	EYDIAKDPmAMsFTPSDFEAAFDK	2	Nurse,Forage	not	S556	P	S	84	18	66				0.00, 17.99	89.89	28.94	2	2821.15	941.391	3	-0.0051	-1.81	937	960	23
NRTEPASPSSAGS	gi|328783650	dynactin subunit 1 isoform X2 [Apis mellifera]	QSQLILLDEAGNRTEPAsPSSAGSNATTPDETSAAR	2	Nurse,Forage	not	S1678	P	S	1	1	0				15.01	62.02	30.59	2	3721.71	1241.57	3	-0.0148	-3.99	67	102	35
LSIDPTSPLSHEL	gi|328786255	serine/threonine-protein kinase Genghis Khan isoform X2 [Apis mellifera]	QINMNHsSPGIsPDSNNATRK	1	Nurse	age_specific	S84	P	S	22	11	11				0.00, 12.07	60.18	15.37	2	2427	810.003	3	-0.0172	-7.08	492	512	20
GPSLPQSPNSVEG	gi|328786485	phosphatidate phosphatase LPIN2-like isoform X3 [Apis mellifera]	NQDSRPcsPVQsDTEFEMR	2	Nurse,Forage	not	S1033	P	S	101	52	49				14.83, 24.34	75.45	27.78	2	2441.9	814.97	3	-0.0139	-5.7	425	443	18
QDSRPCSPVQSDT	gi|328786485	phosphatidate phosphatase LPIN2-like isoform X3 [Apis mellifera]	NQDSRPcsPVQsDTEFEMR	1	Nurse	age_specific	S575	P	S	0	0	0				14.83, 24.34	75.45	27.78	2	2441.9	814.97	3	-0.0139	-5.7	425	443	18
GVGGPGSPNQVPG	gi|328787733	vacuolar protein sorting-associated protein 35 isoformX1 [Apis mellifera]	SDGVGGPGsPNQVPGIPQDVK	2	Nurse,Forage	not	S432	P	S	21	13	8				18.54	47.77	23.81	2	2083.96	695.656	3	-0.0121	-5.83	656	676	20
TTEKPKSPIITEK	gi|328789808	disks large homolog 5-like isoform X6 [Apis mellifera]	VSKsVsGEKPSGISNAWDNIR	2	Nurse,Forage	not	S664	P	S	47	0	47				18.56, 15.29	141.3	42.95	2	2390.07	797.691	3	-0.0171	-7.16	786	806	20
TEFAPLSPEESQP	gi|328789826	1-phosphatidylinositol 3-phosphate 5-kinase isoform X3 [Apis mellifera]	LTEFAPLsPEESQPGVASLFSK	1	Forager	age_specific	S1532	P	S	10	5	5				37.79	172.04	31.45	2	2413.15	1207.58	2	-0.00362	-1.5	11	32	21
YNPPPPSPNHSSV	gi|328790123	ubiquitin carboxyl-terminal hydrolase 47-like isoformX1 [Apis mellifera]	HQSAYNPPPPsPNHSSVWGEDNNIDFK	2	Nurse,Forage	not	S18	P	S	19	9	10				23.8	144.34	27.98	2	3113.33	779.333	4	-0.0277	-8.9	116	142	26
PMTKPASPSYKED	gi|328790685	uncharacterized protein LOC408724 [Apis mellifera]	FPMTKPAsPSYKEDWSFGTK	2	Nurse,Forage	not	S126	P	S	36	14	22				39.54	178.53	41.07	2	2383.06	795.357	3	-0.0115	-4.84	238	257	19
SVLSPESPSPSTK	gi|328791406	uncharacterized protein DDB_G0284459-like [Apis mellifera]	TPSVISDLDRNssESER	2	Nurse,Forage	not	S245	P	S	488	187	301				20.57, 19.24	89.96	33.5	2	2050.82	1026.41	2	-0.0171	-8.33	708	724	16
LRDEPSSPDDPTD	gi|328792617	TBC1 domain family member 25 isoformX1 [Apis mellifera]	VLRDEPSsPDDPTDFFPMTTSMTR	2	Nurse,Forage	not	S408	P	S	22	10	12				32.28	169.96	40.87	2	2821.2	941.405	3	-0.00603	-2.14	611	634	23
ITHKPCSPCNGEK	gi|48094759	quinone oxidoreductase-like isoformX1 [Apis mellifera]	PIELESVTPITHKPcsPcNGEK	2	Nurse,Forage	not	S618	P	S	60	18	42				21.35	97.08	27.44	1	2572.17	858.394	3	-0.0124	-4.84	2	23	21
GITRPESPSFKQK	gi|507418856	uncharacterized protein LOC412643 [Apis mellifera]	TNFsNHsLNDMIKPDITQENSK	2	Nurse,Forage	not	S17	P	S	44	16	28				11.93, 13.89	87.63	23.05	2	2692.12	898.377	3	-0.0157	-5.85	1082	1103	21
VAAHPQSPKDSPT	gi|571506973	rho GTPase-activating protein 7 isoform X1 [Apis mellifera]	VLEYVAAHPQsPKDsPTKTPINSR	2	Nurse,Forage	not	S1968	P	S	36	8	28				22.48, 17.99	95.24	34.98	2	2794.31	932.441	3	-0.01	-3.59	1240	1263	23
FTMRPDSPSAIAI	gi|571510304	short spindle protein 4 isoform X1 [Apis mellifera]	RNsVSDDSQLTIENFGGsQDNLHNFGR	2	Nurse,Forage	not	S1250	P	S	31	0	31				21.72, 48.63	199.61	50.73	2	3166.31	1056.44	3	-0.0121	-3.84	488	514	26
SDSRPQSPQGKPR	gi|571514985	microtubule-associated protein futsch-like isoform X1 [Apis mellifera]	KEsPERPGYPR	1	Forager	age_specific	S1200	P	S	12	0	12				67.83	104.56	26.48	2	1394.63	465.882	3	-0.0109	-7.84	892	902	10
DPGDPDSPQPGMG	gi|571516047	neuronal membrane glycoprotein M6-a-like isoform X1 [Apis mellifera]	FQELQELQYLQDPGDPDsPQPGMGTLSSHR	1	Forager	age_specific	S946	P	S	11	11	0				25.23	75.97	21.89	2	3449.52	1150.84	3	-0.0154	-4.48	228	257	29
VEICPPSPNQNFK	gi|571516425	voltage-dependent calcium channel type A subunit alpha-1 isoform X6 [Apis mellifera]	GPWSASTSPARtPsPIHHIDR	1	Nurse	age_specific	S245	P	S	72	0	72				19.61, 9.53	83.83	37.89	2	2429.07	810.692	3	-0.0154	-6.32	1946	1966	20
PPSLPDSPGNQSN	gi|571519244	breakpoint cluster region protein-like isoform X1 [Apis mellifera]	RPPsLPDsPGNQSNYVNIDYFIQHR	1	Forager	age_specific	S847	P	S	44	15	29				20.43, 11.28	164.64	42.84	2	3073.35	1025.45	3	-0.0259	-8.44	253	277	24
SQQRPPSPEPLWL	gi|571519994	nucleosome-remodeling factor subunit NURF301-like isoform X1 [Apis mellifera]	TLLSQQRPPsPEPLWLQNK	2	Nurse,Forage	not	S260	P	S	44	35	9				75.29	136.23	32.89	2	2311.17	771.394	3	-0.013	-5.62	165	183	18
SISTPLSPTKTPT	gi|571522116	uncharacterized protein LOC726949 isoform X1 [Apis mellifera]	IQPSISTPLSPtKTPTNVGK	2	Nurse,Forage	not	S174	P	S	1	0	1				17.99	101.35	23.23	2	2145.11	716.04	3	-0.0124	-5.8	1408	1427	19
VDGAPLSPMSHEE	gi|571523885	uncharacterized protein LOC100578579 isoform X1 [Apis mellifera]	IVAVDGAPLsPMSHEEAVQLLR	1	Forager	age_specific	S1417	P	S	27	10	17				69.08	167.4	42.43	2	2411.19	804.733	3	-0.0153	-6.34	1306	1327	21
GEYDPSSPTSENN	gi|571529116	pre-mRNA-processing factor 39-like [Apis mellifera]	VALStETDPGDNKQEIKPAsPK	2	Nurse,Forage	not	S1315	P	S	84	44	40				0.00, 57.05	53.72	17.84	2	2484.12	829.042	3	-0.0151	-6.1	311	332	21
SPLPPQSPTYQNR	gi|571529205	paxillin-like isoform X1 [Apis mellifera]	TSPLPPQsPTYQNR	2	Nurse,Forage	not	S297	P	S	3	0	3				36.69	101.15	21.45	2	1664.76	833.385	2	-0.0023	-1.38	82	95	13
KPGDPESPEGEED	gi|571532266	troponin T, skeletal muscle isoform X1 [Apis mellifera]	WFGERPGKKPGDPEsPEGEEDVK	1	Forager	age_specific	S89	P	S	17	8	9				1000	113.62	26.42	2	2649.17	884.06	3	-0.0169	-6.39	303	325	22
VVAAPHSPISEQN	gi|571537938	eukaryotic translation initiation factor 4E transporter-like isoform X1 [Apis mellifera]	REsPVQQVDSR	2	Nurse,Forage	not	S317	P	S	7	5	2				125.1	163.01	29.8	2	1379.62	690.813	2	-0.00892	-6.46	480	490	10
SYTGPCSPTDQYK	gi|571538752	probable sodium/potassium/calcium exchanger CG1090-like [Apis mellifera]	SLQEDRLsYTGPcsPTDQYK	2	Nurse,Forage	not	S393	P	S	85	43	42				17.98, 0.00	70.87	45.01	2	2504	1253	2	-0.0126	-5.02	191	210	19
EITAPASPATLSE	gi|571539437	glucose transporter type 1 isoform X4 [Apis mellifera]	STGEITAPAsPATLSEQR	2	Nurse,Forage	not	S204	P	S	23	9	14				36.24	163.02	31.53	2	1894.87	948.433	2	-0.0178	-9.38	609	626	17
APPRPESPSPALP	gi|571540760	epidermal growth factor receptor pathway substrate clone 15 [Apis mellifera]	GIEPPATLsPDMVPPSmR	2	Nurse,Forage	not	S618	P	S	311	130	181				17.44, 27.67	97.22	26.74	2	1989.89	995.949	2	-0.0121	-6.08	334	351	17
CLNHPESPLVCGG	gi|571541013	multiple C2 and transmembrane domain-containing protein 1 isoform X3 [Apis mellifera]	GSLSFQPSKDsNEEAR	2	Nurse,Forage	not	S694	P	S	34	14	20				26.79	107.01	25.76	2	1830.78	916.392	2	-0.0093	-5.08	175	190	15
SSICPASPIYQDI	gi|571542956	myotubularin-related protein 4-like isoform X1 [Apis mellifera]	RLsDPSASMEK	2	Nurse,Forage	not	S147	P	S	18	10	8				51.58	143.17	34.09	2	1299.55	650.781	2	-0.0068	-5.23	625	635	10
GTPRPASPTVSGV	gi|571544367	phosphatidylinositol-binding clathrin assembly protein LAP isoform X8 [Apis mellifera]	KGsAANtPTQSASTAFGTAASNNR	2	Nurse,Forage	not	S781	P	S	109	47	62				20.41, 0.00	174.9	50.46	2	2469.03	824.014	3	-0.0131	-5.31	295	318	23
INIEPESPKKEDN	gi|571545609	vacuolar protein sorting-associated protein 13D-like [Apis mellifera]	scPNFAFVQQIR	2	Nurse,Forage	not	S588	P	S	24	15	9				1000	124.55	34.27	2	1545.68	773.843	2	-0.0102	-6.59	1483	1494	11
SDALPQSPIMITD	gi|571546870	ubiquitin carboxyl-terminal hydrolase 30-like isoform X1 [Apis mellifera]	GcLSDALPQsPIMITDTK	2	Nurse,Forage	not	S864	P	S	28	15	13				34.9	110.85	22.27	2	2025.92	1013.96	2	-0.0181	-8.91	143	160	17
SGTSPWSPDGKEF	gi|571548309	protein disabled isoform X1 [Apis mellifera]	SEGGDQKPSPQsPSFSTR	2	Nurse,Forage	not	S152	P	S	83	39	44				36.24	179.45	34.69	2	1970.84	986.423	2	-0.0071	-3.6	1541	1558	17
TNESPASPLKSCS	gi|571548309	protein disabled isoform X1 [Apis mellifera]	SEGGDQKPSPQsPSFSTR	2	Nurse,Forage	not	S1150	P	S	0	0	0				36.24	179.45	34.69	2	1970.84	986.423	2	-0.0071	-3.6	1541	1558	17
RPVEPTSPDYQAL	gi|571548387	inactivation no afterpotential D isoform X1 [Apis mellifera]	sLEPLTGLAMWsSEPQIIELVK	2	Nurse,Forage	not	S562	P	S	249	106	143				18.76, 0.00	60.54	25.87	2	2600.23	1301.12	2	-0.0105	-4.04	566	587	21
GNHRPPSPTIASD	gi|571559444	whirlin-like isoform X1 [Apis mellifera]	YPEHDPLLLEsPGNHRPPsPTIASDWR	2	Nurse,Forage	not	S96	P	S	130	0	130				14.92, 16.36	100.17	45.66	2	3240.44	811.112	4	-0.0261	-8.06	474	500	26
SPHSPHSPSEHSR	gi|571560469	catenin delta-2-like isoform X1 [Apis mellifera]	NsGPNsPNNANSYDcSTLNRPMASQGSTR	1	Forager	age_specific	S492	P	S	124	46	78				77.02, 88.80	111.04	32.93	2	3256.27	1086.43	3	-0.0175	-5.39	852	880	28
RNSGPNSPNNANS	gi|571560472	catenin delta-2-like isoform X2 [Apis mellifera]	NSGPNsPNNANSTLNRPMASQGSTR	2	Nurse,Forage	not	S193	P	S	23	23	0				27.07	132.05	38.98	2	2651.15	884.719	3	-0.0175	-6.62	852	876	24
STSIPSSPELETH	gi|571561533	vacuolar protein sorting-associated protein 13A [Apis mellifera]	FVNQDFNIHTNLWtPK	1	Nurse	age_specific	S857	P	S	30	16	14				32.94	101.37	29.68	2	2052.95	685.319	3	-0.0115	-5.62	1702	1717	15
LAPPPKSPQNTAY	gi|571563084	uncharacterized protein LOC413428 [Apis mellifera]	RTEsVDsDAGPDFSVFIKPK	2	Nurse,Forage	not	S2053	P	S	709	300	409				20.74, 22.77	154.13	54.86	2	2354.02	785.677	3	-0.0171	-7.25	1467	1486	19
FEFQPSSPSSSRK	gi|571565788	uncharacterized protein KIAA1109-like isoform X1 [Apis mellifera]	QDQSLSYWSQVQTNsKR	2	Nurse,Forage	not	S1507	P	S	36	4	32				17.98	144.44	40.61	2	2133.95	1067.98	2	-0.0099	-4.64	1766	1782	16
YIPAPGSPTYDWM	gi|571566319	ATP-dependent RNA helicase DDX42-like isoform X1 [Apis mellifera]	STPKEDsDsEEDPLDAFMAGIDAEVKK	2	Nurse,Forage	not	S3953	P	S	50	37	13				28.39, 23.90	164.89	46.26	2	3083.26	1028.76	3	-0.0148	-4.81	102	128	26
NLRSPQSPTHPEF	gi|571573616	MAP kinase-activating death domain protein-like isoform X7 [Apis mellifera]	GLSDtQHSPPsPPGILQR	2	Nurse,Forage	not	S93	P	S	174	0	174				21.72, 0.00	70.78	30.34	2	2045.9	682.969	3	-0.0146	-7.14	1086	1103	17
DRSMPESPVLPVE	gi|571574781	metal transporter CNNM2-like isoform X2 [Apis mellifera]	LLHsLDEDDRsMPESPVLPVEK	1	Forager	age_specific	S1357	P	S	81	52	29				17.49, 10.37	60.82	19	2	2665.17	889.397	3	-0.00822	-3.08	703	724	21
NPGTPNSPGSHVP	gi|571575747	microtubule-associated protein futsch-like [Apis mellifera]	MSsLLSDASEDESPFSSLHR	2	Nurse,Forage	not	S717	P	S	26	10	16				29.38	204.05	45.75	2	2273.95	758.988	3	-0.00966	-4.24	1080	1099	19
SQSAPGSPGHPYA	gi|571578370	forkhead box protein K1-like isoform X1 [Apis mellifera]	sAPAsPSHVGISGLMTPEcLSR	2	Nurse,Forage	not	S1244	P	S	78	41	37				20.77, 13.28	126.55	34.26	2	2413.02	805.343	3	-0.0144	-5.95	418	439	21
EPACPMSPGKEKE	gi|66514595	ras-related protein Rab-3 isoformX2 [Apis mellifera]	mSEsLDNDPTLIAGGMGQAK	2	Nurse,Forage	not	S468	P	S	31	0	31				92.97, 16.25	89.49	20.55	2	2129.9	1065.95	2	-0.0129	-6.05	232	251	19
SSSRPLSPGSSTR	gi|66516850	coiled-coil domain-containing protein 6-like [Apis mellifera]	LDQPVsDPAsPR	1	Forager	age_specific	S362	P	S	33	0	33				1,000.00, 1,000.00	72.1	23.75	2	1440.57	721.287	2	-0.0111	-7.7	208	219	11
......sP.....
IFVGDLSPEIETQ	gi|110756942	nucleolysin TIAR [Apis mellifera]	LDTSNHHHIFVGDLsPEIETQTLK	2	Nurse,Forage	not	S2037	P	S	11	11	0				36.2	93.34	21.28	2	2810.33	703.585	4	-0.0182	-6.47	90	113	23
CDRASISPVDEFP	gi|110758321	uncharacterized protein LOC410067 [Apis mellifera]	SEcDRAsIsPVDEFPGIEELRK	2	Nurse,Forage	not	S355	P	S	16	12	4				40.31, 36.20	97.72	39.36	2	2693.14	898.716	3	-0.0184	-6.85	505	526	21
LASPAGSPNSSPK	gi|110763674	uncharacterized protein LOC726616 [Apis mellifera]	SLPATPLASPAGsPNSsPK	2	Nurse,Forage	not	S232	P	S	22	10	12				17.99, 0.00	72.68	21.26	2	1937.85	969.926	2	-0.0179	-9.23	188	206	18
TSTYSGSPTELPK	gi|118601182	nicotinic acetylcholine receptor beta1 subunit precursor [Apis mellifera]	RGsEsSDSVLLSPEASK	2	Nurse,Forage	not	S275	P	S	17	8	9				14.50, 0.00	100.33	27.45	2	1907.79	954.897	2	-0.0132	-6.91	430	446	16
VHRKTLSPVFNET	gi|224809489	synaptotagmin 1 [Apis mellifera]	DKVQPDMEELTDNAEEPDEAEsKQsEVK	2	Nurse,Forage	not	S5029	P	S	492	269	223				18.68, 22.49	73.11	24.89	2	3349.35	1117.45	3	-0.0223	-6.67	128	155	27
WSDMLASPRRPIA	gi|224809489	synaptotagmin 1 [Apis mellifera]	DKVQPDMEELTDNAEEPDEAEsKQsEVK	2	Nurse,Forage	not	S1801	P	S	492	269	223				18.68, 22.49	73.11	24.89	2	3349.35	1117.45	3	-0.0223	-6.67	128	155	27
NYLHHVSPEDDPL	gi|328775847	putative RNA-binding protein 15B isoform X2 [Apis mellifera]	sItPPDYDRYYAR	1	Forager	age_specific	S937	P	S	181	52	129				19.22, 21.55	70.09	23.64	2	1775.7	888.851	2	-0.0093	-5.23	191	203	12
LIQELLSPNHNTE	gi|328776379	serine/threonine-protein kinase BRSK2-like isoform X1 [Apis mellifera]	SSTSTNNNNPLPGDTTPTPGsPTK	2	Nurse,Forage	not	S130	P	S	9	0	9				19.23	55.56	17.41	2	2464.08	1233.04	2	-0.0031	-1.26	758	781	23
LESITQSPTQSLK	gi|328777250	uncharacterized protein LOC100577638 isoform X1 [Apis mellifera]	HVLESITQsPTQSLK	2	Nurse,Forage	not	S627	P	S	14	3	11				34.2	159.17	38.53	2	1746.86	874.432	2	-0.00678	-3.88	199	213	14
TRDGEESPSMAGK	gi|328777351	uncharacterized protein LOC100577045 isoform X1 [Apis mellifera]	TcGLEATRDGEEsPSMAGK	2	Nurse,Forage	not	S103	P	S	106	31	75				17.98	199.5	46.93	2	2074.83	1038.42	2	-0.013	-6.28	377	395	18
ECSPHNSPHDDIF	gi|328777457	protein kinase C iota type isoformX1 [Apis mellifera]	AEcsPHNsPHDDIFSQPGTSSSR	2	Nurse,Forage	not	S768	P	S	173	90	83				80.54, 95.28	128.05	35.84	2	2672	891.669	3	-0.0148	-5.55	168	190	22
QGVLSESPKHNGT	gi|328777906	uncharacterized protein LOC409956 isoformX1 [Apis mellifera]	TQPIDMDTVPAELLTTHTEHTAPAYHTQIStDsGWDNPFRPDGDLSR	1	Forager	age_specific	S45	P	S	39	19	20				0.00, 26.18	54.73	10.78	2	5393.37	1079.68	5	-0.0217	-4.03	226	272	46
SPSGDLSPVELKP	gi|328777996	lethal(2) giant larvae protein homolog 1-like isoformX2 [Apis mellifera]	KKETPSVASsPSGDLsPVELKPVER	1	Nurse	age_specific	S198	P	S	13	0	13				0.00, 23.89	169.52	35.12	2	2796.33	933.111	3	-0.0254	-9.09	687	711	24
NCSTNSSPTHFPS	gi|328778104	rho guanine nucleotide exchange factor 28-like isoform X9 [Apis mellifera]	SSNNDTGSDPDLLVNcSTNssPTHFPSVGPR	2	Nurse,Forage	not	S5070	P	S	21	21	0				0.00, 20.98	80.08	20	2	3418.38	1140.46	3	-0.0187	-5.48	182	212	30
SQQSTESPQHQGK	gi|328778117	homer protein homolog 2-like isoform X2 [Apis mellifera]	SQSVSQQsTEsPQHQGK	1	Forager	age_specific	S53	P	S	26	12	14				16.24, 11.54	99.29	37.32	2	2001.78	1001.89	2	-0.0119	-5.95	215	231	16
RVDGWTSPITYEG	gi|328778894	egl nine homolog 1-like [Apis mellifera]	TNRVDGWTsPITYEGSSEDTILGAR	2	Nurse,Forage	not	S1058	P	S	1	0	1				15	156.42	41.07	2	2804.27	935.761	3	-0.00717	-2.55	167	191	24
SLLTRKSPTMDQS	gi|328779321	protein LSM14 homolog A isoform X2 [Apis mellifera]	sPTMDQSIQVGHQQQQQQQQSGNVGK	1	Nurse	age_specific	S217	P	S	70	30	40				26.92	38.39	22.06	2	2945.31	982.772	3	-0.0148	-5.04	212	237	25
ALGSTISPTSDQR	gi|328779563	secretory carrier-associated membrane protein 1 isoform X2 [Apis mellifera]	TPQQTVNTALGSTISPtsDQRSESEWK	2	Nurse,Forage	not	S513	P	S	10	10	0				20.98, 0.00	141.09	29.66	2	3107.35	1036.79	3	-0.0121	-3.91	89	115	26
LDVQQFSPEEINV	gi|328779675	protein lethal(2)essential for life-like [Apis mellifera]	ImHVYDFLPQKTsPK	2	Nurse,Forage	not	S926	P	S	106	35	71				1,000.00, 16.22	217.46	35.93	2	1898.9	950.452	2	-0.0127	-6.71	39	53	14
WLGGVGSPNHSDD	gi|328779757	sestrin-1-like isoformX1 [Apis mellifera]	NTVEGWLGGVGsPNHSDDTGEMEDSESLGGK	2	Nurse,Forage	not	S432	P	S	31	14	17				35.76	145.97	40.38	2	3240.32	1081.1	3	-0.0331	-10.2	47	77	30
SYECDKSPTGPLN	gi|328780029	tropomodulin isoformX1 [Apis mellifera]	cSYEcDKsPTGPLNR	2	Nurse,Forage	not	S5053	P	S	18	5	13				31.99	96.43	39.3	2	1862.73	621.915	3	-0.0117	-6.26	120	134	14
SSSTKHSPDANEQ	gi|328780443	uncharacterized protein LOC100578822 [Apis mellifera]	RRsVTsETEEIVADIGR	2	Nurse,Forage	not	S850	P	S	222	96	126				10.37, 0.00	110.77	28.64	2	2076.92	693.311	3	-0.0144	-6.93	102	118	16
MPAPSVSPTASIR	gi|328780847	uncharacterized protein LOC552490 isoform X1 [Apis mellifera]	RFsEMPAPSVsPTASIR	2	Nurse,Forage	not	S545	P	S	273	115	158				15.77, 0.00	72.12	27.58	2	1991.86	996.929	2	-0.0144	-7.23	224	240	16
NTNKELSPFETSN	gi|328781085	zinc finger CCCH domain-containing protein 14-like [Apis mellifera]	RNEMQNANTNKELsPFETSNNK	2	Nurse,Forage	not	S4110	P	S	35	17	18				27.33	190.47	39.33	2	2645.15	882.721	3	-0.0156	-5.91	187	208	21
LCSEQWSPDMGLV	gi|328781289	long-chain-fatty-acid--CoA ligase 3-like isoformX1 [Apis mellifera]	LcSEQWsPDMGLVTAAFK	1	Nurse	age_specific	S726	P	S	7	2	5				49.27	203.62	37.91	2	2118.92	1060.46	2	-0.0099	-4.67	678	695	17
LQLCEGSPEASTL	gi|328781578	protein kibra-like isoformX1 [Apis mellifera]	LQLcEGsPEASTLSLPQEK	2	Nurse,Forage	not	S832	P	S	2	2	0				33.81	115.07	26.69	2	2165.99	1084	2	-0.0057	-2.63	249	267	18
DTDTDLSPELSGV	gi|328781794	oxidation resistance protein 1-like isoformX1 [Apis mellifera]	AGGtPPLTASSLSQDSSNPQISPGPGGLIGR	2	Nurse,Forage	not	S2470	P	S	536	194	342				17.99	196.07	53.84	2	2998.44	1500.22	2	-0.00752	-2.51	807	837	30
ENVKCQSPEKEEN	gi|328781794	oxidation resistance protein 1-like isoformX1 [Apis mellifera]	AGGtPPLTASSLSQDSSNPQISPGPGGLIGR	2	Nurse,Forage	not	S484	P	S	536	194	342				17.99	196.07	53.84	2	2998.44	1500.22	2	-0.00752	-2.51	807	837	30
GTADAPSPDPYHD	gi|328781794	oxidation resistance protein 1-like isoformX1 [Apis mellifera]	AGGtPPLTASSLSQDSSNPQISPGPGGLIGR	2	Nurse,Forage	not	S186	P	S	536	194	342				17.99	196.07	53.84	2	2998.44	1500.22	2	-0.00752	-2.51	807	837	30
GDQGKDSPSKPTE	gi|328782004	uncharacterized protein KIAA0195-like isoformX1 [Apis mellifera]	sPTPLPWDFR	1	Forager	age_specific	S817	P	S	22	3	19				40.2	148.99	35.47	2	1294.57	648.291	2	-0.00742	-5.73	762	771	9
SAPTATSPTIPED	gi|328782269	tumor protein D53 homolog isoform X1 [Apis mellifera]	SNsmQSFNEMLR	2	Nurse,Forage	not	S985	P	S	39	0	39				16.23, 114.31	134.61	33.53	2	1538.59	770.298	2	-0.0091	-5.91	334	345	11
LNPPAPSPLSSHQ	gi|328782605	zinc finger CCCH domain-containing protein 18-like isoform X4 [Apis mellifera]	SKPTPITHGEDLSDVsDLEsIDGVDGTEHESILK	2	Nurse,Forage	not	S635	P	S	165	80	85				25.11, 21.88	85.14	24.98	2	3779.67	1260.89	3	-0.0157	-4.17	255	288	33
NPSTADSPLLEQR	gi|328782779	uncharacterized protein LOC408463 isoform X13 [Apis mellifera]	VStQSsSIGGGVGR	2	Nurse,Forage	not	S140	P	S	21	11	10				16.22, 0.00	73.24	14.86	2	1450.59	726.296	2	-0.00882	-6.07	62	75	13
EEEVMESPNLEND	gi|328783026	titin-like [Apis mellifera]	EYDIAKDPmAMsFTPSDFEAAFDK	2	Nurse,Forage	not	S175	P	S	84	18	66				0.00, 17.99	89.89	28.94	2	2821.15	941.391	3	-0.0051	-1.81	937	960	23
VTEPEKSPEIAVE	gi|328783026	titin-like [Apis mellifera]	EYDIAKDPmAMsFTPSDFEAAFDK	2	Nurse,Forage	not	S1209	P	S	84	18	66				0.00, 17.99	89.89	28.94	2	2821.15	941.391	3	-0.0051	-1.81	937	960	23
MSNHELSPLQNKK	gi|328783037	squamous cell carcinoma antigen recognized by T-cells 3 [Apis mellifera]	MQQMSNHELsPLQNKK	2	Nurse,Forage	not	S2838	P	S	3	1	2				13.04	66.78	24.04	2	1991.9	664.968	3	-0.0141	-7.09	571	586	15
NCVELVSPHHAAR	gi|328784796	uncharacterized protein LOC552552 isoform X3 [Apis mellifera]	sKAQFFEMIQEIR	2	Nurse,Forage	not	S5903	P	S	144	39	105				1000	206.14	37.95	2	1705.79	853.901	2	-0.00382	-2.24	1026	1038	12
GMETCPSPEIADS	gi|328784994	RNA-binding protein Nova-1-like isoform X1 [Apis mellifera]	SHYGsGGDGTYHLK	2	Nurse,Forage	not	S998	P	S	14	10	4				24.15	115.73	38.59	2	1557.62	520.213	3	-0.0106	-6.83	35	48	13
LPRPSKSPDTTAV	gi|328786053	CLIP-associating protein 1-A isoformX1 [Apis mellifera]	ASLPRPSKsPDTTAVAsPER	2	Nurse,Forage	not	S359	P	S	153	49	104				25.70, 24.66	103.17	39.42	2	2226.01	743.006	3	-0.015	-6.73	660	679	19
IENENASPMEIIK	gi|328786150	heterogeneous nuclear ribonucleoprotein U-like protein 1-like [Apis mellifera]	ELVSSIENENAsPMEIIKEDEIK	2	Nurse,Forage	not	S3386	P	S	47	22	25				28.18	182.05	37.13	2	2696.25	899.749	3	-0.027	-10	212	234	22
HSSPGISPDSNNA	gi|328786255	serine/threonine-protein kinase Genghis Khan isoform X2 [Apis mellifera]	QINMNHsSPGIsPDSNNATRK	2	Nurse,Forage	not	S545	P	S	22	11	11				0.00, 12.07	60.18	15.37	2	2427	810.003	3	-0.0172	-7.08	492	512	20
INMNHSSPGISPD	gi|328786255	serine/threonine-protein kinase Genghis Khan isoform X2 [Apis mellifera]	QINMNHsSPGIsPDSNNATRK	2	Nurse,Forage	not	S128	P	S	22	11	11				0.00, 12.07	60.18	15.37	2	2427	810.003	3	-0.0172	-7.08	492	512	20
PSPPQTSPTQQVA	gi|328786800	kinesin-like protein K39-like isoform X3 [Apis mellifera]	RAPsPPQtSPTQQVAIEDKLR	2	Nurse,Forage	not	S492	P	S	48	28	20				19.57, 0.00	134.89	36.38	2	2478.17	827.057	3	-0.0187	-7.56	39	59	20
PMNGDKSPESNKQ	gi|328786878	serine/arginine-rich splicing factor 4 isoform X33 [Apis mellifera]	SPMNGDKsPESNKQK	2	Nurse,Forage	not	S2027	P	S	12	3	9				57.15	104.29	28.23	2	1725.74	576.251	3	-0.0106	-6.11	402	416	14
KNEEALSPISNVN	gi|328787343	intracellular protein transport protein USO1-like [Apis mellifera]	TAsKEDILVPEKR	2	Nurse,Forage	not	S890	P	S	29	14	15				24.34	148.74	37.59	2	1564.79	522.599	3	-0.0114	-7.3	192	204	12
MDRQDRSPTPPSF	gi|328787605	calcium homeostasis endoplasmic reticulum protein-like isoform X2 [Apis mellifera]	MDRQDRsPtPPSFLGSTYSK	1	Forager	age_specific	S342	P	S	102	61	41				36.31, 31.84	105.39	27.78	2	2429.01	810.674	3	-0.0123	-5.05	685	704	19
NGTDTNSPTKSPV	gi|328787716	protein 4.1 homolog isoform X10 [Apis mellifera]	HTMsYEPEMIPDMEHIDQRPsPIKK	2	Nurse,Forage	not	S2032	P	S	138	0	138				12.33, 53.47	71.05	25.45	2	3168.35	793.089	4	-0.0278	-8.77	390	414	24
GGGGSGSPRPVMK	gi|328788362	metastasis-associated protein MTA3 isoform X5 [Apis mellifera]	GSGASGGGGSGsPRPVMK	2	Nurse,Forage	not	S5835	P	S	13	6	7				34.2	217.18	50.34	2	1624.7	813.354	2	-0.0106	-6.55	596	613	17
KNGKTASPVGFVT	gi|328789046	protein couch potato-like isoform X7 [Apis mellifera]	TAsPVGFVTFHTR	1	Forager	age_specific	S1147	P	S	4	2	2				13.27	173.08	41.43	2	1498.7	750.35	2	-0.0117	-7.8	63	75	12
LQALKESPTRNNQ	gi|328789232	type I inositol 3,4-bisphosphate 4-phosphatase-like isoformX2 [Apis mellifera]	LLQALKEsPTRNNQLYQGTSK	2	Nurse,Forage	not	S2151	P	S	8	0	8				38.36	98.9	21.35	2	2468.24	823.752	3	-0.0108	-4.37	534	554	20
RGSPLLSPDHIPS	gi|328789636	PDZ domain-containing RING finger protein 4 [Apis mellifera]	RGsPLLsPDHIPSYQNSLIEQLIR	2	Nurse,Forage	not	S421	P	S	18	9	9				61.53, 39.15	158.69	35.81	2	2892.39	965.133	3	-0.0178	-6.17	223	246	23
DSVLNESPKFELK	gi|328789935	trichohyalin [Apis mellifera]	TKLELDSDEDEEEEQysDGDDDYEPPAYIVK	2	Nurse,Forage	not	S1096	P	S	31	13	18				16.76, 18.04	54.38	22.97	2	3795.46	1266.16	3	-0.0226	-5.97	500	530	30
EPIEEMSPERHDE	gi|328789935	trichohyalin [Apis mellifera]	TKLELDSDEDEEEEQysDGDDDYEPPAYIVK	2	Nurse,Forage	not	S2147	P	S	31	13	18				16.76, 18.04	54.38	22.97	2	3795.46	1266.16	3	-0.0226	-5.97	500	530	30
MPNLQESPSTDEN	gi|328790123	ubiquitin carboxyl-terminal hydrolase 47-like isoformX1 [Apis mellifera]	HQSAYNPPPPsPNHSSVWGEDNNIDFK	1	Forager	age_specific	S444	P	S	19	9	10				23.8	144.34	27.98	2	3113.33	779.333	4	-0.0277	-8.9	116	142	26
YHDETVSPSMITR	gi|328790631	muscarinic acetylcholine receptor DM1-like [Apis mellifera]	SNsSDEALDMEDcRRPR	2	Nurse,Forage	not	S278	P	S	33	23	10				32.28	158.38	30.72	2	2116.83	706.613	3	-0.0144	-6.78	245	261	16
SGEGAGSPGHAGR	gi|328790731	J domain-containing protein-like isoform 1 [Apis mellifera]	DSVHQDGSGEGAGsPGHAGR	2	Nurse,Forage	not	S628	P	S	55	23	32				100.53	175.72	44.89	2	1956.77	653.26	3	-0.0148	-7.57	97	116	19
LSPESPSPSTKPR	gi|328791406	uncharacterized protein DDB_G0284459-like [Apis mellifera]	TPSVISDLDRNssESER	1	Nurse	age_specific	S53	P	S	488	187	301				20.57, 19.24	89.96	33.5	2	2050.82	1026.41	2	-0.0171	-8.33	708	724	16
WLDGLNSPLIQDE	gi|328791482	heat shock protein beta-1-like isoform X2 [Apis mellifera]	STtSTTTQSTQNSSLSPPHDSAWLDGLNsPLIQDEGDSK	2	Nurse,Forage	not	S740	P	S	6	6	0				0.00, 27.20	93.26	47.48	2	4261.82	1421.61	3	-0.019	-4.47	60	98	38
AWADAVSPTFEKE	gi|328793064	protein PRRC2C-like isoform X1 [Apis mellifera]	AWADAVsPTFEKEEEK	2	Nurse,Forage	not	S11	P	S	10	4	6				20.98	80.85	25.84	2	1915.82	958.915	2	-0.0098	-5.11	1052	1067	15
THQNQKSPLLDER	gi|328793122	splicing factor, arginine/serine-rich 15-like [Apis mellifera]	QINQQTHQNQKsPLLDER	2	Nurse,Forage	not	S209	P	S	6	4	2				20.41	52.15	14.37	2	2256.06	753.025	3	-0.0126	-5.58	412	429	17
RDEDLASPVMLEE	gi|365733625	bruchpilot [Apis mellifera]	SGNNsPEHLGYGSYHHHQLGsPYYSR	2	Nurse,Forage	not	S813	P	S	291	84	207				29.47, 0.00	93.66	33.02	2	3103.24	776.812	4	-0.0242	-7.79	58	83	25
SIKTFWSPELKKE	gi|365733625	bruchpilot [Apis mellifera]	SGNNsPEHLGYGSYHHHQLGsPYYSR	2	Nurse,Forage	not	S1399	P	S	291	84	207				29.47, 0.00	93.66	33.02	2	3103.24	776.812	4	-0.0242	-7.79	58	83	25
KQVSIDSPNVTGR	gi|48094759	quinone oxidoreductase-like isoformX1 [Apis mellifera]	PIELESVTPITHKPcsPcNGEK	2	Nurse,Forage	not	S1791	P	S	60	18	42				21.35	97.08	27.44	1	2572.17	858.394	3	-0.0124	-4.84	2	23	21
ARQQVRSPVTNIA	gi|48097876	AP-2 complex subunit mu isoform 1 [Apis mellifera]	sPVTNIAR	2	Nurse,Forage	not	S607	P	S	23	3	20				62.49	97.29	24.5	2	936.443	469.226	2	-0.00678	-7.23	45	52	7
FHDSQDSPTTMTL	gi|48102413	vacuolar protein sorting-associated protein 33A isoform X2 [Apis mellifera]	FHDSQDsPTTMTLNEK	1	Nurse	age_specific	S115	P	S	25	6	19				20.98	184.31	27.6	2	1929.78	965.895	2	-0.0071	-3.68	272	287	15
SREVLGSPLHEKK	gi|48103592	fasciculation and elongation protein zeta-2 isoformX1 [Apis mellifera]	KMHMPALNLNEAPVSQERPELEDLssEDEAVATDLDMHALILSSSTDTHSPEEPLK	2	Nurse,Forage	not	S2490	P	S	11	11	0				13.05, 12.28	155.42	35.68	2	6326.86	1266.37	5	-0.0277	-4.38	144	199	55
HSLFSPSPSPVTS	gi|48113496	5'-AMP-activated protein kinase subunit beta-1 isoformX1 [Apis mellifera]	IVDNGmGsKNNLVSVR	2	Nurse,Forage	not	S247	P	S	161	45	116				1,000.00, 101.03	146.23	40.02	2	1797.84	899.924	2	-0.0118	-6.58	160	175	15
KPTAVKSPGSTSH	gi|48139270	synaptotagmin-4 isoform 2 [Apis mellifera]	KPTAVKsPGStSHYLK	2	Nurse,Forage	not	S555	P	S	73	28	45				18.11, 0.00	79.8	31.13	2	1859.86	620.957	3	-0.00993	-5.33	68	83	15
SGGQTPSPTGSQS	gi|48139270	synaptotagmin-4 isoform 2 [Apis mellifera]	KPTAVKsPGStSHYLK	2	Nurse,Forage	not	S12	P	S	73	28	45				18.11, 0.00	79.8	31.13	2	1859.86	620.957	3	-0.00993	-5.33	68	83	15
SHYLKKSPSPTGP	gi|48139270	synaptotagmin-4 isoform 2 [Apis mellifera]	KPTAVKsPGStSHYLK	2	Nurse,Forage	not	S38	P	S	73	28	45				18.11, 0.00	79.8	31.13	2	1859.86	620.957	3	-0.00993	-5.33	68	83	15
YLKKSPSPTGPAK	gi|48139270	synaptotagmin-4 isoform 2 [Apis mellifera]	KPTAVKsPGStSHYLK	2	Nurse,Forage	not	S671	P	S	73	28	45				18.11, 0.00	79.8	31.13	2	1859.86	620.957	3	-0.00993	-5.33	68	83	15
QAQTQTSPDSATT	gi|571499372	probable E3 ubiquitin-protein ligase M	VVsPVSsPSGNETHIIMK	1	Nurse	age_specific	S1000	P	S	83	45	38				21.47, 0.00	129.22	35.31	2	2040.9	681.304	3	-0.0121	-5.9	2442	2459	17
SIIGRNSPESTSV	gi|571500246	zinc finger CCCH domain-containing protein 11A-like [Apis mellifera]	QIEENNVESIIGRNsPESTSVER	1	Forager	age_specific	S335	P	S	1	1	0				23.8	87.7	20.42	2	2666.22	889.744	3	-0.0115	-4.3	454	476	22
NASPLPSPSKSPA	gi|571500345	endophilin-A isoform X5 [Apis mellifera]	TLADLHVDGLPTSDAMNGAsR	1	Nurse	age_specific	S2529	P	S	24	0	24				19.11	101.95	35.05	2	2219.99	740.999	3	-0.0157	-7.09	315	335	20
HASPLPSPSKSPA	gi|571500375	endophilin-A isoform X12 [Apis mellifera]	TLADLHVDGLPTSDAMNGGNFSLHASPLPsPSKSPAR	2	Nurse,Forage	not	S103	P	S	8	8	0				26.42	140.07	43.5	2	3836.82	960.209	4	-0.0154	-4.01	315	351	36
DGHCDISPTKEIE	gi|571501852	uncharacterized protein LOC414021 isoform X8 [Apis mellifera]	VFFIGsPPDsPPLVQSVSTSNESGSDLR	2	Nurse,Forage	not	S344	P	S	447	204	243				27.43, 30.39	80.35	23.48	2	3078.36	1027.12	3	-0.0136	-4.43	908	935	27
PIVEHPSPSKSEG	gi|571502313	golgin subfamily B member 1 [Apis mellifera]	RSsANMIDGLPVFR	1	Forager	age_specific	S660	P	S	7	4	3				19.22	84.97	20.13	2	1641.77	821.887	2	-0.0118	-7.18	3014	3027	13
ETVIKSSPTTPKK	gi|571504110	Rab GTPase activating protein 10 isoform X1 [Apis mellifera]	FSFDPSLDDGAsPNGSRR	1	Forager	age_specific	S1189	P	S	7	0	7				29.98	114.52	13.92	2	2003.84	1002.92	2	-0.0196	-9.78	433	450	17
SLDDGASPNGSRR	gi|571504110	Rab GTPase activating protein 10 isoform X1 [Apis mellifera]	FSFDPSLDDGAsPNGSRR	1	Forager	age_specific	S803	P	S	7	0	7				29.98	114.52	13.92	2	2003.84	1002.92	2	-0.0196	-9.78	433	450	17
PSAPKNSPGQLDT	gi|571505807	MAP/microtubule affinity-regulating kinase 3 isoform X3 [Apis mellifera]	VSASRPSAPKNsPGQLDTSVGTSPGGR	1	Forager	age_specific	S315	P	S	36	0	36				87.74	209.88	40.26	2	2689.28	897.429	3	-0.0175	-6.52	797	823	26
EQMIMRSPEPVNW	gi|571506305	mediator of DNA damage checkpoint protein 1 isoform X1 [Apis mellifera]	SQHSQHSGYKsPESEsVSIGSFSGLNGHK	1	Forager	age_specific	S223	P	S	293	0	293				21.96, 0.00	171.97	45.68	2	3217.35	1073.45	3	-0.0283	-8.78	836	864	28
MDSERDSPLPSNI	gi|571506305	mediator of DNA damage checkpoint protein 1 isoform X1 [Apis mellifera]	SQHSQHSGYKsPESEsVSIGSFSGLNGHK	1	Forager	age_specific	S104	P	S	293	0	293				21.96, 0.00	171.97	45.68	2	3217.35	1073.45	3	-0.0283	-8.78	836	864	28
QHSGYKSPESESV	gi|571506305	mediator of DNA damage checkpoint protein 1 isoform X1 [Apis mellifera]	SQHSQHSGYKsPESEsVSIGSFSGLNGHK	2	Nurse,Forage	not	S135	P	S	293	0	293				21.96, 0.00	171.97	45.68	2	3217.35	1073.45	3	-0.0283	-8.78	836	864	28
VCKDTASPTQTTA	gi|571506788	Mps one binder kinase activator-like 3 [Apis mellifera]	DTAsPTQTTAPSNNAR	2	Nurse,Forage	not	S499	P	S	13	6	7				20.98	150.06	47.14	2	1710.72	856.363	2	-0.0103	-5.99	219	234	15
PQSPKDSPTKTPI	gi|571506973	rho GTPase-activating protein 7 isoform X1 [Apis mellifera]	VLEYVAAHPQsPKDsPTKTPINSR	2	Nurse,Forage	not	S779	P	S	36	8	28				22.48, 17.99	95.24	34.98	2	2794.31	932.441	3	-0.01	-3.59	1240	1263	23
PSPLKHSPSKRKS	gi|571507402	phosphatidylinositol 4-phosphate 5-kinase type-1 gamma isoform X6 [Apis mellifera]	KIPsPLKHsPSK	2	Nurse,Forage	not	S761	P	S	87	45	42				50.40, 20.74	47.5	18.43	2	1477.71	493.575	3	-0.00897	-6.07	496	507	11
NEEVTLSPGEESK	gi|571507693	titin-like isoform X1 [Apis mellifera]	sVEILESIPLPK	2	Nurse,Forage	not	S782	P	S	20	13	7				133.21	171.77	36.65	2	1403.73	702.87	2	-0.00662	-4.71	17	28	11
SEEPQSSPAHQKR	gi|571507693	titin-like isoform X1 [Apis mellifera]	sVEILESIPLPK	2	Nurse,Forage	not	S463	P	S	20	13	7				133.21	171.77	36.65	2	1403.73	702.87	2	-0.00662	-4.71	17	28	11
DEPNASSPSKTGT	gi|571509163	dystrophin, isoforms A/C/F/G/H-like [Apis mellifera]	QLLDEPNASsPSKTGTLQTR	1	Forager	age_specific	S2120	P	S	9	4	5				28.23	145.08	29.11	2	2222.06	741.69	3	-0.0123	-5.55	4101	4120	19
ALTQSASPDAHKK	gi|571509621	WD repeat-containing protein 7 isoform X4 [Apis mellifera]	RKssIVEGFGIGNNNLAR	2	Nurse,Forage	not	S315	P	S	94	0	94				1,000.00, 1,000.00	82.33	26.92	2	2090.97	697.991	3	-0.0167	-8	1190	1207	17
KVGSSVSPVVELT	gi|571513390	fatty acid binding protein isoform X2 [Apis mellifera]	KVGSSVsPVVELTENNGLYTLK	2	Nurse,Forage	not	S71	P	S	6	4	2				18.19	148.71	30.67	2	2413.21	805.411	3	-0.00495	-2.05	32	53	21
KVTDVDSPTGDHA	gi|571514748	peripheral-type benzodiazepine receptor-associated protein 1-like isoform X1 [Apis mellifera]	VTDVDsPTGDHALVDIHK	2	Nurse,Forage	not	S65	P	S	76	31	45				33.05	183.65	52.62	2	1997.91	999.957	2	-0.0104	-5.19	946	963	17
VPESLMSPDFRPP	gi|571515573	centrosomal protein of 97 kDa isoform X1 [Apis mellifera]	LVPVPESLMsPDFRPPsGLSR	1	Forager	age_specific	S74	P	S	56	24	32				9.45, 22.09	92.37	31.11	2	2440.13	814.38	3	-0.0106	-4.36	441	461	20
SPARTPSPIHHID	gi|571516425	voltage-dependent calcium channel type A subunit alpha-1 isoform X6 [Apis mellifera]	GPWSASTSPARtPsPIHHIDR	2	Nurse,Forage	not	S36	P	S	72	0	72				19.61, 9.53	83.83	37.89	2	2429.07	810.692	3	-0.0154	-6.32	1946	1966	20
YDYTEKSPREVSM	gi|571516901	spectrin alpha chain-like [Apis mellifera]	VEPEAGLSAsQQNLAR	1	Nurse	age_specific	S38	P	S	196	87	109				34.2	159.4	32.2	2	1748.81	875.408	2	-0.0102	-5.84	1028	1043	15
SDDIRLSPAAYTA	gi|571517320	NMDA receptor 1 isoform X1 [Apis mellifera]	SDDIRLsPAAYTANVSHLIV	2	Nurse,Forage	not	S951	P	S	1	1	0				30.07	86.1	28.84	2	2221.08	1111.54	2	-0.0187	-8.41	933	952	19
AEGGEESPNDNQE	gi|571518685	protein retinal degeneration B isoform X1 [Apis mellifera]	AAMNSPcsNKsFDMQIANWR	2	Nurse,Forage	not	S200	P	S	130	46	84				16.36, 10.83	89.06	28.54	2	2486.96	829.987	3	-0.0181	-7.29	370	389	19
KNEDFQSPTSVRK	gi|571518685	protein retinal degeneration B isoform X1 [Apis mellifera]	AAMNSPcsNKsFDMQIANWR	1	Forager	age_specific	S684	P	S	130	46	84				16.36, 10.83	89.06	28.54	2	2486.96	829.987	3	-0.0181	-7.29	370	389	19
LNSAGSSPASSAR	gi|571520595	uncharacterized protein LOC725508 isoform X1 [Apis mellifera]	HHRGsGQsDTDEAMATAALLR	1	Nurse	age_specific	S33	P	S	35	0	35				28.66, 31.56	138.39	44.26	2	2382.98	795.328	3	-0.0169	-7.11	1862	1882	20
ADLVQGSPEMMEM	gi|571520722	protein tramtrack, alpha isoform-like isoform X4 [Apis mellifera]	KLSGSSDTPISELSAQELQScSGADLVQGsPEMMEMK	2	Nurse,Forage	not	S93	P	S	1	1	0				43.9	93.83	24.34	2	4006.76	1336.59	3	-0.0232	-5.8	203	239	36
VSSISPSPTNSQL	gi|571522190	LOW QUALITY PROTEIN: protein lap4-like [Apis mellifera]	DRNDKEEDEsENEETQR	1	Forager	age_specific	S527	P	S	37	11	26				31.52	90.87	24.48	2	2201.83	1101.92	2	-0.0117	-5.31	602	618	16
NALQGFSPNHKIT	gi|571522695	serine/threonine-protein phosphatase 2B catalytic subunit 3-like isoform X1 [Apis mellifera]	TSLKNALQGFsPNHK	2	Nurse,Forage	not	S207	P	S	41	0	41				37.36	40	28.25	2	1720.83	574.615	3	-0.00855	-4.96	471	485	14
SSTERVSPSSSSD	gi|571524355	microtubule-associated protein futsch [Apis mellifera]	EHTLEAsEEAVQDVLNEsFEGEELSQLEDLQTSR	2	Nurse,Forage	not	S2811	P	S	593	240	353				15.01, 9.46	72.65	27.69	2	4020.7	1341.23	3	-0.0238	-5.93	1113	1146	33
VQGHHFSPDKNSP	gi|571524355	microtubule-associated protein futsch [Apis mellifera]	EHTLEAsEEAVQDVLNEsFEGEELSQLEDLQTSR	1	Forager	age_specific	S267	P	S	240	240	0				15.01, 9.46	72.65	27.69	2	4020.7	1341.23	3	-0.0238	-5.93	1113	1146	33
NIPVSGSPEPPPP	gi|571524378	Down syndrome cell adhesion molecule isoform X1 [Apis mellifera]	MGsAEGLSHR	2	Nurse,Forage	not	S328	P	S	14	0	14				80.98	75.21	28.69	2	1123.45	562.728	2	-0.0069	-6.13	2029	2038	9
AAALEESPAKDAK	gi|571525698	microtubule-associated protein futsch-like [Apis mellifera]	SGHGDDIsLSsLKDFEGLER	2	Nurse,Forage	not	S951	P	S	1056	449	607				19.29, 0.00	126.65	42.62	2	2320.96	774.657	3	-0.0133	-5.75	2428	2447	19
DLLEHESPENKYK	gi|571525698	microtubule-associated protein futsch-like [Apis mellifera]	SGHGDDIsLSsLKDFEGLER	2	Nurse,Forage	not	S1890	P	S	1056	449	607				19.29, 0.00	126.65	42.62	2	2320.96	774.657	3	-0.0133	-5.75	2428	2447	19
SQLKKESPTETLE	gi|571525698	microtubule-associated protein futsch-like [Apis mellifera]	SGHGDDIsLSsLKDFEGLER	2	Nurse,Forage	not	S45	P	S	1056	449	607				19.29, 0.00	126.65	42.62	2	2320.96	774.657	3	-0.0133	-5.75	2428	2447	19
TRDEESSPHEKEE	gi|571525698	microtubule-associated protein futsch-like [Apis mellifera]	SGHGDDIsLSsLKDFEGLER	1	Nurse	age_specific	S813	P	S	1056	449	607				19.29, 0.00	126.65	42.62	2	2320.96	774.657	3	-0.0133	-5.75	2428	2447	19
GEDEVQSPIHLKP	gi|571525702	uncharacterized protein LOC102654949 [Apis mellifera]	IVNTPFQTEtDLEDLEGEDEVQsPIHLKPR	2	Nurse,Forage	not	S1634	P	S	13	13	0				18.19, 64.00	101.81	26.71	2	3608.63	903.167	4	0.00588	1.63	187	216	29
TPTGLVSPASGVP	gi|571525756	LOW QUALITY PROTEIN uncharacterized protein LOC408779 [Apis mellifera]	EERVEDNTSsFEAMDVDMVDNAVPFDDDVPR	2	Nurse,Forage	not	S668	P	S	70	17	53				17.99	38.42	12.06	2	3622.48	1208.49	3	-0.0199	-5.5	2108	2138	30
RQDGSNSPEKNVS	gi|571526129	focal adhesion kinase 1 isoform X1 [Apis mellifera]	YRQDGSNsPEKNVSK	2	Nurse,Forage	not	S541	P	S	12	7	5				39.54	181.52	41.81	2	1787.78	596.931	3	-0.0138	-7.7	422	436	14
MPLTGNSPISPPF	gi|571526466	uncharacterized protein LOC552731	MMPLTGNsPIsPPFVR	1	Forager	age_specific	S255	P	S	16	9	7				16.24, 0.00	24.73	20.25	2	1902.82	952.41	2	-0.0136	-7.14	754	769	15
GDGVNDSPALKKA	gi|571527939	sodium/potassium-transporting ATPase subunit alpha isoform X1 [Apis mellifera]	SDsYRVAtLPK	1	Nurse	age_specific	S410	P	S	57	0	57				16.23, 13.28	69.11	19.66	2	1395.58	698.795	2	-0.00922	-6.6	14	24	10
LSTMNISPDKQIK	gi|571528324	LOW QUALITY PROTEIN calcium-independent protein kinase C-like [Apis mellifera]	EDPVLtPEDPDELSYINQEEFQGFsFVNKDFNPAR	2	Nurse,Forage	not	S323	P	S	3	3	0				24.81, 0.00	143.32	29.99	2	4245.81	1416.28	3	-0.00975	-2.3	691	725	34
LLPIASSPINEHQ	gi|571529071	uncharacterized protein LOC100576683 [Apis mellifera]	MsVPEIR	1	Nurse	age_specific	S108	P	S	124	47	77				1000	77.04	21.34	2	910.398	456.204	2	-0.0061	-6.69	1036	1042	6
LNPEERSPSPEPI	gi|571530871	splicing factor 1-like isoform X1 [Apis mellifera]	TGDLGIPLNPEERsPsPEPIYSSDGKR	1	Nurse	age_specific	S691	P	S	62	62	0				18.87, 17.59	57.37	18.1	2	3070.37	1024.46	3	-0.00735	-2.39	32	58	26
PEERSPSPEPIYS	gi|571530871	splicing factor 1-like isoform X1 [Apis mellifera]	TGDLGIPLNPEERsPsPEPIYSSDGKR	1	Nurse	age_specific	S872	P	S	62	62	0				18.87, 17.59	57.37	18.1	2	3070.37	1024.46	3	-0.00735	-2.39	32	58	26
SPGLLLSPSSSEP	gi|571531648	protein spire-like isoform X4 [Apis mellifera]	TIALTALTGTTsLPHsRPQSR	1	Forager	age_specific	S234	P	S	11	11	0				13.28, 27.33	99.69	23.92	2	2367.13	790.049	3	-0.01	-4.24	459	479	20
TLTHTPSPGPPGG	gi|571532415	sodium- and chloride-dependent glycine transporter 2 isoform X1 [Apis mellifera]	TLTHtPsPGPPGGYNSVR	1	Nurse	age_specific	S761	P	S	16	0	16				20.98, 17.99	108.94	33.51	2	1996.84	999.422	2	-0.0159	-7.96	655	672	17
VSSPGASPNVNAT	gi|571532938	calcium/calmodulin-dependent 3',5'-cyclic nucleotide phosphodiesterase 1C isoform X5 [Apis mellifera]	ATRDDIAVSSPGAsPNVNATTScTGTTSSR	2	Nurse,Forage	not	S395	P	S	22	22	0				47.82	205.32	49.22	2	3060.35	1021.12	3	-0.0213	-6.97	17	46	29
QQENNESPSKQSE	gi|571535095	hsc70-interacting protein 1-like [Apis mellifera]	VNQQENNEsPSKQSEDANISK	2	Nurse,Forage	not	S580	P	S	11	6	5				30.07	120.81	26.63	2	2425.04	809.35	3	-0.0141	-5.81	49	69	20
IYPNMGSPQEEPI	gi|571535240	mediator of RNA polymerase II transcription subunit 13-like [Apis mellifera]	HLPDIYPNMGsPQEEPIDDWSYVFKPAPIcK	2	Nurse,Forage	not	S481	P	S	12	4	8				25.28	98.14	26.1	2	3722.68	1241.91	3	0.0113	3.02	772	802	30
RDWDRLSPDHGQL	gi|571535656	rabconnectin-3A [Apis mellifera]	RDWDRLsPDHGQLQAK	2	Nurse,Forage	not	S368	P	S	10	4	6				1000	132.34	26.37	2	2000.92	501.236	4	-0.0107	-5.35	3126	3141	15
ETNCEDSPSLLNS	gi|571536236	rabconnectin-3A [Apis mellifera]	TMsVSYVGTtSPLEPR	2	Nurse,Forage	not	S202	P	S	580	231	349				28.34, 0.00	59.92	30.79	2	1883.78	942.892	2	-0.00838	-4.45	1588	1603	15
GVCITTSPSKWPG	gi|571536236	protein lin-7 homolog C-like isoform X1 [Apis mellifera]	TMsVSYVGTtSPLEPR	2	Nurse,Forage	not	S988	P	S	231	231	0				28.34, 0.00	59.92	30.79	2	1883.78	942.892	2	-0.00838	-4.45	1588	1603	15
GGKEQNSPIYISR	gi|571537196	protein lin-7 homolog C-like isoform X1 [Apis mellifera]	TEEGLGFNVMGGKEQNsPIYISR	2	Nurse,Forage	not	S1882	P	S	11	6	5				36.87	96.99	23.71	2	2605.19	869.399	3	-0.0148	-5.7	99	121	22
AEIKSKSPSIAEE	gi|571538775	microtubule-associated protein futsch-like [Apis mellifera]	TKsPVsEGVEsPEKLTTIEDK	2	Nurse,Forage	not	S789	P	S	9514	4733	4781				17.98, 14.06, 11.13	94.58	37.02	2	2513.06	1257.54	2	-0.00482	-1.92	1645	1665	20
AEIVMVSPGSTPT	gi|571538775	microtubule-associated protein futsch-like [Apis mellifera]	TKsPVsEGVEsPEKLTTIEDK	2	Nurse,Forage	not	S533	P	S	9514	4733	4781				17.98, 14.06, 11.13	94.58	37.02	2	2513.06	1257.54	2	-0.00482	-1.92	1645	1665	20
AVDKSKSPSVAGD	gi|571538775	microtubule-associated protein futsch-like [Apis mellifera]	TKsPVsEGVEsPEKLTTIEDK	2	Nurse,Forage	not	S24	P	S	9514	4733	4781				17.98, 14.06, 11.13	94.58	37.02	2	2513.06	1257.54	2	-0.00482	-1.92	1645	1665	20
CSAKSLSPSASLA	gi|571538775	microtubule-associated protein futsch-like [Apis mellifera]	TKsPVsEGVEsPEKLTTIEDK	2	Nurse,Forage	not	S271	P	S	9514	4733	4781				17.98, 14.06, 11.13	94.58	37.02	2	2513.06	1257.54	2	-0.00482	-1.92	1645	1665	20
EDSLDKSPIDTRD	gi|571538775	microtubule-associated protein futsch-like [Apis mellifera]	TKsPVsEGVEsPEKLTTIEDK	2	Nurse,Forage	not	S672	P	S	9514	4733	4781				17.98, 14.06, 11.13	94.58	37.02	2	2513.06	1257.54	2	-0.00482	-1.92	1645	1665	20
EEESEISPDGKVI	gi|571538775	microtubule-associated protein futsch-like [Apis mellifera]	TKsPVsEGVEsPEKLTTIEDK	2	Nurse,Forage	not	S2178	P	S	9514	4733	4781				17.98, 14.06, 11.13	94.58	37.02	2	2513.06	1257.54	2	-0.00482	-1.92	1645	1665	20
EIEKSRSPSVTAE	gi|571538775	microtubule-associated protein futsch-like [Apis mellifera]	TKsPVsEGVEsPEKLTTIEDK	2	Nurse,Forage	not	S126	P	S	9514	4733	4781				17.98, 14.06, 11.13	94.58	37.02	2	2513.06	1257.54	2	-0.00482	-1.92	1645	1665	20
EPEKVLSPIDKVP	gi|571538775	microtubule-associated protein futsch-like [Apis mellifera]	TKsPVsEGVEsPEKLTTIEDK	2	Nurse,Forage	not	S39	P	S	9514	4733	4781				17.98, 14.06, 11.13	94.58	37.02	2	2513.06	1257.54	2	-0.00482	-1.92	1645	1665	20
EQRPEISPDGKVI	gi|571538775	microtubule-associated protein futsch-like [Apis mellifera]	TKsPVsEGVEsPEKLTTIEDK	2	Nurse,Forage	not	S2037	P	S	9514	4733	4781				17.98, 14.06, 11.13	94.58	37.02	2	2513.06	1257.54	2	-0.00482	-1.92	1645	1665	20
GFDQKISPAKAEI	gi|571538775	microtubule-associated protein futsch-like [Apis mellifera]	TKsPVsEGVEsPEKLTTIEDK	2	Nurse,Forage	not	S200	P	S	9514	4733	4781				17.98, 14.06, 11.13	94.58	37.02	2	2513.06	1257.54	2	-0.00482	-1.92	1645	1665	20
LHSEINSPEKDSI	gi|571538775	microtubule-associated protein futsch-like [Apis mellifera]	TKsPVsEGVEsPEKLTTIEDK	2	Nurse,Forage	not	S299	P	S	9514	4733	4781				17.98, 14.06, 11.13	94.58	37.02	2	2513.06	1257.54	2	-0.00482	-1.92	1645	1665	20
PQIESTSPETKEP	gi|571538775	microtubule-associated protein futsch-like [Apis mellifera]	TKsPVsEGVEsPEKLTTIEDK	2	Nurse,Forage	not	S758	P	S	9514	4733	4781				17.98, 14.06, 11.13	94.58	37.02	2	2513.06	1257.54	2	-0.00482	-1.92	1645	1665	20
PTDKSKSPSVAGE	gi|571538775	microtubule-associated protein futsch-like [Apis mellifera]	TKsPVsEGVEsPEKLTTIEDK	2	Nurse,Forage	not	S47	P	S	9514	4733	4781				17.98, 14.06, 11.13	94.58	37.02	2	2513.06	1257.54	2	-0.00482	-1.92	1645	1665	20
PTDKSKSPSVAGE	gi|571538775	microtubule-associated protein futsch-like [Apis mellifera]	TKsPVsEGVEsPEKLTTIEDK	2	Nurse,Forage	not	S148	P	S	9514	4733	4781				17.98, 14.06, 11.13	94.58	37.02	2	2513.06	1257.54	2	-0.00482	-1.92	1645	1665	20
PTDKSKSPSVAGE	gi|571538775	microtubule-associated protein futsch-like [Apis mellifera]	TKsPVsEGVEsPEKLTTIEDK	2	Nurse,Forage	not	S143	P	S	9514	4733	4781				17.98, 14.06, 11.13	94.58	37.02	2	2513.06	1257.54	2	-0.00482	-1.92	1645	1665	20
PTDKSKSPSVAGE	gi|571538775	microtubule-associated protein futsch-like [Apis mellifera]	TKsPVsEGVEsPEKLTTIEDK	2	Nurse,Forage	not	S3483	P	S	9514	4733	4781				17.98, 14.06, 11.13	94.58	37.02	2	2513.06	1257.54	2	-0.00482	-1.92	1645	1665	20
SADKSKSPSVVGE	gi|571538775	microtubule-associated protein futsch-like [Apis mellifera]	TKsPVsEGVEsPEKLTTIEDK	2	Nurse,Forage	not	S409	P	S	9514	4733	4781				17.98, 14.06, 11.13	94.58	37.02	2	2513.06	1257.54	2	-0.00482	-1.92	1645	1665	20
SKSPSISPSALTE	gi|571538775	microtubule-associated protein futsch-like [Apis mellifera]	TKsPVsEGVEsPEKLTTIEDK	2	Nurse,Forage	not	S430	P	S	9514	4733	4781				17.98, 14.06, 11.13	94.58	37.02	2	2513.06	1257.54	2	-0.00482	-1.92	1645	1665	20
SPSETSSPTEIKD	gi|571538775	microtubule-associated protein futsch-like [Apis mellifera]	TKsPVsEGVEsPEKLTTIEDK	2	Nurse,Forage	not	S360	P	S	9514	4733	4781				17.98, 14.06, 11.13	94.58	37.02	2	2513.06	1257.54	2	-0.00482	-1.92	1645	1665	20
TDKEIVSPKEEET	gi|571538775	microtubule-associated protein futsch-like [Apis mellifera]	TKsPVsEGVEsPEKLTTIEDK	2	Nurse,Forage	not	S1551	P	S	9514	4733	4781				17.98, 14.06, 11.13	94.58	37.02	2	2513.06	1257.54	2	-0.00482	-1.92	1645	1665	20
VIDKSKSPSEIDE	gi|571538775	microtubule-associated protein futsch-like [Apis mellifera]	TKsPVsEGVEsPEKLTTIEDK	2	Nurse,Forage	not	S1254	P	S	9514	4733	4781				17.98, 14.06, 11.13	94.58	37.02	2	2513.06	1257.54	2	-0.00482	-1.92	1645	1665	20
VSEGVESPEKLTT	gi|571538775	microtubule-associated protein futsch-like [Apis mellifera]	TKsPVsEGVEsPEKLTTIEDK	2	Nurse,Forage	not	S808	P	S	9514	4733	4781				17.98, 14.06, 11.13	94.58	37.02	2	2513.06	1257.54	2	-0.00482	-1.92	1645	1665	20
YEPILPSPGSPRR	gi|571538775	microtubule-associated protein futsch-like [Apis mellifera]	TKsPVsEGVEsPEKLTTIEDK	2	Nurse,Forage	not	S299	P	S	9514	4733	4781				17.98, 14.06, 11.13	94.58	37.02	2	2513.06	1257.54	2	-0.00482	-1.92	1645	1665	20
NIGDFNSPTVEGK	gi|571538808	serine/threonine-protein kinase PRP4 homolog isoform X1 [Apis mellifera]	LQAcLVQYLsDEsEKEDKEPDQDEIK	2	Nurse,Forage	not	S504	P	S	24	13	11				13.28, 0.00	117.37	26.42	2	3268.38	1090.45	3	-0.0463	-14.2	144	169	25
LLRRALSPDRLHP	gi|571538961	uridine phosphorylase 2-like isoform X1 [Apis mellifera]	GRLsLEGHGSmcVK	1	Nurse	age_specific	S47	P	S	1310	316	994				29.44, 1,000.00	18.28	15.06	2	1625.71	542.906	3	-0.0103	-6.36	311	324	13
GHSTAHSPENGPK	gi|571540422	JNK-interacting protein 1 isoform X1 [Apis mellifera]	MATDSGHSTAHsPENGPK	2	Nurse,Forage	not	S238	P	S	5	5	0				44.73	151.42	33.75	2	1902.76	952.381	2	-0.0101	-5.3	236	253	17
CGEVIHSPDHEDT	gi|571540621	SRSF protein kinase 1-like isoform X1 [Apis mellifera]	NcGEVIHsPDHEDTDEcSEGR	2	Nurse,Forage	not	S965	P	S	10	4	6				67.83	149.73	48.14	2	2521.91	841.641	3	-0.0123	-4.87	425	445	20
EPPATLSPDMVPP	gi|571540760	epidermal growth factor receptor pathway substrate clone 15 [Apis mellifera]	GIEPPATLsPDMVPPSmR	2	Nurse,Forage	not	S4231	P	S	311	130	181				17.44, 27.67	97.22	26.74	2	1989.89	995.949	2	-0.0121	-6.08	334	351	17
ELFGALSPSEARP	gi|571540981	anoctamin-8-like isoform X3 [Apis mellifera]	RLsSTPsPEQHPATVIADGESEEQQLLSNR	2	Nurse,Forage	not	S4373	P	S	110	53	57				0.00, 13.28	180.57	53.23	2	3435.53	1146.18	3	-0.0148	-4.32	761	790	29
RLSSTPSPEQHPA	gi|571540981	anoctamin-8-like isoform X3 [Apis mellifera]	RLsSTPsPEQHPATVIADGESEEQQLLSNR	2	Nurse,Forage	not	S4189	P	S	110	53	57				0.00, 13.28	180.57	53.23	2	3435.53	1146.18	3	-0.0148	-4.32	761	790	29
CEKGSGSPGASNQ	gi|571541013	multiple C2 and transmembrane domain-containing protein 1 isoform X3 [Apis mellifera]	GSLSFQPSKDsNEEAR	2	Nurse,Forage	not	S4063	P	S	34	14	20				26.79	107.01	25.76	2	1830.78	916.392	2	-0.0093	-5.08	175	190	15
GGPDLPSPDEDCS	gi|571541340	phosphatidylinositol 4-kinase alpha-like [Apis mellifera]	RPsLQsYSSVPYDPPTYFFSR	1	Forager	age_specific	S2061	P	S	15	4	11				23.89, 0.00	70	15.95	2	2653.13	885.384	3	-0.000357	-0.135	258	278	20
QIVFDLSPSKPKP	gi|571542900	exocyst complex component 8 [Apis mellifera]	EQIVFDLsPSKPKPAPR	2	Nurse,Forage	not	S1153	P	S	9	0	9				27.61	61.22	23.72	2	1988.01	663.674	3	-0.0132	-6.62	681	697	16
VPSPSISPTQVDI	gi|571543564	ubiquitin carboxyl-terminal hydrolase 20-like [Apis mellifera]	HVPsPSISPTQVDIK	2	Nurse,Forage	not	S126	P	S	12	7	5				29.38	88.86	26.43	2	1683.82	842.914	2	-0.0101	-6.01	69	83	14
NFNNQISPDLEVK	gi|571544617	ubiquitin-like modifier-activating enzyme atg7-like isoform X1 [Apis mellifera]	RPDLDELcYALDNIsDEDEDDQKM	1	Forager	age_specific	S1531	P	S	47	20	27				84.35	220.83	47.65	2	2978.18	993.731	3	-0.0129	-4.33	691	714	23
EPPDMNSPKQHSP	gi|571545250	uncharacterized protein LOC411277 isoform X1 [Apis mellifera]	SVSFSDEPPDMNsPKQHsPQHAADTKPTKPAIK	1	Forager	age_specific	S93	P	S	64	0	64				17.85, 22.02	79.8	23.02	2	3731.67	747.337	5	-0.0258	-6.9	2020	2052	32
NSPKQHSPQHAAD	gi|571545250	uncharacterized protein LOC411277 isoform X1 [Apis mellifera]	SVSFSDEPPDMNsPKQHsPQHAADTKPTKPAIK	2	Nurse,Forage	not	S846	P	S	64	0	64				17.85, 22.02	79.8	23.02	2	3731.67	747.337	5	-0.0258	-6.9	2020	2052	32
NHIPGESPDDELE	gi|571547431	uncharacterized protein LOC409465 [Apis mellifera]	VsVDGEWLcLK	1	Nurse	age_specific	S688	P	S	109	50	59				1000	110.79	34.62	2	1384.61	693.309	2	-0.00776	-5.6	44	54	10
NKTEEKSPSPEPE	gi|571547886	zinc finger and BTB domain-containing protein 34 isoform X10 [Apis mellifera]	GLTDNSVNNKTEEKsPsPEPETQTGIR	1	Nurse	age_specific	S57	P	S	12	12	0				37.18, 28.77	116.05	18.34	2	3087.34	1030.1	3	-0.0559	-18.1	112	138	26
TEEKSPSPEPETQ	gi|571547886	zinc finger and BTB domain-containing protein 34 isoform X10 [Apis mellifera]	GLTDNSVNNKTEEKsPsPEPETQTGIR	2	Nurse,Forage	not	S819	P	S	0	0	0				37.18, 28.77	116.05	18.34	2	3087.34	1030.1	3	-0.0559	-18.1	112	138	26
VVIHSRSPSVTSR	gi|571548094	sodium channel protein paralytic isoform X22 [Apis mellifera]	AFKDESHKGsMDsLDGEEK	2	Nurse,Forage	not	S455	P	S	150	60	90				15.01, 13.54	79.42	30.32	2	2268.86	757.292	3	-0.0129	-5.68	1157	1175	18
EETQAKSPQIDVF	gi|571548309	protein disabled isoform X1 [Apis mellifera]	SEGGDQKPSPQsPSFSTR	2	Nurse,Forage	not	S89	P	S	83	39	44				36.24	179.45	34.69	2	1970.84	986.423	2	-0.0071	-3.6	1541	1558	17
QESEYDSPSRSER	gi|571548387	inactivation no afterpotential D isoform X1 [Apis mellifera]	sLEPLTGLAMWsSEPQIIELVK	2	Nurse,Forage	not	S3132	P	S	249	106	143				18.76, 0.00	60.54	25.87	2	2600.23	1301.12	2	-0.0105	-4.04	566	587	21
ISSIQESPKLYQD	gi|571548841	transmembrane protein 63B-like isoform X1 [Apis mellifera]	DLsAGQNFIAPVLR	1	Nurse	age_specific	S229	P	S	38	17	21				1000	144.19	41.47	2	1579.78	790.891	2	-0.00878	-5.55	714	727	13
GNQQTTSPILSAG	gi|571549351	probable elongation factor 1-delta isoform X3 [Apis mellifera]	MAKGNQQTTSPILsAGGsLANEVAK	2	Nurse,Forage	not	S848	P	S	2	2	0				23.80, 32.47	45.2	14.4	2	2632.2	878.401	3	-0.0161	-6.13	29	53	24
GEQDAKSPEVLER	gi|571550301	spectrin beta chain isoform X6 [Apis mellifera]	AtPVTsPDEPPSER	2	Nurse,Forage	not	S767	P	S	312	175	137				19.23, 15.56	60.49	31.89	2	1641.63	821.818	2	-0.0114	-6.93	2115	2128	13
KATPVTSPDEPPS	gi|571550301	spectrin beta chain isoform X6 [Apis mellifera]	AtPVTsPDEPPSER	2	Nurse,Forage	not	S253	P	S	312	175	137				19.23, 15.56	60.49	31.89	2	1641.63	821.818	2	-0.0114	-6.93	2115	2128	13
ESHEQRSPTDDEF	gi|571550309	spectrin beta chain isoform X7 [Apis mellifera]	AEAEGVPSGERPTGEDEsHEQR	2	Nurse,Forage	not	S429	P	S	229	130	99				14.06	123.64	38.77	2	2446	816.337	3	-0.0163	-6.67	2129	2150	21
GETRKSSPTGSVV	gi|571550616	LOW QUALITY PROTEIN: protein still life, isoform SIF type 1-like [Apis mellifera]	MLKPMPSIDsPVTsPEMTR	2	Nurse,Forage	not	S439	P	S	692	244	448				23.97, 17.98	129.41	33.91	2	2275.97	759.66	3	-0.012	-5.28	421	439	18
PMPSIDSPVTSPE	gi|571550616	LOW QUALITY PROTEIN: protein still life, isoform SIF type 1-like [Apis mellifera]	MLKPMPSIDsPVTsPEMTR	2	Nurse,Forage	not	S175	P	S	692	244	448				23.97, 17.98	129.41	33.91	2	2275.97	759.66	3	-0.012	-5.28	421	439	18
VGSQIDSPEEKGA	gi|571550616	LOW QUALITY PROTEIN: protein still life, isoform SIF type 1-like [Apis mellifera]	MLKPMPSIDsPVTsPEMTR	2	Nurse,Forage	not	S4948	P	S	692	244	448				23.97, 17.98	129.41	33.91	2	2275.97	759.66	3	-0.012	-5.28	421	439	18
TVMGEVSPGPLPL	gi|571552283	sodium/hydrogen exchanger 7 isoform X3 [Apis mellifera]	KADsDsDFcLEDR	2	Nurse,Forage	not	S358	P	S	87	49	38				1,000.00, 1,000.00	165.22	48.44	2	1716.57	859.288	2	-0.0127	-7.39	636	648	12
DTENIKSPLEEFI	gi|571553260	hormone-sensitive lipase-like isoform X1 [Apis mellifera]	LAsLPsDSTLNSVTLTEADGMEHLQEEAK	2	Nurse,Forage	not	S133	P	S	32	13	19				23.97, 0.00	145.83	37.04	2	3245.41	1082.8	3	-0.0199	-6.14	542	570	28
AVPLKESPTQVTV	gi|571553599	uncharacterized protein LOC551498 [Apis mellifera]	ERPASIAAVsPPDIPSsPEYATINK	2	Nurse,Forage	not	S939	P	S	108	58	50				16.76, 0.00	51.14	24.51	2	2769.27	924.094	3	-0.00735	-2.65	308	332	24
TETDLSSPDDGDK	gi|571553599	uncharacterized protein LOC551498 [Apis mellifera]	ERPASIAAVsPPDIPSsPEYATINK	2	Nurse,Forage	not	S1354	P	S	108	58	50				16.76, 0.00	51.14	24.51	2	2769.27	924.094	3	-0.00735	-2.65	308	332	24
SDASIVSPEKQEQ	gi|571553893	titin isoform X1 [Apis mellifera]	SIENIHETVSKVEsPLGMK	2	Nurse,Forage	not	S110	P	S	39	16	23				32.94	132.03	37.9	2	2177.04	726.686	3	-0.00897	-4.12	2227	2245	18
NDDIHFSPTIPLP	gi|571554464	E3 SUMO-protein ligase RanBP2 isoform X1 [Apis mellifera]	SGGEENsEEEVVENDDIHFsPTIPLPDKIEVK	1	Nurse	age_specific	S104	P	S	19	10	9				9.46, 17.99	40.71	12.55	2	3711.61	1238.21	3	-0.00555	-1.49	1863	1894	31
GRPTGASPATGSK	gi|571554595	2-oxoglutarate dehydrogenase, mitochondrial-like isoform X7 [Apis mellifera]	SVSYVGRPTGAsPATGSK	1	Nurse	age_specific	S1163	P	S	3	3	0				39.2	180.05	37.49	2	1800.84	901.423	2	-0.0102	-5.68	989	1006	17
HMQQGGSPTPFDR	gi|571554778	LOW QUALITY PROTEIN 6-phosphofructokinase [Apis mellifera]	MNIIGHMQQGGsPTPFDR	2	Nurse,Forage	not	S815	P	S	17	17	0				20.98	98	41.74	2	2064.89	1033.45	2	-0.0035	-1.69	649	666	17
LENEIDSPNRQFL	gi|571556728	uncharacterized protein LOC409363 [Apis mellifera]	YSKLENEIDsPNRQFLGDTLQQQNDMMR	2	Nurse,Forage	not	S85	P	S	82	24	58				31.06	81.36	20.83	2	3449.54	1150.85	3	-0.0259	-7.52	518	545	27
LYLMHGSPESGAT	gi|571556728	uncharacterized protein LOC409363 [Apis mellifera]	YSKLENEIDsPNRQFLGDTLQQQNDMMR	2	Nurse,Forage	not	S468	P	S	82	24	58				31.06	81.36	20.83	2	3449.54	1150.85	3	-0.0259	-7.52	518	545	27
ASGFSDSPTVGSP	gi|571557908	anion exchange protein 2-like [Apis mellifera]	KRsGAGLPDGPGVLAR	1	Nurse	age_specific	S230	P	S	24	12	12				1000	127.68	33.51	2	1629.84	544.283	3	-0.00927	-5.68	268	283	15
TPGPSASPVSVGS	gi|571558077	zinc finger protein Xfin-like isoform X1 [Apis mellifera]	SSDGEATPGPSAsPVSVGSHAcEIcGK	2	Nurse,Forage	not	S1618	P	S	3	3	0				17.99	159.15	53.18	2	2723.12	908.708	3	-0.0205	-7.53	427	453	26
VEGPRDSPLSIQV	gi|571558110	uncharacterized protein CG5098-like isoform X1 [Apis mellifera]	KLEKPVRLsK	1	Nurse	age_specific	S5176	P	S	10	5	5				1000	54.5	19.87	2	1276.73	426.581	3	-0.00747	-5.84	888	897	9
CQTYKDSPGHPLK	gi|571558139	LOW QUALITY PROTEIN	cQTYKDsPGHPLK	1	Nurse	age_specific	S444	P	S	4	4	0				24.66	83.17	26.53	2	1609.7	537.57	3	-0.00932	-5.79	844	856	12
IAVLKGSPDEMPT	gi|571559000	glyoxylate reductase/hydroxypyruvate reductase-like isoform X5 [Apis mellifera]	NIIAVLKGsPDEMPTPLQL	1	Forager	age_specific	S212	P	S	5	5	0				23.97	99.76	25.76	2	2115.07	1058.54	2	-0.0125	-5.91	307	325	18
DPLLLESPGNHRP	gi|571559444	whirlin-like isoform X1 [Apis mellifera]	YPEHDPLLLEsPGNHRPPsPTIASDWR	1	Forager	age_specific	S117	P	S	130	0	130				14.92, 16.36	100.17	45.66	2	3240.44	811.112	4	-0.0261	-8.06	474	500	26
PGSGAISPEQVLR	gi|571559444	whirlin-like isoform X1 [Apis mellifera]	YPEHDPLLLEsPGNHRPPsPTIASDWR	2	Nurse,Forage	not	S1959	P	S	130	0	130				14.92, 16.36	100.17	45.66	2	3240.44	811.112	4	-0.0261	-8.06	474	500	26
VEEGQLSPTIGIG	gi|571560432	homeobox protein onecut isoform X1 [Apis mellifera]	TVAVEEGQLsPTIGIGQR	2	Nurse,Forage	not	S646	P	S	38	18	20				20.98	61.52	23.71	2	1933.95	967.977	2	-0.0121	-6.25	460	477	17
VVAGMASPLDDDQ	gi|571560469	catenin delta-2-like isoform X1 [Apis mellifera]	NsGPNsPNNANSYDcSTLNRPMASQGSTR	1	Nurse	age_specific	S5324	P	S	124	46	78				77.02, 88.80	111.04	32.93	2	3256.27	1086.43	3	-0.0175	-5.39	852	880	28
FTDQIISPLKQQQ	gi|571561381	ubiquitin conjugation factor E4 B isoform X1 [Apis mellifera]	TFTDQIIsPLKQQQFQNPELPMEIEENTNK	2	Nurse,Forage	not	S702	P	S	1	1	0				14.06	76.62	29.27	2	3639.72	1214.24	3	-0.00645	-1.77	46	75	29
AADQEDSPLQSKR	gi|571562678	niemann-Pick C1 protein-like isoform X3 [Apis mellifera]	IALAADQEDsPLQSKR	2	Nurse,Forage	not	S1447	P	S	27	17	10				51.61	101	33.32	2	1820.87	607.96	3	-0.0102	-5.6	346	361	15
CKTPKDSPGVPPS	gi|571562728	microtubule-associated protein futsch-like [Apis mellifera]	SKsLsLAEEKAPIDTLLSPEVENK	2	Nurse,Forage	not	S425	P	S	636	254	382				19.23, 15.58	125.45	41.79	2	2757.31	920.107	3	-0.0139	-5.06	1700	1723	23
RIDDDLSPVDSTN	gi|571562728	microtubule-associated protein futsch-like [Apis mellifera]	SKsLsLAEEKAPIDTLLSPEVENK	2	Nurse,Forage	not	S749	P	S	636	254	382				19.23, 15.58	125.45	41.79	2	2757.31	920.107	3	-0.0139	-5.06	1700	1723	23
SPVSKLSPTEHSS	gi|571562728	microtubule-associated protein futsch-like [Apis mellifera]	SKsLsLAEEKAPIDTLLSPEVENK	2	Nurse,Forage	not	S225	P	S	636	254	382				19.23, 15.58	125.45	41.79	2	2757.31	920.107	3	-0.0139	-5.06	1700	1723	23
SSAGRISPSNSSP	gi|571562728	microtubule-associated protein futsch-like [Apis mellifera]	SKsLsLAEEKAPIDTLLSPEVENK	2	Nurse,Forage	not	S244	P	S	636	254	382				19.23, 15.58	125.45	41.79	2	2757.31	920.107	3	-0.0139	-5.06	1700	1723	23
TSSSMDSPVHTPV	gi|571562728	microtubule-associated protein futsch-like [Apis mellifera]	SKsLsLAEEKAPIDTLLSPEVENK	2	Nurse,Forage	not	S500	P	S	636	254	382				19.23, 15.58	125.45	41.79	2	2757.31	920.107	3	-0.0139	-5.06	1700	1723	23
SKEITISPINEEI	gi|571564296	uncharacterized protein LOC410363 isoform X2 [Apis mellifera]	KLsDDDDsDTEEDERLAVAAAMFSMAQR	2	Nurse,Forage	not	S696	P	S	33	12	21				34.82, 0.00	141.76	33.02	2	3275.3	1092.77	3	-0.00885	-2.7	499	526	27
QEADLSSPKETIE	gi|571565158	zinc finger CCCH domain-containing protein 13-like [Apis mellifera]	RYDsPFDERR	1	Forager	age_specific	S310	P	S	6	2	4				27.61	68.34	23.24	2	1419.59	474.202	3	-0.0106	-7.43	849	858	9
LILAGYSPEHDVS	gi|571565200	LOW QUALITY PROTEIN: protein son of sevenless [Apis mellifera]	NLILAGYsPEHDVSGVSDPFLQVK	2	Nurse,Forage	not	S5517	P	S	1	0	1				17.98	68.91	23.26	2	2664.28	889.098	3	-0.013	-4.9	260	283	23
QEALYASPSFALR	gi|571565315	dual 3',5'-cyclic-AMP and -GMP phosphodiesterase 11 isoform X1 [Apis mellifera]	ASEERPHAGsLDSMLYK	2	Nurse,Forage	not	S1373	P	S	35	18	17				36.87	111.59	36.5	2	1969.86	657.622	3	-0.0171	-8.66	1033	1049	16
ERGETPSPVSSIQ	gi|571566024	rapamycin-insensitive companion of mTOR [Apis mellifera]	YALPERGETPsPVSSIQR	2	Nurse,Forage	not	S127	P	S	40	10	30				17.99	132.84	40.26	2	2065.98	689.667	3	-0.00645	-3.12	1137	1154	17
QYNDIASPLSNAE	gi|571567009	serine/arginine repetitive matrix protein 2-like [Apis mellifera]	GPRtDsDsETER	2	Nurse,Forage	not	S3169	P	S	404	150	254				16.60, 33.56, 40.20	71.06	26.52	2	1588.48	795.246	2	-0.0078	-4.91	706	717	11
EDLERDSPEETSR	gi|571567131	LOW QUALITY PROTEIN: unconventional myosin-Va [Apis mellifera]	sPQTQTEAYMQHEIAR	2	Nurse,Forage	not	S128	P	S	79	39	40				42.24	202.99	40.42	2	1968.84	985.422	2	-0.0127	-6.46	1373	1388	15
SVNLSKSPQTQTE	gi|571567131	LOW QUALITY PROTEIN: unconventional myosin-Va [Apis mellifera]	sPQTQTEAYMQHEIAR	1	Nurse	age_specific	S1636	P	S	79	39	40				42.24	202.99	40.42	2	1968.84	985.422	2	-0.0127	-6.46	1373	1388	15
PPPVAFSPNDTNS	gi|571570088	5'-AMP-activated protein kinase catalytic subunit alpha-2 isoform X3 [Apis mellifera]	AELKDFYVASsPPPVAFsPNDTNSSPLRPHPER	1	Forager	age_specific	S423	P	S	3	3	0				23.04, 12.07	100.95	23.65	2	3781.72	1261.57	3	-0.0459	-12.1	343	375	32
GMAEQPSPEQPSP	gi|571570214	cytochrome P450 9e2-like isoform X1 [Apis mellifera]	NHAQAGMAEQPsPEQPsPISNR	2	Nurse,Forage	not	S67	P	S	11	0	11				50.75, 29.88	119.54	23.22	2	2505.01	836.007	3	-0.0172	-6.88	544	565	21
LDFENESPKENGN	gi|571571344	DNA ligase 1-like isoform X1 [Apis mellifera]	RHsALNLNDSQSNmILNNTK	2	Nurse,Forage	not	S661	P	S	90	31	59				74.68, 1,000.00	121.79	25.44	2	2365.08	789.365	3	-0.0141	-5.95	427	446	19
DGYEDESPDDVLN	gi|571571820	tyrosine--tRNA ligase	VIVDGYEDEsPDDVLNPK	2	Nurse,Forage	not	S439	P	S	9	6	3				45.56	145.43	35.19	2	2082.9	1042.46	2	-0.0089	-4.27	823	840	17
GNWQEISPEHGPK	gi|571572915	uncharacterized protein LOC727232 isoform X1 [Apis mellifera]	KTsGALIsPAR	2	Nurse,Forage	not	S8184	P	S	60	23	37				14.48, 17.22	33.38	17.71	2	1259.57	630.786	2	-0.0105	-8.33	179	189	10
PELPGGSPQEPTG	gi|571573264	PH and SEC7 domain-containing protein 2-like isoform X1 [Apis mellifera]	HVsPPQSADEESDIESLHSFHYsPK	2	Nurse,Forage	not	S1041	P	S	115	50	65				21.47, 0.00	80.65	34.24	2	2982.21	995.07	3	-0.0244	-8.19	635	659	24
YNAPVSSPSASER	gi|571573264	PH and SEC7 domain-containing protein 2-like isoform X1 [Apis mellifera]	HVsPPQSADEESDIESLHSFHYsPK	2	Nurse,Forage	not	S389	P	S	115	50	65				21.47, 0.00	80.65	34.24	2	2982.21	995.07	3	-0.0244	-8.19	635	659	24
TLEGESSPDEDQE	gi|571573932	ralA-binding protein 1-like isoform X1 [Apis mellifera]	KSNESDFsDEGGHEK	2	Nurse,Forage	not	S3092	P	S	8	6	2				53.33	115.13	37.68	2	1744.66	582.557	3	-0.0114	-6.55	23	37	14
AFSGTSSPTNSLV	gi|571574306	mushroom body large-type Kenyon cell-specific protein 1 isoform X1 [Apis mellifera]	RTsPPPEDWKPLDK	2	Nurse,Forage	not	S375	P	S	24	13	11				28.23	147.95	41.17	2	1744.82	582.611	3	-0.0105	-6.03	418	431	13
VAGNDASPNLTPR	gi|571574484	uncharacterized abhydrolase domain-containing protein DDB_G0269086-like isoform X4 [Apis mellifera]	KIEGVAGNDAsPNLTPR	2	Nurse,Forage	not	S348	P	S	51	27	24				33.56	99.58	28.72	2	1817.87	909.934	2	-0.0154	-8.48	147	163	16
PAPVSASPVTHSK	gi|571574781	metal transporter CNNM2-like isoform X2 [Apis mellifera]	LLHsLDEDDRsMPESPVLPVEK	1	Forager	age_specific	S668	P	S	81	52	29				17.49, 10.37	60.82	19	2	2665.17	889.397	3	-0.00822	-3.08	703	724	21
VGGQGGSPESQNH	gi|571574894	atrial natriuretic peptide receptor 1-like isoform X3 [Apis mellifera]	QIVGGQGGsPESQNHNK	2	Nurse,Forage	not	S157	P	S	3	0	3				32.75	129.75	33.63	2	1815.79	908.899	2	-0.0085	-4.68	918	934	16
AKSPIQSPVSVTS	gi|571575002	protein hu-li tai shao-like isoform X2 [Apis mellifera]	QKGDIYDEsQsESEALSSFNVSR	2	Nurse,Forage	not	S222	P	S	289	131	158				16.25, 14.06	107.56	26.12	2	2735.1	912.703	3	-0.0145	-5.32	591	613	22
RSRWLNSPNVYQK	gi|571575002	protein hu-li tai shao-like isoform X2 [Apis mellifera]	QKGDIYDEsQsESEALSSFNVSR	2	Nurse,Forage	not	S469	P	S	289	131	158				16.25, 14.06	107.56	26.12	2	2735.1	912.703	3	-0.0145	-5.32	591	613	22
FIPSQKSPIPLNR	gi|571576193	sorbin and SH3 domain-containing protein 2-like isoform X15 [Apis mellifera]	LAQQEGtKEtPPPWETEVEK	2	Nurse,Forage	not	S1175	P	S	80	40	40				41.84, 49.03	32.99	10.59	2	2456.05	819.686	3	-0.0189	-7.68	261	280	19
PSSAGASPIPEKK	gi|571576193	sorbin and SH3 domain-containing protein 2-like isoform X15 [Apis mellifera]	LAQQEGtKEtPPPWETEVEK	2	Nurse,Forage	not	S926	P	S	80	40	40				41.84, 49.03	32.99	10.59	2	2456.05	819.686	3	-0.0189	-7.68	261	280	19
RPVQFESPTLSRK	gi|571576193	sorbin and SH3 domain-containing protein 2-like isoform X15 [Apis mellifera]	LAQQEGtKEtPPPWETEVEK	2	Nurse,Forage	not	S311	P	S	80	40	40				41.84, 49.03	32.99	10.59	2	2456.05	819.686	3	-0.0189	-7.68	261	280	19
ISPDKTSPDSTSY	gi|571577519	EH domain-binding protein 1-like isoform X1 [Apis mellifera]	IIERIsPDKTsPDSTSYTLR	2	Nurse,Forage	not	S159	P	S	46	17	29				12.07, 15.00	100.84	28.14	2	2438.11	813.706	3	-0.0174	-7.12	769	788	19
VNTAANSPTEELK	gi|571577989	tuberin isoform X1 [Apis mellifera]	sREDFTLTHDLEK	2	Nurse,Forage	not	S265	P	S	19	6	13				28.39	71.27	31.75	2	1669.73	557.582	3	-0.0115	-6.91	31	43	12
SHGYQDSPTDPNI	gi|571578061	intersectin-1 [Apis mellifera]	VGSVDSQHSQHsVGsPQSVEWAVPHQTK	2	Nurse,Forage	not	S217	P	S	252	105	147				23.80, 29.88	166.26	52.81	2	3157.37	1053.46	3	-0.00705	-2.23	411	438	27
SQHSVGSPQSVEW	gi|571578061	intersectin-1 [Apis mellifera]	VGSVDSQHSQHsVGsPQSVEWAVPHQTK	2	Nurse,Forage	not	S3239	P	S	252	105	147				23.80, 29.88	166.26	52.81	2	3157.37	1053.46	3	-0.00705	-2.23	411	438	27
SSSNVQSPQFTST	gi|571578370	forkhead box protein K1-like isoform X1 [Apis mellifera]	sAPAsPSHVGISGLMTPEcLSR	2	Nurse,Forage	not	S1115	P	S	78	41	37				20.77, 13.28	126.55	34.26	2	2413.02	805.343	3	-0.0144	-5.95	418	439	21
AGSPVKSPSKSVK	gi|571578973	microtubule-associated protein 2-like	STAGSPVKsPSKsVK	1	Nurse	age_specific	S450	P	S	107	35	72				20.74, 0.00	45.25	34.37	2	1618.74	810.372	2	-0.0085	-5.25	122	136	14
VHFAEGSPLTEQS	gi|66500091	motile sperm domain-containing protein 2-like [Apis mellifera]	VRPSsGILLPQEQR	2	Nurse,Forage	not	S76	P	S	22	6	16				33.98	115.56	26.93	2	1658.85	830.429	2	-0.0087	-5.24	330	343	13
ESLEDLSPCEDDI	gi|66500463	enhancer of mRNA-decapping protein 4 [Apis mellifera]	ENNELDsRPSsPELGK	2	Nurse,Forage	not	S5669	P	S	13	13	0				12.06, 0.00	82.91	29.13	2	1930.77	966.389	2	-0.00952	-4.93	527	542	15
DSQGEESPKEVVS	gi|66500639	hepatoma-derived growth factor-related protein 2-like isoform 2 [Apis mellifera]	FADFsSsEETDVADKNEHGR	2	Nurse,Forage	not	S1655	P	S	15	8	7				20.74, 0.00	198.97	41.9	2	2399.89	800.968	3	-0.0145	-6.06	203	222	19
SNPEISSPCSVEW	gi|66514488	actin-related protein 8 isoform 1 [Apis mellifera]	SNPEISsPcSVEWIK	1	Forager	age_specific	S1064	P	S	2	1	1				16.22	97.22	16.93	2	1811.78	906.895	2	-0.0059	-3.25	111	125	14
IINLAPSPITPPV	gi|66517997	type 1 phosphatidylinositol 4	IINLAPsPItPPVLSMPGMcR	2	Nurse,Forage	not	S30	P	S	9	0	9				36.33, 52.35	49.92	10.01	2	2423.12	808.714	3	-0.00459	-1.89	129	149	20
GYGCTFSPQTGTK	gi|66521459	voltage-dependent anion-selective channel [Apis mellifera]	GLTLGYGcTFsPQTGTK	1	Nurse	age_specific	S1396	P	S	29	19	10				40.2	148.69	32.07	2	1866.82	934.413	2	-0.0128	-6.86	93	109	16
VHDFEGSPDNLEP	gi|66522349	T-complex protein 1 subunit epsilon [Apis mellifera]	MIVHDFEGsPDNLEPYIK	2	Nurse,Forage	not	S342	P	S	4	4	0				120.33	203.42	34.74	2	2182.96	1092.49	2	-0.00152	-0.697	151	168	17
ESVVNKSPKETPT	gi|66522653	LIM domain-containing protein jub-like [Apis mellifera]	HVsPSSTNNIGSPLR	1	Nurse	age_specific	S2029	P	S	5	4	1				60.65	185.73	35.27	2	1644.76	823.384	2	-0.00878	-5.33	539	553	14
AYSPLGSPDRPWA	gi|66525576	aldose reductase-like isoform 1 [Apis mellifera]	DKDILITAYsPLGsPDRPWAKPDDPK	2	Nurse,Forage	not	S88	P	S	2	2	0				0.00, 29.06	189.67	26.16	2	3054.41	1019.14	3	-0.0177	-5.8	204	229	25
ENCLGLSPIELIH	gi|66532731	cytoplasmic phosphatidylinositol transfer protein 1 [Apis mellifera]	LRNQNERPItPLtPTSSVPSSPLPK	1	Forager	age_specific	S58	P	S	142	72	70				18.04, 15.01	95.82	22.01	2	2888.42	963.808	3	-0.019	-6.59	253	277	24
PSFFNLSPEDIEK	gi|66534585	UBX domain-containing protein 6 [Apis mellifera]	TELPPSFFNLsPEDIEKEQQLR	2	Nurse,Forage	not	S413	P	S	2	0	2				25.38	205.23	34.42	2	2696.27	899.762	3	-0.0103	-3.84	289	310	21
QVPDIDSPTDWNP	gi|66546725	synaptojanin-1 [Apis mellifera]	QVPDIDsPTDWNPGK	2	Nurse,Forage	not	S986	P	S	88	34	54				34.2	116.61	35.01	2	1747.75	874.876	2	-0.00978	-5.59	813	827	14
SHIIQDSPEHEAG	gi|66547591	vacuolar protein sorting-associated protein 53 homolog [Apis mellifera]	SHIIQDsPEHEAGR	2	Nurse,Forage	not	S378	P	S	10	5	5				40.31	95.92	30.78	2	1654.71	552.574	3	-0.0114	-6.9	809	822	13
TTQSAVSPGSSPT	gi|66554913	raf homolog serine/threonine-protein kinase phl [Apis mellifera]	HSQsTQAsPTSTLRPK	2	Nurse,Forage	not	S430	P	S	112	43	69				19.22, 0.00	120.32	54.9	2	1884.81	943.409	2	-0.0108	-5.72	356	371	15
PSSPLGSPDLTLR	gi|66565249	elongation factor 1-beta' [Apis mellifera]	NEEDDDKDVDLFEsDEEEDPEAVR	2	Nurse,Forage	not	S87	P	S	154	44	110				1000	127.75	37.65	2	2918.11	973.705	3	-0.0216	-7.4	86	109	23
DVSQLPSPDILGP	gi|66565428	uncharacterized protein LOC409105 isoform 1 [Apis mellifera]	KSFSTsDVSQLPsPDILGPNGLR	2	Nurse,Forage	not	S384	P	S	36	7	29				0.00, 44.63	142.14	32.84	2	2574.18	859.059	3	-0.0231	-8.98	128	150	22
......sD.E...
DNDFGDSDQEDEP	gi|110766132	probable ATP-dependent RNA helicase DDX46-like [Apis mellifera]	SDKLNYDNDFGDsDQEDEPDAYLAR	2	Nurse,Forage	not	S442	A	S	49	8	41				46.26	171.43	44.52	2	2971.17	991.396	3	-0.00153	-0.514	430	454	24
EDEKEDSDSEHGI	gi|328777846	trichohyalin [Apis mellifera]	TRsEsDDIMILPSNIPR	2	Nurse,Forage	not	S812	A	S	29	4	25				15.00, 12.06	96.55	28.18	2	2102.91	1052.45	2	-0.0221	-10.5	1518	1534	16
MIEQNNSDEEINK	gi|328782425	cAMP-specific 3',5'-cyclic phosphodiesterase, isoforms N/G isoform X10 [Apis mellifera]	LMIEQNNsDEEINKR	2	Nurse,Forage	not	S215	A	S	8	0	8				1000	157.78	31.44	2	1911.84	956.921	2	-0.0131	-6.87	14	28	14
EDLSDVSDLESID	gi|328782605	polyphosphoinositide phosphatase isoform X4 [Apis mellifera]	SKPTPITHGEDLSDVsDLEsIDGVDGTEHESILK	2	Nurse,Forage	not	S270	A	S	165	80	85				25.11, 21.88	85.14	24.98	2	3779.67	1260.89	3	-0.0157	-4.17	255	288	33
EEDDQDSDHEDPH	gi|328782614	coiled-coil and C2 domain-containing protein 1-like isoform X2 [Apis mellifera]	IEVKEEDDQDsDHEDPHVK	2	Nurse,Forage	not	S78	A	S	10	10	0				1000	41.09	19.36	2	2342.95	781.989	3	-0.00975	-4.16	68	86	18
ETFEYFSDKEEAE	gi|328783826	uncharacterized protein LOC409717 isoform X2 [Apis mellifera]	DLLNDDESDETFEYFsDKEEAEK	1	Nurse	age_specific	S374	A	S	21	6	15				25.7	93.95	27.08	2	2847.12	950.042	3	-0.0151	-5.32	359	381	22
ALGLQDSDDEDIE	gi|328786029	U4/U6.U5 tri-snRNP-associated protein 2-like [Apis mellifera]	AALGLQDsDDEDIENDIDQQIESMLAPK	1	Forager	age_specific	S800	A	S	13	9	4				165.33	213.8	34.53	2	3152.37	1577.19	2	-0.0119	-3.77	793	820	27
PCSPVQSDTEFEM	gi|328786485	nuclear pore complex protein Nup98-Nup96 isoform X4 [Apis mellifera]	NQDSRPcsPVQsDTEFEMR	1	Forager	age_specific	S436	A	S	101	52	49				14.83, 24.34	75.45	27.78	2	2441.9	814.97	3	-0.0139	-5.7	425	443	18
TDFHFFSDTEVTK	gi|328786485	arrestin domain-containing protein 2 isoform X2 [Apis mellifera]	NQDSRPcsPVQsDTEFEMR	1	Nurse	age_specific	S418	A	S	101	52	49				14.83, 24.34	75.45	27.78	2	2441.9	814.97	3	-0.0139	-5.7	425	443	18
THGLADSDSEDEG	gi|328787392	uncharacterized abhydrolase domain-containing protein DDB_G0269086-like isoform X4 [Apis mellifera]	THGLADsDsEDEGPDIMFNPTQIYK	2	Nurse,Forage	not	S125	A	S	118	43	75				53.17, 45.14	83.64	31.66	2	2939.16	980.724	3	-0.0112	-3.79	119	143	24
ENAEDQSDSEEDR	gi|328789068	another transcription unit protein [Apis mellifera]	ENDKENAEDQsDsEEDREK	1	Nurse	age_specific	S949	A	S	11	2	9				1,000.00, 1,000.00	91.85	38.32	2	2425.84	809.617	3	-0.0145	-5.99	939	957	18
PERHDESDDEQQL	gi|328789935	uncharacterized protein LOC410363 isoform X2 [Apis mellifera]	TKLELDSDEDEEEEQysDGDDDYEPPAYIVK	2	Nurse,Forage	not	S897	A	S	31	13	18				16.76, 18.04	54.38	22.97	2	3795.46	1266.16	3	-0.0226	-5.97	500	530	30
LNHTDNSDAEDAE	gi|328790026	uncharacterized protein LOC102653648 isoform X1 [Apis mellifera]	DLNHTDNsDAEDAEDFFNIWAFKK	2	Nurse,Forage	not	S264	A	S	20	10	10				48.63	206.27	51.93	2	2921.22	974.743	3	-0.0112	-3.85	257	280	23
INIEEESDGENDP	gi|328791886	zinc finger CCCH domain-containing protein 13 isoform X1 [Apis mellifera]	DINIEEEsDGENDPELLNELK	2	Nurse,Forage	not	S97	A	S	6	4	2				1000	58.61	16.03	2	2494.06	1248.03	2	-0.0103	-4.13	90	110	20
IKPLIDSDSESEP	gi|328792720	NACHT and WD repeat domain-containing protein 1-like isoform X1 [Apis mellifera]	SVGGYGGDTYHDDGsDDEGAISLAAIK	2	Nurse,Forage	not	S207	A	S	12	12	0				35.84	115.46	33.78	2	2749.14	1375.57	2	-0.0101	-3.67	531	557	26
TYHDDGSDDEGAI	gi|328792720	putative glycogen [starch] synthase-like isoform X1 [Apis mellifera]	SVGGYGGDTYHDDGsDDEGAISLAAIK	2	Nurse,Forage	not	S545	A	S	12	12	0				35.84	115.46	33.78	2	2749.14	1375.57	2	-0.0101	-3.67	531	557	26
WKDIEISDDEDDT	gi|335892823	zinc finger protein 62-like isoform X2 [Apis mellifera]	DIEIsDDEDDTHPNIDTPSLFR	1	Nurse	age_specific	S13	A	S	150	50	100				48.63	179.61	53.28	2	2623.1	1312.55	2	-0.0158	-6.03	9	30	21
DEDRDSSDEEYTV	gi|571504906	stomatin-like protein 2	AGDEDRDssDEEYTVEK	2	Nurse,Forage	not	S215	A	S	13	0	13				25.59, 27.61	95.82	32.8	2	2103.72	1052.86	2	-0.0081	-3.85	207	223	16
EVDDDGSDIEEIK	gi|571505374	dystrophin, isoforms A/C/F/G/H-like [Apis mellifera]	TSYIEKEIEEEVDDDGsDIEEIKPEDPLAGVDSK	2	Nurse,Forage	not	S307	A	S	5	5	0				69.5	85.68	25.76	2	3872.71	1291.91	3	-0.0124	-3.21	291	324	33
SNSTPDSDDEHQL	gi|571509163	ATP-dependent RNA helicase DDX42-like isoform X1 [Apis mellifera]	QLLDEPNASsPSKTGTLQTR	2	Nurse,Forage	not	S3979	A	S	9	4	5				28.23	145.08	29.11	2	2222.06	741.69	3	-0.0123	-5.55	4101	4120	19
YTKEGDSDEEVPG	gi|571509607	elongation factor 1-beta' [Apis mellifera]	NVQNPIKEQIsDEDININEDMLLSK	2	Nurse,Forage	not	S131	A	S	23	9	14				75.68	112.43	21.24	2	2978.39	993.801	3	-0.0147	-4.94	466	490	24
YDRNSESDEEEKW	gi|571510489	EH domain-binding protein 1-like isoform X1 [Apis mellifera]	FYDRNsEsDEEEKWSQPTR	2	Nurse,Forage	not	S960	A	S	26	6	20				15.01, 13.29	92.17	39.02	2	2561.97	854.992	3	-0.0217	-8.49	953	971	18
KEELNESDEEENV	gi|571521091	uncharacterized threonine-rich GPI-anchored glycoprotein PJ4664.02-like isoform X1 [Apis mellifera]	KKEELNEsDEEENVNNLcMEATMPLEEVIAK	2	Nurse,Forage	not	S130	A	S	19	10	9				94.34	181.81	41.39	2	3714.63	1239.22	3	0.00975	2.62	123	153	30
MQETFMSDSEDEG	gi|571524355	eukaryotic translation initiation factor 5 isoform X2 [Apis mellifera]	EHTLEAsEEAVQDVLNEsFEGEELSQLEDLQTSR	2	Nurse,Forage	not	S886	A	S	593	240	353				15.01, 9.46	72.65	27.69	2	4020.7	1341.23	3	-0.0238	-5.93	1113	1146	33
LQATRISDSEEEG	gi|571529260	ATP-dependent RNA helicase ddx54 isoform X1 [Apis mellifera]	QsPPARPR	1	Nurse	age_specific	S1510	A	S	90	37	53				1000	89.22	21.91	2	987.465	494.738	2	-0.00456	-4.61	1485	1492	7
EAGGKSSDDEDSR	gi|571534107	CD2 antigen cytoplasmic tail-binding protein 2 homolog [Apis mellifera]	ETEAGGKssDDEDSRYDR	2	Nurse,Forage	not	S810	A	S	59	19	40				20.41, 19.11	59.88	23.75	2	2175.76	726.257	3	-0.0141	-6.46	802	819	17
ADWEDESDEEISL	gi|571534127	transient receptor potential cation channel trpm isoform X10 [Apis mellifera]	SIDLISVNNsPK	2	Nurse,Forage	not	S304	A	S	47	8	39				30.85	135.97	29.47	2	1365.65	683.83	2	-0.0093	-6.8	315	326	11
HQSQSLSDPEQSE	gi|571534225	probable protein phosphatase CG10417-like [Apis mellifera]	tPPSPSPSsPPPPAPR	2	Nurse,Forage	not	S1180	A	S	71	27	44				16.24, 0.00	84.08	29.74	2	1727.73	864.868	2	-0.0108	-6.22	553	568	15
NVSQRHSDNEIPT	gi|571539676	RNA pseudouridylate synthase domain-containing protein 2-like isoform X1 [Apis mellifera]	NVSQRHsDNEIPTINIcK	1	Forager	age_specific	S1145	A	S	2	2	0				27.07	135.76	38.14	2	2204	735.672	3	-0.012	-5.44	1142	1159	17
LSPQAISDNESDN	gi|571541784	eukaryotic translation initiation factor 3 subunit C [Apis mellifera]	GcKLsPQAIsDNESDNEcLVDSIAK	2	Nurse,Forage	not	S570	A	S	54	22	32				20.36, 15.01	166.66	44.75	2	2909.19	970.731	3	-0.0157	-5.41	561	585	24
TTAFTFSDEEEET	gi|571545068	prostaglandin E synthase 3-like isoform X2 [Apis mellifera]	FRENPDQDDDEEEEKPEEVVEFEDEEDsAVAFKK	2	Nurse,Forage	not	S33	A	S	9	6	3				1000	158.74	33.57	2	4151.72	1038.93	4	-0.0094	-2.26	156	189	33
ESGGTHSDNEDSH	gi|571545631	flocculation protein FLO11 isoform X2 [Apis mellifera]	RMsLEDKEEEAQDTWSSNVAPLR	1	Forager	age_specific	S1401	A	S	24	9	15				37.23	73.21	18.59	2	2770.23	924.41	3	-0.0202	-7.27	1025	1047	22
FLYRSDSDFEMSP	gi|571546308	dnaJ homolog subfamily C member 21-like [Apis mellifera]	sWPVAPTHcR	2	Nurse,Forage	not	S123	A	S	41	17	24				89.39	77.15	17.95	2	1289.54	645.779	2	0.00418	3.24	69	78	9
AVVNEDSDDEDDF	gi|571550203	lysine-specific histone demethylase 1A isoform X1 [Apis mellifera]	SGsPENDTNTTDIVVEAPEK	1	Nurse	age_specific	S443	A	S	5	1	4				16.23	270.54	55.63	2	2181.93	1091.97	2	-0.0157	-7.19	188	207	19
DYEEPLSDEEVDL	gi|571559891	phosphatidate phosphatase LPIN2-like isoform X3 [Apis mellifera]	SDYEEPLsDEEVDLKPLR	2	Nurse,Forage	not	S63	A	S	4	0	4				40.65	116.95	32.73	2	2212.98	738.662	3	-0.0165	-7.44	56	73	17
ASFFDGSDEEIYD	gi|571563066	zinc finger CCCH domain-containing protein 18-like isoform X4 [Apis mellifera]	ASFFDGsDEEIYDQESNRR	2	Nurse,Forage	not	S869	A	S	4	0	4				20.87	55.52	20.22	2	2343.93	1172.96	2	-0.0203	-8.66	863	881	18
LSDDDDSDTEEDE	gi|571564296	CTP synthase-like isoform X1 [Apis mellifera]	KLsDDDDsDTEEDERLAVAAAMFSMAQR	2	Nurse,Forage	not	S506	A	S	33	12	21				34.82, 0.00	141.76	33.02	2	3275.3	1092.77	3	-0.00885	-2.7	499	526	27
EAYGVYSDPEDDH	gi|571565548	transcription elongation regulator 1 isoformX1 [Apis mellifera]	NNFEAYGVYsDPEDDHGFLAEK	2	Nurse,Forage	not	S381	A	S	4	3	1				17.98	78.58	14.06	2	2596.04	866.353	3	-0.00765	-2.94	372	393	21
STPKEDSDSEEDP	gi|571566319	serine/arginine repetitive matrix protein 2-like [Apis mellifera]	STPKEDsDsEEDPLDAFMAGIDAEVKK	2	Nurse,Forage	not	S108	A	S	50	37	13				28.39, 23.90	164.89	46.26	2	3083.26	1028.76	3	-0.0148	-4.81	102	128	26
EQTKDDSDYEDKV	gi|571567009	hsp90 co-chaperone Cdc37 [Apis mellifera]	GPRtDsDsETER	2	Nurse,Forage	not	S337	A	S	404	150	254				16.60, 33.56, 40.20	71.06	26.52	2	1588.48	795.246	2	-0.0078	-4.91	706	717	11
TGDDGDSDGEVKP	gi|571568382	transcriptional regulator ATRX-like [Apis mellifera]	SSKPDKDDPTGDDGDsDGEVKPYSPMYR	2	Nurse,Forage	not	S402	A	S	5	5	0				27.62	117.77	35.99	2	3137.28	1046.76	3	-0.0208	-6.64	387	414	27
SIISIESDLENII	gi|571570165	agrin-like isoform X1 [Apis mellifera]	IIsPILGNNKK	2	Nurse,Forage	not	S208	A	S	33	17	16				1000	82.99	33.39	2	1275.7	638.851	2	-0.00882	-6.91	396	406	10
GEPIAASDDETDS	gi|571574484	regulating synaptic membrane exocytosis protein 1-like isoform X1 [Apis mellifera]	KIEGVAGNDAsPNLTPR	2	Nurse,Forage	not	S670	A	S	51	27	24				33.56	99.58	28.72	2	1817.87	909.934	2	-0.0154	-8.48	147	163	16
WKDEDDSDDEGGM	gi|571575529	WD repeat and FYVE domain-containing protein 3 [Apis mellifera]	WKDEDDsDDEGGmEGSSHDLEEMMR	2	Nurse,Forage	not	S157	A	S	354	116	238				20.36, 111.91	101.8	32.03	2	2995.05	999.351	3	-0.0186	-6.2	151	175	24
AASVHGSDEEDEV	gi|571575644	FACT complex subunit Ssrp1 [Apis mellifera]	HTTPAASVHGsDEEDEVDDEKELEELR	2	Nurse,Forage	not	S693	A	S	37	10	27				35.76	155.88	42.76	2	3116.31	1039.77	3	-0.0133	-4.28	683	709	26
EEKEECSDNESSN	gi|571576054	another transcription unit protein [Apis mellifera]	DIESLPEAYEPILPsPGsPRR	1	Nurse	age_specific	S3897	A	S	183	86	97				23.51, 45.90	75.45	20.49	2	2482.12	828.376	3	-0.0124	-5.01	3143	3163	20
IETKRDSDEENYF	gi|571576847	microtubule-associated protein futsch [Apis mellifera]	RDsDEENYFENLNLTSR	2	Nurse,Forage	not	S236	A	S	7	7	0				153.16	288.24	59.77	2	2180.9	1091.45	2	-0.0121	-5.54	234	250	16
LTDPFGSDEEEEN	gi|571577519	uncharacterized protein LOC100577280 [Apis mellifera]	IIERIsPDKTsPDSTSYTLR	2	Nurse,Forage	not	S578	A	S	46	17	29				12.07, 15.00	100.84	28.14	2	2438.11	813.706	3	-0.0174	-7.12	769	788	19
DVDLFESDEEEDP	gi|66565249	phosphatidate phosphatase LPIN2-like isoform X3 [Apis mellifera]	NEEDDDKDVDLFEsDEEEDPEAVR	2	Nurse,Forage	not	S99	A	S	154	44	110				1000	127.75	37.65	2	2918.11	973.705	3	-0.0216	-7.4	86	109	23
......s.ED...
HSSPIKSGEDYLN	gi|328777858	fasciculation and elongation protein zeta-2 isoformX1 [Apis mellifera]	SVsQLsLLKDLTTTIAEK	1	Nurse	age_specific	S2296	A	S	113	38	75				15.28, 23.36	110.09	26.32	2	2106.03	703.014	3	-0.00675	-3.2	825	842	17
LISMGKSEEDVLL	gi|328777858	microtubule-associated protein futsch-like [Apis mellifera]	SVsQLsLLKDLTTTIAEK	2	Nurse,Forage	not	S707	A	S	75	0	75				15.28, 23.36	110.09	26.32	2	2106.03	703.014	3	-0.00675	-3.2	825	842	17
IKTEEESDEDVPL	gi|328786781	cAMP-dependent protein kinase type I regulatory subunit isoformX1 [Apis mellifera]	SLDsEEEEDVPLSAR	2	Nurse,Forage	not	S376	A	S	29	11	18				30.09	130.26	35.76	2	1754.72	878.364	2	-0.0114	-6.5	395	409	14
KPDPVISDEDEED	gi|328787371	peptidyl-prolyl cis-trans isomerase G-like [Apis mellifera]	GISKPDPVIsDEDEEDDAELIEAK	2	Nurse,Forage	not	S223	A	S	33	1	32				30.06	91.99	25.4	2	2693.18	898.733	3	-0.0096	-3.56	214	237	23
PLPDCDSDEDEDY	gi|328787592	LOW QUALITY PROTEIN: septin-4-like [Apis mellifera]	IYPLPDcDsDEDEDYKEQVR	2	Nurse,Forage	not	S271	A	S	36	27	9				34.46	153.08	51.51	2	2565.03	1283.51	2	-0.0123	-4.8	263	282	19
AEDQSDSEEDREK	gi|328789068	vacuolar protein sorting-associated protein 13C-like isoform X1 [Apis mellifera]	ENDKENAEDQsDsEEDREK	2	Nurse,Forage	not	S951	A	S	2	2	0				1,000.00, 1,000.00	91.85	38.32	2	2425.84	809.617	3	-0.0145	-5.99	939	957	18
TNDSQDSLEDKLQ	gi|328789935	uncharacterized protein LOC100576983 isoform X1 [Apis mellifera]	TKLELDSDEDEEEEQysDGDDDYEPPAYIVK	2	Nurse,Forage	not	S1207	A	S	31	13	18				16.76, 18.04	54.38	22.97	2	3795.46	1266.16	3	-0.0226	-5.97	500	530	30
GPAPIASFEDLSD	gi|328791406	uncharacterized protein DDB_G0284459-like [Apis mellifera]	TPSVISDLDRNssESER	2	Nurse,Forage	not	S2061	A	S	488	187	301				20.57, 19.24	89.96	33.5	2	2050.82	1026.41	2	-0.0171	-8.33	708	724	16
PELEDLSSEDEAV	gi|48103592	nucleosome assembly protein 1-like 1-like [Apis mellifera]	KMHMPALNLNEAPVSQERPELEDLssEDEAVATDLDMHALILSSSTDTHSPEEPLK	2	Nurse,Forage	not	S168	A	S	11	11	0				13.05, 12.28	155.42	35.68	2	6326.86	1266.37	5	-0.0277	-4.38	144	199	55
ISAEPVSEEDATS	gi|48106841	dnaJ homolog subfamily C member 21-like [Apis mellifera]	GGISAEPVsEEDATSYVKK	2	Nurse,Forage	not	S97	A	S	20	12	8				31.52	71.38	19.03	2	2045.92	1023.96	2	-0.00814	-3.98	89	107	18
SGGGDDSDEDTQC	gi|571506973	vacuolar protein sorting-associated protein 13A [Apis mellifera]	VLEYVAAHPQsPKDsPTKTPINSR	2	Nurse,Forage	not	S979	A	S	36	8	28				22.48, 17.99	95.24	34.98	2	2794.31	932.441	3	-0.01	-3.59	1240	1263	23
PIKEQISDEDINI	gi|571509607	ubiquitin-like modifier-activating enzyme atg7-like isoform X1 [Apis mellifera]	NVQNPIKEQIsDEDININEDMLLSK	2	Nurse,Forage	not	S476	A	S	23	9	14				75.68	112.43	21.24	2	2978.39	993.801	3	-0.0147	-4.94	466	490	24
GFWSVPSKEDSDA	gi|571512924	trichohyalin [Apis mellifera]	ISVPDcMPTLPDSAVVtPSsKGPR	2	Nurse,Forage	not	S247	A	S	136	57	79				23.89, 12.04	90.03	30.05	2	2670.18	891.066	3	-0.0103	-3.87	179	202	23
YEFHDDSEEDNAG	gi|571520782	raf homolog serine/threonine-protein kinase phl [Apis mellifera]	VHLLEQLEEcHssGDEVGFAPK	2	Nurse,Forage	not	S3626	A	S	27	9	18				1,000.00, 1,000.00	78.62	25.3	2	2640.1	881.035	3	-0.0151	-5.74	889	910	21
DGEIHDSNEDELG	gi|571522398	vacuolar protein sorting-associated protein 13C-like isoform X1 [Apis mellifera]	SRsVtPPHWK	2	Nurse,Forage	not	S184	A	S	96	45	51				13.27, 9.73	38.22	20.47	2	1353.56	452.193	3	-0.00816	-6.02	264	273	9
PGMDSQSREDSVD	gi|571525698	phosphatidylinositol 4-kinase alpha-like [Apis mellifera]	SGHGDDIsLSsLKDFEGLER	2	Nurse,Forage	not	S1136	A	S	1056	449	607				19.29, 0.00	126.65	42.62	2	2320.96	774.657	3	-0.0133	-5.75	2428	2447	19
IPRPAHSCEDPPL	gi|571527167	rho GTPase-activating protein 7 isoform X1 [Apis mellifera]	VSsLPNsADSHHSSVFSK	2	Nurse,Forage	not	S843	A	S	540	192	348				17.47, 43.41	152.35	37.04	2	2044.83	682.613	3	-0.0124	-6.08	758	775	17
SQHFFESDEDEKY	gi|571531308	ATP-dependent RNA helicase DDX42-like isoform X1 [Apis mellifera]	STHAYSTGHSLFSPsPsPVTSR	2	Nurse,Forage	not	S1002	A	S	55	19	36				20.74, 23.97	107.8	37.47	2	2462.03	821.681	3	-0.0118	-4.81	803	824	21
DNSEMESVEDEDD	gi|571533533	transcription factor E2F4 isoform X2 [Apis mellifera]	RSEIVSGVYEPTDEQcVWEsDDDEEGLTNDLK	1	Nurse	age_specific	S16	A	S	102	26	76				27.2	97.08	36.27	2	3793.58	1265.53	3	-0.0262	-6.92	103	134	31
VDSDNDSDEDTSH	gi|571541340	cytosolic purine 5'-nucleotidase-like isoform X1 [Apis mellifera]	RPsLQsYSSVPYDPPTYFFSR	1	Forager	age_specific	S3235	A	S	15	4	11				23.89, 0.00	70	15.95	2	2653.13	885.384	3	-0.000357	-0.135	258	278	20
YALDNISDEDEDD	gi|571544617	cylicin-2-like [Apis mellifera]	RPDLDELcYALDNIsDEDEDDQKM	2	Nurse,Forage	not	S705	A	S	47	20	27				84.35	220.83	47.65	2	2978.18	993.731	3	-0.0129	-4.33	691	714	23
EFFGGSSFEDLFS	gi|571544767	transcription elongation regulator 1 isoformX1 [Apis mellifera]	EFFGGSsFEDLFSDLAGVGVR	2	Nurse,Forage	not	S148	A	S	5	3	2				29.38	157.43	35.05	2	2315.01	772.676	3	-0.0105	-4.55	142	162	20
QFPDCDSDEDEEF	gi|571547187	LOW QUALITY PROTEIN: protein still life, isoform SIF type 1-like [Apis mellifera]	ILTDIEEHEIQIYQFPDcDsDEDEEFKQQDK	2	Nurse,Forage	not	S232	A	S	230	75	155				78.04	201.42	47.49	2	3935.66	1312.89	3	-0.0145	-3.7	213	243	30
EALLTQSMEDLEF	gi|571550616	septin-1-like [Apis mellifera]	MLKPMPSIDsPVTsPEMTR	2	Nurse,Forage	not	S608	A	S	692	244	448				23.97, 17.98	129.41	33.91	2	2275.97	759.66	3	-0.012	-5.28	421	439	18
QAVEHESSEDKDN	gi|571550616	LOW QUALITY PROTEIN: protein still life, isoform SIF type 1-like [Apis mellifera]	MLKPMPSIDsPVTsPEMTR	2	Nurse,Forage	not	S1868	A	S	692	244	448				23.97, 17.98	129.41	33.91	2	2275.97	759.66	3	-0.012	-5.28	421	439	18
IVSSEISEEDLEL	gi|571561533	dihydropyrimidinase-like isoform X1 [Apis mellifera]	FVNQDFNIHTNLWtPK	2	Nurse,Forage	not	S838	A	S	30	16	14				32.94	101.37	29.68	2	2052.95	685.319	3	-0.0115	-5.62	1702	1717	15
PKEDSDSEEDPLD	gi|571566319	phosphatidylinositol-binding clathrin assembly protein LAP isoform X8 [Apis mellifera]	STPKEDsDsEEDPLDAFMAGIDAEVKK	2	Nurse,Forage	not	S108	A	S	50	37	13				28.39, 23.90	164.89	46.26	2	3083.26	1028.76	3	-0.0148	-4.81	102	128	26
MQSNVDSDEDDDN	gi|571567009	uncharacterized protein LOC408865 [Apis mellifera]	GPRtDsDsETER	2	Nurse,Forage	not	S580	A	S	404	150	254				16.60, 33.56, 40.20	71.06	26.52	2	1588.48	795.246	2	-0.0078	-4.91	706	717	11
DLPGGDSIEDIAE	gi|571571217	DNA topoisomerase 1 isoform 2 [Apis mellifera]	TVTHTcTPGATDLPGGDsIEDIAESVDELR	2	Nurse,Forage	not	S54	A	S	2	0	2				27.37	162.94	35.01	2	3235.42	1079.48	3	0.000153	0.0472	37	66	29
THDEDCSDEDSDS	gi|571573882	serine/arginine repetitive matrix protein 2-like [Apis mellifera]	NVTHTHDEDcsDEDSDsQKANHVR	2	Nurse,Forage	not	S605	A	S	51	26	25				13.29, 0.00	124.02	52.61	2	2955.08	986.03	3	-0.0106	-3.6	595	618	23
KGSDSDSDEDWGK	gi|66525165	protein split ends-like [Apis mellifera]	KKGsSDDEESAsDDDASDEEYNPK	2	Nurse,Forage	not	S158	A	S	44	11	33				26.31, 20.74	131.14	32.42	2	2776.97	926.66	3	-0.0181	-6.53	111	134	23
LLAPRESIEDWEI	gi|66554913	oxidation resistance protein 1-like isoform X10 [Apis mellifera]	HSQsTQAsPTSTLRPK	2	Nurse,Forage	not	S391	A	S	112	43	69				19.22, 0.00	120.32	54.9	2	1884.81	943.409	2	-0.0108	-5.72	356	371	15
......sE.E...
ISPTSDSETEEFH	gi|328777858	vacuolar protein sorting-associated protein 13C-like isoform X1 [Apis mellifera]	SVsQLsLLKDLTTTIAEK	2	Nurse,Forage	not	S1848	A	S	113	38	75				15.28, 23.36	110.09	26.32	2	2106.03	703.014	3	-0.00675	-3.2	825	842	17
SKFDSDSEKEIEQ	gi|328780871	arginine/serine-rich protein PNISR-like isoform X1 [Apis mellifera]	SKFDsDsEKEIEQDLDDGVHNQQVTEK	2	Nurse,Forage	not	S300	A	S	16	8	8				37.58, 24.55	140.47	39.37	2	3279.35	1094.12	3	-0.0211	-6.45	294	320	26
FAKDTDSESEDGS	gi|328781794	oxidation resistance protein 1-like isoformX1 [Apis mellifera]	AGGtPPLTASSLSQDSSNPQISPGPGGLIGR	2	Nurse,Forage	not	S260	A	S	536	194	342				17.99	196.07	53.84	2	2998.44	1500.22	2	-0.00752	-2.51	807	837	30
IENPMNSEEEEQQ	gi|328782154	syntaxin-12 [Apis mellifera]	HILLTTSIENPMNsEEEEQQR	2	Nurse,Forage	not	S145	A	S	14	9	5				37.06	92.85	30.4	2	2577.14	860.052	3	-0.00945	-3.66	132	152	20
GEEGGRSEPEEDE	gi|328782334	ras GTPase-activating protein-binding protein 2 isoform X2 [Apis mellifera]	LSmsPPPLTNLR	2	Nurse,Forage	not	S165	A	S	63	23	40				1,000.00, 13.27	97.57	29.2	2	1420.68	711.343	2	-0.00794	-5.58	359	370	11
KLVGQKSEGEGQK	gi|328786568	ralBP1-associated Eps domain-containing protein 2-like isoform X1 [Apis mellifera]	ALNENQGFVADFSHFsPK	2	Nurse,Forage	not	S517	A	S	62	25	37				48.63	151.64	34.4	2	2086.91	696.642	3	-0.0135	-6.48	524	541	17
GLADSDSEDEGPD	gi|328787392	CD2 antigen cytoplasmic tail-binding protein 2 homolog [Apis mellifera]	THGLADsDsEDEGPDIMFNPTQIYK	2	Nurse,Forage	not	S127	A	S	118	43	75				53.17, 45.14	83.64	31.66	2	2939.16	980.724	3	-0.0112	-3.79	119	143	24
ELEDLSSEDEAVA	gi|48103592	fasciculation and elongation protein zeta-2 isoformX1 [Apis mellifera]	KMHMPALNLNEAPVSQERPELEDLssEDEAVATDLDMHALILSSSTDTHSPEEPLK	1	Nurse	age_specific	S169	A	S	11	11	0				13.05, 12.28	155.42	35.68	2	6326.86	1266.37	5	-0.0277	-4.38	144	199	55
LEADAESEEEEVH	gi|571499485	zinc finger protein on ecdysone puffs-like isoform X1 [Apis mellifera]	YDPLEADAEsEEEEVHEAENNEQSSENVINTQEK	1	Nurse	age_specific	S666	A	S	19	19	0				33.89	92.8	43.28	2	3984.62	1329.21	3	-0.0145	-3.65	657	690	33
APIQEESEEEVDE	gi|571507494	nascent polypeptide-associated complex subunit alpha-like isoform X1 [Apis mellifera]	FKEPPVIPATEAGGSTTVVAPIQEEsEEEVDETGVEEK	2	Nurse,Forage	not	S166	A	S	7	7	0				17.03	100.65	38.35	2	4106.9	1369.97	3	-0.0217	-5.29	141	178	37
DLVDEESEQEGSE	gi|571508626	MATH and LRR domain-containing protein PFE0570w-like [Apis mellifera]	HVKDDLVDEEsEQEGsETEEKEK	2	Nurse,Forage	not	S255	A	S	43	15	28				22.48, 33.56	138.99	42.88	2	2848.12	950.373	3	-0.0241	-8.48	245	267	22
ESEQEGSETEEKE	gi|571508626	MATH and LRR domain-containing protein PFE0570w-like [Apis mellifera]	KQPPLPPTKGDGSVDYDALYEEEsETEMDSMESHGSVVTHLLSQVK	2	Nurse,Forage	not	S260	A	S	43	15	28				14.77	106.31	29.81	2	5139.33	1028.87	5	-0.0252	-4.91	332	377	45
ALYEEESETEMDS	gi|571514498	oxysterol-binding protein-related protein 9-like isoformX1 [Apis mellifera]	DRNDKEEDEsENEETQR	1	Nurse	age_specific	S355	A	S	1	1	0				31.52	90.87	24.48	2	2201.83	1101.92	2	-0.0117	-5.31	602	618	16
DKEEDESENEETQ	gi|571522190	LOW QUALITY PROTEIN: protein lap4-like [Apis mellifera]	EHTLEAsEEAVQDVLNEsFEGEELSQLEDLQTSR	2	Nurse,Forage	not	S611	A	S	37	11	26				15.01, 9.46	72.65	27.69	2	4020.7	1341.23	3	-0.0238	-5.93	1113	1146	33
ETFMSDSEDEGGG	gi|571524355	microtubule-associated protein futsch [Apis mellifera]	VALStETDPGDNKQEIKPAsPK	2	Nurse,Forage	not	S888	A	S	593	240	353				0.00, 57.05	53.72	17.84	2	2484.12	829.042	3	-0.0151	-6.1	311	332	21
PDTEAVSEDELPT	gi|571529116	pre-mRNA-processing factor 39-like [Apis mellifera]	TMsVSYVGTtSPLEPR	2	Nurse,Forage	not	S212	A	S	84	44	40				28.34, 0.00	59.92	30.79	2	1883.78	942.892	2	-0.00838	-4.45	1588	1603	15
DHMEHDSEEEGLS	gi|571536236	rabconnectin-3A [Apis mellifera]	AIQAMEsEEEEEEFQDNDSQKPEQVSVK	2	Nurse,Forage	not	S452	A	S	580	231	349				72.92	122.89	19.87	2	3332.39	1111.81	3	0.00105	0.316	131	158	27
AIQAMESEEEEEE	gi|571538215	oxysterol-binding protein 1 isoform X3 [Apis mellifera]	TKsPVsEGVEsPEKLTTIEDK	1	Forager	age_specific	S137	A	S	12	0	12				17.98, 14.06, 11.13	94.58	37.02	2	2513.06	1257.54	2	-0.00482	-1.92	1645	1665	20
EKSPTVSEPELKE	gi|571538775	microtubule-associated protein futsch-like [Apis mellifera]	LQAcLVQYLsDEsEKEDKEPDQDEIK	2	Nurse,Forage	not	S3374	A	S	9514	4733	4781				13.28, 0.00	117.37	26.42	2	3268.38	1090.45	3	-0.0463	-14.2	144	169	25
QYLSDESEKEDKE	gi|571538808	serine/threonine-protein kinase PRP4 homolog isoform X1 [Apis mellifera]	IKQEQEsEDEAEEVQR	2	Nurse,Forage	not	S156	A	S	24	13	11				1000	177.14	38.25	2	2025.85	1013.93	2	-0.0136	-6.71	206	221	15
IKQEQESEDEAEE	gi|571539223	zinc finger protein 543-like isoform X1 [Apis mellifera]	VWFDKPsYDKAER	2	Nurse,Forage	not	S212	A	S	18	11	7				36.69	85.62	25.87	2	1719.77	574.259	3	-0.013	-7.58	11	23	12
DLFGSDSEGEDAE	gi|571549345	probable elongation factor 1-delta isoform X1 [Apis mellifera]	QHsEEEEDEEEEEDEEEDDEEDEEsDSDTGKKPK	2	Nurse,Forage	not	S309	A	S	6	1	5				19.64, 0.00	37.26	10.38	2	4213.43	1054.36	4	-0.0274	-6.5	52	85	33
EEVEGASEEEWTP	gi|571551216	uncharacterized protein LOC409232 [Apis mellifera]	SGGEENsEEEVVENDDIHFsPTIPLPDKIEVK	2	Nurse,Forage	not	S25	A	S	35	9	26				9.46, 17.99	40.71	12.55	2	3711.61	1238.21	3	-0.00555	-1.49	1863	1894	31
SGGEENSEEEVVE	gi|571554464	E3 SUMO-protein ligase RanBP2 isoform X1 [Apis mellifera]	EYGsPLRQYtPVVVTR	2	Nurse,Forage	not	S1869	A	S	19	10	9				25.38, 0.00	84.81	31.73	2	2023.92	675.641	3	-0.0172	-8.5	648	663	15
VLEEQYSETELME	gi|571562244	cyclin-dependent kinase 11B isoform X2 [Apis mellifera]	KFTDVAPPVtPPK	2	Nurse,Forage	not	S237	A	S	12	8	4				109.22	161.48	39.51	2	1475.74	738.873	2	-0.0127	-8.6	990	1002	12
KIRTEMSETEEIK	gi|571564914	calcium-transporting ATPase sarcoplasmic/endoplasmic reticulum type isoform X4 [Apis mellifera]	GPRtDsDsETER	2	Nurse,Forage	not	S240	A	S	12	10	2				16.60, 33.56, 40.20	71.06	26.52	2	1588.48	795.246	2	-0.0078	-4.91	706	717	11
PRTDSDSETERQH	gi|571567009	serine/arginine repetitive matrix protein 2-like [Apis mellifera]	GPRtDsDsETER	2	Nurse,Forage	not		A	S	404	150	254				16.60, 33.56, 40.20	71.06	26.52	2	1588.48	795.246	2	-0.0078	-4.91	706	717	11
RQDGPLSEGEERD	gi|571567009	serine/arginine repetitive matrix protein 2-like [Apis mellifera]	DRYsDRsYsPDPMR	2	Nurse,Forage	not		A	S	404	150	254				12.65, 0.00, 0.00	50.66	17.35	2	1983.66	992.834	2	-0.011	-5.53	920	933	13
IYDESQSESEALS	gi|571574999	protein hu-li tai shao-like isoform X1 [Apis mellifera]	ATHESSTAKsPIQsPVSVTSETEEESRDEPR	2	Nurse,Forage	not	S601	A	S	289	136	153				19.61, 16.25	80.62	30.96	2	3530.51	1177.84	3	-0.0193	-5.48	614	644	30
EEEEEGSEEEEEE	gi|66525165	cylicin-2-like [Apis mellifera]	KKGsSDDEESAsDDDASDEEYNPK	2	Nurse,Forage	not	S86	A	S	44	11	33				26.31, 20.74	131.14	32.42	2	2776.97	926.66	3	-0.0181	-6.53	111	134	23
DKWESFSEGEIIH	gi|66564768	autophagy 1 [Apis mellifera]	DKWEsFsEGEIIHTR	2	Nurse,Forage	not	S199	A	S	71	22	49				101.32, 112.35	111.5	36.5	2	1992.8	665.272	3	-0.0103	-5.19	193	207	14
......s.D....
TNFDDSSNDVSES	gi|110750764	protein lethal(2)essential for life-like [Apis mellifera]	VHYTGEPALTNFDDssNDVSESQR	2	Nurse,Forage	not	S191	A	S	55	23	32				19.22, 0.00	149.1	48.19	2	2827.1	1414.55	2	-0.0125	-4.42	176	199	23
NDAGEDSNDDLDE	gi|110761198	protein bunched, class 2/F/G isoform isoform X3 [Apis mellifera]	SHKLsDGSR	2	Nurse,Forage	not	S83	A	S	6	3	3				19.23	30.47	13.49	2	1065.46	533.735	2	-0.0067	-6.28	9	17	8
LSQLNQSLDSAKP	gi|110762783	28 kDa heat- and acid-stable phosphoprotein-like [Apis mellifera]	LSQLNQsLDSAKPDLSR	2	Nurse,Forage	not	S110	A	S	10	4	6				67.35	181.39	36.9	2	1950.94	976.469	2	-0.0184	-9.42	104	120	16
VRKEAESCDCLQG	gi|110762983	tubulin beta chain-like [Apis mellifera]	KKEEPEPEsDDDmGFGLFD	1	Nurse	age_specific	S126	A	S	14	8	6				1,000.00, 1,000.00	62.97	36.63	2	2279.88	1140.94	2	-0.0083	-3.64	93	111	18
EEPEPESDDDMGF	gi|297591983	60S acidic ribosomal protein P1 [Apis mellifera]	KKEEPEPEsDDDmGFGLFD	1	Nurse	age_specific	S101	A	S	62	56	6				1,000.00, 1,000.00	62.97	36.63	2	2279.88	1140.94	2	-0.0083	-3.64	93	111	18
MCFDRASDDFILN	gi|328776082	MATH and LRR domain-containing protein PFE0570w-like isoform X4 [Apis mellifera]	LHNDDYEDIEYVPMcFDRAsDDFILNNR	2	Nurse,Forage	not	S190	A	S	32	10	22				41.84	66.24	20.88	2	3555.47	1186.16	3	-0.0139	-3.92	171	198	27
FLNLGPSLDDDIM	gi|328777846	transient receptor potential cation channel trpm isoform X10 [Apis mellifera]	TRsEsDDIMILPSNIPR	2	Nurse,Forage	not	S1384	A	S	29	4	25				15.00, 12.06	96.55	28.18	2	2102.91	1052.45	2	-0.0221	-10.5	1518	1534	16
HLEARNSMDKGER	gi|328780113	uncharacterized protein LOC410006 isoform X7 [Apis mellifera]	RRssLAQLTDILR	2	Nurse,Forage	not	S273	A	S	132	51	81				22.09, 23.70	44.18	11.22	2	1687.82	844.912	2	-0.00812	-4.81	74	86	12
SQQSQQSMDSGSG	gi|328780113	uncharacterized protein LOC410006 isoform X7 [Apis mellifera]	RRssLAQLTDILR	2	Nurse,Forage	not	S232	A	S	132	51	81				22.09, 23.70	44.18	11.22	2	1687.82	844.912	2	-0.00812	-4.81	74	86	12
LSWLSSSDDKNDE	gi|328780480	97 kDa heat shock protein isoformX1 [Apis mellifera]	ILSWLsSsDDKNDENKGK	2	Nurse,Forage	not	S588	A	S	35	19	16				17.98, 0.00	162.5	38.48	2	2194.92	1098.46	2	-0.0109	-4.97	581	598	17
DNNFIMSMDSIEK	gi|328780766	apoptosis inhibitor 5-like [Apis mellifera]	FDNNFIMsMDSIEK	1	Forager	age_specific	S11	A	S	16	0	16				58.97	146.87	33.89	2	1769.7	885.855	2	-0.0101	-5.7	4	17	13
MPELFVSFDKLIP	gi|328781794	oxidation resistance protein 1-like isoformX1 [Apis mellifera]	AGGtPPLTASSLSQDSSNPQISPGPGGLIGR	2	Nurse,Forage	not	S889	A	S	536	194	342				17.99	196.07	53.84	2	2998.44	1500.22	2	-0.00752	-2.51	807	837	30
VSSLPNSADSHHS	gi|328781794	oxidation resistance protein 1-like isoformX1 [Apis mellifera]	AGGtPPLTASSLSQDSSNPQISPGPGGLIGR	2	Nurse,Forage	not	S764	A	S	536	194	342				17.99	196.07	53.84	2	2998.44	1500.22	2	-0.00752	-2.51	807	837	30
YTNSAVSIDNDVI	gi|328781794	oxidation resistance protein 1-like isoformX1 [Apis mellifera]	AGGtPPLTASSLSQDSSNPQISPGPGGLIGR	2	Nurse,Forage	not	S1071	A	S	536	194	342				17.99	196.07	53.84	2	2998.44	1500.22	2	-0.00752	-2.51	807	837	30
ATDKQISIDIDCP	gi|328782218	mitochondrial import receptor subunit TOM70 [Apis mellifera]	KNGAPATDKQIsIDIDcPPK	2	Nurse,Forage	not	S66	A	S	43	23	20				74.64	129.82	28.74	2	2247.06	750.025	3	-0.00933	-4.15	55	74	19
DVSDLESIDGVDG	gi|328782605	zinc finger CCCH domain-containing protein 18-like isoform X4 [Apis mellifera]	SKPTPITHGEDLSDVsDLEsIDGVDGTEHESILK	2	Nurse,Forage	not	S274	A	S	165	80	85				25.11, 21.88	85.14	24.98	2	3779.67	1260.89	3	-0.0157	-4.17	255	288	33
MNEECRSIDSDLF	gi|328783568	protein FAM188A homolog [Apis mellifera]	sIDSDLFHSQLR	2	Nurse,Forage	not	S168	A	S	6	4	2				42.24	132.85	33.91	2	1496.67	749.332	2	-0.0167	-11.1	168	179	11
AASQHYSNDVDDD	gi|328784586	drebrin-like protein-like [Apis mellifera]	sKETQQLIAQR	2	Nurse,Forage	not	S256	A	S	2	1	1				42.24	101.06	27.08	2	1380.68	691.343	2	-0.0057	-4.12	275	285	10
PLVIQTSLDKLNY	gi|328784729	basic-leucine zipper transcription factor A isoformX2 [Apis mellifera]	GQDVQTSKYsPTKK	2	Nurse,Forage	not	S176	A	S	74	18	56				37.08	193.65	40.29	2	1645.77	823.889	2	-0.0093	-5.65	149	162	13
IAFSKESLDNKDD	gi|328786150	heterogeneous nuclear ribonucleoprotein U-like protein 1-like [Apis mellifera]	ELVSSIENENAsPMEIIKEDEIK	2	Nurse,Forage	not	S277	A	S	47	22	25				28.18	182.05	37.13	2	2696.25	899.749	3	-0.027	-10	212	234	22
TGSRQPSVDKTVT	gi|328786811	junctophilin-1-like isoformX1 [Apis mellifera]	LTGSRQPsVDKTVTNPDTLDR	1	Nurse	age_specific	S798	A	S	10	4	6				27.33	118.14	47.98	2	2379.14	794.052	3	-0.00933	-3.92	791	811	20
YLVTMGSQDSLEE	gi|328787709	1-phosphatidylinositol 4,5-bisphosphate phosphodiesterase classes I and II isoformX1 [Apis mellifera]	YLVTMGsQDSLEEK	1	Nurse	age_specific	S94	A	S	14	11	3				35.68	121.76	33.42	2	1678.72	840.361	2	-0.0104	-6.18	88	101	13
MQTQKGSIDGEKH	gi|328787711	1-phosphatidylinositol 4	MQTQKGsIDGEK	1	Forager	age_specific	S1035	A	S	4	0	4				45.56	109.66	30.97	2	1400.6	701.304	2	-0.0079	-5.64	1029	1040	11
PSNNDDSADEDDN	gi|328787874	metabotropic glutamate receptor 7 isoform X4 [Apis mellifera]	NVRPGHTNtSALQsGNR	2	Nurse,Forage	not	S1193	A	S	27	3	24				22.85, 0.00	25.92	17.05	2	1967.84	656.949	3	-0.0115	-5.86	855	871	16
DLKPQKSVDKLEM	gi|328788986	sodium-dependent neutral amino acid transporter B(0)AT2 isoform X2 [Apis mellifera]	sVDKLEMK	1	Nurse	age_specific	S21	A	S	16	12	4				1000	96.17	32.76	2	1028.46	515.236	2	-0.0045	-4.37	21	28	7
EQCVWESDDDEEG	gi|328790548	UPF0505 protein C16orf62 homolog isoform X1 [Apis mellifera]	STsTGSSTTTPTPTHTPIPK	2	Nurse,Forage	not	S1213	A	S	7	3	4				22.23	219.59	43.22	2	2077.96	1039.98	2	-0.0109	-5.24	49	68	19
PLLSHCSFDGSDP	gi|328790548	UPF0505 protein C16orf62 homolog isoform X1 [Apis mellifera]	STsTGSSTTTPTPTHTPIPK	2	Nurse,Forage	not	S80	A	S	4	0	4				22.23	219.59	43.22	2	2077.96	1039.98	2	-0.0109	-5.24	49	68	19
LIESDSSIDEDDI	gi|48102174	FAS-associated factor 1 isoformX1 [Apis mellifera]	KDVIDLIESDssIDEDDIEDDIFVDNVR	2	Nurse,Forage	not	S293	A	S	10	6	4				17.99, 16.25	124.37	33.23	2	3382.43	1128.48	3	-0.013	-3.86	282	309	27
LNGSNASTDETAQ	gi|48129806	Na(+)/H(+) exchange regulatory cofactor NHE-RF1-like isoform X2 [Apis mellifera]	SSGsNDTLHSESSTVSASATR	2	Nurse,Forage	not	S136	A	S	12	8	4				17.98	224.12	52.4	2	2159.9	1080.95	2	-0.0123	-5.69	147	167	20
DLFVAPSFDELDS	gi|571502430	uncharacterized protein LOC409752 isoform X1 [Apis mellifera]	DLFVAPsFDELDSVAVDcKGEPR	2	Nurse,Forage	not	S111	A	S	5	1	4				29.7	80.93	27.39	2	2645.17	882.726	3	-0.0166	-6.29	105	127	22
GDEDRDSSDEEYT	gi|571504906	flocculation protein FLO11 isoform X2 [Apis mellifera]	AGDEDRDssDEEYTVEK	1	Forager	age_specific	S214	A	S	13	0	13				25.59, 27.61	95.82	32.8	2	2103.72	1052.86	2	-0.0081	-3.85	207	223	16
FEDTNNSDDGERE	gi|571510171	uncharacterized protein LOC413132 [Apis mellifera]	GKGFEDTNNsDDGEREDsDNDVHPSPK	2	Nurse,Forage	not	S209	A	S	6	2	4				13.28, 30.06	99.49	28.03	2	3120.16	1041.06	3	-0.0145	-4.66	200	226	26
IENFGGSQDNLHN	gi|571510304	short spindle protein 4 isoform X1 [Apis mellifera]	RNsVSDDSQLTIENFGGsQDNLHNFGR	1	Forager	age_specific	S505	A	S	31	0	31				21.72, 48.63	199.61	50.73	2	3166.31	1056.44	3	-0.0121	-3.84	488	514	26
GDTDDSSTDGEEG	gi|571512492	inositol 1,4,5-trisphosphate receptor isoform X5 [Apis mellifera]	AFHQESLDDDGDTDDssTDGEEGVSPK	2	Nurse,Forage	not	S2186	A	S	44	26	18				15.00, 0.00	240.59	44.72	2	3012.07	1005.02	3	-0.0231	-7.68	2170	2196	26
SPCSNKSFDMQIA	gi|571518685	protein retinal degeneration B isoform X1 [Apis mellifera]	AAMNSPcsNKsFDMQIANWR	2	Nurse,Forage	not	S380	A	S	130	46	84				16.36, 10.83	89.06	28.54	2	2486.96	829.987	3	-0.0181	-7.29	370	389	19
DIFGPLSDDVDDG	gi|571520782	protein split ends-like [Apis mellifera]	VHLLEQLEEcHssGDEVGFAPK	2	Nurse,Forage	not	S2363	A	S	27	9	18				1,000.00, 1,000.00	78.62	25.3	2	2640.1	881.035	3	-0.0151	-5.74	889	910	21
LEECHSSGDEVGF	gi|571520782	protein split ends-like [Apis mellifera]	VHLLEQLEEcHssGDEVGFAPK	2	Nurse,Forage	not	S901	A	S	27	9	18				1,000.00, 1,000.00	78.62	25.3	2	2640.1	881.035	3	-0.0151	-5.74	889	910	21
TIVNSDSDDTYKI	gi|571521614	DNA topoisomerase 2 [Apis mellifera]	DKDsDsNDDIDFGSISPPPAPR	2	Nurse,Forage	not	S1346	A	S	146	40	106				20.73, 22.70	84.4	18.78	2	2503.98	835.664	3	-0.00903	-3.6	1280	1301	21
EFDDQRSLDFATT	gi|571524355	microtubule-associated protein futsch [Apis mellifera]	EHTLEAsEEAVQDVLNEsFEGEELSQLEDLQTSR	2	Nurse,Forage	not	S5702	A	S	593	240	353				15.01, 9.46	72.65	27.69	2	4020.7	1341.23	3	-0.0238	-5.93	1113	1146	33
GMINQYSGDAPTL	gi|571524355	microtubule-associated protein futsch [Apis mellifera]	EHTLEAsEEAVQDVLNEsFEGEELSQLEDLQTSR	2	Nurse,Forage	not	S1260	A	S	593	240	353				15.01, 9.46	72.65	27.69	2	4020.7	1341.23	3	-0.0238	-5.93	1113	1146	33
KESSLDSGDEEGI	gi|571524355	microtubule-associated protein futsch [Apis mellifera]	EHTLEAsEEAVQDVLNEsFEGEELSQLEDLQTSR	2	Nurse,Forage	not	S2079	A	S	593	240	353				15.01, 9.46	72.65	27.69	2	4020.7	1341.23	3	-0.0238	-5.93	1113	1146	33
KGSKETSFDSGDE	gi|571524355	microtubule-associated protein futsch [Apis mellifera]	EHTLEAsEEAVQDVLNEsFEGEELSQLEDLQTSR	2	Nurse,Forage	not	S1957	A	S	593	240	353				15.01, 9.46	72.65	27.69	2	4020.7	1341.23	3	-0.0238	-5.93	1113	1146	33
LSSLDGSTDHEQE	gi|571525698	microtubule-associated protein futsch-like [Apis mellifera]	SGHGDDIsLSsLKDFEGLER	2	Nurse,Forage	not	S1292	A	S	1056	449	607				19.29, 0.00	126.65	42.62	2	2320.96	774.657	3	-0.0133	-5.75	2428	2447	19
SQSREDSVDVPSL	gi|571525698	microtubule-associated protein futsch-like [Apis mellifera]	SGHGDDIsLSsLKDFEGLER	2	Nurse,Forage	not	S1140	A	S	607	0	607				19.29, 0.00	126.65	42.62	2	2320.96	774.657	3	-0.0133	-5.75	2428	2447	19
MEGQDISNDETNQ	gi|571529116	pre-mRNA-processing factor 39-like [Apis mellifera]	VALStETDPGDNKQEIKPAsPK	2	Nurse,Forage	not	S104	A	S	84	44	40				0.00, 57.05	53.72	17.84	2	2484.12	829.042	3	-0.0151	-6.1	311	332	21
QGWSTASLDESDN	gi|571530719	autophagy-related protein 2 homolog B [Apis mellifera]	VAsEEHEQKGVSGAVGGVLR	1	Nurse	age_specific	S414	A	S	2	2	0				81.43	117.24	33.83	2	2088	697.004	3	-0.0115	-5.51	1957	1976	19
REEDTKSADNVSR	gi|571531308	uncharacterized protein LOC408865 [Apis mellifera]	STHAYSTGHSLFSPsPsPVTSR	2	Nurse,Forage	not	S169	A	S	55	19	36				20.74, 23.97	107.8	37.47	2	2462.03	821.681	3	-0.0118	-4.81	803	824	21
YIEENKSEDGKII	gi|571533194	zinc finger RNA-binding protein isoform X1 [Apis mellifera]	DIQPVGQEYIEENKsEDGKIISFNcK	1	Nurse	age_specific	S423	A	S	1	1	0				13.29	117.05	28.73	2	3119.42	1040.81	3	-0.00675	-2.16	409	434	25
AINAEFSDDDEED	gi|571534107	zinc finger CCCH domain-containing protein 13 isoform X1 [Apis mellifera]	ETEAGGKssDDEDSRYDR	2	Nurse,Forage	not	S323	A	S	59	19	40				20.41, 19.11	59.88	23.75	2	2175.76	726.257	3	-0.0141	-6.46	802	819	17
TEAGGKSSDDEDS	gi|571534107	zinc finger CCCH domain-containing protein 13 isoform X1 [Apis mellifera]	ETEAGGKssDDEDSRYDR	2	Nurse,Forage	not	S809	A	S	59	19	40				20.41, 19.11	59.88	23.75	2	2175.76	726.257	3	-0.0141	-6.46	802	819	17
GVNDNKSGDENIQ	gi|571536472	apoptotic chromatin condensation inducer in the nucleus-like isoform X1 [Apis mellifera]	EVPHIKsPsPPATKPTNILLIK	2	Nurse,Forage	not	S157	A	S	392	160	232				16.22, 19.61	57.17	13.4	2	2539.32	847.444	3	-0.0141	-5.55	190	211	21
PLQPSDSLDEIAF	gi|571536824	LOW QUALITY PROTEIN potassium channel subfamily T member 1-like [Apis mellifera]	APLQPSDsLDEIAFQIPR	2	Nurse,Forage	not	S98	A	S	7	5	2				17.98	199.49	40.85	2	2075.99	1039	2	-0.0119	-5.73	91	108	17
EQSEDISLDSIES	gi|571538775	microtubule-associated protein futsch-like [Apis mellifera]	TKsPVsEGVEsPEKLTTIEDK	2	Nurse,Forage	not	S896	A	S	9514	4733	4781				17.98, 14.06, 11.13	94.58	37.02	2	2513.06	1257.54	2	-0.00482	-1.92	1645	1665	20
KITPEDSLDKSPI	gi|571538775	microtubule-associated protein futsch-like [Apis mellifera]	TKsPVsEGVEsPEKLTTIEDK	2	Nurse,Forage	not	S2834	A	S	9514	4733	4781				17.98, 14.06, 11.13	94.58	37.02	2	2513.06	1257.54	2	-0.00482	-1.92
EGDIEASDDDRHQ	gi|571542574	rho GTPase-activating protein 100F-like isoform X1 [Apis mellifera]	HRPSLDYASDTEATcSSsPK	2	Nurse,Forage	not	S1391	A	S	18	1	17				23.98	102.82	24.7	2	2287.94	1144.97	2	-0.0125	-5.47	537	556	19
SEEERFSDDSLEE	gi|571542843	dentin sialophosphoprotein-like [Apis mellifera]	TQSEEERFsDDsLEELLPPPPPISK	2	Nurse,Forage	not	S362	A	S	36	22	14				18.04, 14.73	48	12.84	2	2999.31	1000.77	3	-0.026	-8.67	354	378	24
LPNAAASIDAEET	gi|571545250	uncharacterized protein LOC411277 isoform X1 [Apis mellifera]	SVSFSDEPPDMNsPKQHsPQHAADTKPTKPAIK	1	Forager	age_specific	S2287	A	S	64	0	64				17.85, 22.02	79.8	23.02	2	3731.67	747.337	5	-0.0258	-6.9	2020	2052	32
VTMHQASIDIDQL	gi|571545609	LOW QUALITY PROTEIN: vacuolar protein sorting-associated protein 13D-like [Apis mellifera]	scPNFAFVQQIR	2	Nurse,Forage	not	S1612	A	S	24	15	9				1000	124.55	34.27	2	1545.68	773.843	2	-0.0102	-6.59	1483	1494	11
DAFDIGSFDEEDT	gi|571547090	G protein-coupled receptor kinase 1 [Apis mellifera]	YTPPLIPPRGEVNAADAFDIGsFDEEDTK	1	Forager	age_specific	S497	A	S	7	0	7				20.63	63.11	26.74	2	3243.46	1082.16	3	-0.0208	-6.43	476	504	28
LCNFRVSVDGEWL	gi|571547431	uncharacterized protein LOC409465 [Apis mellifera]	VsVDGEWLcLK	2	Nurse,Forage	not	S45	A	S	109	50	59				1000	110.79	34.62	2	1384.61	693.309	2	-0.00776	-5.6	44	54	10
DESHKGSMDSLDG	gi|571548094	sodium channel protein paralytic isoform X22 [Apis mellifera]	AFKDESHKGsMDsLDGEEK	2	Nurse,Forage	not	S1166	A	S	150	60	90				15.01, 13.54	79.42	30.32	2	2268.86	757.292	3	-0.0129	-5.68	1157	1175	18
HKGSMDSLDGEEK	gi|571548094	sodium channel protein paralytic isoform X22 [Apis mellifera]	AFKDESHKGsMDsLDGEEK	2	Nurse,Forage	not	S1169	A	S	150	60	90				15.01, 13.54	79.42	30.32	2	2268.86	757.292	3	-0.0129	-5.68	1157	1175	18
VWFDKPSYDKAER	gi|571549345	probable elongation factor 1-delta isoform X1 [Apis mellifera]	VWFDKPsYDKAER	2	Nurse,Forage	not	S17	A	S	6	1	5				36.69	85.62	25.87	2	1719.77	574.259	3	-0.013	-7.58	11	23	12
ENQRLVSQDNFGF	gi|571550301	spectrin beta chain isoform X6 [Apis mellifera]	AtPVTsPDEPPSER	2	Nurse,Forage	not	S442	A	S	312	175	137				19.23, 15.56	60.49	31.89	2	1641.63	821.818	2	-0.0114	-6.93	2115	2128	13
AVEHESSEDKDNE	gi|571550616	LOW QUALITY PROTEIN: protein still life, isoform SIF type 1-like [Apis mellifera]	MLKPMPSIDsPVTsPEMTR	2	Nurse,Forage	not	S1868	A	S	692	244	448				23.97, 17.98	129.41	33.91	2	2275.97	759.66	3	-0.012	-5.28	421	439	18
SLTTAVSDDDDGE	gi|571550616	LOW QUALITY PROTEIN: protein still life, isoform SIF type 1-like [Apis mellifera]	QHsEEEEDEEEEEDEEEDDEEDEEsDSDTGKKPK	2	Nurse,Forage	not	S820	A	S	692	244	448				19.64, 0.00	37.26	10.38	2	4213.43	1054.36	4	-0.0274	-6.5	52	85	33
DEDEEDSDDNSYN	gi|571551216	uncharacterized protein LOC409232 [Apis mellifera]	QHsEEEEDEEEEEDEEEDDEEDEEsDSDTGKKPK	2	Nurse,Forage	not	S105	A	S	35	9	26				19.64, 0.00	37.26	10.38	2	4213.43	1054.36	4	-0.0274	-6.5	52	85	33
QDTAQMSLDDDFD	gi|571553260	hormone-sensitive lipase-like isoform X1 [Apis mellifera]	LAsLPsDSTLNSVTLTEADGMEHLQEEAK	2	Nurse,Forage	not	S9	A	S	32	13	19				23.97, 0.00	145.83	37.04	2	3245.41	1082.8	3	-0.0199	-6.14	542	570	28
GLKEMNSDDDWSV	gi|571558256	centrosome-associated zinc finger protein CP190 [Apis mellifera]	GLKEMNsDDDWSVTR	1	Forager	age_specific	S201	A	S	6	0	6				59.29	72.78	18.49	2	1831.74	611.586	3	-0.0109	-5.92	195	209	14
LVGGDNSGDSTES	gi|571565027	uncharacterized protein LOC726065 isoform X1 [Apis mellifera]	SDLVGGDNsGDsTESLIDEAEDYLRR	2	Nurse,Forage	not	S713	A	S	79	33	46				19.61, 17.98	143.98	30.37	2	2972.2	991.737	3	-0.00825	-2.77	705	730	25
ERPHAGSLDSMLY	gi|571565315	dual 3',5'-cyclic-AMP and -GMP phosphodiesterase 11 isoform X1 [Apis mellifera]	ASEERPHAGsLDSMLYK	2	Nurse,Forage	not	S1042	A	S	35	18	17				36.87	111.59	36.5	2	1969.86	657.622	3	-0.0171	-8.66	1033	1049	16
LFDDSDSGDELFS	gi|571566027	WASH complex subunit FAM21-like [Apis mellifera]	NTLLsPStDEEDLFDVLPDLPEDPQKEDMLFGR	2	Nurse,Forage	not	S1171	A	S	89	45	44				11.57, 0.00	47.72	18.82	2	3934.71	1312.57	3	-0.0148	-3.77	1711	1743	32
TLLESNSDDSTNP	gi|571570165	transcriptional regulator ATRX-like [Apis mellifera]	IIsPILGNNKK	2	Nurse,Forage	not	S623	A	S	33	17	16				1000	82.99	33.39	2	1275.7	638.851	2	-0.00882	-6.91	396	406	10
DKLQYQSLDAVNK	gi|571570167	inositol hexakisphosphate and diphosphoinositol-pentakisphosphate kinase-like [Apis mellifera]	NLPPGPGFRPHsR	2	Nurse,Forage	not	S1092	A	S	39	11	28				1000	66	29.09	2	1510.72	756.364	2	-0.00768	-5.08	923	935	12
KLSQQNSLDKVSD	gi|571573683	mucin-4-like isoform X1 [Apis mellifera]	ALPLVAHGPPDQsAGGsPVTSR	2	Nurse,Forage	not	S2458	A	S	54	29	25				37.11, 29.88	45.3	24.68	2	2273.02	758.678	3	-0.0125	-5.49	1604	1625	21
VSTDDDSSDEGMK	gi|571574306	mushroom body large-type Kenyon cell-specific protein 1 isoform X1 [Apis mellifera]	RTsPPPEDWKPLDK	2	Nurse,Forage	not	S1731	A	S	24	13	11				28.23	147.95	41.17	2	1744.82	582.611	3	-0.0105	-6.03	418	431	13
QEIKDISDDQSTI	gi|571576381	uncharacterized protein LOC725662 [Apis mellifera]	SEDQEIKDIsDDQSTIHSITIGR	2	Nurse,Forage	not	S2371	A	S	11	6	5				47.6	224.28	45.49	2	2666.21	889.74	3	-0.012	-4.49	2362	2384	22
AGDTNLSSDDDML	gi|571577276	H(+)/Cl(-) exchange transporter 3-like isoform X1 [Apis mellifera]	IDDASSHIsVDsDDIPGIGQYDDFHTIDWQR	1	Nurse	age_specific	S60	A	S	46	46	0				22.48, 22.48	147.64	44.13	2	3676.5	1226.5	3	-0.0214	-5.83	87	117	30
DASSHISVDSDDI	gi|571577276	H(+)/Cl(-) exchange transporter 3-like isoform X1 [Apis mellifera]	IDDASSHIsVDsDDIPGIGQYDDFHTIDWQR	1	Nurse	age_specific	S95	A	S	46	46	0				22.48, 22.48	147.64	44.13	2	3676.5	1226.5	3	-0.0214	-5.83	87	117	30
SHISVDSDDIPGI	gi|571577276	H(+)/Cl(-) exchange transporter 3-like isoform X1 [Apis mellifera]	IDDASSHIsVDsDDIPGIGQYDDFHTIDWQR	1	Nurse	age_specific	S98	A	S	46	46	0				22.48, 22.48	147.64	44.13	2	3676.5	1226.5	3	-0.0214	-5.83	87	117	30
GVPLKGSLDSVIT	gi|571577594	uncharacterized protein LOC100576799	KNsDEVYDQDGFSSDSIR	2	Nurse,Forage	not	S750	A	S	21	13	8				117.49	256.44	46.51	2	2140.86	1071.43	2	-0.0229	-10.7	517	534	17
SAENGDSTDASVD	gi|66505254	enolase-phosphatase E1-like isoform 2 [Apis mellifera]	TVQEVDEDSKtsENGDAK	2	Nurse,Forage	not	S69	A	S	10	6	4				0.00, 15.56	139.33	40.51	2	2110.8	1056.4	2	-0.0131	-6.2	26	43	17
SLGECDSDDDTKN	gi|66513420	U4/U6.U5 tri-snRNP-associated protein 1-like isoformX1 [Apis mellifera]	FAHLQAQNYsIEDK	2	Nurse,Forage	not	S179	A	S	26	11	15				26.31	86.11	25.79	2	1742.77	581.927	3	-0.00867	-4.97	605	618	13
YENSCYSNDDDDN	gi|66517414	arrestin homolog isoform 2 [Apis mellifera]	TRYENScYsNDDDDNIVFEDFAR	2	Nurse,Forage	not	S384	A	S	25	12	13				32.28	159.17	55.02	2	2924.12	975.708	3	-0.0219	-7.49	376	398	22
TSTPDESVDEEPP	gi|66517761	cAMP-dependent protein kinase type II regulatory subunit isoformX1 [Apis mellifera]	sVFAETYNPEEDEEDDGLKIVHPK	2	Nurse,Forage	not	S69	A	S	329	109	220				22.4	191.53	45.71	2	2840.24	947.751	3	-0.0133	-4.7	85	108	23
KLPELLSSDSVDS	gi|66520251	protein UBASH3A homolog [Apis mellifera]	AEKALAAtGHR	1	Nurse	age_specific	S333	A	S	4	4	0				1000	48.53	20.15	2	1203.58	602.792	2	-0.0083	-6.89	36	46	10
DDEESASDDDASD	gi|66525165	cylicin-2-like [Apis mellifera]	KKGsSDDEESAsDDDASDEEYNPK	2	Nurse,Forage	not	S122	A	S	44	11	33				26.31, 20.74	131.14	32.42	2	2776.97	926.66	3	-0.0181	-6.53	111	134	23
IGEEQSSEDAEDG	gi|66534191	probable histone-binding protein Caf1 [Apis mellifera]	IGEEQSsEDAEDGPPELLFIHGGHTAK	1	Nurse	age_specific	S357	A	S	2	2	0				13.27	219.6	76.96	2	2942.3	981.769	3	-0.0124	-4.23	351	377	26
......s.E....
AAAAPASQEAAAA	gi|110755329	neurofilament heavy polypeptide [Apis mellifera]	SDDssEEKSGEKK	2	Nurse,Forage	not	S56	A	S	152	85	67				14.06, 15.01	41.48	10.06	2	1584.56	793.284	2	-0.0074	-4.67	439	451	12
EDDFAQSVEHIDP	gi|110755329	neurofilament heavy polypeptide [Apis mellifera]	SDDssEEKSGEKK	2	Nurse,Forage	not	S1519	A	S	152	85	67				14.06, 15.01	41.48	10.06	2	1584.56	793.284	2	-0.0074	-4.67	439	451	12
EEEKSSSSEESKQ	gi|110755329	neurofilament heavy polypeptide [Apis mellifera]	AAVAEGKsSEQVDsVEK	2	Nurse,Forage	not	S463	A	S	152	85	67				19.22, 12.34	91.69	30.37	2	1892.78	947.396	2	-0.0037	-1.95	201	217	16
EEKSSSSEESKQE	gi|110755329	neurofilament heavy polypeptide [Apis mellifera]	sAEVGAGSSAANAQQEsSEQSAAKPGEASQAKR	2	Nurse,Forage	not	S464	A	S	152	85	67				21.62, 0.00	27.55	26.28	2	3348.43	1117.14	3	-0.019	-5.69	371	403	32
EQPALSSEESSSK	gi|110755329	neurofilament heavy polypeptide [Apis mellifera]	SSssEESKQESSK	2	Nurse,Forage	not	S335	A	S	152	85	67				20.98, 17.98	104.18	21.41	2	1558.54	780.274	2	-0.0107	-6.86	461	473	12
VEQPALSSEESSS	gi|110755329	neurofilament heavy polypeptide [Apis mellifera]	SSssEESKQESSK	2	Nurse,Forage	not	S334	A	S	152	85	67				20.98, 17.98	104.18	21.41	2	1558.54	780.274	2	-0.0107	-6.86	461	473	12
SGVDGNSTEGESA	gi|110767819	potassium voltage-gated channel protein Shab-like isoform X6 [Apis mellifera]	SASscFPNLPNDMPTTPDsPNRR	2	Nurse,Forage	not	S647	A	S	74	17	57				15.00, 27.33	39.43	13.39	2	2720.08	907.696	3	-0.0129	-4.73	680	702	22
DNPAFHSQENTDD	gi|266634742	allatostatins precursor [Apis mellifera]	LNLDYLPVDNPAFHsQENTDDFLEEK	1	Nurse	age_specific	S133	A	S	1	1	0				28.73	128.45	35.27	2	3142.38	1048.46	3	-0.0136	-4.34	119	144	25
ATSITPSIELKPN	gi|288872185	cytochrome c oxidase subunit VIb polypeptide 1 [Apis mellifera]	VKYTELGNATSITPsIELKPNTAPYDPR	1	Nurse	age_specific	S16	A	S	2	2	0				21.47	137.68	35.65	1	3154.56	1052.52	3	-0.0115	-3.66	2	29	27
AAAAPASTESAPA	gi|297591983	60S acidic ribosomal protein P1 [Apis mellifera]	KKEEPEPEsDDDmGFGLFD	1	Nurse	age_specific	S82	A	S	56	56	0				1,000.00, 1,000.00	62.97	36.63	2	2279.88	1140.94	2	-0.0083	-3.64	93	111	18
THKSDGSEENIDK	gi|328776144	ubiquitin-conjugating enzyme E2 O-like isoform X1 [Apis mellifera]	DIFQVPKHsPKK	2	Nurse,Forage	not	S748	A	S	36	14	22				1000	66.47	17.81	2	1502.76	501.927	3	-0.00648	-4.31	316	327	11
KPDVVGSKEYFKD	gi|328777120	peroxiredoxin 1 [Apis mellifera]	TMKPDVVGsKEYFKDT	1	Nurse	age_specific	S187	A	S	2	2	0				25.58	67.14	19.86	2	1923.87	642.293	3	-0.0144	-7.46	179	194	15
DEPLHVSDEASGG	gi|328777846	transient receptor potential cation channel trpm isoform X10 [Apis mellifera]	TRsEsDDIMILPSNIPR	2	Nurse,Forage	not	S1644	A	S	29	4	25				15.00, 12.06	96.55	28.18	2	2102.91	1052.45	2	-0.0221	-10.5	1518	1534	16
QSVSQQSTESPQH	gi|328778117	homer protein homolog 2-like isoform X2 [Apis mellifera]	SQSVSQQsTEsPQHQGK	2	Nurse,Forage	not	S222	A	S	26	12	14				16.24, 11.54	99.29	37.32	2	2001.78	1001.89	2	-0.0119	-5.95	215	231	16
GDVIQCSLEQDHM	gi|328778154	coronin-7-like isoform X2 [Apis mellifera]	TMSNFVGDVIQcsLEQDHMEGVEEHEWDE	2	Nurse,Forage	not	S1195	A	S	29	11	18				32.37	87.74	30.52	2	3529.38	1177.46	3	-0.0229	-6.5	1183	1211	28
KLYESHSDEFPPD	gi|328782359	aminopeptidase N-like isoform X2 [Apis mellifera]	KLYESHsDEFPPDLMTQK	1	Nurse	age_specific	S915	A	S	2	2	0				36.2	176.52	29.25	2	2243.98	748.997	3	-0.012	-5.36	909	926	17
TDIKSPSQEREIL	gi|328782619	uncharacterized protein LOC412607 isoform X3 [Apis mellifera]	KLsEPDDSsEDSMGFNGFDLQENNEMEPASHVLKK	2	Nurse,Forage	not	S371	A	S	28	16	12				20.36, 0.00	189.29	32.75	2	4083.68	1021.92	4	-0.018	-4.42	60	94	34
LPLQQMSAEEQEK	gi|328782830	BAG domain-containing protein Samui-like isoformX2 [Apis mellifera]	mNLDTGEIKQsPK	2	Nurse,Forage	not	S453	A	S	49	21	28				1,000.00, 36.27	123.47	25.54	2	1555.7	778.85	2	-0.0102	-6.56	665	677	12
VTNNEGSDEADRR	gi|328782977	collagen alpha-1(IV) chain-like isoform 1 [Apis mellifera]	TFVTNNEGsDEADRR	1	Forager	age_specific	S69	A	S	6	0	6				26.33	97.78	28.5	2	1789.73	895.866	2	-0.0114	-6.34	61	75	14
RPEDNNSMEEGNV	gi|328783051	putative ATP-dependent RNA helicase me31b-like isoform 1 [Apis mellifera]	VIDPSLYVARPEDNNsMEEGNVSK	1	Forager	age_specific	S436	A	S	3	0	3				21.41	107.92	12.82	2	2742.22	915.071	3	-0.0298	-10.9	421	444	23
PGYKEESEENNED	gi|328784729	basic-leucine zipper transcription factor A isoformX2 [Apis mellifera]	GQDVQTSKYsPTKK	2	Nurse,Forage	not	S4896	A	S	74	18	56				37.08	193.65	40.29	2	1645.77	823.889	2	-0.0093	-5.65	149	162	13
VMSVTGSTENLHQ	gi|328786053	CLIP-associating protein 1-A isoformX1 [Apis mellifera]	ASLPRPSKsPDTTAVAsPER	2	Nurse,Forage	not	S585	A	S	153	49	104				25.70, 24.66	103.17	39.42	2	2226.01	743.006	3	-0.015	-6.73	660	679	19
GLAYRHSCEGPDD	gi|328786521	UPF0047 protein C4A8.02c-like [Apis mellifera]	IVPEGLAYRHscEGPDDMPAHVK	1	Nurse	age_specific	S103	A	S	1	1	0				13.28	62.97	20.89	2	2657.18	886.728	3	-0.0165	-6.21	93	115	22
SNGEFDSAELLLY	gi|328786818	MAGUK p55 subfamily member 6 isoform X5 [Apis mellifera]	GLLDsPVVTSLVK	2	Nurse,Forage	not	S358	A	S	25	3	22				89.54	164.59	39.76	2	1406.74	704.374	2	-0.00902	-6.41	59	71	12
SRSSAGSQEFDLE	gi|328787676	uncharacterized protein LOC725703 [Apis mellifera]	sRSSAGsQEFDLEESHTLKVPR	1	Nurse	age_specific	S43	A	S	5	5	0				0.00, 18.75	86.09	22.66	2	2619.14	874.041	3	-0.0363	-13.8	37	58	21
VPHEVTSAETLLF	gi|328788986	sodium-dependent neutral amino acid transporter B(0)AT2 isoform X2 [Apis mellifera]	sVDKLEMK	1	Nurse	age_specific	S698	A	S	12	12	0				1000	96.17	32.76	2	1028.46	515.236	2	-0.0045	-4.37	21	28	7
EKIEHMSSEVNDS	gi|328791271	ubiquitin-like modifier-activating enzyme 5-like isoform X2 [Apis mellifera]	IEHMsSEVNDSNPYSR	1	Forager	age_specific	S37	A	S	8	0	8				23.98	153.15	40.3	2	1943.77	972.887	2	-0.0132	-6.77	33	48	15
GLFYEESFEEDLP	gi|328791406	uncharacterized protein DDB_G0284459-like [Apis mellifera]	TPSVISDLDRNssESER	2	Nurse,Forage	not	S754	A	S	488	187	301				20.57, 19.24	89.96	33.5	2	2050.82	1026.41	2	-0.0171	-8.33	708	724	16
SDLDRNSSESERD	gi|328791406	uncharacterized protein DDB_G0284459-like [Apis mellifera]	TPSVISDLDRNssESER	2	Nurse,Forage	not	S719	A	S	488	187	301				20.57, 19.24	89.96	33.5	2	2050.82	1026.41	2	-0.0171	-8.33	708	724	16
VEKEHDSGEGSHQ	gi|328792920	protein argonaute-2 isoform X5 [Apis mellifera]	EHDsGEGSHQSGcSEDRTPGAMAR	2	Nurse,Forage	not	S893	A	S	8	7	1				13.29	103.62	29.55	2	2637	660.253	4	-0.0146	-5.53	890	913	23
DNETIQSGESSNR	gi|343790874	eukaryotic translation initiation factor 4 gamma [Apis mellifera]	NISHEIYKDNETIQsGESSNR	2	Nurse,Forage	not	S427	A	S	13	2	11				39.52	114.4	33.05	2	2500.09	834.364	3	-0.0177	-7.08	413	433	20
SLATDVSMEGDLP	gi|48094759	quinone oxidoreductase-like isoformX1 [Apis mellifera]	PIELESVTPITHKPcsPcNGEK	2	Nurse,Forage	not	S96	A	S	60	18	42				21.35	97.08	27.44	1	2572.17	858.394	3	-0.0124	-4.84	2	23	21
EYSRQASFESLPE	gi|571501356	vesicular glutamate transporter 3-like isoform X1 [Apis mellifera]	GFEDEREYsRQAsFESLPEPERPPLR	2	Nurse,Forage	not	S60	A	S	218	76	142				12.33, 5.85	69.25	38.74	2	3280.42	821.11	4	-0.0144	-4.37	48	73	25
AGSRRGSGESCYQ	gi|571501852	uncharacterized protein LOC414021 isoform X8 [Apis mellifera]	VFFIGsPPDsPPLVQSVSTSNESGSDLR	2	Nurse,Forage	not	S26	A	S	447	204	243				27.43, 30.39	80.35	23.48	2	3078.36	1027.12	3	-0.0136	-4.43	908	935	27
SFTRFPSEESLSH	gi|571507718	nesprin-1-like [Apis mellifera]	RGssPHQHLGLDDR	2	Nurse,Forage	not	S165	A	S	40	21	19				1,000.00, 1,000.00	56.94	25.2	2	1733.7	578.906	3	-0.00975	-5.62	173	186	13
PGNLNDSGEGTLE	gi|571508061	rho GTPase-activating protein 190 isoform X3 [Apis mellifera]	KPEIEQAFNMEEPGNLNDsGEGTLEYSALHPMPPPR	2	Nurse,Forage	not	S967	A	S	12	6	6				15.01	146.78	38.3	2	4073.82	1358.94	3	-0.029	-7.11	949	984	35
CFVQTNSLEYVDK	gi|571511530	thyroid receptor-interacting protein 11 isoform X1 [Apis mellifera]	TETVPcFVQTNsLEYVDK	2	Nurse,Forage	not	S352	A	S	8	1	7				34.2	111.5	24.12	2	2208.97	1105.49	2	-0.0089	-4.03	341	358	17
TPSLQTSWEEASE	gi|571511932	uncharacterized threonine-rich GPI-anchored glycoprotein PJ4664.02-like isoform X1 [Apis mellifera]	sKEDFFNHGLGFR	2	Nurse,Forage	not	S854	A	S	12	2	10				1000	104.27	36.3	2	1632.71	545.241	3	-0.00954	-5.84	549	561	12
ISEGETSDENSDV	gi|571515300	uncharacterized protein LOC410819 isoform X2 [Apis mellifera]	LLSQPtPTDsLDMER	1	Forager	age_specific	S161	A	S	154	0	154				19.23, 15.00	119.7	34.79	2	1861.76	931.88	2	-0.0124	-6.65	70	84	14
NKAKSKSLEELRG	gi|571517317	uncharacterized protein LOC725829	LAQEADsPPSERPR	2	Nurse,Forage	not	S249	A	S	12	7	5				62.6	51.59	23.12	2	1631.73	544.915	3	-0.00873	-5.35	198	211	13
IHEGTDSLEEQLS	gi|571519994	nucleosome-remodeling factor subunit NURF301-like isoform X1 [Apis mellifera]	TLLSQQRPPsPEPLWLQNK	2	Nurse,Forage	not	S556	A	S	44	35	9				75.29	136.23	32.89	2	2311.17	771.394	3	-0.013	-5.62	165	183	18
YGYSYDSLEEVIP	gi|571522695	serine/threonine-protein phosphatase 2B catalytic subunit 3-like isoform X1 [Apis mellifera]	TSLKNALQGFsPNHK	1	Forager	age_specific	S679	A	S	41	0	41				37.36	40	28.25	2	1720.83	574.615	3	-0.00855	-4.96	471	485	14
EHTLEASEEAVQD	gi|571524355	microtubule-associated protein futsch [Apis mellifera]	EHTLEAsEEAVQDVLNEsFEGEELSQLEDLQTSR	2	Nurse,Forage	not	S1119	A	S	593	240	353				15.01, 9.46	72.65	27.69	2	4020.7	1341.23	3	-0.0238	-5.93	1113	1146	33
QDVLNESFEGEEL	gi|571524355	microtubule-associated protein futsch [Apis mellifera]	EHTLEAsEEAVQDVLNEsFEGEELSQLEDLQTSR	2	Nurse,Forage	not	S1130	A	S	593	240	353				15.01, 9.46	72.65	27.69	2	4020.7	1341.23	3	-0.0238	-5.93	1113	1146	33
AETLIQSIESEIE	gi|571525698	microtubule-associated protein futsch-like [Apis mellifera]	SGHGDDIsLSsLKDFEGLER	2	Nurse,Forage	not	S944	A	S	1056	449	607				19.29, 0.00	126.65	42.62	2	2320.96	774.657	3	-0.0133	-5.75	2428	2447	19
DSVDVPSLEMDEH	gi|571525698	microtubule-associated protein futsch-like [Apis mellifera]	SGHGDDIsLSsLKDFEGLER	2	Nurse,Forage	not	S1145	A	S	1056	449	607				19.29, 0.00	126.65	42.62	2	2320.96	774.657	3	-0.0133	-5.75	2428	2447	19
SSLQEESLEKSST	gi|571525698	microtubule-associated protein futsch-like [Apis mellifera]	SGHGDDIsLSsLKDFEGLER	2	Nurse,Forage	not	S1018	A	S	1056	449	607				19.29, 0.00	126.65	42.62	2	2320.96	774.657	3	-0.0133	-5.75	2428	2447	19
VEDNTSSFEAMDV	gi|571525756	LOW QUALITY PROTEIN uncharacterized protein LOC408779 [Apis mellifera]	EERVEDNTSsFEAMDVDMVDNAVPFDDDVPR	2	Nurse,Forage	not	S2117	A	S	70	17	53				17.99	38.42	12.06	2	3622.48	1208.49	3	-0.0199	-5.5	2108	2138	30
IFTQPNSLEENSA	gi|571525983	protein turtle isoform X3 [Apis mellifera]	IFTQPNsLEENSASEYR	1	Forager	age_specific	S585	A	S	14	0	14				33.5	187.54	37.28	2	2063.88	1032.95	2	-0.0093	-4.5	579	595	16
KEPPEISWENTLG	gi|571527094	uncharacterized protein LOC409781 isoform X1 [Apis mellifera]	RcIDVSTStPTTLTQIMK	1	Nurse	age_specific	S31	A	S	5	5	0				34.89	199.33	55.47	2	2131.01	1066.51	2	-0.0059	-2.77	54	71	17
KDSEEDSGETDND	gi|571530755	histone deacetylase complex subunit SAP30 homolog isoform X1 [Apis mellifera]	RKDsEEDsGETDNDLPEVDLFQLQVGTLR	1	Nurse	age_specific	S91	A	S	2	2	0				22.48, 13.28	135.05	50.73	2	3464.5	1155.85	3	0.011	3.16	84	112	28
YFNDQKSVEEPEV	gi|571534270	uncharacterized protein LOC100577778 isoform X1 [Apis mellifera]	DSREDSLMDTYKAtPPMSHTDsPR	1	Forager	age_specific	S1228	A	S	44	0	44				20.41, 0.00	114.52	50.35	2	2896.14	966.383	3	-0.0191	-6.61	1262	1285	23
NLQHQESDEFQAS	gi|571536236	rabconnectin-3A [Apis mellifera]	TMsVSYVGTtSPLEPR	2	Nurse,Forage	not	S1451	A	S	580	231	349				28.34, 0.00	59.92	30.79	2	1883.78	942.892	2	-0.00838	-4.45	1588	1603	15
AELDTLSEESYKD	gi|571538231	14-3-3 protein epsilon isoform X1 [Apis mellifera]	AAFDDAIAELDTLsEESYK	2	Nurse,Forage	not	S210	A	S	11	5	6				17.98	132.61	46.08	2	2166.92	1084.47	2	-0.0033	-1.52	197	215	18
DIDRKPSIEELAK	gi|571538775	microtubule-associated protein futsch-like [Apis mellifera]	TKsPVsEGVEsPEKLTTIEDK	2	Nurse,Forage	not	S2692	A	S	9514	4733	4781				17.98, 14.06, 11.13	94.58	37.02	2	2513.06	1257.54	2	-0.00482	-1.92	1645	1665	20
IEDSTQSGEGEQK	gi|571538775	microtubule-associated protein futsch-like [Apis mellifera]	TKsPVsEGVEsPEKLTTIEDK	2	Nurse,Forage	not	S993	A	S	9514	4733	4781				17.98, 14.06, 11.13	94.58	37.02	2	2513.06	1257.54	2	-0.00482	-1.92	1645	1665	20
KDSLRDSLESLEE	gi|571538775	microtubule-associated protein futsch-like [Apis mellifera]	TKsPVsEGVEsPEKLTTIEDK	2	Nurse,Forage	not	S1503	A	S	9514	4733	4781				17.98, 14.06, 11.13	94.58	37.02	2	2513.06	1257.54	2	-0.00482	-1.92	1645	1665	20
LRDSLESLEEKIE	gi|571538775	microtubule-associated protein futsch-like [Apis mellifera]	TKsPVsEGVEsPEKLTTIEDK	2	Nurse,Forage	not	S1506	A	S	9514	4733	4781				17.98, 14.06, 11.13	94.58	37.02	2	2513.06	1257.54	2	-0.00482	-1.92	1645	1665	20
CLVQYLSDESEKE	gi|571538808	serine/threonine-protein kinase PRP4 homolog isoform X1 [Apis mellifera]	LQAcLVQYLsDEsEKEDKEPDQDEIK	2	Nurse,Forage	not	S153	A	S	24	13	11				13.28, 0.00	117.37	26.42	2	3268.38	1090.45	3	-0.0463	-14.2	144	169	25
QQLTGQSEEGESQ	gi|571539223	zinc finger protein 543-like isoform X1 [Apis mellifera]	IKQEQEsEDEAEEVQR	2	Nurse,Forage	not	S105	A	S	18	11	7				1000	177.14	38.25	2	2025.85	1013.93	2	-0.0136	-6.71	206	221	15
QQQNQQSQEQQLP	gi|571541874	LOW QUALITY PROTEINE3 ubiquitin-protein ligase HUWE1-like [Apis mellifera]	RNsIEEQPSTSTGGSR	2	Nurse,Forage	not	S2926	A	S	19	9	10				56.51	93.83	18.65	2	1784.77	595.926	3	-0.0133	-7.47	3438	3453	15
ERFSDDSLEELLP	gi|571542843	dentin sialophosphoprotein-like [Apis mellifera]	TQSEEERFsDDsLEELLPPPPPISK	2	Nurse,Forage	not	S365	A	S	36	22	14				18.04, 14.73	48	12.84	2	2999.31	1000.77	3	-0.026	-8.67	354	378	24
KKKAGGSLEMFMT	gi|571548094	sodium channel protein paralytic isoform X22 [Apis mellifera]	AFKDESHKGsMDsLDGEEK	2	Nurse,Forage	not	S1530	A	S	150	60	90				15.01, 13.54	79.42	30.32	2	2268.86	757.292	3	-0.0129	-5.68	1157	1175	18
SDFSCHSYELFVG	gi|571548094	sodium channel protein paralytic isoform X22 [Apis mellifera]	AFKDESHKGsMDsLDGEEK	2	Nurse,Forage	not	S483	A	S	90	0	90				15.01, 13.54	79.42	30.32	2	2268.86	757.292	3	-0.0129	-5.68	1157	1175	18
EAEGVPSGERPTG	gi|571550301	spectrin beta chain isoform X6 [Apis mellifera]	AtPVTsPDEPPSER	2	Nurse,Forage	not	S2136	A	S	312	175	137				19.23, 15.56	60.49	31.89	2	1641.63	821.818	2	-0.0114	-6.93	2115	2128	13
ILQQTDSLEMDLT	gi|571550301	spectrin beta chain isoform X6 [Apis mellifera]	AtPVTsPDEPPSER	2	Nurse,Forage	not	S979	A	S	312	175	137				19.23, 15.56	60.49	31.89	2	1641.63	821.818	2	-0.0114	-6.93	2115	2128	13
GIVQQASLESTDS	gi|571550616	LOW QUALITY PROTEIN: protein still life, isoform SIF type 1-like [Apis mellifera]	MLKPMPSIDsPVTsPEMTR	2	Nurse,Forage	not	S791	A	S	692	244	448				23.97, 17.98	129.41	33.91	2	2275.97	759.66	3	-0.012	-5.28	421	439	18
NSDSFRSLEERVG	gi|571552571	tumor protein D53 homolog isoform X3 [Apis mellifera]	SNsMQSFNEmLR	1	Nurse	age_specific	S161	A	S	34	34	0				19.23, 114.31	134.38	26.65	2	1538.59	770.298	2	-0.0087	-5.65	182	193	11
GLPIRTSQENIDS	gi|571553038	FIT family protein CG10671-like [Apis mellifera]	FMGLPIRtSQENIDSGINR	2	Nurse,Forage	not	S371	A	S	13	5	8				23.98	156.56	32.8	2	2227.05	1114.53	2	-0.0069	-3.1	363	381	18
NECDGMSDESYSS	gi|571554464	E3 SUMO-protein ligase RanBP2 isoform X1 [Apis mellifera]	SGGEENsEEEVVENDDIHFsPTIPLPDKIEVK	2	Nurse,Forage	not	S799	A	S	19	10	9				9.46, 17.99	40.71	12.55	2	3711.61	1238.21	3	-0.00555	-1.49	1863	1894	31
IQGLRGSTEYLNK	gi|571562728	microtubule-associated protein futsch-like [Apis mellifera]	SKsLsLAEEKAPIDTLLSPEVENK	2	Nurse,Forage	not	S1006	A	S	636	254	382				19.23, 15.58	125.45	41.79	2	2757.31	920.107	3	-0.0139	-5.06	1700	1723	23
GDNSGDSTESLID	gi|571565027	uncharacterized protein LOC726065 isoform X1 [Apis mellifera]	SDLVGGDNsGDsTESLIDEAEDYLRR	2	Nurse,Forage	not	S716	A	S	79	33	46				19.61, 17.98	143.98	30.37	2	2972.2	991.737	3	-0.00825	-2.77	705	730	25
ENPIHASTEYVNG	gi|571565770	fasciclin-3 isoform X5 [Apis mellifera]	IPQGGQENPIHAsTEYVNGR	1	Nurse	age_specific	S464	A	S	3	3	0				23.98	46.15	21.08	2	2246.01	1124.01	2	-0.0095	-4.23	452	471	19
PLDTFKSFETEND	gi|571567009	serine/arginine repetitive matrix protein 2-like [Apis mellifera]	GPRtDsDsETER	2	Nurse,Forage	not	S201	A	S	404	150	254				16.60, 33.56, 40.20	71.06	26.52	2	1588.48	795.246	2	-0.0078	-4.91	706	717	11
PTNHRGSSELGAA	gi|571570975	potassium voltage-gated channel subfamily H member 7-like isoform X6 [Apis mellifera]	SQsQPVDLAVPPPSQQAHLPHAWHsQPAAFR	2	Nurse,Forage	not	S1012	A	S	227	81	146				17.99, 14.83	70.97	36.89	2	3543.62	886.909	4	-0.017	-4.79	937	967	30
AQVLAHSQEELRR	gi|571571223	liprin-alpha-2-like isoform X1 [Apis mellifera]	GRsLERAsPPLSGR	1	Forager	age_specific	S838	A	S	49	0	49				32.23, 17.99	53.87	17.82	2	1641.74	821.871	2	-0.0128	-7.81	727	740	13
GGSGDNSAEGLDQ	gi|571571726	RING finger protein 207-like isoform X2 [Apis mellifera]	KsPDSTKPKtPPGHWSASK	2	Nurse,Forage	not	S702	A	S	110	42	68				20.95, 27.76	119.86	34.69	2	2194.98	549.75	4	-0.0121	-5.49	668	686	18
FVTSKVSEEIVET	gi|571573683	mucin-4-like isoform X1 [Apis mellifera]	ALPLVAHGPPDQsAGGsPVTSR	2	Nurse,Forage	not	S509	A	S	54	29	25				37.11, 29.88	45.3	24.68	2	2273.02	758.678	3	-0.0125	-5.49	1604	1625	21
NADVVESDENNED	gi|571573752	phosphatidylinositide phosphatase SAC2-like isoform X1 [Apis mellifera]	KKsQGGLFDVPQK	2	Nurse,Forage	not	S989	A	S	26	12	14				1000	135.5	25.94	2	1510.75	504.59	3	-0.00861	-5.69	115	127	12
SNESDFSDEGGHE	gi|571573932	ralA-binding protein 1-like isoform X1 [Apis mellifera]	KSNESDFsDEGGHEK	2	Nurse,Forage	not	S30	A	S	8	6	2				53.33	115.13	37.68	2	1744.66	582.557	3	-0.0114	-6.55	23	37	14
STDDDSSDEGMKP	gi|571574306	mushroom body large-type Kenyon cell-specific protein 1 isoform X1 [Apis mellifera]	RTsPPPEDWKPLDK	2	Nurse,Forage	not	S1732	A	S	24	13	11				28.23	147.95	41.17	2	1744.82	582.611	3	-0.0105	-6.03	418	431	13
ETEGEDSGEERDP	gi|571574484	uncharacterized abhydrolase domain-containing protein DDB_G0269086-like isoform X4 [Apis mellifera]	KIEGVAGNDAsPNLTPR	2	Nurse,Forage	not	S822	A	S	51	27	24				33.56	99.58	28.72	2	1817.87	909.934	2	-0.0154	-8.48	147	163	16
DFINDDSEESDRP	gi|571576381	uncharacterized protein LOC725662 [Apis mellifera]	SEDQEIKDIsDDQSTIHSITIGR	2	Nurse,Forage	not	S2931	A	S	11	6	5				47.6	224.28	45.49	2	2666.21	889.74	3	-0.012	-4.49	2362	2384	22
NIQNDDSDENNDD	gi|62198227	major royal jelly protein 7 precursor [Apis mellifera]	cTNFNIQNDDsDENNDDSIR	1	Forager	age_specific	S426	A	S	20	0	20				80.76	181.59	53.25	2	2464.91	1233.45	2	-0.014	-5.69	416	435	19
LTCWGGSNEYLFK	gi|66500091	motile sperm domain-containing protein 2-like [Apis mellifera]	VRPSsGILLPQEQR	1	Nurse	age_specific	S231	A	S	6	6	0				33.98	115.56	26.93	2	1658.85	830.429	2	-0.0087	-5.24	330	343	13
DKEDDESGEEDEN	gi|66504263	membrane-associated progesterone receptor component 1-like isoform 2 [Apis mellifera]	LLKPGEAPTNYsDEEDEGsQLENETK	2	Nurse,Forage	not	S526	A	S	18	8	10				14.04, 35.41	115.08	37.31	2	3052.25	1018.42	3	-0.0166	-5.45	169	194	25
PNVVTNSQEEEDI	gi|66535729	signal transducing adapter molecule 1 [Apis mellifera]	TTVLSKDPNVVTNsQEEEDIAK	1	Nurse	age_specific	S167	A	S	2	2	0				13.28	161.26	38.1	2	2496.16	833.057	3	-0.0161	-6.44	154	175	21
ILIKDKSLENTSW	gi|66554970	E3 ubiquitin-protein ligase ZNRF2-like [Apis mellifera]	VYAAHsLPSHIWSLNGLK	2	Nurse,Forage	not	S444	A	S	13	6	7				41.52	204.65	50.42	2	2072.02	691.679	3	-0.0118	-5.67	112	129	17
......s..D...
LTNFDDSSNDVSE	gi|110750764	protein lethal(2)essential for life-like [Apis mellifera]	VHYTGEPALTNFDDssNDVSESQR	2	Nurse,Forage	not	S190	A	S	55	23	32				19.22, 0.00	149.1	48.19	2	2827.1	1414.55	2	-0.0125	-4.42	176	199	23
VDSGRNSLGDINS	gi|110771563	protein EFR3 homolog cmp44E isoformX1 [Apis mellifera]	HSWVDSGRNsLGDINSGAAELDSGGSSPGVQK	1	Nurse	age_specific	S672	A	S	3	3	0				23.89	166.25	35.55	2	3263.45	1088.82	3	-0.0172	-5.28	663	694	31
SGDEMCSLKDYVG	gi|229892248	heat shock protein 90 [Apis mellifera]	YHTSASGDEMcsLKDYVGR	2	Nurse,Forage	not	S468	A	S	155	41	114				56.52	117.43	45.65	2	2254.9	752.638	3	-0.0128	-5.69	457	475	18
PKEEIDSDGDEPM	gi|328777254	rab GTPase-activating protein 1 isoform X3 [Apis mellifera]	SPSLTSIDTLtPKEEIDsDGDEPMLSGTGEVSK	1	Nurse	age_specific	S519	A	S	1	1	0				13.29, 23.04	61.84	14.2	2	3594.55	1199.19	3	-0.00375	-1.04	502	534	32
TQISTDSGWDNPF	gi|328777906	uncharacterized protein LOC409956 isoformX1 [Apis mellifera]	TQPIDMDTVPAELLTTHTEHTAPAYHTQIStDsGWDNPFRPDGDLSR	2	Nurse,Forage	not	S258	A	S	39	19	20				0.00, 26.18	54.73	10.78	2	5393.37	1079.68	5	-0.0217	-4.03	226	272	46
LKDEMSSGSDFED	gi|328781964	myosin-IIIa isoform X4 [Apis mellifera]	QADLIQFsQNIHmK	2	Nurse,Forage	not	S1311	A	S	10	7	3				1,000.00, 1,000.00	29.03	12.42	2	1767.8	884.902	2	-0.0131	-7.41	1232	1245	13
LDGEQISDGDIED	gi|328782605	zinc finger CCCH domain-containing protein 18-like isoform X4 [Apis mellifera]	SKPTPITHGEDLSDVsDLEsIDGVDGTEHESILK	2	Nurse,Forage	not	S241	A	S	165	80	85				25.11, 21.88	85.14	24.98	2	3779.67	1260.89	3	-0.0157	-4.17	255	288	33
EGEDEVSHGDVTK	gi|328784401	moesin/ezrin/radixin homolog 1 isoform X16 [Apis mellifera]	AFQANTTPHHHHVEENEEGEEEGEDEVsHGDVTK	1	Forager	age_specific	S528	A	S	2	0	2				37.11	61.36	29.37	2	3903.59	976.897	4	-0.0322	-8.25	501	534	33
DGKHPESDTDSMA	gi|328788305	neuroglian isoform X6 [Apis mellifera]	ASLASSSHQDGKHPEsDTDsMAEYGEGDTGR	2	Nurse,Forage	not	S1204	A	S	54	25	29				10.36, 17.99	105.17	37.78	2	3381.28	1128.09	3	-0.0241	-7.14	1189	1219	30
LTPQRNSLPDIPL	gi|328788583	guanine nucleotide-releasing factor 2-like isoform X7 [Apis mellifera]	TSGYGSELTPQRNsLPDIPLTPR	2	Nurse,Forage	not	S280	A	S	41	13	28				86.41	137.93	36.92	2	2578.24	1290.12	2	-0.00917	-3.56	267	289	22
EEEEQYSDGDDDY	gi|328789935	trichohyalin [Apis mellifera]	TKLELDSDEDEEEEQysDGDDDYEPPAYIVK	2	Nurse,Forage	not	S516	A	S	31	13	18				16.76, 18.04	54.38	22.97	2	3795.46	1266.16	3	-0.0226	-5.97	500	530	30
EEQDAGSEGDQDT	gi|328789935	uncharacterized protein LOC100578262 [Apis mellifera]	HTNDHENFDsNsDYDERPNVNR	2	Nurse,Forage	not	S210	A	S	26	13	13				17.30, 17.99	91.36	40.26	2	2834.04	945.681	3	-0.0168	-5.91	177	198	21
DHENFDSNSDYDE	gi|335892835	uncharacterized protein LOC100578262 [Apis mellifera]	HTNDHENFDsNsDYDERPNVNR	2	Nurse,Forage	not	S186	A	S	26	13	13				17.30, 17.99	91.36	40.26	2	2834.04	945.681	3	-0.0168	-5.91	177	198	21
ENFDSNSDYDERP	gi|335892835	uncharacterized protein LOC100578262 [Apis mellifera]	HTNDHENFDsNsDYDERPNVNR	2	Nurse,Forage	not	S188	A	S	26	13	13				17.30, 17.99	91.36	40.26	2	2834.04	945.681	3	-0.0168	-5.91	177	198	21
GAELVDSVLDVVR	gi|48095525	tubulin beta-1 chain [Apis mellifera]	ALsVPELTQQmFDAK	2	Nurse,Forage	not	S115	A	S	85	33	52				87.19, 1,000.00	127.57	30.99	2	1772.81	887.406	2	-0.00936	-5.28	283	297	14
DLIESDSSIDEDD	gi|48102174	FAS-associated factor 1 isoformX1 [Apis mellifera]	KDVIDLIESDssIDEDDIEDDIFVDNVR	2	Nurse,Forage	not	S292	A	S	30	6	24				17.99, 16.25	124.37	33.23	2	3382.43	1128.48	3	-0.013	-3.86	282	309	27
TNFSNHSLNDMIK	gi|507418856	uncharacterized protein LOC412643 [Apis mellifera]	TNFsNHsLNDMIKPDITQENSK	2	Nurse,Forage	not	S1088	A	S	44	16	28				11.93, 13.89	87.63	23.05	2	2692.12	898.377	3	-0.0157	-5.85	1082	1103	21
KAELEESDTDQSP	gi|571504623	neuroplastin [Apis mellifera]	NKAELEEsDtDQSPDTKPTPNK	2	Nurse,Forage	not	S351	A	S	171	85	86				14.06, 16.25	108.47	34.37	2	2603.07	868.692	3	-0.0157	-6.05	344	365	21
PFASQISMTDVLK	gi|571510158	mitochondrial fission regulator 2-like [Apis mellifera]	DNsPcNDLQEILR	2	Nurse,Forage	not	S175	A	S	54	16	38				1000	177.18	39.28	2	1652.69	827.346	2	-0.0102	-6.17	205	217	12
DGEREDSDNDVHP	gi|571510171	uncharacterized protein LOC413132 [Apis mellifera]	GKGFEDTNNsDDGEREDsDNDVHPSPK	2	Nurse,Forage	not	S217	A	S	6	2	4				13.28, 30.06	99.49	28.03	2	3120.16	1041.06	3	-0.0145	-4.66	200	226	26
LEADVASHSDRIE	gi|571516901	spectrin alpha chain-like [Apis mellifera]	VEPEAGLSAsQQNLAR	2	Nurse,Forage	not	S733	A	S	196	87	109				34.2	159.4	32.2	2	1748.81	875.408	2	-0.0102	-5.84	1028	1043	15
HRGSGQSDTDEAM	gi|571520595	uncharacterized protein LOC725508 isoform X1 [Apis mellifera]	HHRGsGQsDTDEAMATAALLR	1	Forager	age_specific	S1869	A	S	44	9	35				28.66, 31.56	138.39	44.26	2	2382.98	795.328	3	-0.0169	-7.11	1862	1882	20
QLEECHSSGDEVG	gi|571520782	protein split ends-like [Apis mellifera]	VHLLEQLEEcHssGDEVGFAPK	2	Nurse,Forage	not	S900	A	S	18	0	18				1,000.00, 1,000.00	78.62	25.3	2	2640.1	881.035	3	-0.0151	-5.74	889	910	21
PVTIVNSDSDDTY	gi|571521614	DNA topoisomerase 2 [Apis mellifera]	DKDsDsNDDIDFGSISPPPAPR	2	Nurse,Forage	not	S1344	A	S	146	40	106				20.73, 22.70	84.4	18.78	2	2503.98	835.664	3	-0.00903	-3.6	1280	1301	21
LHADGESEADLHE	gi|571522050	multidrug resistance-associated protein 1-like isoform X5 [Apis mellifera]	sLNGsLKR	2	Nurse,Forage	not	S855	A	S	29	14	15				1,000.00, 1,000.00	44.8	16.77	2	1033.44	517.722	2	-0.00722	-6.98	901	908	7
VHADGESEADLHE	gi|571522053	multidrug resistance-associated protein 1-like isoform X6 [Apis mellifera]	GAFSEFLVQHLQEVHADGEsEADLHEIK	1	Nurse	age_specific	S852	A	S	13	13	0				33.62	68.35	40.59	2	3214.46	804.619	4	-0.0148	-4.59	833	860	27
SPEPAVSEIDLLE	gi|571524355	microtubule-associated protein futsch [Apis mellifera]	EHTLEAsEEAVQDVLNEsFEGEELSQLEDLQTSR	2	Nurse,Forage	not	S1473	A	S	593	240	353				15.01, 9.46	72.65	27.69	2	4020.7	1341.23	3	-0.0238	-5.93	1113	1146	33
SLGVVQSLVDFNE	gi|571529830	solute carrier family 12 member 7-like isoform X5 [Apis mellifera]	SQGKTMPDGsPAR	2	Nurse,Forage	not	S921	A	S	149	58	91				73.23	171.95	34.05	2	1410.6	706.301	2	-0.0099	-7.01	8	20	12
AITPEDSLKDTSI	gi|571538775	microtubule-associated protein futsch-like [Apis mellifera]	TKsPVsEGVEsPEKLTTIEDK	2	Nurse,Forage	not	S2783	A	S	9514	4733	4781				17.98, 14.06, 11.13	94.58	37.02	2	2513.06	1257.54	2	-0.00482	-1.92	1645	1665	20
DKSKSPSEIDETE	gi|571538775	microtubule-associated protein futsch-like [Apis mellifera]	TKsPVsEGVEsPEKLTTIEDK	2	Nurse,Forage	not	S3241	A	S	9514	4733	4781				17.98, 14.06, 11.13	94.58	37.02	2	2513.06	1257.54	2	-0.00482	-1.92	1645	1665	20
DKSKSPSITDEKP	gi|571538775	microtubule-associated protein futsch-like [Apis mellifera]	TKsPVsEGVEsPEKLTTIEDK	2	Nurse,Forage	not	S4463	A	S	9514	4733	4781				17.98, 14.06, 11.13	94.58	37.02	2	2513.06	1257.54	2	-0.00482	-1.92	1645	1665	20
DKSKTPSIADEKP	gi|571538775	microtubule-associated protein futsch-like [Apis mellifera]	TKsPVsEGVEsPEKLTTIEDK	2	Nurse,Forage	not	S3469	A	S	9514	4733	4781				17.98, 14.06, 11.13	94.58	37.02	2	2513.06	1257.54	2	-0.00482	-1.92	1645	1665	20
KSPSVVSDIDSKD	gi|571538775	microtubule-associated protein futsch-like [Apis mellifera]	TKsPVsEGVEsPEKLTTIEDK	2	Nurse,Forage	not	S5194	A	S	9514	4733	4781				17.98, 14.06, 11.13	94.58	37.02	2	2513.06	1257.54	2	-0.00482	-1.92	1645	1665	20
PTTSVKSDKDGVV	gi|571538775	microtubule-associated protein futsch-like [Apis mellifera]	TKsPVsEGVEsPEKLTTIEDK	2	Nurse,Forage	not	S847	A	S	9514	4733	4781				17.98, 14.06, 11.13	94.58	37.02	2	2513.06	1257.54	2	-0.00482	-1.92	1645	1665	20
TTLSGKSTPDMTR	gi|571538775	microtubule-associated protein futsch-like [Apis mellifera]	TKsPVsEGVEsPEKLTTIEDK	2	Nurse,Forage	not	S5741	A	S	9514	4733	4781				17.98, 14.06, 11.13	94.58	37.02	2	2513.06	1257.54	2	-0.00482	-1.92	1645	1665	20
HSPLVDSDNDSDE	gi|571541340	phosphatidylinositol 4-kinase alpha-like [Apis mellifera]	RPsLQsYSSVPYDPPTYFFSR	2	Nurse,Forage	not	S3231	A	S	15	4	11				23.89, 0.00	70	15.95	2	2653.13	885.384	3	-0.000357	-0.135	258	278	20
SEGLSGSAADIQH	gi|571544325	plasma membrane calcium-transporting ATPase 3 isoform X3 [Apis mellifera]	sLTDEEITGNSHVSAAKPEPAENHHAVSHAPEGK	2	Nurse,Forage	not	S57	A	S	138	47	91				24.64	122.68	40.74	2	3625.64	907.415	4	-0.0135	-3.72	291	324	33
SEFGRGSLPDRLE	gi|571545609	LOW QUALITY PROTEIN: vacuolar protein sorting-associated protein 13D-like [Apis mellifera]	scPNFAFVQQIR	2	Nurse,Forage	not	S1501	A	S	24	15	9				1000	124.55	34.27	2	1545.68	773.843	2	-0.0102	-6.59	1483	1494	11
FTQFANSHYDTRR	gi|571550277	sortilin-related receptor [Apis mellifera]	LTNSFTQFANsHYDTR	2	Nurse,Forage	not	S2115	A	S	20	5	15				30.65	96.44	31.08	2	1980.84	661.283	3	-0.0127	-6.39	2105	2120	15
DTLNEDSYKDSTL	gi|571554787	14-3-3 protein zeta-like isoform X2 [Apis mellifera]	QAFDDAIAELDTLNEDsYKDSTLIMQLLR	1	Nurse	age_specific	S212	A	S	1	1	0				20.98	156.34	40.5	2	3407.58	1136.86	3	-0.0163	-4.8	196	224	28
QEAETLSVQDMPR	gi|571557727	uncharacterized protein LOC409323 [Apis mellifera]	TDASGTAEHPSSDSFYDsDGDGGsDLTTVERPGSAR	2	Nurse,Forage	not	S861	A	S	197	70	127				17.99, 13.91	111.15	36.51	2	3803.47	1268.83	3	-0.0172	-4.53	876	911	35
VVGGRASIPDELQ	gi|571557727	uncharacterized protein LOC409323 [Apis mellifera]	TDASGTAEHPSSDSFYDsDGDGGsDLTTVERPGSAR	2	Nurse,Forage	not	S1421	A	S	197	70	127				17.99, 13.91	111.15	36.51	2	3803.47	1268.83	3	-0.0172	-4.53	876	911	35
SLLHSFSTNDASI	gi|571559567	uncharacterized protein LOC409396 isoform X2 [Apis mellifera]	NAsPVRLEQGGGEK	1	Forager	age_specific	S315	A	S	11	0	11				1000	174.64	37.35	2	1520.7	761.354	2	-0.00544	-3.58	263	276	13
LYASELSDKDSSS	gi|571565048	tetratricopeptide repeat protein 7B-like isoform X1 [Apis mellifera]	SVFQLYASELsDKDSSsLHAQSLAASR	2	Nurse,Forage	not	S680	A	S	44	12	32				19.57, 0.00	123.63	30.49	2	3056.35	1019.79	3	-0.000897	-0.293	670	696	26
LEDHRMSTIDTVD	gi|571568775	talin-1-like [Apis mellifera]	LEDHRMsTIDTVDSYVDYQTR	1	Forager	age_specific	S1872	A	S	1	0	1				13.27	162.73	39.62	2	2623.13	875.377	3	-0.0177	-6.73	1866	1886	20
SSLSNMSDKDLEN	gi|571570167	inositol hexakisphosphate and diphosphoinositol-pentakisphosphate kinase-like [Apis mellifera]	NLPPGPGFRPHsR	2	Nurse,Forage	not	S1903	A	S	39	11	28				1000	66	29.09	2	1510.72	756.364	2	-0.00768	-5.08	923	935	12
GNDEQDSDKDEDK	gi|571573917	pre-mRNA-splicing factor Slu7 isoform X1 [Apis mellifera]	LNAEGNDEQDsDKDEDKYVDEVDMPGTK	1	Nurse	age_specific	S208	A	S	3	3	0				32.21	114.86	32.88	2	3235.3	1079.43	3	-0.0223	-6.91	198	225	27
ATLEGESSPDEDQ	gi|571573932	ralA-binding protein 1-like isoform X1 [Apis mellifera]	KSNESDFsDEGGHEK	2	Nurse,Forage	not	S66	A	S	8	6	2				53.33	115.13	37.68	2	1744.66	582.557	3	-0.0114	-6.55	23	37	14
SLQHRHSWVDSGR	gi|571576714	protein EFR3 homolog cmp44E isoform X3 [Apis mellifera]	HSWVDsGRNSLGDINSGAAELDSGGsSPGVQK	1	Forager	age_specific	S689	A	S	10	0	10				15.01, 0.00	42.25	11.19	2	3343.41	1115.47	3	-0.0172	-5.16	688	719	31
YRYSGHSMSDPGT	gi|571577728	probable pyruvate dehydrogenase E1 component subunit alpha	YSGHsmSDPGTSYR	1	Forager	age_specific	S2985	A	S	16	0	16				20.45, 1,000.00	146.95	41.11	2	1639.6	820.802	2	-0.00973	-5.93	294	307	13
EEEGNNSDLDDKD	gi|571578446	ATP-dependent helicase brm [Apis mellifera]	QRIEEEGNNsDLDDKDGEDGsDADSSVR	2	Nurse,Forage	not	S1965	A	S	6	2	4				98.33, 51.61	155.69	41.99	2	3211.21	1071.41	3	-0.0133	-4.16	1956	1983	27
KDGEDGSDADSSV	gi|571578446	ATP-dependent helicase brm [Apis mellifera]	QRIEEEGNNsDLDDKDGEDGsDADSSVR	2	Nurse,Forage	not	S1976	A	S	6	2	4				98.33, 51.61	155.69	41.99	2	3211.21	1071.41	3	-0.0133	-4.16	1956	1983	27
LDIEQLSEIDVIK	gi|66514748	organic cation transporter protein-like [Apis mellifera]	QQLDIEQLsEIDVIKPLK	2	Nurse,Forage	not	S558	A	S	7	4	3				1000	178.64	36.02	2	2188.14	730.386	3	-0.00495	-2.26	550	567	17
YCVCHLSTGDMLR	gi|66556661	adenylate kinase [Apis mellifera]	YcVcHLsTGDMLR	1	Forager	age_specific	S53	A	S	7	4	3				20.98	117.69	38.44	2	1690.67	846.334	2	-0.0142	-8.38	47	59	12
.....Ds......
SASMRDSKSSSQS	gi|110767080	40S ribosomal protein S6-like [Apis mellifera]	SASMRDsKSsSQSAPTTQK	1	Nurse	age_specific	S239	O	S	4	4	0				20.57, 0.00	108.84	47.67	2	2142.87	715.293	3	-0.00862	-4.02	233	251	18
GMGQKDSYVGDEA	gi|297591985	actin related protein 1 [Apis mellifera]	HQGVMVGMGQKDsYVGDEAQSKR	1	Nurse	age_specific	S53	O	S	1	1	0				36.24	189.54	53.82	2	2586.14	647.538	4	-0.0156	-6.01	41	63	22
NQMEYDSGHLGYP	gi|328777351	uncharacterized protein LOC100577045 isoform X1 [Apis mellifera]	TcGLEATRDGEEsPSMAGK	2	Nurse,Forage	not	S333	O	S	106	31	75				17.98	199.5	46.93	2	2074.83	1038.42	2	-0.013	-6.28	377	395	18
EKEDSDSEHGIPT	gi|328777846	transient receptor potential cation channel trpm isoform X10 [Apis mellifera]	TRsEsDDIMILPSNIPR	2	Nurse,Forage	not	S814	O	S	29	4	25				15.00, 12.06	96.55	28.18	2	2102.91	1052.45	2	-0.0221	-10.5	1518	1534	16
TTVDHDSSSSPLL	gi|328777906	uncharacterized protein LOC409956 isoformX1 [Apis mellifera]	TQPIDMDTVPAELLTTHTEHTAPAYHTQIStDsGWDNPFRPDGDLSR	2	Nurse,Forage	not	S315	O	S	39	19	20				0.00, 26.18	54.73	10.78	2	5393.37	1079.68	5	-0.0217	-4.03	226	272	46
RRSFRDSFRRRKD	gi|328779522	protein numb-like isoform X1 [Apis mellifera]	ALsLGSAAmNQATR	2	Nurse,Forage	not	S45	O	S	110	38	72				77.24, 1,000.00	184.17	38.51	2	1485.66	743.836	2	-0.00818	-5.5	613	626	13
EDEQQDSLNSDKT	gi|328781794	oxidation resistance protein 1-like isoformX1 [Apis mellifera]	AGGtPPLTASSLSQDSSNPQISPGPGGLIGR	2	Nurse,Forage	not	S605	O	S	536	194	342				17.99	196.07	53.84	2	2998.44	1500.22	2	-0.00752	-2.51	807	837	30
HEEEDDSESGSGL	gi|328785105	phosphatidylinositol 5-phosphate 4-kinase type-2 beta-like isoformX1 [Apis mellifera]	LWGWSGVAGMTtPPEsPHAALMR	2	Nurse,Forage	not	S307	O	S	71	25	46				17.99, 0.00	68.15	24.76	2	2611.12	1306.56	2	-0.0139	-5.33	323	345	22
PESDTDSMAEYGE	gi|328788305	neuroglian isoform X6 [Apis mellifera]	ASLASSSHQDGKHPEsDTDsMAEYGEGDTGR	2	Nurse,Forage	not	S1205	O	S	54	25	29				10.36, 17.99	105.17	37.78	2	3381.28	1128.09	3	-0.0241	-7.14	1189	1219	30
LDKRSDSNLGLIK	gi|328788923	synaptotagmin-10 [Apis mellifera]	sDsNLGLIKPELYKK	2	Nurse,Forage	not	S160	O	S	117	53	64				93.00, 100.06	106.89	40.01	2	1863.88	622.297	3	-0.00987	-5.29	158	172	14
EPEDWDSDPSLHP	gi|328789216	cyclin-Y [Apis mellifera]	WSsLDNIcLGGPR	2	Nurse,Forage	not	S56	O	S	51	26	25				40	170.96	39.51	2	1553.67	777.838	2	-0.00922	-5.93	323	335	12
DKQVPDSAGTATA	gi|328789359	alkaline phosphatase 4-like isoform X3 [Apis mellifera]	TYNTDKQVPDsAGTATAIFSGVK	2	Nurse,Forage	not	S128	O	S	41	19	22				16.24	216.65	36.86	2	2450.14	1226.08	2	-0.00112	-0.458	118	140	22
EDNEFDSNNEDEW	gi|328791220	uncharacterized protein C19orf47 homolog [Apis mellifera]	LKEDNEFDsNNEDEWQEPSKK	2	Nurse,Forage	not	S171	O	S	6	3	3				99.63	124.51	27.05	2	2660.09	887.699	3	-0.0177	-6.66	163	183	20
DSNSRDSTPEREL	gi|328791406	uncharacterized protein DDB_G0284459-like [Apis mellifera]	TPSVISDLDRNssESER	2	Nurse,Forage	not	S80	O	S	488	187	301				20.57, 19.24	89.96	33.5	2	2050.82	1026.41	2	-0.0171	-8.33	708	724	16
GTYHGDSDLQLER	gi|48095525	tubulin beta-1 chain [Apis mellifera]	ALsVPELTQQmFDAK	2	Nurse,Forage	not	S40	O	S	85	33	52				87.19, 1,000.00	127.57	30.99	2	1772.81	887.406	2	-0.00936	-5.28	283	297	14
LIDEEDSDKQNLD	gi|571501059	importin subunit alpha-3 [Apis mellifera]	NVPATDLIDEEDsDKQNLDLSK	2	Nurse,Forage	not	S59	O	S	6	5	1				23.89	106.08	31.36	2	2538.14	1270.07	2	-0.0131	-5.16	47	68	21
PLKREDSFLKRFS	gi|571502057	cyclic nucleotide-gated cation channel beta-1-like [Apis mellifera]	EDsFLKR	1	Forager	age_specific	S79	O	S	5	0	5				1000	55.38	12.11	2	973.427	487.719	2	-0.00476	-4.88	77	83	6
DEESIDSHKPSNI	gi|571517907	protein FAM73B-like [Apis mellifera]	NEDEEsIDsHKPSNIGSR	2	Nurse,Forage	not	S196	O	S	35	18	17				66.26, 69.32	99.43	31.11	2	2172.84	725.281	3	-0.0174	-8	188	205	17
DQPGFDSLKEELG	gi|571524355	microtubule-associated protein futsch [Apis mellifera]	EHTLEAsEEAVQDVLNEsFEGEELSQLEDLQTSR	2	Nurse,Forage	not	S1607	O	S	593	240	353				15.01, 9.46	72.65	27.69	2	4020.7	1341.23	3	-0.0238	-5.93	1113	1146	33
AGGDGDSMVGGGN	gi|571529830	solute carrier family 12 member 7-like isoform X5 [Apis mellifera]	SQGKTMPDGsPAR	2	Nurse,Forage	not	S35	O	S	149	58	91				73.23	171.95	34.05	2	1410.6	706.301	2	-0.0099	-7.01	8	20	12
FSSSRDSLHGAYV	gi|571531308	uncharacterized protein LOC408865 [Apis mellifera]	STHAYSTGHSLFSPsPsPVTSR	2	Nurse,Forage	not	S222	O	S	55	19	36				20.74, 23.97	107.8	37.47	2	2462.03	821.681	3	-0.0118	-4.81	803	824	21
LGSALDSDGQQGH	gi|571532938	calcium/calmodulin-dependent 3',5'-cyclic nucleotide phosphodiesterase 1C isoform X5 [Apis mellifera]	ATRDDIAVSSPGAsPNVNATTScTGTTSSR	1	Nurse	age_specific	S198	O	S	22	22	0				47.82	205.32	49.22	2	3060.35	1021.12	3	-0.0213	-6.97	17	46	29
GEAEADSSGPEED	gi|571534107	zinc finger CCCH domain-containing protein 13 isoform X1 [Apis mellifera]	ETEAGGKssDDEDSRYDR	2	Nurse,Forage	not	S580	O	S	59	19	40				20.41, 19.11	59.88	23.75	2	2175.76	726.257	3	-0.0141	-6.46	802	819	17
DDKGSDSGTTSLP	gi|571536236	rabconnectin-3A [Apis mellifera]	TMsVSYVGTtSPLEPR	2	Nurse,Forage	not	S2908	O	S	580	231	349				28.34, 0.00	59.92	30.79	2	1883.78	942.892	2	-0.00838	-4.45	1588	1603	15
DEEAEDSYTKDGF	gi|571538775	microtubule-associated protein futsch-like [Apis mellifera]	TKsPVsEGVEsPEKLTTIEDK	2	Nurse,Forage	not	S5664	O	S	9514	4733	4781				17.98, 14.06, 11.13	94.58	37.02	2	2513.06	1257.54	2	-0.00482	-1.92	1645	1665	20
IALDPDSAVVHSA	gi|571541816	neurexin-4 isoform X4 [Apis mellifera]	GAEIALDPDsAVVHSATGHQVQK	1	Nurse	age_specific	S1241	O	S	4	4	0				50.51	74.48	17.08	2	2409.13	804.048	3	-0.0111	-4.6	1232	1254	22
LIDQEDSDGALSA	gi|571542574	rho GTPase-activating protein 100F-like isoform X1 [Apis mellifera]	HRPSLDYASDTEATcSSsPK	2	Nurse,Forage	not	S628	O	S	18	1	17				23.98	102.82	24.7	2	2287.94	1144.97	2	-0.0125	-5.47	537	556	19
FEDEEDSAVAFKK	gi|571545068	eukaryotic translation initiation factor 3 subunit C [Apis mellifera]	FRENPDQDDDEEEEKPEEVVEFEDEEDsAVAFKK	2	Nurse,Forage	not	S183	O	S	9	6	3				1000	158.74	33.57	2	4151.72	1038.93	4	-0.0094	-2.26	156	189	33
TCDDIDSWMNELE	gi|571550301	spectrin beta chain isoform X6 [Apis mellifera]	AtPVTsPDEPPSER	2	Nurse,Forage	not	S1392	O	S	312	175	137				19.23, 15.56	60.49	31.89	2	1641.63	821.818	2	-0.0114	-6.93	2115	2128	13
TFDRQDSVRSDYM	gi|571550616	LOW QUALITY PROTEIN: protein still life, isoform SIF type 1-like [Apis mellifera]	MLKPMPSIDsPVTsPEMTR	2	Nurse,Forage	not	S771	O	S	692	244	448				23.97, 17.98	129.41	33.91	2	2275.97	759.66	3	-0.012	-5.28	421	439	18
WRPRGDSLIFDHQ	gi|571559190	kinesin 3B isoform X9 [Apis mellifera]	sTSKDIYEPWEMSER	2	Nurse,Forage	not	S1421	O	S	25	9	16				21.93	112.95	31.95	2	1936.79	646.601	3	-0.0115	-5.94	1495	1509	14
ALPHQDSGRKDPV	gi|571562728	microtubule-associated protein futsch-like [Apis mellifera]	SKsLsLAEEKAPIDTLLSPEVENK	2	Nurse,Forage	not	S796	O	S	636	254	382				19.23, 15.58	125.45	41.79	2	2757.31	920.107	3	-0.0139	-5.06	1700	1723	23
SSTSADSEQNQDP	gi|571562728	microtubule-associated protein futsch-like [Apis mellifera]	SKsLsLAEEKAPIDTLLSPEVENK	2	Nurse,Forage	not	S2815	O	S	636	254	382				19.23, 15.58	125.45	41.79	2	2757.31	920.107	3	-0.0139	-5.06	1700	1723	23
RTESVDSDAGPDF	gi|571563084	uncharacterized protein LOC413428 [Apis mellifera]	RTEsVDsDAGPDFSVFIKPK	2	Nurse,Forage	not	S1473	O	S	709	300	409				20.74, 22.77	154.13	54.86	2	2354.02	785.677	3	-0.0171	-7.25	1467	1486	19
PSLFDDSDSGDEL	gi|571566027	WASH complex subunit FAM21-like [Apis mellifera]	NTLLsPStDEEDLFDVLPDLPEDPQKEDMLFGR	2	Nurse,Forage	not	S1169	O	S	89	45	44				11.57, 0.00	47.72	18.82	2	3934.71	1312.57	3	-0.0148	-3.77	1711	1743	32
LAGHEDSQGNINY	gi|571566094	myosin-2 essential light chain isoform X1 [Apis mellifera]	LSDEEVETLLAGHEDsQGNINYEDFVR	2	Nurse,Forage	not	S139	O	S	4	1	3				32.65	148.19	43.81	2	3158.37	1053.79	3	-0.0139	-4.41	124	150	26
ALNLNDSQSNMIL	gi|571571344	DNA ligase 1-like isoform X1 [Apis mellifera]	RHsALNLNDSQSNmILNNTK	2	Nurse,Forage	not	S436	O	S	90	31	59				74.68, 1,000.00	121.79	25.44	2	2365.08	789.365	3	-0.0141	-5.95	427	446	19
DFGDVDSLGNLDP	gi|571573515	arginine kinase isoform X1 [Apis mellifera]	sNMVDQAVLDKLETGFSK	2	Nurse,Forage	not	S140	O	S	67	31	36				208.27	202.52	36.9	2	2060.95	1031.48	2	-0.0091	-4.41	31	48	17
DCSDEDSDSQKAN	gi|571573882	cytosolic purine 5'-nucleotidase-like isoform X1 [Apis mellifera]	NVTHTHDEDcsDEDSDsQKANHVR	2	Nurse,Forage	not	S609	O	S	51	26	25				13.29, 0.00	124.02	52.61	2	2955.08	986.03	3	-0.0106	-3.6	595	618	23
MSTAGDSLYQILE	gi|571575329	cysteine string protein [Apis mellifera]	KMsTAGDsLYQILEIPK	2	Nurse,Forage	not	S12	O	S	71	19	52				17.01, 0.00	121.04	28.49	2	2052.92	1027.46	2	-0.0107	-5.21	5	21	16
ENNELDSRPSSPE	gi|66500463	enhancer of mRNA-decapping protein 4 [Apis mellifera]	ENNELDsRPSsPELGK	1	Forager	age_specific	S533	O	S	29	13	16				12.06, 0.00	82.91	29.13	2	1930.77	966.389	2	-0.00952	-4.93	527	542	15
HHHDADSDSPVEE	gi|66548818	sodium- and chloride-dependent GABA transporter ine [Apis mellifera]	IGNQHHYQHHHDADsDsPVEER	1	Forager	age_specific	S80	O	S	17	0	17				23.39, 19.98	59.03	36.46	2	2767.06	692.767	4	-0.0176	-6.34	66	87	21
......s.P....
KHSSTVSLPNYDE	gi|328776155	uncharacterized protein LOC100577504 isoform X1 [Apis mellifera]	SStVsLPAESFLSPFSEK	2	Nurse,Forage	not	S294	O	S	56	18	38				20.98, 16.24	144.14	41.2	2	2071.88	1036.95	2	-0.0033	-1.59	331	348	17
DHELSKSEPSTDI	gi|328776297	uncharacterized protein LOC409185 isoform X4 [Apis mellifera]	sPPPASWPHSTTFHFPHQNQTTSGK	2	Nurse,Forage	not	S221	O	S	56	28	28				22.4	152.46	42.41	2	2853.27	952.089	3	-0.0223	-7.8	171	195	24
KPTPTRSTPTSPS	gi|328783026	titin-like [Apis mellifera]	EYDIAKDPmAMsFTPSDFEAAFDK	2	Nurse,Forage	not	S1674	O	S	84	18	66				0.00, 17.99	89.89	28.94	2	2821.15	941.391	3	-0.0051	-1.81	937	960	23
QINMNHSSPGISP	gi|328786255	serine/threonine-protein kinase Genghis Khan isoform X2 [Apis mellifera]	QINMNHsSPGIsPDSNNATRK	2	Nurse,Forage	not	S498	O	S	22	11	11				0.00, 12.07	60.18	15.37	2	2427	810.003	3	-0.0172	-7.08	492	512	20
PCSSSTSAPHSPQ	gi|328787411	uncharacterized protein LOC726829 isoform X1 [Apis mellifera]	ASSHPcSSSTsAPHsPQR	2	Nurse,Forage	not	S688	O	S	72	31	41				0.00, 39.54	86.55	44.89	2	2039.76	1020.88	2	-0.0134	-6.58	677	694	17
GGFHEYSQPLDTK	gi|328788305	neuroglian isoform X6 [Apis mellifera]	ASLASSSHQDGKHPEsDTDsMAEYGEGDTGR	2	Nurse,Forage	not	S1177	O	S	54	25	29				10.36, 17.99	105.17	37.78	2	3381.28	1128.09	3	-0.0241	-7.14	1189	1219	30
PLRKTASEPNLLK	gi|328791286	histone deacetylase 5 isoform X11 [Apis mellifera]	TQsAPLPLGHPMLQGGMMAPQTHYEEYLAEK	2	Nurse,Forage	not	S243	O	S	23	4	19				17.48	133.74	32.73	2	3504.59	877.152	4	-0.0166	-4.73	477	507	30
YSSWYHSHPELLE	gi|328793120	CAAX prenyl protease 1 homolog isoform X4 [Apis mellifera]	LYSSWYHsHPELLER	1	Nurse	age_specific	S427	O	S	1	1	0				17.99	130.11	33.94	2	1995.89	666.299	3	-0.0147	-7.35	420	434	14
LSPYGSSAPGHHH	gi|48101556	G-protein coupled receptor moody-like isoformX1 [Apis mellifera]	ASLSPYGssAPGHHHQQDYGQDYSKDFSK	1	Forager	age_specific	S340	O	S	80	76	4				14.06, 14.06	66.57	27.61	2	3353.35	1118.79	3	-0.0131	-3.89	331	359	28
RQASFESLPEPER	gi|571501356	vesicular glutamate transporter 3-like isoform X1 [Apis mellifera]	GFEDEREYsRQAsFESLPEPERPPLR	2	Nurse,Forage	not	S63	O	S	218	76	142				12.33, 5.85	69.25	38.74	2	3280.42	821.11	4	-0.0144	-4.37	48	73	25
PRPAHQSMPTTLQ	gi|571503503	rab-like protein 6-like isoform X1 [Apis mellifera]	WRQsPEGGEDVSSNSTR	2	Nurse,Forage	not	S26	O	S	24	12	12				150.86	215.67	29.74	2	1970.81	986.41	2	-0.0079	-4.01	564	580	16
APSSVPSAPQSAP	gi|571506305	mediator of DNA damage checkpoint protein 1 isoform X1 [Apis mellifera]	SQHSQHSGYKsPESEsVSIGSFSGLNGHK	1	Forager	age_specific	S821	O	S	293	0	293				21.96, 0.00	171.97	45.68	2	3217.35	1073.45	3	-0.0283	-8.78	836	864	28
NSAIGKSAPSLSV	gi|571506425	microtubule-associated serine/threonine-protein kinase 2 isoform X1 [Apis mellifera]	sAPSLSVHmR	2	Nurse,Forage	not	S78	O	S	40	19	21				38.16, 1,000.00	120.58	29.22	2	1179.51	590.76	2	-0.00656	-5.56	78	87	9
GATSHGSGPALNA	gi|571507781	sodium-driven chloride bicarbonate exchanger-like isoform X13 [Apis mellifera]	MEESNSAPAIAGATSHGsGPALNAGSR	1	Nurse	age_specific	S300	O	S	3	3	0				42.14	136.97	33.94	2	2619.14	874.048	3	-0.0174	-6.63	283	309	26
ITRDEESSPHEKE	gi|571525698	microtubule-associated protein futsch-like [Apis mellifera]	SGHGDDIsLSsLKDFEGLER	2	Nurse,Forage	not	S1040	O	S	1056	449	607				19.29, 0.00	126.65	42.62	2	2320.96	774.657	3	-0.0133	-5.75	2428	2447	19
PHEKEESFPLSSS	gi|571525698	microtubule-associated protein futsch-like [Apis mellifera]	SGHGDDIsLSsLKDFEGLER	2	Nurse,Forage	not	S1048	O	S	1056	449	607				19.29, 0.00	126.65	42.62	2	2320.96	774.657	3	-0.0133	-5.75	2428	2447	19
FNRDRFSIPELET	gi|571529071	uncharacterized protein LOC100576683 [Apis mellifera]	MsVPEIR	2	Nurse,Forage	not	S905	O	S	124	47	77				1000	77.04	21.34	2	910.398	456.204	2	-0.0061	-6.69	1036	1042	6
SNGAAGSAPASPA	gi|571531648	protein spire-like isoform X4 [Apis mellifera]	TIALTALTGTTsLPHsRPQSR	1	Nurse	age_specific	S668	O	S	11	11	0				13.28, 27.33	99.69	23.92	2	2367.13	790.049	3	-0.01	-4.24	459	479	20
EAEADSSGPEEDD	gi|571534107	zinc finger CCCH domain-containing protein 13 isoform X1 [Apis mellifera]	ETEAGGKssDDEDSRYDR	2	Nurse,Forage	not	S581	O	S	59	19	40				20.41, 19.11	59.88	23.75	2	2175.76	726.257	3	-0.0141	-6.46	802	819	17
LHAYGWSLPGKPS	gi|571534840	JNK-interacting protein 3 isoform X1 [Apis mellifera]	HEsPETEIPPPLVtPTSPTIEK	2	Nurse,Forage	not	S627	O	S	128	72	56				35.84, 15.55	123.9	28.79	2	2558.16	853.721	3	-0.0185	-7.22	281	302	21
RSPSVTSIPSEEK	gi|571538775	microtubule-associated protein futsch-like [Apis mellifera]	TKsPVsEGVEsPEKLTTIEDK	2	Nurse,Forage	not	S4852	O	S	9514	4733	4781				17.98, 14.06, 11.13	94.58	37.02	2	2513.06	1257.54	2	-0.00482	-1.92	1645	1665	20
VMVSPGSTPTSPK	gi|571538775	microtubule-associated protein futsch-like [Apis mellifera]	TKsPVsEGVEsPEKLTTIEDK	2	Nurse,Forage	not	S1804	O	S	9514	4733	4781				17.98, 14.06, 11.13	94.58	37.02	2	2513.06	1257.54	2	-0.00482	-1.92	1645	1665	20
NNISGYSNPELDM	gi|571540760	epidermal growth factor receptor pathway substrate clone 15 [Apis mellifera]	GIEPPATLsPDMVPPSmR	2	Nurse,Forage	not	S367	O	S	311	130	181				17.44, 27.67	97.22	26.74	2	1989.89	995.949	2	-0.0121	-6.08	334	351	17
VVQHEPSIPINLV	gi|571542432	serine/threonine-protein kinase OSR1-like isoform X3 [Apis mellifera]	SAQSHIVVQHEPsIPINLVLR	2	Nurse,Forage	not	S542	O	S	25	11	14				113.76	144.02	40.85	2	2416.26	806.424	3	-0.0132	-5.47	530	550	20
GGKQRSSLPVVRT	gi|571545250	uncharacterized protein LOC411277 isoform X1 [Apis mellifera]	SVSFSDEPPDMNsPKQHsPQHAADTKPTKPAIK	1	Forager	age_specific	S1565	O	S	64	0	64				17.85, 22.02	79.8	23.02	2	3731.67	747.337	5	-0.0258	-6.9	2020	2052	32
YLTPTLSDPASIR	gi|571546134	sodium leak channel non-selective protein [Apis mellifera]	LLLGDsAMIPVPGK	1	Forager	age_specific	S2935	O	S	17	0	17				1000	101.37	37.36	2	1489.76	745.884	2	-0.00818	-5.49	2138	2151	13
GLAMWSSEPQIIE	gi|571548387	inactivation no afterpotential D isoform X1 [Apis mellifera]	sLEPLTGLAMWsSEPQIIELVK	2	Nurse,Forage	not	S578	O	S	249	106	143				18.76, 0.00	60.54	25.87	2	2600.23	1301.12	2	-0.0105	-4.04	566	587	21
DGTHNLSNPQLVP	gi|571548580	microtubule-associated protein RP/EB family member 1-like isoform X4 [Apis mellifera]	GcIPLGSGVDGTHNLsNPQLVPLPPQSK	2	Nurse,Forage	not	S146	O	S	53	33	20				32.23	109.32	29.36	2	2961.44	1481.72	2	-0.0153	-5.16	131	158	27
LSNWSASVPALNA	gi|571553599	uncharacterized protein LOC551498 [Apis mellifera]	ERPASIAAVsPPDIPSsPEYATINK	2	Nurse,Forage	not	S141	O	S	108	58	50				16.76, 0.00	51.14	24.51	2	2769.27	924.094	3	-0.00735	-2.65	308	332	24
TVAARNSGPNSPN	gi|571560469	catenin delta-2-like isoform X1 [Apis mellifera]	NsGPNsPNNANSYDcSTLNRPMASQGSTR	2	Nurse,Forage	not	S853	O	S	124	46	78				77.02, 88.80	111.04	32.93	2	3256.27	1086.43	3	-0.0175	-5.39	852	880	28
TATSPISGPPTEV	gi|571561389	serine/threonine-protein kinase mTOR [Apis mellifera]	GKRsDAQGMSASSNQEQSDALDSLTATLPK	1	Nurse	age_specific	S528	O	S	81	3	78				39.4	74.88	23.05	2	3172.43	1058.48	3	-0.00315	-0.992	2338	2367	29
PSTSIPSSPELET	gi|571561533	vacuolar protein sorting-associated protein 13A [Apis mellifera]	FVNQDFNIHTNLWtPK	2	Nurse,Forage	not	S2052	O	S	30	16	14				32.94	101.37	29.68	2	2052.95	685.319	3	-0.0115	-5.62	1702	1717	15
SPLAAPSSPPLPP	gi|571562728	microtubule-associated protein futsch-like [Apis mellifera]	SKsLsLAEEKAPIDTLLSPEVENK	2	Nurse,Forage	not	S2815	O	S	636	254	382				19.23, 15.58	125.45	41.79	2	2757.31	920.107	3	-0.0139	-5.06	1700	1723	23
ADYHCNSEPGKCP	gi|571564213	serine/arginine repetitive matrix protein 2-like isoform X1 [Apis mellifera]	SNAIVDSDIIsPPPsPPHQVNWSSLPPTSR	1	Forager	age_specific	S446	O	S	54	0	54				10.37, 18.38	110.16	33.73	2	3354.53	1119.18	3	-0.0283	-8.45	535	564	29
LFLKRSSEPLLNL	gi|571568731	serine-enriched protein isoform X1 [Apis mellifera]	mFYQAPsPQR	2	Nurse,Forage	not	S96	O	S	64	4	60				1,000.00, 13.28	58.25	21.72	2	1319.54	660.774	2	-0.00542	-4.1	68	77	9
LPHAWHSQPAAFR	gi|571570975	potassium voltage-gated channel subfamily H member 7-like isoform X6 [Apis mellifera]	SQsQPVDLAVPPPSQQAHLPHAWHsQPAAFR	2	Nurse,Forage	not	S961	O	S	227	81	146				17.99, 14.83	70.97	36.89	2	3543.62	886.909	4	-0.017	-4.79	937	967	30
PTSSVPSSPLPKS	gi|66532731	cytoplasmic phosphatidylinositol transfer protein 1 [Apis mellifera]	LRNQNERPItPLtPTSSVPSSPLPK	2	Nurse,Forage	not	S272	O	S	142	72	70				18.04, 15.01	95.82	22.01	2	2888.42	963.808	3	-0.019	-6.59	253	277	24
...R..s......
QRERVASVVHRQE	gi|201023361	calcium/calmodulin-dependent protein kinase II [Apis mellifera]	IVcPIKTcsQLsTNSQcSAR	1	Forager	age_specific	S280	O	S	46	0	46				17.98, 20.98	136.99	42.42	2	2469.03	1235.51	2	-0.0127	-5.14	368	387	19
LEDRRPSSNCDPY	gi|283436154	glutamine synthetase [Apis mellifera]	ImDGsWNGAGAHTNFSTK	2	Nurse,Forage	not	S349	O	S	125	58	67				1,000.00, 64.85	67.01	12.93	2	1988.81	663.941	3	-0.00957	-4.81	248	265	17
LHHRPHSGGTTVQ	gi|328777351	uncharacterized protein LOC100577045 isoform X1 [Apis mellifera]	TcGLEATRDGEEsPSMAGK	2	Nurse,Forage	not	S152	O	S	106	31	75				17.98	199.5	46.93	2	2074.83	1038.42	2	-0.013	-6.28	377	395	18
QRRRRSSLAQLTD	gi|328780113	uncharacterized protein LOC410006 isoform X7 [Apis mellifera]	RRssLAQLTDILR	2	Nurse,Forage	not	S77	O	S	132	51	81				22.09, 23.70	44.18	11.22	2	1687.82	844.912	2	-0.00812	-4.81	74	86	12
LLQRVQSLTGAAR	gi|328781845	synapsin isoform X2 [Apis mellifera]	GSmSGSSQATsPVEDR	2	Nurse,Forage	not	S79	O	S	190	89	101				1,000.00, 17.98	178.31	35.72	2	1690.65	846.328	2	-0.0105	-6.21	425	440	15
SENREYSVQNIPL	gi|48097614	phosphatidylinositol 4-kinase beta-like [Apis mellifera]	NHsLDFR	2	Nurse,Forage	not	S441	O	S	32	15	17				1000	126	22.57	2	967.391	484.7	2	-0.00718	-7.41	55	61	6
EDEREYSRQASFE	gi|571501356	vesicular glutamate transporter 3-like isoform X1 [Apis mellifera]	GFEDEREYsRQAsFESLPEPERPPLR	2	Nurse,Forage	not	S56	O	S	218	76	142				12.33, 5.85	69.25	38.74	2	3280.42	821.11	4	-0.0144	-4.37	48	73	25
EFGRDLSTVQTLL	gi|571516901	spectrin alpha chain-like [Apis mellifera]	VEPEAGLSAsQQNLAR	2	Nurse,Forage	not	S1960	O	S	196	87	109				34.2	159.4	32.2	2	1748.81	875.408	2	-0.0102	-5.84	1028	1043	15
PLKRTKSVTKLER	gi|571520333	probable Ras GTPase-activating protein-like isoform X2 [Apis mellifera]	GVDLsPsPPPQNNVR	2	Nurse,Forage	not	S339	O	S	122	45	77				1,000.00, 1,000.00	90.5	24.22	2	1735.73	868.87	2	-0.00918	-5.28	1268	1282	14
KMARVFSVLREES	gi|571522695	serine/threonine-protein phosphatase 2B catalytic subunit 3-like isoform X1 [Apis mellifera]	TSLKNALQGFsPNHK	1	Forager	age_specific	S440	O	S	41	0	41				37.36	40	28.25	2	1720.83	574.615	3	-0.00855	-4.96	471	485	14
VLKRQFSALIPAF	gi|571525782	E3 ubiquitin-protein ligase HECTD1-like [Apis mellifera]	RQFsALIPAFDPRPGR	2	Nurse,Forage	not	S1810	O	S	18	6	12				1000	65.05	24.71	2	1906.96	636.657	3	-0.00855	-4.48	1807	1822	15
DKSRSPSVTSITE	gi|571538775	microtubule-associated protein futsch-like [Apis mellifera]	sRsPSITTEIKDIDMK	2	Nurse,Forage	not	S5248	O	S	9514	4733	4781				17.99, 16.25	78.11	30.31	2	1979.87	990.935	2	-0.0125	-6.29	3530	3545	15
EKSRSPSITAETK	gi|571538775	microtubule-associated protein futsch-like [Apis mellifera]	SKsLsIAGEAPDDIPAK	2	Nurse,Forage	not	S4382	O	S	9514	4733	4781				22.23, 18.56	157.93	45.75	2	1857.82	929.91	2	-0.0112	-6.01	5151	5167	16
EKSRSPSITAVVT	gi|571538775	microtubule-associated protein futsch-like [Apis mellifera]	SKsLsIAGEAPDDIPAKEK	2	Nurse,Forage	not	S5213	O	S	9514	4733	4781				19.23, 21.05	139.38	43.99	2	2114.95	1058.48	2	-0.0131	-6.19	5151	5169	18
EKSRSPSITTEIK	gi|571538775	microtubule-associated protein futsch-like [Apis mellifera]	SKsPsITDEKPELKDVDSK	2	Nurse,Forage	not	S3534	O	S	9514	4733	4781				19.23, 21.72	154.51	36.9	2	2262.01	755.007	3	-0.0103	-4.57	4459	4477	18
EKSRSPSLASITT	gi|571538775	microtubule-associated protein futsch-like [Apis mellifera]	SKsPsVTDEVAELKDVDTK	2	Nurse,Forage	not	S4849	O	S	9514	4733	4781				16.24, 15.01	173.95	35.46	2	2206.96	736.659	3	-0.0118	-5.37	4103	4121	18
EKSRSPSLTSEIT	gi|571538775	microtubule-associated protein futsch-like [Apis mellifera]	SKsPsVTDEKPELKDVDSK	2	Nurse,Forage	not	S5012	O	S	9514	4733	4781				16.24, 15.01	124.38	29.96	2	2247.99	750.332	3	-0.0181	-8.07	4589	4607	18
EKSRSPSVAGEKP	gi|571538775	microtubule-associated protein futsch-like [Apis mellifera]	SRSPsVAsVTTEVKEPSDK	2	Nurse,Forage	not	S4486	O	S	9514	4733	4781				25.70, 24.15	126.93	40.03	2	2162.95	721.985	3	-0.0176	-8.15	4440	4458	18
EKSRSPSVASVTT	gi|571538775	microtubule-associated protein futsch-like [Apis mellifera]	EAFDKSKsPsIAGDVIDLK	2	Nurse,Forage	not	S4444	O	S	9514	4733	4781				20.74, 21.47	88.42	19.98	2	2178.99	727.33	3	-0.0172	-7.9	4980	4998	18
EKSRSPSVTAETK	gi|571538775	microtubule-associated protein futsch-like [Apis mellifera]	TVKDsLRDsLEsLEEK	2	Nurse,Forage	not	S3388	O	S	9514	4733	4781				25.66, 22.09, 6.42	31.39	20.75	2	2087.85	696.952	3	-0.0144	-6.91	1495	1510	15
EKSRSPSVTMEPK	gi|571538775	microtubule-associated protein futsch-like [Apis mellifera]	SRsPsVTSVTAEVK	2	Nurse,Forage	not	S3679	O	S	9514	4733	4781				19.23, 17.98	100.1	30.66	2	1606.7	804.353	2	-0.0092	-5.72	4528	4541	13
EKSRSPSVTSDIT	gi|571538775	microtubule-associated protein futsch-like [Apis mellifera]	SKsPSIsPSALTEAK	2	Nurse,Forage	not	S5055	O	S	9514	4733	4781				19.23, 17.98	173.47	37.53	2	1661.73	831.869	2	-0.00918	-5.52	5170	5184	14
EKSRSPSVTSVIT	gi|571538775	microtubule-associated protein futsch-like [Apis mellifera]	EIEKsRsPSVTSVTAEAK	2	Nurse,Forage	not	S3637	O	S	9514	4733	4781				19.61, 17.99	100.08	24.52	2	2077.93	693.65	3	-0.00525	-2.52	4080	4097	17
EKSRSPSVTSVTA	gi|571538775	microtubule-associated protein futsch-like [Apis mellifera]	SKsPsIAGDVIDLK	2	Nurse,Forage	not	S3450	O	S	9514	4733	4781				19.23, 15.58	115.56	33.98	2	1588.71	795.36	2	-0.0111	-6.99	4985	4998	13
EKSRSPSVTSVTG	gi|571538775	microtubule-associated protein futsch-like [Apis mellifera]	DSLRDsLEsLEEKIEEETVDLTR	2	Nurse,Forage	not	S3492	O	S	9514	4733	4781				20.77, 15.97	72.33	38.48	2	2865.26	717.317	4	-0.0184	-6.41	1498	1520	22
EKSRSPSVVGEKP	gi|571538775	microtubule-associated protein futsch-like [Apis mellifera]	TKsPVsEGVEsPEKLTTIEDK	2	Nurse,Forage	not	S4421	O	S	9514	4733	4781				17.98, 14.06, 11.13	94.58	37.02	2	2513.06	1257.54	2	-0.00482	-1.92	1645	1665	20
LPFRLPSQGELDN	gi|571562728	microtubule-associated protein futsch-like [Apis mellifera]	SKsLsLAEEKAPIDTLLSPEVENK	2	Nurse,Forage	not	S569	O	S	636	254	382				19.23, 15.58	125.45	41.79	2	2757.31	920.107	3	-0.0139	-5.06	1700	1723	23
GMERVASVTSSYY	gi|571567939	GTP-binding protein ypt7 [Apis mellifera]	VAsVTSSYYK	2	Nurse,Forage	not	S74	O	S	12	4	8				60.65	116.92	33.98	2	1183.52	592.762	2	-0.00822	-6.94	72	81	9
KGLRTPSFLKKKK	gi|571575002	protein hu-li tai shao-like isoform X2 [Apis mellifera]	QKGDIYDEsQsESEALSSFNVSR	2	Nurse,Forage	not	S711	O	S	289	131	158				16.25, 14.06	107.56	26.12	2	2735.1	912.703	3	-0.0145	-5.32	591	613	22
IAARKMSSAMSAA	gi|66506786	malate dehydrogenase, cytoplasmic-like isoform 1 [Apis mellifera]	KMsSAMSAAK	1	Nurse	age_specific	S241	O	S	1	1	0				19.22	144.65	22.97	2	1090.46	546.231	2	-0.0083	-7.6	239	248	9
.....Gs......
GEHGFGSELCDAG	gi|328781812	regulator of G-protein signaling 17-like isoform X1 [Apis mellifera]	ASLASSSHQDGKHPEsDTDsMAEYGEGDTGR	1	Nurse	age_specific	S138	O	S	3	3	0				10.36, 17.99	105.17	37.78	2	3381.28	1128.09	3	-0.0241	-7.14	1189	1219	30
LLVTLGSLSRDSS	gi|328784397	choline O-acetyltransferase-like isoform X2 [Apis mellifera]	ASLSPYGssAPGHHHQQDYGQDYSKDFSK	2	Nurse,Forage	not	S34	O	S	38	13	25				14.06, 14.06	66.57	27.61	2	3353.35	1118.79	3	-0.0131	-3.89	331	359	28
TESTGGSTGEDEE	gi|328788274	PRKC apoptosis WT1 regulator protein-like isoform X1 [Apis mellifera]	EHTLEAsEEAVQDVLNEsFEGEELSQLEDLQTSR	2	Nurse,Forage	not	S133	O	S	21	17	4				15.01, 9.46	72.65	27.69	2	4020.7	1341.23	3	-0.0238	-5.93	1113	1146	33
RFTEDGSFIGQYG	gi|328788305	neuroglian isoform X6 [Apis mellifera]	TMsVSYVGTtSPLEPR	2	Nurse,Forage	not	S1225	O	S	54	25	29				28.34, 0.00	59.92	30.79	2	1883.78	942.892	2	-0.00838	-4.45	1588	1603	15
EEEEEGSGKENEP	gi|328790396	FACT complex subunit spt16 [Apis mellifera]	MLKPMPSIDsPVTsPEMTR	2	Nurse,Forage	not	S446	O	S	60	32	28				23.97, 17.98	129.41	33.91	2	2275.97	759.66	3	-0.012	-5.28	421	439	18
DIGGGGSMIGMGH	gi|328791023	transmembrane protein 47-like isoform X1 [Apis mellifera]	TDASGTAEHPSSDSFYDsDGDGGsDLTTVERPGSAR	1	Forager	age_specific	S205	O	S	8	0	8				17.99, 13.91	111.15	36.51	2	3803.47	1268.83	3	-0.0172	-4.53	876	911	35
SLSPYGSSAPGHH	gi|48101556	G-protein coupled receptor moody-like isoformX1 [Apis mellifera]	GNAGVGEHGFGsELcDAGNGLEGLDTEcSLEEIR	1	Forager	age_specific	S338	O	S	49	45	4				87.2	192.21	39.48	2	3628.51	1210.5	3	-0.0184	-5.08	127	160	33
VDNGMGSKNNLVS	gi|48113496	5'-AMP-activated protein kinase subunit beta-1 isoformX1 [Apis mellifera]	LLVTLGsLsRDSSPcPARK	2	Nurse,Forage	not	S167	O	S	116	0	116				13.28, 11.13	84.13	24.08	2	2216.04	739.686	3	-0.0072	-3.25	28	46	18
AMCIAGSRRGSGE	gi|571501852	uncharacterized protein LOC414021 isoform X8 [Apis mellifera]	LStPTGDNPHELIER	2	Nurse,Forage	not	S22	O	S	447	204	243				17.98	192.16	36.88	2	1757.8	586.937	3	-0.0124	-7.08	235	249	14
SGSGSGSGGRETK	gi|571507402	phosphatidylinositol 4-phosphate 5-kinase type-1 gamma isoform X6 [Apis mellifera]	DEEEEEEEGsGKENEPKPEILGR	2	Nurse,Forage	not	S753	O	S	87	45	42				1000	150.94	35.74	2	2708.13	903.711	3	-0.0231	-8.51	437	459	22
AHSIGGSLLSIGS	gi|571514443	rab11 family-interacting protein 1 isoform X1 [Apis mellifera]	IVRDDIGGGGsMIGMGHHGGR	2	Nurse,Forage	not	S163	O	S	17	8	9				1000	121.86	31.09	2	2157.96	540.493	4	-0.0142	-6.58	195	215	20
NSDGYGSHTSPAH	gi|571515300	uncharacterized protein LOC410819 isoform X2 [Apis mellifera]	IVDNGmGsKNNLVSVR	1	Forager	age_specific	S133	O	S	154	0	154				1,000.00, 101.03	146.23	40.02	2	1797.84	899.924	2	-0.0118	-6.58	160	175	15
QDTSPGSGNGDIY	gi|571524355	microtubule-associated protein futsch [Apis mellifera]	VFFIGsPPDsPPLVQSVSTSNESGSDLR	2	Nurse,Forage	not	S5908	O	S	593	240	353				27.43, 30.39	80.35	23.48	2	3078.36	1027.12	3	-0.0136	-4.43	908	935	27
MEHQQGSGGSNAP	gi|571534270	uncharacterized protein LOC100577778 isoform X1 [Apis mellifera]	KIPsPLKHsPSK	1	Forager	age_specific	S2439	O	S	44	0	44				50.40, 20.74	47.5	18.43	2	1477.71	493.575	3	-0.00897	-6.07	496	507	11
TVDDKGSDSGTTS	gi|571536236	rabconnectin-3A [Apis mellifera]	AGsLTDLSHK	2	Nurse,Forage	not	S2906	O	S	580	231	349				54.01	114.06	29.71	2	1107.5	554.753	2	-0.00524	-4.73	134	143	9
EDGGSGSDTNMDT	gi|571541874	LOW QUALITY PROTEINE3 ubiquitin-protein ligase HUWE1-like [Apis mellifera]	LLSQPtPTDsLDMER	2	Nurse,Forage	not	S1768	O	S	19	9	10				19.23, 15.00	119.7	34.79	2	1861.76	931.88	2	-0.0124	-6.65	70	84	14
ILSAGGSLANEVA	gi|571549345	probable elongation factor 1-delta isoform X1 [Apis mellifera]	DSREDSLMDTYKAtPPMSHTDsPR	2	Nurse,Forage	not	S204	O	S	6	1	5				20.41, 0.00	114.52	50.35	2	2896.14	966.383	3	-0.0191	-6.61	1262	1285	23
GSSTLGSGASSSI	gi|571550616	LOW QUALITY PROTEIN: protein still life, isoform SIF type 1-like [Apis mellifera]	RNsIEEQPSTSTGGSR	2	Nurse,Forage	not	S716	O	S	692	244	448				56.51	93.83	18.65	2	1784.77	595.926	3	-0.0133	-7.47	3438	3453	15
SDGDGGSDLTTVE	gi|571557727	uncharacterized protein LOC409323 [Apis mellifera]	VWFDKPsYDKAER	2	Nurse,Forage	not	S899	O	S	197	70	127				36.69	85.62	25.87	2	1719.77	574.259	3	-0.013	-7.58	11	23	12
ILHPDGSQHILTS	gi|571564172	disks large 1 tumor suppressor protein-like isoform X1 [Apis mellifera]	HAssLALHGAATPR	2	Nurse,Forage	not	S269	O	S	204	88	116				81.36, 85.68	84.58	36.8	2	1547.66	774.834	2	-0.0119	-7.68	546	559	13
HGDGAGSKSEEVG	gi|571564814	40S ribosomal protein S3a [Apis mellifera]	LLELHGDGAGsKSEEVGESGSK	1	Forager	age_specific	S241	O	S	6	0	6				17.99	141.44	43.01	2	2265.02	756.008	3	-0.0149	-6.59	231	252	21
QQGSGGSNAPPSK	gi|571567009	serine/arginine repetitive matrix protein 2-like [Apis mellifera]	GPRtDsDsETER	2	Nurse,Forage	not	S962	O	S	404	150	254				16.60, 33.56, 40.20	71.06	26.52	2	1588.48	795.246	2	-0.0078	-4.91	706	717	11
SICPHGSGGGSLE	gi|571578124	LOW QUALITY PROTEIN voltage-gated potassium channel subunit beta-1 [Apis mellifera]	QSIcPHGsGGGSLEDGGSPK	1	Nurse	age_specific	S475	O	S	1	1	0				17.99	99.57	33.2	1	2005.82	1003.91	2	-0.0107	-5.33	468	487	19
DEEDEGSQLENET	gi|66504263	membrane-associated progesterone receptor component 1-like isoform 2 [Apis mellifera]	LLKPGEAPTNYsDEEDEGsQLENETK	2	Nurse,Forage	not	S187	O	S	18	8	10				14.04, 35.41	115.08	37.31	2	3052.25	1018.42	3	-0.0166	-5.45	169	194	25
IIKIFGSKTNISD	gi|66517761	cAMP-dependent protein kinase type II regulatory subunit isoformX1 [Apis mellifera]	sVFAETYNPEEDEEDDGLKIVHPK	2	Nurse,Forage	not	S375	O	S	329	109	220				22.4	191.53	45.71	2	2840.24	947.751	3	-0.0133	-4.7	85	108	23
......tPP....
NVAGTTTPPISAA	gi|328776381	growth factor receptor-bound protein 14-like isoform X1 [Apis mellifera]	LSSNVAGTTtPPISAAYNAGHK	2	Nurse,Forage	not	T681	P	T	6	4	2				17.99	157.78	32.39	2	2236.05	746.351	3	-0.0238	-10.7	672	693	21
DPDGGGTPPGINP	gi|328780081	RNA-binding protein 26 isoform X2 [Apis mellifera]	IDGsPGGGtPTQDSNHGDVDMR	2	Nurse,Forage	not	T91	P	T	87	38	49				15.58, 20.98	126.58	47.86	2	2371.88	1186.94	2	-0.0181	-7.63	276	297	21
EQSGYNTPPKLDP	gi|328784596	drebrin-like protein-like [Apis mellifera]	IEQSGYNtPPKLDPLVER	1	Nurse	age_specific	T684	P	T	3	3	0				17.98	165.46	49.45	2	2135.03	1068.52	2	-0.00952	-4.46	677	694	17
GVAGMTTPPESPH	gi|328785105	phosphatidylinositol 5-phosphate 4-kinase type-2 beta-like isoformX1 [Apis mellifera]	LWGWSGVAGMTtPPEsPHAALMR	2	Nurse,Forage	not	T334	P	T	71	25	46				17.99, 0.00	68.15	24.76	2	2611.12	1306.56	2	-0.0139	-5.33	323	345	22
NSSNPSTPPSPAH	gi|328786255	serine/threonine-protein kinase Genghis Khan isoform X2 [Apis mellifera]	QINMNHsSPGIsPDSNNATRK	2	Nurse,Forage	not	T1779	P	T	22	11	11				0.00, 12.07	60.18	15.37	2	2427	810.003	3	-0.0172	-7.08	492	512	20
TTTTQKTPPNTSG	gi|328786568	ralBP1-associated Eps domain-containing protein 2-like isoform X1 [Apis mellifera]	ALNENQGFVADFSHFsPK	2	Nurse,Forage	not	T344	P	T	62	25	37				48.63	151.64	34.4	2	2086.91	696.642	3	-0.0135	-6.48	524	541	17
STNSPPTPPTADH	gi|328787411	uncharacterized protein LOC726829 isoform X1 [Apis mellifera]	ASSHPcSSSTsAPHsPQR	2	Nurse,Forage	not	T662	P	T	72	31	41				0.00, 39.54	86.55	44.89	2	2039.76	1020.88	2	-0.0134	-6.58	677	694	17
RQDRSPTPPSFLG	gi|328787605	calcium homeostasis endoplasmic reticulum protein-like isoform X2 [Apis mellifera]	MDRQDRsPtPPSFLGSTYSK	2	Nurse,Forage	not	T693	P	T	102	61	41				36.31, 31.84	105.39	27.78	2	2429.01	810.674	3	-0.0123	-5.05	685	704	19
NIARPVTPPLDVE	gi|328789575	putative oxidoreductase GLYR1 homolog [Apis mellifera]	VGSIsPALNHStPVRK	2	Nurse,Forage	not	T196	P	T	121	40	81				16.24, 0.00	60.06	32.45	2	1821.85	911.929	2	-0.0107	-5.89	164	179	15
PNTPRPTPPVSPQ	gi|571509857	LOW QUALITY PROTEIN dual specificity protein phosphatase 15-like [Apis mellifera]	LAAGsAPNTPRPtPPVSPQR	1	Nurse	age_specific	T326	P	T	19	19	0				18.75, 65.77	112.23	22.65	2	2173.01	725.338	3	-0.0165	-7.6	314	333	19
PLAPPHTPPGTGG	gi|571523949	rap guanine nucleotide exchange factor 6-like isoform X1 [Apis mellifera]	sNPDLTSLYcYDDLRAPDYPEHVLK	1	Nurse	age_specific	T717	P	T	9	9	0				53.3	192.29	51.49	2	3060.36	1021.12	3	-0.00753	-2.46	735	759	24
AEMQNYTPPKGES	gi|571530959	high mobility group protein DSP1, partial [Apis mellifera]	RYDAEMQNYtPPKGESK	1	Nurse	age_specific	T300	P	T	3	3	0				20.98	190.57	51.53	2	2092.89	1047.45	2	-0.0141	-6.73	291	307	16
EFQESRTPPSPSP	gi|571534225	uncharacterized protein LOC102653648 isoform X1 [Apis mellifera]	tPPSPSPSsPPPPAPR	2	Nurse,Forage	not	T553	P	T	71	27	44				16.24, 0.00	84.08	29.74	2	1727.73	864.868	2	-0.0108	-6.22	553	568	15
MDTYKATPPMSHT	gi|571534270	uncharacterized protein LOC100577778 isoform X1 [Apis mellifera]	DSREDSLMDTYKAtPPMSHTDsPR	1	Forager	age_specific	T1275	P	T	44	0	44				20.41, 0.00	114.52	50.35	2	2896.14	966.383	3	-0.0191	-6.61	1262	1285	23
LEQEPPTPPVKEQ	gi|571538775	microtubule-associated protein futsch-like [Apis mellifera]	TKsPVsEGVEsPEKLTTIEDK	2	Nurse,Forage	not	T1291	P	T	9514	4733	4781				17.98, 14.06, 11.13	94.58	37.02	2	2513.06	1257.54	2	-0.00482	-1.92	1645	1665	20
TAHSPHTPPASPR	gi|571540738	BAI1-associated protein 3-like [Apis mellifera]	DANGFSDPYcMLGIQPGNTGAPLSPQtNLTAHSPHtPPASPR	2	Nurse,Forage	not	T318	P	T	90	26	64				0.00, 20.69	43.36	13.4	2	4530.98	1133.74	4	-0.0302	-6.66	283	324	41
SSEDWPTPPSSPV	gi|571562728	microtubule-associated protein futsch-like [Apis mellifera]	SKsLsLAEEKAPIDTLLSPEVENK	2	Nurse,Forage	not	T2617	P	T	636	254	382				19.23, 15.58	125.45	41.79	2	2757.31	920.107	3	-0.0139	-5.06	1700	1723	23
QPMSAPTPPPLPK	gi|571567009	serine/arginine repetitive matrix protein 2-like [Apis mellifera]	GPRtDsDsETER	2	Nurse,Forage	not	T626	P	T	404	150	254				16.60, 33.56, 40.20	71.06	26.52	2	1588.48	795.246	2	-0.0078	-4.91	706	717	11
DSTKPKTPPGHWS	gi|571571726	RING finger protein 207-like isoform X2 [Apis mellifera]	KsPDSTKPKtPPGHWSASK	2	Nurse,Forage	not	T677	P	T	110	42	68				20.95, 27.76	119.86	34.69	2	2194.98	549.75	4	-0.0121	-5.49	668	686	18
QEGTKETPPPWET	gi|571576193	sorbin and SH3 domain-containing protein 2-like isoform X15 [Apis mellifera]	LAQQEGtKEtPPPWETEVEK	2	Nurse,Forage	not	T270	P	T	80	40	40				41.84, 49.03	32.99	10.59	2	2456.05	819.686	3	-0.0189	-7.68	261	280	19
PLPRPCTPPPTPQ	gi|571578017	serine/arginine repetitive matrix protein 1-like isoform X1 [Apis mellifera]	TRPRsPPLPRPctPPPTPQPPPR	2	Nurse,Forage	not	T206	P	T	99	54	45				13.57, 20.74	107.95	32.82	2	2758.33	690.586	4	-0.0178	-6.46	194	216	22
EALKDETPPDNKQ	gi|66505984	failed axon connections isoformX1 [Apis mellifera]	EALKDEtPPDNKQEEK	2	Nurse,Forage	not	T31	P	T	13	7	6				1000	97.4	34.23	2	1949.86	650.958	3	-0.0115	-5.88	25	40	15
LAPSPITPPVLSM	gi|66517997	type 1 phosphatidylinositol 4	IINLAPsPItPPVLSMPGMcR	1	Forager	age_specific	T138	P	T	9	0	9				36.33, 52.35	49.92	10.01	2	2423.12	808.714	3	-0.00459	-1.89	129	149	20
......tP.....
GFDDDDTPNVEDE	gi|229892248	heat shock protein 90 [Apis mellifera]	YHTSASGDEMcsLKDYVGR	2	Nurse,Forage	not	T695	P	T	155	41	114				56.52	117.43	45.65	2	2254.9	752.638	3	-0.0128	-5.69	457	475	18
GILDPDTPDVFED	gi|328776973	trichohyalin-like isoform X1 [Apis mellifera]	MGENsPSKESQTR	2	Nurse,Forage	not	T353	P	T	7	1	6				46.21	101.66	24.42	2	1529.62	765.812	2	-0.0106	-6.92	92	104	12
TSIDTLTPKEEID	gi|328777254	rab GTPase-activating protein 1 isoform X3 [Apis mellifera]	SPSLTSIDTLtPKEEIDsDGDEPMLSGTGEVSK	1	Nurse	age_specific	T512	P	T	1	1	0				13.29, 23.04	61.84	14.2	2	3594.55	1199.19	3	-0.00375	-1.04	502	534	32
VINSTITPNMTFT	gi|328778117	homer protein homolog 2-like isoform X2 [Apis mellifera]	SQSVSQQsTEsPQHQGK	2	Nurse,Forage	not	T69	P	T	26	12	14				16.24, 11.54	99.29	37.32	2	2001.78	1001.89	2	-0.0119	-5.95	215	231	16
LRHSLPTPTDGVD	gi|328778488	dedicator of cytokinesis protein 3-like isoform X1 [Apis mellifera]	LPLRHsLPtPTDGVDQTGLR	2	Nurse,Forage	not	T1709	P	T	44	15	29				31.30, 39.54	88.39	33.5	2	2332.1	778.37	3	-0.00975	-4.18	1701	1720	19
LLGGDCTPTTPSG	gi|328778864	ATP-binding cassette sub-family A member 2-like isoform X2 [Apis mellifera]	LLGGDctPTtPSGDR	2	Nurse,Forage	not	T1626	P	T	50	25	25				16.24, 0.00	63.38	15.45	2	1705.64	853.824	2	-0.0092	-5.39	1620	1634	14
ESYRVTTPTATET	gi|328779129	sodium/hydrogen exchanger 3 isoform X2 [Apis mellifera]	VTtPTATETMLPWKR	2	Nurse,Forage	not	T857	P	T	23	4	19				23.98	189.94	29.91	2	1810.87	906.431	2	-0.0219	-12.1	855	869	14
DLLAQLTPEEINI	gi|328780029	tropomodulin isoformX1 [Apis mellifera]	cSYEcDKsPTGPLNR	2	Nurse,Forage	not	T96	P	T	18	5	13				31.99	96.43	39.3	2	1862.73	621.915	3	-0.0117	-6.26	120	134	14
GSPGGGTPTQDSN	gi|328780081	RNA-binding protein 26 isoform X2 [Apis mellifera]	IDGsPGGGtPTQDSNHGDVDMR	2	Nurse,Forage	not	T284	P	T	87	38	49				15.58, 20.98	126.58	47.86	2	2371.88	1186.94	2	-0.0181	-7.63	276	297	21
PVPLRLTPEAAIL	gi|328786568	ralBP1-associated Eps domain-containing protein 2-like isoform X1 [Apis mellifera]	ALNENQGFVADFSHFsPK	2	Nurse,Forage	not	T404	P	T	62	25	37				48.63	151.64	34.4	2	2086.91	696.642	3	-0.0135	-6.48	524	541	17
NLSATATPSKKPS	gi|328787411	uncharacterized protein LOC726829 isoform X1 [Apis mellifera]	ASSHPcSSSTsAPHsPQR	2	Nurse,Forage	not	T366	P	T	72	31	41				0.00, 39.54	86.55	44.89	2	2039.76	1020.88	2	-0.0134	-6.58	677	694	17
SNSRDSTPERELL	gi|328791406	uncharacterized protein DDB_G0284459-like [Apis mellifera]	TPSVISDLDRNssESER	2	Nurse,Forage	not	T81	P	T	488	187	301				20.57, 19.24	89.96	33.5	2	2050.82	1026.41	2	-0.0171	-8.33	708	724	16
FDVSQYTPEEIVV	gi|328791482	heat shock protein beta-1-like isoform X2 [Apis mellifera]	STtSTTTQSTQNSSLSPPHDSAWLDGLNsPLIQDEGDSK	1	Nurse	age_specific	T110	P	T	6	6	0				0.00, 27.20	93.26	47.48	2	4261.82	1421.61	3	-0.019	-4.47	60	98	38
FCGSNTTPSGAPK	gi|328792207	diacylglycerol kinase 1 isoform X4 [Apis mellifera]	KQstIDVHSVK	2	Nurse,Forage	not	T40	P	T	14	4	10				85.86, 92.21	126.79	39.93	2	1400.61	701.309	2	-0.0085	-6.06	231	241	10
NIQTGGTPTHVDD	gi|571506305	mediator of DNA damage checkpoint protein 1 isoform X1 [Apis mellifera]	SQHSQHSGYKsPESEsVSIGSFSGLNGHK	1	Forager	age_specific	T883	P	T	293	0	293				21.96, 0.00	171.97	45.68	2	3217.35	1073.45	3	-0.0283	-8.78	836	864	28
EDLEMGTPLENIL	gi|571513382	excitatory amino acid transporter 2 isoform X1 [Apis mellifera]	KLEDLEmGtPLENILEScQQDETHAPEK	2	Nurse,Forage	not	T516	P	T	133	58	75				1,000.00, 44.20	105.74	45.99	2	3349.47	1117.49	3	-0.028	-8.37	508	535	27
NPPLCLTPTHSGP	gi|571515300	uncharacterized protein LOC410819 isoform X2 [Apis mellifera]	LLSQPtPTDsLDMER	1	Forager	age_specific	T157	P	T	154	0	154				19.23, 15.00	119.7	34.79	2	1861.76	931.88	2	-0.0124	-6.65	70	84	14
GTTVRLTPEQTKL	gi|571518442	probable G-protein coupled receptor B0563.6-like isoform X1 [Apis mellifera]	LNPMEEDKEsEILNAADV	1	Nurse	age_specific	T381	P	T	14	14	0				1000	90.78	15.28	2	2095.9	1048.95	2	-0.0111	-5.29	396	413	17
DPEDVDTPEPDEK	gi|571525756	LOW QUALITY PROTEIN uncharacterized protein LOC408779 [Apis mellifera]	EERVEDNTSsFEAMDVDMVDNAVPFDDDVPR	2	Nurse,Forage	not	T284	P	T	70	17	53				17.99	38.42	12.06	2	3622.48	1208.49	3	-0.0199	-5.5	2108	2138	30
IDVSTSTPTTLTQ	gi|571527094	uncharacterized protein LOC409781 isoform X1 [Apis mellifera]	RcIDVSTStPTTLTQIMK	1	Nurse	age_specific	T61	P	T	5	5	0				34.89	199.33	55.47	2	2131.01	1066.51	2	-0.0059	-2.77	54	71	17
LLDLPKTPTSTPR	gi|571527532	dentin sialophosphoprotein-like [Apis mellifera]	SKPFAISTTDENLLDLPKtPTStPR	2	Nurse,Forage	not	T613	P	T	20	8	12				23.72, 12.61	69.66	20.57	2	2888.36	963.791	3	-0.0109	-3.79	595	619	24
SFSVEETPKKETP	gi|571529260	NACHT and WD repeat domain-containing protein 1-like isoform X1 [Apis mellifera]	QsPPARPR	2	Nurse,Forage	not	T590	P	T	90	37	53				1000	89.22	21.91	2	987.465	494.738	2	-0.00456	-4.61	1485	1492	7
LKGPLMTPVGKGH	gi|571534141	probable isocitrate dehydrogenase [NAD] subunit alpha, mitochondrial-like [Apis mellifera]	GPLMtPVGK	1	Nurse	age_specific	T138	P	T	1	1	0				1000	90.06	32.23	2	978.461	490.236	2	-0.00402	-4.1	134	142	8
HYAQPPTPDHPPP	gi|571534795	ankyrin repeat and SAM domain-containing protein 1A-like isoform X2 [Apis mellifera]	RVQMMLPTsPTHYAQPPtPDHPPPSAMQAEK	1	Nurse	age_specific	T648	P	T	4	4	0				0.00, 44.81	125.82	28.95	2	3599.58	1200.87	3	0.0125	3.46	631	661	30
KGSAANTPTQSAS	gi|571544367	phosphatidylinositol-binding clathrin assembly protein LAP isoform X8 [Apis mellifera]	KGsAANtPTQSASTAFGTAASNNR	2	Nurse,Forage	not	T301	P	T	109	47	62				20.41, 0.00	174.9	50.46	2	2469.03	824.014	3	-0.0131	-5.31	295	318	23
ISTRVPTPCRAPQ	gi|571547686	peripheral plasma membrane protein CASK-like isoform X1 [Apis mellifera]	VPtPcRAPQTDAVQR	1	Forager	age_specific	T422	P	T	10	0	10				113.98	170.84	36.73	2	1774.82	592.61	3	-0.0109	-6.12	420	434	14
AGRQSRTPEQGDD	gi|571548094	sodium channel protein paralytic isoform X22 [Apis mellifera]	AFKDESHKGsMDsLDGEEK	2	Nurse,Forage	not	T726	P	T	150	60	90				15.01, 13.54	79.42	30.32	2	2268.86	757.292	3	-0.0129	-5.68	1157	1175	18
PSDQKQTPEDVPS	gi|571548309	protein disabled isoform X1 [Apis mellifera]	SEGGDQKPSPQsPSFSTR	2	Nurse,Forage	not	T1605	P	T	83	39	44				36.24	179.45	34.69	2	1970.84	986.423	2	-0.0071	-3.6	1541	1558	17
PQCTCMTPEQLAR	gi|571550616	LOW QUALITY PROTEIN: protein still life, isoform SIF type 1-like [Apis mellifera]	MLKPMPSIDsPVTsPEMTR	2	Nurse,Forage	not	T208	P	T	692	244	448				23.97, 17.98	129.41	33.91	2	2275.97	759.66	3	-0.012	-5.28	421	439	18
TSEGPPTPTHSET	gi|571556978	WW domain-containing adapter protein with coiled-coil-like isoform X1 [Apis mellifera]	VDTSGNVTSEGPPtPTHSETQDcIDAR	1	Nurse	age_specific	T448	P	T	7	7	0				31.41	160.33	36.85	2	2950.23	984.409	3	-0.0247	-8.39	435	461	26
QSNSQHTPISSPI	gi|571560782	NCK-interacting protein with SH3 domain-like isoform X2 [Apis mellifera]	KSPSQSNSQHtPISsPIKK	2	Nurse,Forage	not	T223	P	T	58	25	33				39.72, 0.00	142.36	32.41	2	2210.01	737.674	3	-0.016	-7.26	213	231	18
HLNQPPTPEPQPV	gi|571562324	cyclin-dependent kinase 11B isoform X2 [Apis mellifera]	RsPEDSKPMYNFVHYDPEMHWcK	2	Nurse,Forage	not	T598	P	T	58	22	36				29.7	201.66	47.73	2	3032.24	607.453	5	-0.0207	-6.84	338	360	22
SEKTDLTPTDKVF	gi|571563084	uncharacterized protein LOC413428 [Apis mellifera]	RTEsVDsDAGPDFSVFIKPK	2	Nurse,Forage	not	T1551	P	T	709	300	409				20.74, 22.77	154.13	54.86	2	2354.02	785.677	3	-0.0171	-7.25	1467	1486	19
SQETPPTPLFDED	gi|571563084	uncharacterized protein LOC413428 [Apis mellifera]	RTEsVDsDAGPDFSVFIKPK	2	Nurse,Forage	not	T1545	P	T	709	300	409				20.74, 22.77	154.13	54.86	2	2354.02	785.677	3	-0.0171	-7.25	1467	1486	19
EPEKPPTPAPSTP	gi|571563419	myosin regulatory light chain 2 [Apis mellifera]	AGsSVFSMFTQK	2	Nurse,Forage	not	T344	P	T	16	8	8				23.98	131.11	32.44	2	1368.58	685.296	2	-0.0023	-1.68	59	70	11
AKPDGLTPDGTSY	gi|571563894	myotrophin-like isoform 2 [Apis mellifera]	GAKPDGLtPDGTSYLDAAEKDEIK	1	Nurse	age_specific	T102	P	T	4	4	0				23.89	169.87	33.35	2	2570.18	857.73	3	-0.0123	-4.79	95	118	23
HLQTAKTPVVIGA	gi|571565788	uncharacterized protein KIAA1109-like isoform X1 [Apis mellifera]	QDQSLSYWSQVQTNsKR	2	Nurse,Forage	not	T4841	P	T	36	4	32				17.98	144.44	40.61	2	2133.95	1067.98	2	-0.0099	-4.64	1766	1782	16
EPVKYPTPQPQNK	gi|571567009	serine/arginine repetitive matrix protein 2-like [Apis mellifera]	GPRtDsDsETER	2	Nurse,Forage	not	T639	P	T	404	150	254				16.60, 33.56, 40.20	71.06	26.52	2	1588.48	795.246	2	-0.0078	-4.91	706	717	11
DVSLYGTPKEEPG	gi|58585078	hyperpolarization-activated ion channel [Apis mellifera]	VHFGVDDVsLYGtPKEEPGPGLPGQEVK	1	Nurse	age_specific	T21	P	T	18	18	0				0.00, 15.01	148.69	50.61	2	3110.4	1037.8	3	-0.0175	-5.64	9	36	27
NMIKGKTPEEIRK	gi|66504030	S-phase kinase-associated protein 1 isoform 1 [Apis mellifera]	GKtPEEIRK	2	Nurse,Forage	not	T130	P	T	3	2	1				1000	71.93	24.53	2	1136.56	379.859	3	-0.00687	-6.04	128	136	8
QGMGVHTPEEVSQ	gi|66505984	failed axon connections isoformX1 [Apis mellifera]	EALKDEtPPDNKQEEK	2	Nurse,Forage	not	T241	P	T	13	7	6				1000	97.4	34.23	2	1949.86	650.958	3	-0.0115	-5.88	25	40	15
ELNRTDTPGPFNL	gi|66506397	UBX domain-containing protein 1-A-like [Apis mellifera]	TDtPGPFNLMTNFPK	2	Nurse,Forage	not	T279	P	T	12	7	5				15	179.85	43.44	2	1758.77	880.385	2	-0.0142	-8.05	277	291	14
QNERPITPLTPTS	gi|66532731	cytoplasmic phosphatidylinositol transfer protein 1 [Apis mellifera]	LRNQNERPItPLtPTSSVPSSPLPK	2	Nurse,Forage	not	T262	P	T	142	72	70				18.04, 15.01	95.82	22.01	2	2888.42	963.808	3	-0.019	-6.59	253	277	24
RPITPLTPTSSVP	gi|66532731	cytoplasmic phosphatidylinositol transfer protein 1 [Apis mellifera]	LRNQNERPItPLtPTSSVPSSPLPK	2	Nurse,Forage	not	T265	P	T	142	72	70				18.04, 15.01	95.82	22.01	2	2888.42	963.808	3	-0.019	-6.59	253	277	24
LEALGKTPTSSNP	gi|66565249	elongation factor 1-beta' [Apis mellifera]	NEEDDDKDVDLFEsDEEEDPEAVR	2	Nurse,Forage	not	T44	P	T	154	44	110				1000	127.75	37.65	2	2918.11	973.705	3	-0.0216	-7.4	86	109	23
......Y.P....
HTPTQLYKPVDNS	gi|110749336	uncharacterized protein LOC726694 isoform X2 [Apis mellifera]	DLELPASAYSRPEDIQDFDIAGsR	2	Nurse,Forage	not	Y277	Tyr	Y	17	8	9				29.67	84.83	33.96	2	2744.23	915.749	3	-0.0102	-3.7	30	53	23
APEIILYQPYGKS	gi|201023355	protein kinase C [Apis mellifera]	DVSNFDKQFTSEKTDLtPTDK	2	Nurse,Forage	not	Y517	Tyr	Y	22	8	14				16.24	156.46	50.93	2	2495.11	1248.56	2	-0.0141	-5.66	628	648	20
ADGDEKYDPLEAD	gi|328776079	zinc finger protein on ecdysone puffs-like isoform X2 [Apis mellifera]	LDREsPQIK	1	Forager	age_specific	Y658	Tyr	Y	8	0	8				1000	97.15	21.66	2	1164.55	389.19	3	-0.00825	-7.08	732	740	8
DYEDIEYVPMCFD	gi|328776082	MATH and LRR domain-containing protein PFE0570w-like isoform X4 [Apis mellifera]	LHNDDYEDIEYVPMcFDRAsDDFILNNR	2	Nurse,Forage	not	Y181	Tyr	Y	32	10	22				41.84	66.24	20.88	2	3555.47	1186.16	3	-0.0139	-3.92	171	198	27
SNSQTDYSPTCNS	gi|328776187	dentin sialophosphoprotein-like isoform X1 [Apis mellifera]	sLPDLHTSTR	2	Nurse,Forage	not	Y469	Tyr	Y	7	3	4				106.01	92.24	29.73	2	1205.54	603.777	2	-0.00636	-5.27	297	306	9
KLESPAYRPAPIG	gi|328777433	UNC93-like protein-like isoform X2 [Apis mellifera]	RRDsMNSSAGASSVR	2	Nurse,Forage	not	Y20	Tyr	Y	10	3	7				62.09	112.87	31.67	2	1659.71	554.241	3	-0.0147	-8.83	86	100	14
AGSSGQYGPVLTE	gi|328777511	uncharacterized protein LOC100577325 isoform 2 [Apis mellifera]	GGMAGSsGQYGPVLTELPSQLK	1	Nurse	age_specific	Y148	Tyr	Y	1	1	0				23.98	198.98	33.29	2	2256.05	1129.03	2	-0.0135	-5.98	139	160	21
DYLNVLYHPENFK	gi|328777858	vacuolar protein sorting-associated protein 13C-like isoform X1 [Apis mellifera]	SVsQLsLLKDLTTTIAEK	2	Nurse,Forage	not	Y2305	Tyr	Y	113	38	75				15.28, 23.36	110.09	26.32	2	2106.03	703.014	3	-0.00675	-3.2	825	842	17
QTPGTNYNPMSPT	gi|328782914	hepatocyte growth factor-regulated tyrosine kinase substrate isoform X3 [Apis mellifera]	HVQYQTPGTNYNPMsPTNQGFIYGQPSMK	2	Nurse,Forage	not	Y552	Tyr	Y	13	2	11				17.99	149.82	38.97	2	3364.47	1122.49	3	-0.0154	-4.59	542	570	28
SDGDDDYEPPAYI	gi|328789935	trichohyalin [Apis mellifera]	TKLELDSDEDEEEEQysDGDDDYEPPAYIVK	2	Nurse,Forage	not	Y522	Tyr	Y	31	13	18				16.76, 18.04	54.38	22.97	2	3795.46	1266.16	3	-0.0226	-5.97	500	530	30
FEEDLPYIPTTLP	gi|328791406	uncharacterized protein DDB_G0284459-like [Apis mellifera]	TPSVISDLDRNssESER	2	Nurse,Forage	not	Y761	Tyr	Y	488	187	301				20.57, 19.24	89.96	33.5	2	2050.82	1026.41	2	-0.0171	-8.33	708	724	16
RFDVSQYTPEEIV	gi|328791482	heat shock protein beta-1-like isoform X2 [Apis mellifera]	STtSTTTQSTQNSSLSPPHDSAWLDGLNsPLIQDEGDSK	1	Nurse	age_specific	Y109	Tyr	Y	6	6	0				0.00, 27.20	93.26	47.48	2	4261.82	1421.61	3	-0.019	-4.47	60	98	38
DEEAALYNPFEHR	gi|571502624	proton-coupled amino acid transporter 4-like isoform X1 [Apis mellifera]	MLSQGVsVHGGNsQR	2	Nurse,Forage	not	Y79	Tyr	Y	49	6	43				19.29, 0.00	30.8	26.31	2	1715.69	858.846	2	-0.008	-4.66	5	19	14
ELDDGAYNPLWTM	gi|571515509	uncharacterized protein LOC408669 isoform X1 [Apis mellifera]	RLsDPSANLNNFVR	2	Nurse,Forage	not	Y659	Tyr	Y	23	8	15				29.88	168.49	37.41	2	1681.79	561.603	3	-0.00914	-5.43	319	332	13
SANPFNYNPHPVD	gi|571515814	ryanodine receptor 44F isoform X1 [Apis mellifera]	RSsKSQGDsANPFNYNPHPVDMTNLTLSR	2	Nurse,Forage	not	Y2971	Tyr	Y	46	23	23				13.28, 10.38	104.82	21.37	2	3392.46	849.118	4	-0.024	-7.06	2957	2985	28
SPVPNGYKPQPQA	gi|571516489	voltage-dependent calcium channel type A subunit alpha-1 isoform X23 [Apis mellifera]	GPWSASTSPARtPsPIHHIDR	1	Nurse	age_specific	Y2083	Tyr	Y	55	55	0				19.61, 29.44	100.19	39.78	2	2429.07	810.691	3	-0.0168	-6.92	1927	1947	20
PHAQHVYLPSYYQ	gi|571524355	microtubule-associated protein futsch [Apis mellifera]	EHTLEAsEEAVQDVLNEsFEGEELSQLEDLQTSR	2	Nurse,Forage	not	Y915	Tyr	Y	593	240	353				15.01, 9.46	72.65	27.69	2	4020.7	1341.23	3	-0.0238	-5.93	1113	1146	33
NDLPFLYTPAYPA	gi|571525698	microtubule-associated protein futsch-like [Apis mellifera]	SGHGDDIsLSsLKDFEGLER	2	Nurse,Forage	not	Y1713	Tyr	Y	1056	449	607				19.29, 0.00	126.65	42.62	2	2320.96	774.657	3	-0.0133	-5.75	2428	2447	19
HHNTMNYSPPSSR	gi|571527612	kinesin 4A isoform X3 [Apis mellifera]	VPSAPGsLKGLVLtR	1	Nurse	age_specific	Y981	Tyr	Y	25	25	0				17.99, 13.66	25.54	13.55	2	1653.83	827.917	2	-0.00698	-4.22	1044	1058	14
LNAEGEYDPSSPT	gi|571529116	pre-mRNA-processing factor 39-like [Apis mellifera]	VALStETDPGDNKQEIKPAsPK	2	Nurse,Forage	not	Y293	Tyr	Y	84	44	40				0.00, 57.05	53.72	17.84	2	2484.12	829.042	3	-0.0151	-6.1	311	332	21
EIVSGVYEPTDEQ	gi|571533533	nucleosome assembly protein 1-like 1-like [Apis mellifera]	RSEIVSGVYEPTDEQcVWEsDDDEEGLTNDLK	2	Nurse,Forage	not	Y111	Tyr	Y	102	26	76				27.2	97.08	36.27	2	3793.58	1265.53	3	-0.0262	-6.92	103	134	31
IYSDTEYYPSSTT	gi|571534270	uncharacterized protein LOC100577778 isoform X1 [Apis mellifera]	DSREDSLMDTYKAtPPMSHTDsPR	1	Forager	age_specific	Y404	Tyr	Y	44	0	44				20.41, 0.00	114.52	50.35	2	2896.14	966.383	3	-0.0191	-6.61	1262	1285	23
SYSSVPYDPPTYF	gi|571541340	phosphatidylinositol 4-kinase alpha-like [Apis mellifera]	RPsLQsYSSVPYDPPTYFFSR	2	Nurse,Forage	not	Y269	Tyr	Y	15	4	11				23.89, 0.00	70	15.95	2	2653.13	885.384	3	-0.000357	-0.135	258	278	20
DMNDGRYSPPALA	gi|571547176	phosphoribosyl pyrophosphate synthase-associated protein 2-like isoform X1 [Apis mellifera]	EAESDMNDGRYsPPALASR	2	Nurse,Forage	not	Y212	Tyr	Y	10	4	6				20.98	116.31	30.44	2	2144.88	1073.44	2	-0.0173	-8.07	202	220	18
GEADNFYDPNFTL	gi|571552427	transport and Golgi organization protein 11 [Apis mellifera]	VQtPPR	2	Nurse,Forage	not	Y75	Tyr	Y	29	10	19				1000	70.14	24.72	2	776.358	389.184	2	-0.00506	-6.51	163	168	5
STSKDIYEPWEMS	gi|571559190	kinesin 3B isoform X9 [Apis mellifera]	sTSKDIYEPWEMSER	2	Nurse,Forage	not	Y1501	Tyr	Y	25	9	16				21.93	112.95	31.95	2	1936.79	646.601	3	-0.0115	-5.94	1495	1509	14
MYNFVHYDPEMHW	gi|571562324	cyclin-dependent kinase 11B isoform X2 [Apis mellifera]	RsPEDSKPMYNFVHYDPEMHWcK	2	Nurse,Forage	not	Y352	Tyr	Y	58	22	36				29.7	201.66	47.73	2	3032.24	607.453	5	-0.0207	-6.84	338	360	22
FPANEAYKPEEQL	gi|571563084	uncharacterized protein LOC413428 [Apis mellifera]	RTEsVDsDAGPDFSVFIKPK	2	Nurse,Forage	not	Y1366	Tyr	Y	709	300	409				20.74, 22.77	154.13	54.86	2	2354.02	785.677	3	-0.0171	-7.25	1467	1486	19
GISGAEYKPPEVP	gi|571565048	tetratricopeptide repeat protein 7B-like isoform X1 [Apis mellifera]	SVFQLYASELsDKDSSsLHAQSLAASR	2	Nurse,Forage	not	Y309	Tyr	Y	44	12	32				19.57, 0.00	123.63	30.49	2	3056.35	1019.79	3	-0.000897	-0.293	670	696	26
NLILAGYSPEHDV	gi|571565200	LOW QUALITY PROTEIN: protein son of sevenless [Apis mellifera]	NLILAGYsPEHDVSGVSDPFLQVK	1	Forager	age_specific	Y266	Tyr	Y	1	0	1				17.98	68.91	23.26	2	2664.28	889.098	3	-0.013	-4.9	260	283	23
PPYSLEYIPAPGS	gi|571566319	ATP-dependent RNA helicase DDX42-like isoform X1 [Apis mellifera]	STPKEDsDsEEDPLDAFMAGIDAEVKK	2	Nurse,Forage	not	Y87	Tyr	Y	50	37	13				28.39, 23.90	164.89	46.26	2	3083.26	1028.76	3	-0.0148	-4.81	102	128	26
RYSDRSYSPDPMR	gi|571567009	serine/arginine repetitive matrix protein 2-like [Apis mellifera]	GPRtDsDsETER	2	Nurse,Forage	not	Y297	Tyr	Y	404	150	254				16.60, 33.56, 40.20	71.06	26.52	2	1588.48	795.246	2	-0.0078	-4.91	706	717	11
SVDNPSYSPHQVS	gi|571569550	uncharacterized protein LOC412927 isoform X1 [Apis mellifera]	HALsVDNPSYSPHQVsRESLDQQK	2	Nurse,Forage	not	Y246	Tyr	Y	28	12	16				25.82, 11.57	52.37	21.56	2	2881.24	961.415	3	-0.0206	-7.16	237	260	23
GSPLRQYTPVVVT	gi|571572633	RNA-binding protein lark-like isoform X4 [Apis mellifera]		2	Nurse,Forage	not	Y1096	Tyr	Y	6	3	3
DLQNHEYLPVLGL	gi|571573744	probable aspartate aminotransferase	LGPsIEVFAIHK	2	Nurse,Forage	not	Y69	Tyr	Y	24	12	12				1000	110.8	37.82	2	1389.71	695.857	2	-0.0073	-5.25	10	21	11
DAEMQNYTPPKGE	gi|571573802	large neutral amino acids transporter small subunit 1-like isoform X1 [Apis mellifera]	sGSIKDGEKGPYDPVPSTDK	1	Nurse	age_specific	Y25	Tyr	Y	1	1	0				20.98	117.34	38	2	2155.97	1078.99	2	-0.0106	-4.92	14	33	19
DGEKGPYDPVPST	gi|571573802	large neutral amino acids transporter small subunit 1-like isoform X1 [Apis mellifera]	sGSIKDGEKGPYDPVPSTDK	1	Nurse	age_specific	Y25	Tyr	Y	0	0	0				20.98	117.34	38	2	2155.97	1078.99	2	-0.0106	-4.92	14	33	19
ESLPEAYEPILPS	gi|571576054	WD repeat and FYVE domain-containing protein 3 [Apis mellifera]	DIESLPEAYEPILPsPGsPRR	2	Nurse,Forage	not	Y3151	Tyr	Y	183	86	97				23.51, 45.90	75.45	20.49	2	2482.12	828.376	3	-0.0124	-5.01	3143	3163	20
DKLADMYGPAEES	gi|571576518	neural-cadherin isoform X1 [Apis mellifera]	sLDREETPR	2	Nurse,Forage	not	Y1921	Tyr	Y	51	1	50				114.31	119.89	32.56	2	1181.51	591.757	2	-0.00938	-7.93	765	773	8
SLENASYKPGGGK	gi|571578973	microtubule-associated protein 2-like	STAGSPVKsPSKsVK	2	Nurse,Forage	not	Y186	Tyr	Y	107	35	72				20.74, 0.00	45.25	34.37	2	1618.74	810.372	2	-0.0085	-5.25	122	136	14
SLENATYKPGGGD	gi|571578973	microtubule-associated protein 2-like	STAGSPVKsPSKsVK	2	Nurse,Forage	not	Y246	Tyr	Y	72	0	72				20.74, 0.00	45.25	34.37	2	1618.74	810.372	2	-0.0085	-5.25	122	136	14
VSSPVPYNPSPSS	gi|66516850	coiled-coil domain-containing protein 6-like [Apis mellifera]	LDQPVsDPAsPR	1	Forager	age_specific	Y330	Tyr	Y	142	109	33				1,000.00, 1,000.00	72.1	23.75	2	1440.57	721.287	2	-0.0111	-7.7	208	219	11
SVFAETYNPEEDE	gi|66517761	cAMP-dependent protein kinase type II regulatory subunit isoformX1 [Apis mellifera]	sVFAETYNPEEDEEDDGLKIVHPK	2	Nurse,Forage	not	Y91	Tyr	Y	222	2	220				22.4	191.53	45.71	2	2840.24	947.751	3	-0.0133	-4.7	85	108	23
DILITAYSPLGSP	gi|66525576	aldose reductase-like isoform 1 [Apis mellifera]	DKDILITAYsPLGsPDRPWAKPDDPK	1	Nurse	age_specific	Y212	Tyr	Y	0	0	0				0.00, 29.06	189.67	26.16	2	3054.41	1019.14	3	-0.0177	-5.8	204	229	25
SVPAVFYHPNVID	gi|66551651	iron-sulfur cluster assembly enzyme ISCU	sVPAVFYHPNVIDHYENPR	2	Nurse,Forage	not	Y27	Tyr	Y	40	13	27				48.63	161.05	52.02	2	2333.06	1167.53	2	-0.00952	-4.08	21	39	18
....S.Y......
GRTLSDYNIQKES	gi|110756311	ubiquitin-60S ribosomal protein L40 isoform 1 [Apis mellifera]	TLsDYNIQK	2	Nurse,Forage	not	Y59	Tyr	Y	10	3	7				36.69	92.06	27.69	2	1160.51	581.26	2	-0.00622	-5.35	55	63	8
IIHGSGYSDDDKR	gi|110758110	guanine nucleotide-binding protein G(q) subunit alpha-like isoform X8 [Apis mellifera]	IIHGsGYSDDDKR	1	Nurse	age_specific	Y61	Tyr	Y	5	5	0				33.81	113.11	36.81	2	1541.65	514.888	3	-0.0118	-7.62	55	67	12
TLPTSTYSGSPTE	gi|118601182	nicotinic acetylcholine receptor beta1 subunit precursor [Apis mellifera]	RGsEsSDSVLLSPEASK	2	Nurse,Forage	not	Y372	Tyr	Y	17	8	9				14.50, 0.00	100.33	27.45	2	1907.79	954.897	2	-0.0132	-6.91	430	446	16
QLLGSTYKDKVQP	gi|224809489	synaptotagmin 1 [Apis mellifera]	DKVQPDMEELTDNAEEPDEAEsKQsEVK	2	Nurse,Forage	not	Y126	Tyr	Y	492	269	223				18.68, 22.49	73.11	24.89	2	3349.35	1117.45	3	-0.0223	-6.67	128	155	27
CETSSIYDFSAGV	gi|283436154	glutamine synthetase [Apis mellifera]	ImDGsWNGAGAHTNFSTK	2	Nurse,Forage	not	Y316	Tyr	Y	125	58	67				1,000.00, 64.85	67.01	12.93	2	1988.81	663.941	3	-0.00957	-4.81	248	265	17
VIDPSLYVARPED	gi|297374787	LMBR1 domain-containing protein 2 homolog [Apis mellifera]	QsSDTVRPLKR	1	Forager	age_specific	Y1525	Tyr	Y	1	0	1				32.28	125.25	20.55	2	1365.68	456.231	3	-0.00699	-5.11	604	614	10
ADNASLYQAFSNL	gi|328776551	potassium voltage-gated channel subfamily H member 8 isoform X1 [Apis mellifera]	FsAGDADNASLYQAFSNLR	2	Nurse,Forage	not	Y970	Tyr	Y	13	2	11				148.41	211.9	57.29	2	2125.91	1063.96	2	-0.0083	-3.9	959	977	18
ELPLSIYPYSNPR	gi|328780593	microtubule-associated protein futsch-like isoformX1 [Apis mellifera]	GVQIVsPQPIVDR	2	Nurse,Forage	not	Y467	Tyr	Y	9	3	6				1000	127.58	34.43	2	1486.75	744.381	2	-0.00782	-5.25	13	25	12
ELPASAYSRPEDI	gi|328782654	GTP-binding protein RAD-like isoform X2 [Apis mellifera]	TKscEDLFVL	2	Nurse,Forage	not	Y646	Tyr	Y	33	10	23				34.2	107.5	13.25	2	1290.56	646.29	2	0.0071	5.5	501	510	9
IAVESEYMIQEQK	gi|328783026	titin-like [Apis mellifera]	EYDIAKDPmAMsFTPSDFEAAFDK	2	Nurse,Forage	not	Y1405	Tyr	Y	84	18	66				0.00, 17.99	89.89	28.94	2	2821.15	941.391	3	-0.0051	-1.81	937	960	23
ALILSWYDSDLNL	gi|328786150	heterogeneous nuclear ribonucleoprotein U-like protein 1-like [Apis mellifera]	ELVSSIENENAsPMEIIKEDEIK	2	Nurse,Forage	not	Y483	Tyr	Y	47	22	25				28.18	182.05	37.13	2	2696.25	899.749	3	-0.027	-10	212	234	22
RDEASLYLVTETQ	gi|328787106	trithorax group protein osa isoform X8 [Apis mellifera]	TPAsPVFNSHVPQDPYR	2	Nurse,Forage	not	Y1743	Tyr	Y	18	7	11				25.59	135.52	42.03	2	1990.89	664.635	3	-0.0107	-5.39	825	841	16
FDSNSDYDERPNV	gi|335892835	uncharacterized protein LOC100578262 [Apis mellifera]	HTNDHENFDsNsDYDERPNVNR	2	Nurse,Forage	not	Y190	Tyr	Y	22	9	13				17.30, 17.99	91.36	40.26	2	2834.04	945.681	3	-0.0168	-5.91	177	198	21
HQLGSPYYSRDED	gi|365733625	bruchpilot [Apis mellifera]	SGNNsPEHLGYGSYHHHQLGsPYYSR	2	Nurse,Forage	not	Y80	Tyr	Y	291	84	207				29.47, 0.00	93.66	33.02	2	3103.24	776.812	4	-0.0242	-7.79	58	83	25
PGSTSHYLKKSPS	gi|48139270	synaptotagmin-4 isoform 2 [Apis mellifera]	KPTAVKsPGStSHYLK	2	Nurse,Forage	not	Y81	Tyr	Y	73	28	45				18.11, 0.00	79.8	31.13	2	1859.86	620.957	3	-0.00993	-5.33	68	83	15
GVSTSDYSKPSDS	gi|507418856	uncharacterized protein LOC412643 [Apis mellifera]	TNFsNHsLNDMIKPDITQENSK	2	Nurse,Forage	not	Y775	Tyr	Y	44	16	28				11.93, 13.89	87.63	23.05	2	2692.12	898.377	3	-0.0157	-5.85	1082	1103	21
GSGESCYQEITPD	gi|571501852	uncharacterized protein LOC414021 isoform X8 [Apis mellifera]	VFFIGsPPDsPPLVQSVSTSNESGSDLR	2	Nurse,Forage	not	Y31	Tyr	Y	447	204	243				27.43, 30.39	80.35	23.48	2	3078.36	1027.12	3	-0.0136	-4.43	908	935	27
HSQHSGYKSPESE	gi|571506305	mediator of DNA damage checkpoint protein 1 isoform X1 [Apis mellifera]	SQHSQHSGYKsPESEsVSIGSFSGLNGHK	1	Forager	age_specific	Y844	Tyr	Y	293	0	293				21.96, 0.00	171.97	45.68	2	3217.35	1073.45	3	-0.0283	-8.78	836	864	28
ALEDSAYQSHSHG	gi|571507718	nesprin-1-like [Apis mellifera]	RGssPHQHLGLDDR	2	Nurse,Forage	not	Y140	Tyr	Y	40	21	19				1,000.00, 1,000.00	56.94	25.2	2	1733.7	578.906	3	-0.00975	-5.62	173	186	13
FALDSEYEEEQTP	gi|571510771	keratin, type II cytoskeletal 5-like [Apis mellifera]	FALDsEYEEEQTPR	2	Nurse,Forage	not	Y227	Tyr	Y	28	8	20				46.21	116.99	40.2	2	1792.72	897.363	2	-0.0092	-5.13	221	234	13
PDVPSNYVTVIEV	gi|571519244	breakpoint cluster region protein-like isoform X1 [Apis mellifera]	RPPsLPDsPGNQSNYVNIDYFIQHR	2	Nurse,Forage	not	Y171	Tyr	Y	29	0	29				20.43, 11.28	164.64	42.84	2	3073.35	1025.45	3	-0.0259	-8.44	253	277	24
PGNQSNYVNIDYF	gi|571519244	breakpoint cluster region protein-like isoform X1 [Apis mellifera]	RPPsLPDsPGNQSNYVNIDYFIQHR	2	Nurse,Forage	not	Y267	Tyr	Y	15	15	0				20.43, 11.28	164.64	42.84	2	3073.35	1025.45	3	-0.0259	-8.44	253	277	24
PTEFSNYIKQRAM	gi|571519583	protein Tob1-like isoform X1 [Apis mellifera]	MsPTEFSNYIK	2	Nurse,Forage	not	Y253	Tyr	Y	48	19	29				51.64	119.29	33.91	2	1395.58	698.793	2	-0.0067	-4.8	245	255	10
DRRGSPYDYATEL	gi|571521517	pre-mRNA-splicing factor 38B-like isoform 1	RGsPYDYATELAR	2	Nurse,Forage	not	Y215	Tyr	Y	27	11	16				34.2	78.2	24.05	2	1577.69	789.845	2	-0.0129	-8.17	211	223	12
DFGISGYLVDSVA	gi|571523203	dual specificity mitogen-activated protein kinase kinase 6-like	LQVsEETPAPVTPPR	2	Nurse,Forage	not	Y198	Tyr	Y	21	11	10				67.98	144.4	31.09	2	1699.82	850.909	2	-0.0149	-8.76	12	26	14
PDLTSLYCYDDLR	gi|571523949	rap guanine nucleotide exchange factor 6-like isoform X1 [Apis mellifera]	sNPDLTSLYcYDDLRAPDYPEHVLK	1	Nurse	age_specific	Y743	Tyr	Y	9	9	0				53.3	192.29	51.49	2	3060.36	1021.12	3	-0.00753	-2.46	735	759	24
VYLPSYYQGQMTY	gi|571524355	microtubule-associated protein futsch [Apis mellifera]	EHTLEAsEEAVQDVLNEsFEGEELSQLEDLQTSR	2	Nurse,Forage	not	Y920	Tyr	Y	593	240	353				15.01, 9.46	72.65	27.69	2	4020.7	1341.23	3	-0.0238	-5.93	1113	1146	33
RTITSSYYRGAHG	gi|571528252	ras-related protein Rab-1A-like [Apis mellifera]	FRtITSSYYR	1	Forager	age_specific	Y80	Tyr	Y	10	0	10				46.21	82.06	21.57	2	1372.62	687.313	2	-0.0063	-4.59	73	82	9
TITSSYYRGAHGI	gi|571528252	ras-related protein Rab-1A-like [Apis mellifera]	FRtITSSYYR	1	Forager	age_specific	Y81	Tyr	Y	10	0	10				46.21	82.06	21.57	2	1372.62	687.313	2	-0.0063	-4.59	73	82	9
SYHKSDYNEDYNY	gi|571534270	uncharacterized protein LOC100577778 isoform X1 [Apis mellifera]	DSREDSLMDTYKAtPPMSHTDsPR	1	Forager	age_specific	Y611	Tyr	Y	44	0	44				20.41, 0.00	114.52	50.35	2	2896.14	966.383	3	-0.0191	-6.61	1262	1285	23
TYIDSIYSEQSGY	gi|571534270	uncharacterized protein LOC100577778 isoform X1 [Apis mellifera]	TRTPsEEsYHKSDYNEDYNYAYR	1	Forager	age_specific	Y635	Tyr	Y	44	0	44				0.00, 13.28	135.61	48.33	2	3047.16	1016.72	3	-0.027	-8.87	598	620	22
YSEQSGYDQVHAP	gi|571534270	uncharacterized protein LOC100577778 isoform X1 [Apis mellifera]	sQDNLPQDTYIDSIYSEQSGYDQVHAPGK	1	Forager	age_specific	Y641	Tyr	Y	44	0	44				18.26	93.32	32.05	2	3334.43	1112.48	3	-0.016	-4.81	621	649	28
NNNISGYSNPELD	gi|571540760	epidermal growth factor receptor pathway substrate clone 15 [Apis mellifera]	GIEPPATLsPDMVPPSmR	2	Nurse,Forage	not	Y366	Tyr	Y	181	0	181				17.44, 27.67	97.22	26.74	2	1989.89	995.949	2	-0.0121	-6.08	334	351	17
HSDPSLYDGSVRP	gi|571548180	neuroligin 4 isoform X1 [Apis mellifera]	GHsDPSLYDGSVRPDPLSR	1	Forager	age_specific	Y660	Tyr	Y	157	130	27				55.8	125.09	35.21	2	2133.95	712.323	3	-0.00207	-0.968	653	671	18
VPQESEYDSPSRS	gi|571548387	inactivation no afterpotential D isoform X1 [Apis mellifera]	sLEPLTGLAMWsSEPQIIELVK	2	Nurse,Forage	not	Y1529	Tyr	Y	249	106	143				18.76, 0.00	60.54	25.87	2	2600.23	1301.12	2	-0.0105	-4.04	566	587	21
DSVRSDYMSDRDG	gi|571550616	LOW QUALITY PROTEIN: protein still life, isoform SIF type 1-like [Apis mellifera]	MLKPMPSIDsPVTsPEMTR	2	Nurse,Forage	not	Y776	Tyr	Y	692	244	448				23.97, 17.98	129.41	33.91	2	2275.97	759.66	3	-0.012	-5.28	421	439	18
HSACSLYLMHGSP	gi|571556728	uncharacterized protein LOC409363 [Apis mellifera]	YSKLENEIDsPNRQFLGDTLQQQNDMMR	2	Nurse,Forage	not	Y103	Tyr	Y	82	24	58				31.06	81.36	20.83	2	3449.54	1150.85	3	-0.0259	-7.52	518	545	27
PDEYSSYPQEEFL	gi|571557718	serine/threonine-protein phosphatase 6 regulatory subunit 3-like isoform X1 [Apis mellifera]	THQILLGGKPQAsMTSSSENPDEYSSYPQEEFLQVQR	1	Nurse	age_specific	Y535	Tyr	Y	2	2	0				17.99	199.49	52.87	2	4260.93	1421.32	3	-0.000147	-0.0345	509	545	36
PSSDSFYDSDGDG	gi|571557727	uncharacterized protein LOC409323 [Apis mellifera]	TDASGTAEHPSSDSFYDsDGDGGsDLTTVERPGSAR	2	Nurse,Forage	not	Y891	Tyr	Y	197	70	127				17.99, 13.91	111.15	36.51	2	3803.47	1268.83	3	-0.0172	-4.53	876	911	35
SPGGSPYHTIHLA	gi|571559907	WD repeat-containing protein 59-like isoform X2 [Apis mellifera]	SINIsPGGSPYHTIHLADTTLEGWNFQNLK	1	Nurse	age_specific	Y784	Tyr	Y	1	1	0				15.58	89.13	22.24	2	3389.61	1130.87	3	-0.0136	-4.02	774	803	29
GSADSNYSQPSSD	gi|571567687	voltage-dependent L-type calcium channel subunit beta-2 isoform X17 [Apis mellifera]	LFTQGsADSNYSQPSSDLSLDEEKESLRR	1	Forager	age_specific	Y24	Tyr	Y	1	0	1				18.19	149.56	25.59	2	3338.49	1113.83	3	-0.0214	-6.42	14	42	28
STTSSHYTTPSPP	gi|571570975	potassium voltage-gated channel subfamily H member 7-like isoform X6 [Apis mellifera]	SQsQPVDLAVPPPSQQAHLPHAWHsQPAAFR	2	Nurse,Forage	not	Y747	Tyr	Y	227	81	146				17.99, 14.83	70.97	36.89	2	3543.62	886.909	4	-0.017	-4.79	937	967	30
VDDVSLYGTPKEE	gi|571571344	DNA ligase 1-like isoform X1 [Apis mellifera]	RHsALNLNDSQSNmILNNTK	2	Nurse,Forage	not	Y559	Tyr	Y	90	31	59				74.68, 1,000.00	121.79	25.44	2	2365.08	789.365	3	-0.0141	-5.95	427	446	19
TAGDSLYQILEIP	gi|571575329	cysteine string protein [Apis mellifera]	KMsTAGDsLYQILEIPK	2	Nurse,Forage	not	Y14	Tyr	Y	71	19	52				17.01, 0.00	121.04	28.49	2	2052.92	1027.46	2	-0.0107	-5.21	5	21	16
LQQGSGYNSISLQ	gi|571576714	protein EFR3 homolog cmp44E isoform X3 [Apis mellifera]	HSWVDsGRNSLGDINSGAAELDSGGsSPGVQK	1	Forager	age_specific	Y679	Tyr	Y	22	12	10				15.01, 0.00	42.25	11.19	2	3343.41	1115.47	3	-0.0172	-5.16	688	719	31
STPPSTYTSNSMR	gi|66509265	hornerin [Apis mellifera]	VTHLVIDGDVEIQSISYEIVPIDPPsSPK	1	Forager	age_specific	Y448	Tyr	Y	2	0	2				16.24	129.84	27.04	2	3226.6	1076.54	3	-0.00915	-2.83	128	156	28
RYENSCYSNDDDD	gi|66517414	arrestin homolog isoform 2 [Apis mellifera]	TRYENScYsNDDDDNIVFEDFAR	2	Nurse,Forage	not	Y383	Tyr	Y	13	0	13				32.28	159.17	55.02	2	2924.12	975.708	3	-0.0219	-7.49	376	398	22
DLFSSGYHFGLIK	gi|66521459	voltage-dependent anion-selective channel [Apis mellifera]	GLTLGYGcTFsPQTGTK	2	Nurse,Forage	not	Y21	Tyr	Y	29	19	10				40.2	148.69	32.07	2	1866.82	934.413	2	-0.0128	-6.86	93	109	16
RGYISPYFINSSK	gi|66547450	60 kDa heat shock protein	NVILEQSWGsPK	2	Nurse,Forage	not	Y222	Tyr	Y	20	9	11				53.7	138.6	30.6	2	1436.67	719.338	2	-0.00918	-6.38	56	67	11
PGDTSEYSAPTTT	gi|66554913	raf homolog serine/threonine-protein kinase phl [Apis mellifera]	HSQsTQAsPTSTLRPK	2	Nurse,Forage	not	Y858	Tyr	Y	112	43	69				19.22, 0.00	120.32	54.9	2	1884.81	943.409	2	-0.0108	-5.72	356	371	15
.....SY......
SSPPPSYEHVIEQ	gi|110760961	histone acetyltransferase KAT6B-like [Apis mellifera]	SEQAIPSsPPPSYEHVIEQTR	2	Nurse,Forage	not	Y108	Tyr	Y	28	9	19				34.2	176.01	36.44	2	2431.11	811.37	3	-0.0181	-7.46	96	116
TSNEDSYLSAGRP	gi|118150480	adenylate cyclase 3 [Apis mellifera]	SLAsLTDAENSR	2	Nurse,Forage	not	Y13	Tyr	Y	35	19	16				40.2	139.2	34.22	2	1342.58	672.29	2	-0.0112	-8.35	460	471
MGQKDSYVGDEAQ	gi|297591985	actin related protein 1 [Apis mellifera]	HQGVMVGMGQKDsYVGDEAQSKR	1	Nurse	age_specific	Y54	Tyr	Y	1	1	0				36.24	189.54	53.82	2	2586.14	647.538	4	-0.0156	-6.01	41	63
PMYGGSYESDTLS	gi|328777351	uncharacterized protein LOC100577045 isoform X1 [Apis mellifera]	TcGLEATRDGEEsPSMAGK	2	Nurse,Forage	not	Y345	Tyr	Y	106	31	75				17.98	199.5	46.93	2	2074.83	1038.42	2	-0.013	-6.28	377	395
RPLSTSYGYSYDS	gi|328778339	prohormone-3 [Apis mellifera]	SGLYQRPLSTSYGYSYDsLEEVIPcYER	2	Nurse,Forage	not	Y65	Tyr	Y	14	6	8				27.61	226.02	55.89	2	3411.5	1138.17	3	-0.019	-5.58	54	81
TSYGYSYDSLEEV	gi|328778339	prohormone-3 [Apis mellifera]	SGLYQRPLSTSYGYSYDsLEEVIPcYER	2	Nurse,Forage	not	Y69	Tyr	Y	14	6	8				27.61	226.02	55.89	2	3411.5	1138.17	3	-0.019	-5.58	54	81
TLNEDSYKDSTLI	gi|328780081	RNA-binding protein 26 isoform X2 [Apis mellifera]	IDGsPGGGtPTQDSNHGDVDMR	2	Nurse,Forage	not	Y1262	Tyr	Y	87	38	49				15.58, 20.98	126.58	47.86	2	2371.88	1186.94	2	-0.0181	-7.63	276	297
DENVCSYTERDGD	gi|328781794	oxidation resistance protein 1-like isoformX1 [Apis mellifera]	AGGtPPLTASSLSQDSSNPQISPGPGGLIGR	2	Nurse,Forage	not	Y512	Tyr	Y	536	194	342				17.99	196.07	53.84	2	2998.44	1500.22	2	-0.00752	-2.51	807	837
QQSVQSYASPTAR	gi|328784965	synaptotagmin-14 isoform X2 [Apis mellifera]	SDsTGSQQSVQSYASPTAR	2	Nurse,Forage	not	Y325	Tyr	Y	2	1	1				14.49	216.83	48.02	2	2035.85	1018.93	2	-0.0116	-5.7	313	331
DYEDESYSRDEAS	gi|328787106	trithorax group protein osa isoform X8 [Apis mellifera]	TPAsPVFNSHVPQDPYR	2	Nurse,Forage	not	Y1735	Tyr	Y	18	7	11				25.59	135.52	42.03	2	1990.89	664.635	3	-0.0107	-5.39	825	841
PDHIPSYQNSLIE	gi|328789636	PDZ domain-containing RING finger protein 4 [Apis mellifera]	RGsPLLsPDHIPSYQNSLIEQLIR	2	Nurse,Forage	not	Y236	Tyr	Y	18	9	9				61.53, 39.15	158.69	35.81	2	2892.39	965.133	3	-0.0178	-6.17	223	246
KPASPSYKEDWSF	gi|328790685	uncharacterized protein LOC408724 [Apis mellifera]	FPMTKPAsPSYKEDWSFGTK	2	Nurse,Forage	not	Y24	Tyr	Y	36	14	22				39.54	178.53	41.07	2	2383.06	795.357	3	-0.0115	-4.84	238	257
HLGYGSYHHHQLG	gi|365733625	bruchpilot [Apis mellifera]	SGNNsPEHLGYGSYHHHQLGsPYYSR	2	Nurse,Forage	not	Y71	Tyr	Y	291	84	207				29.47, 0.00	93.66	33.02	2	3103.24	776.812	4	-0.0242	-7.79	58	83
GFVPTSYIECHLY	gi|571516935	formin-binding protein 1 homolog isoform X5 [Apis mellifera]	RIsQPIEGFVPTSYIEcHLYNT	1	Forager	age_specific	Y591	Tyr	Y	12	0	12				120.46	159.83	31.54	2	2703.24	902.082	3	-0.0178	-6.57	578	599
VLNNASYELAQQC	gi|571520595	uncharacterized protein LOC725508 isoform X1 [Apis mellifera]	HHRGsGQsDTDEAMATAALLR	1	Forager	age_specific	Y762	Tyr	Y	35	0	35				28.66, 31.56	138.39	44.26	2	2382.98	795.328	3	-0.0169	-7.11	1862	1882
ARKPVSYAVQSDD	gi|571521614	DNA topoisomerase 2 [Apis mellifera]	DKDsDsNDDIDFGSISPPPAPR	2	Nurse,Forage	not	Y1471	Tyr	Y	146	40	106				20.73, 22.70	84.4	18.78	2	2503.98	835.664	3	-0.00903	-3.6	1280	1301
HVYLPSYYQGQMT	gi|571524355	microtubule-associated protein futsch [Apis mellifera]	EHTLEAsEEAVQDVLNEsFEGEELSQLEDLQTSR	2	Nurse,Forage	not	Y919	Tyr	Y	593	240	353				15.01, 9.46	72.65	27.69	2	4020.7	1341.23	3	-0.0238	-5.93	1113	1146
PKQVESYGSEPSK	gi|571525422	protein 4.1 homolog isoform X8 [Apis mellifera]	RHtMSYEPEMIPDMEHIDQRPsPIKK	1	Nurse	age_specific	Y382	Tyr	Y	72	72	0				22.09, 42.61	76.9	22.13	2	3324.45	665.895	5	-0.0192	-5.79	389	414
DQYSQSYSDDEQY	gi|571525698	microtubule-associated protein futsch-like [Apis mellifera]	SGHGDDIsLSsLKDFEGLER	2	Nurse,Forage	not	Y2288	Tyr	Y	1056	449	607				19.29, 0.00	126.65	42.62	2	2320.96	774.657	3	-0.0133	-5.75	2428	2447
DPDELSYINQEEF	gi|571528324	LOW QUALITY PROTEIN calcium-independent protein kinase C-like [Apis mellifera]	EDPVLtPEDPDELSYINQEEFQGFsFVNKDFNPAR	1	Nurse	age_specific	Y705	Tyr	Y	3	3	0				24.81, 0.00	143.32	29.99	2	4245.81	1416.28	3	-0.00975	-2.3	691	725
TPSEESYHKSDYN	gi|571534270	uncharacterized protein LOC100577778 isoform X1 [Apis mellifera]	DSREDSLMDTYKAtPPMSHTDsPR	1	Forager	age_specific	Y606	Tyr	Y	44	0	44				20.41, 0.00	114.52	50.35	2	2896.14	966.383	3	-0.0191	-6.61	1262	1285
PIDDWSYVFKPAP	gi|571535240	mediator of RNA polymerase II transcription subunit 13-like [Apis mellifera]	HLPDIYPNMGsPQEEPIDDWSYVFKPAPIcK	2	Nurse,Forage	not	Y793	Tyr	Y	12	4	8				25.28	98.14	26.1	2	3722.68	1241.91	3	0.0113	3.02	772	802
RTMSVSYVGTTSP	gi|571536236	rabconnectin-3A [Apis mellifera]	TMsVSYVGTtSPLEPR	2	Nurse,Forage	not	Y1593	Tyr	Y	580	231	349				28.34, 0.00	59.92	30.79	2	1883.78	942.892	2	-0.00838	-4.45	1588	1603
TLSEESYKDSTLI	gi|571538231	14-3-3 protein epsilon isoform X1 [Apis mellifera]	AAFDDAIAELDTLsEESYK	2	Nurse,Forage	not	Y214	Tyr	Y	11	5	6				17.98	132.61	46.08	2	2166.92	1084.47	2	-0.0033	-1.52	197	215
PVNCISYISTENV	gi|571538660	gamma-aminobutyric acid type B receptor subunit 2 isoform X1 [Apis mellifera]	ATLRPVsK	2	Nurse,Forage	not	Y993	Tyr	Y	31	14	17				42.42	30.3	24.04	2	950.495	476.253	2	-0.00556	-5.84	669	676
QEDRLSYTGPCSP	gi|571538752	probable sodium/potassium/calcium exchanger CG1090-like [Apis mellifera]	SLQEDRLsYTGPcsPTDQYK	2	Nurse,Forage	not	Y199	Tyr	Y	85	43	42				17.98, 0.00	70.87	45.01	2	2504	1253	2	-0.0126	-5.02	191	210
EEAEDSYTKDGFR	gi|571538775	microtubule-associated protein futsch-like [Apis mellifera]	TKsPVsEGVEsPEKLTTIEDK	2	Nurse,Forage	not	Y5665	Tyr	Y	9514	4733	4781				17.98, 14.06, 11.13	94.58	37.02	2	2513.06	1257.54	2	-0.00482	-1.92	1645	1665
RPSLQSYSSVPYD	gi|571541340	phosphatidylinositol 4-kinase alpha-like [Apis mellifera]	RPsLQsYSSVPYDPPTYFFSR	2	Nurse,Forage	not	Y264	Tyr	Y	15	4	11				23.89, 0.00	70	15.95	2	2653.13	885.384	3	-0.000357	-0.135	258	278
DFSCHSYELFVGQ	gi|571548094	sodium channel protein paralytic isoform X22 [Apis mellifera]	AFKDESHKGsMDsLDGEEK	2	Nurse,Forage	not	Y484	Tyr	Y	150	60	90				15.01, 13.54	79.42	30.32	2	2268.86	757.292	3	-0.0129	-5.68	1157	1175
GEPNVSYICSRYY	gi|571550120	protein kinase shaggy isoform X4 [Apis mellifera]	HLVKGEPNVSyIcSR	2	Nurse,Forage	not	Y248	Tyr	Y	107	47	60				20.98	208.52	42.22	2	1837.85	613.623	3	-0.01	-5.46	238	252
DSDDNSYNESSGE	gi|571551216	uncharacterized protein LOC409232 [Apis mellifera]	QHsEEEEDEEEEEDEEEDDEEDEEsDSDTGKKPK	2	Nurse,Forage	not	Y110	Tyr	Y	35	9	26				19.64, 0.00	37.26	10.38	2	4213.43	1054.36	4	-0.0274	-6.5	52	85
GMSDESYSSAHSA	gi|571554464	E3 SUMO-protein ligase RanBP2 isoform X1 [Apis mellifera]	SGGEENsEEEVVENDDIHFsPTIPLPDKIEVK	2	Nurse,Forage	not	Y803	Tyr	Y	19	10	9				9.46, 17.99	40.71	12.55	2	3711.61	1238.21	3	-0.00555	-1.49	1863	1894
PNNANSYDCSTLN	gi|571560469	catenin delta-2-like isoform X1 [Apis mellifera]	NsGPNsPNNANSYDcSTLNRPMASQGSTR	2	Nurse,Forage	not	Y864	Tyr	Y	124	46	78				77.02, 88.80	111.04	32.93	2	3256.27	1086.43	3	-0.0175	-5.39	852	880
TPDGTSYLDAAEK	gi|571563894	myotrophin-like isoform 2 [Apis mellifera]	GAKPDGLtPDGTSYLDAAEKDEIK	1	Nurse	age_specific	Y108	Tyr	Y	4	4	0				23.89	169.87	33.35	2	2570.18	857.73	3	-0.0123	-4.79	95	118
QDQSLSYWSQVQT	gi|571565788	uncharacterized protein KIAA1109-like isoform X1 [Apis mellifera]	QDQSLSYWSQVQTNsKR	2	Nurse,Forage	not	Y1772	Tyr	Y	36	4	32				17.98	144.44	40.61	2	2133.95	1067.98	2	-0.0099	-4.64	1766	1782
SSAAASYEDLSAR	gi|571567911	organic cation transporter 1-like isoform X1 [Apis mellifera]	cVPTKPSsAAASYEDLSAR	1	Nurse	age_specific	Y509	Tyr	Y	2	2	0				17.98	191.5	41.8	2	2088.92	1045.46	2	-0.0093	-4.45	497	515
IDTVDSYVDYQTR	gi|571568775	talin-1-like [Apis mellifera]	LEDHRMsTIDTVDSYVDYQTR	1	Forager	age_specific	Y1880	Tyr	Y	1	0	1				13.27	162.73	39.62	2	2623.13	875.377	3	-0.0177	-6.73	1866	1886
SDPGTSYRTREEI	gi|571577728	probable pyruvate dehydrogenase E1 component subunit alpha	YSGHsmSDPGTSYR	1	Forager	age_specific	Y306	Tyr	Y	16	0	16				20.45, 1,000.00	146.95	41.11	2	1639.6	820.802	2	-0.00973	-5.93	294	307
GWFPESYVEPIDS	gi|571578061	intersectin-1 [Apis mellifera]	VGSVDSQHSQHsVGsPQSVEWAVPHQTK	2	Nurse,Forage	not	Y944	Tyr	Y	252	105	147				23.80, 29.88	166.26	52.81	2	3157.37	1053.46	3	-0.00705	-2.23	411	438
SPGPESYPDSTVS	gi|571578370	forkhead box protein K1-like isoform X1 [Apis mellifera]	sAPAsPSHVGISGLMTPEcLSR	2	Nurse,Forage	not	Y448	Tyr	Y	78	41	37				20.77, 13.28	126.55	34.26	2	2413.02	805.343	3	-0.0144	-5.95	418	439
EIQSISYEIVPID	gi|66509265	hornerin [Apis mellifera]	VTHLVIDGDVEIQSISYEIVPIDPPsSPK	1	Forager	age_specific	Y144	Tyr	Y	2	0	2				16.24	129.84	27.04	2	3226.6	1076.54	3	-0.00915	-2.83	128	156
YLADHSYIEGWQP	gi|66565249	elongation factor 1-beta' [Apis mellifera]	NEEDDDKDVDLFEsDEEEDPEAVR	2	Nurse,Forage	not	Y24	Tyr	Y	154	44	110				1000	127.75	37.65	2	2918.11	973.705	3	-0.0216	-7.4	86	109
