# Supplementary material for: Phosphoproteome Analysis Reveals Phosphorylation Underpinnings in the Brains of Nurse and Forager Honeybees (Apis mellifera)
Source: Sci Rep. 2017 May 16;7:1973. doi: 10.1038/s41598-017-02192-3 (PMC5434016; doi:10.1038/s41598-017-02192-3)
Supplement: Supplementary file 6 — Table S5 [file 41598_2017_2192_MOESM6_ESM.xls]

## Sheet: Sheet1
Table S5. The identified 231 potential PKs and their classification in A. mellifera based on the Hidden Markov Model (HMM) proﬁles and Ortholog searches
Kinase	Group/Family
GB43135-PA	AGC_Akt
GB52472-PA	AGC_DMPK
GB54995-PA	AGC_DMPK
GB49466-PA	AGC_GRK
GB51749-PA	AGC_GRK
GB46752-PA	AGC_MAST
GB47422-PA	AGC_MAST
GB53036-PA	AGC_NDR
GB53582-PA	AGC_NDR
GB43004-PA	AGC_PDK1
GB43468-PA	AGC_PKA
GB48362-PA	AGC_PKA
GB51562-PA	AGC_PKA
GB41862-PA	AGC_PKC
GB42064-PA	AGC_PKC
GB43222-PA	AGC_PKC
GB47743-PA	AGC_PKC
GB49908-PA	AGC_PKG
GB55765-PA	AGC_PKG
GB55766-PA	AGC_PKG
GB40565-PA	AGC_RSK
GB45876-PA	AGC_RSK
GB46903-PA	AGC_RSK
GB47232-PA	AGC_RSKL
GB53637-PA	AGC_RSKR
GB48942-PA	AGC_YANK
GB49193-PA	Atypical_BRD
GB44341-PA	Atypical_TAF1
GB45650-PA	Atypical_ABC1
GB45703-PA	Atypical_ABC1
GB54190-PA	Atypical_ABC1
GB48251-PA	Atypical_PDHK
GB41634-PA	Atypical_PIKK
GB41745-PA	Atypical_PIKK
GB44905-PA	Atypical_PIKK
GB49642-PA	Atypical_PIKK
GB50923-PA	Atypical_PIKK
GB54130-PA	Atypical_PIKK
GB42384-PA	Atypical_RIO
GB50967-PA	Atypical_RIO
GB46266-PA	CAMK_CAMK1
GB49535-PA	CAMK_CAMK2
GB43553-PA	CAMK_CAMKL
GB50198-PA	CAMK_CAMKL
GB50871-PA	CAMK_CAMKL
GB53155-PA	CAMK_CAMKL
GB53592-PA	CAMK_CAMKL
GB53605-PA	CAMK_CAMKL
GB53628-PA	CAMK_CAMKL
GB54325-PA	CAMK_CAMKL
GB54348-PA	CAMK_CAMKL
GB55293-PA	CAMK_CAMKL
GB53989-PA	CAMK_CASK
GB45762-PA	CAMK_DAPK
GB54722-PA	CAMK_DAPK
GB54723-PA	CAMK_DAPK
GB46124-PA	CAMK_DCAMKL
GB47755-PA	CAMK_DCAMKL
GB52341-PA	CAMK_MAPKAPK
GB54351-PA	CAMK_MAPKAPK
GB46705-PA	CAMK_MLCK
GB47949-PA	CAMK_MLCK
GB48539-PA	CAMK_MLCK
GB55483-PA	CAMK_MLCK
GB51807-PA	CAMK_PHK
GB47633-PA	CAMK_PKD
GB41232-PA	CAMK_RAD53
GB46786-PA	CAMK_RSKb
GB54949-PA	CAMK_Trbl
GB45813-PA	CAMK_Trio
GB41162-PA	CAMK_TSSK
GB50297-PA	CAMK_TSSK
GB50193-PA	CK1_CK1
GB55165-PA	CK1_CK1
GB55646-PA	CK1_CK1
GB40310-PA	CK1_TTBK
GB46727-PA	CK1_VRK
GB50801-PA	CK1_VRK
GB43105-PA	CMGC_Unique
GB40222-PA	CMGC_CDK
GB43092-PA	CMGC_CDK
GB43172-PA	CMGC_CDK
GB44292-PA	CMGC_CDK
GB45722-PA	CMGC_CDK
GB46275-PA	CMGC_CDK
GB48243-PA	CMGC_CDK
GB51129-PA	CMGC_CDK
GB52164-PA	CMGC_CDK
GB53271-PA	CMGC_CDK
GB53657-PA	CMGC_CDK
GB54958-PA	CMGC_CDK
GB41684-PA	CMGC_CDKL
GB48870-PA	CMGC_CDKL
GB55074-PA	CMGC_CLK
GB46576-PA	CMGC_DYRK
GB48589-PA	CMGC_DYRK
GB52508-PA	CMGC_DYRK
GB53062-PA	CMGC_DYRK
GB55411-PA	CMGC_DYRK
GB53394-PA	CMGC_GSK
GB43914-PA	CMGC_MAPK
GB44207-PA	CMGC_MAPK
GB51503-PA	CMGC_MAPK
GB55855-PA	CMGC_MAPK
GB56012-PA	CMGC_MAPK
GB53414-PA	CMGC_RCK
GB44371-PA	CMGC_SRPK
GB43732-PA	Other_Aur
GB45255-PA	Other_Aur
GB47414-PA	Other_BUB
GB44297-PA	Other_Bud32
GB42534-PA	Other_CAMKK
GB52061-PA	Other_CDC7
GB45351-PA	Other_Haspin
GB42451-PA	Other_IKK
GB48707-PA	Other_IKK
GB41668-PA	Other_IRE
GB52231-PA	Other_IRE
GB41836-PA	Other_NAK
GB53034-PA	Other_NAK
GB54215-PA	Other_NAK
GB43566-PA	Other_NEK
GB41700-PA	Other_NKF1
GB53598-PA	Other_NKF1
GB43836-PA	Other_NKF2
GB44910-PA	Other_NRBP
GB44758-PA	Other_PEK
GB49932-PA	Other_PEK
GB45275-PA	Other_PLK
GB50705-PA	Other_PLK
GB55660-PA	Other_PLK
GB44682-PA	Other_SCY
GB45815-PA	Other_SCY
GB47184-PA	Other_SCY
GB52254-PA	Other_SCY
GB44792-PA	Other_Slob
GB40802-PA	Other_TBCK
GB50640-PA	Other_TLK
GB55825-PA	Other_TOPK
GB49084-PA	Other_TTK
GB41043-PA	Other_ULK
GB53708-PA	Other_ULK
GB54742-PA	Other_ULK
GB48994-PA	Other_Unique
GB40676-PA	Other_Unique
GB40067-PA	Other_Unique
GB47879-PA	Other_Unique
GB45362-PA	Other_Unique
GB42110-PA	Other_Unique
GB43074-PA	Other_Unique
GB48601-PA	Other_Unique
GB49142-PA	Other_Unique
GB50223-PA	Other_Unique
GB45932-PA	Other_Unique
GB53990-PA	Other_Unique
GB48932-PA	Other_VPS15
GB53607-PA	Other_WEE
GB54649-PA	Other_WNK
GB43817-PA	RGC_RGC
GB47091-PA	RGC_RGC
GB50222-PA	RGC_RGC
GB55820-PA	RGC_RGC
GB55822-PA	RGC_RGC
GB47961-PA	STE_STE11
GB50113-PA	STE_STE11
GB40480-PA	STE_STE20
GB42933-PA	STE_STE20
GB43718-PA	STE_STE20
GB44263-PA	STE_STE20
GB45512-PA	STE_STE20
GB48749-PA	STE_STE20
GB50204-PA	STE_STE20
GB50672-PA	STE_STE20
GB51064-PA	STE_STE20
GB51134-PA	STE_STE20
GB53532-PA	STE_STE20
GB55299-PA	STE_STE20
GB41066-PA	STE_STE7
GB41067-PA	STE_STE7
GB50276-PA	STE_STE7
GB51894-PA	STE_STE7
GB55914-PA	STE_STE7
GB40511-PA	TK_Unique
GB43963-PA	TK_Unique
GB44062-PA	TK_Unique
GB44594-PA	TK_Unique
GB50803-PA	TK_Unique
GB53257-PA	TK_Unique
GB53865-PA	TK_Unique
GB54910-PA	TK_Abl
GB40400-PA	TK_Ack
GB48061-PA	TK_Ack
GB43446-PA	TK_Alk
GB45503-PA	TK_CCK4
GB51226-PA	TK_Csk
GB42408-PA	TK_DDR
GB42409-PA	TK_DDR
GB44279-PA	TK_DDR
GB45819-PA	TK_DDR
GB54477-PA	TK_EGFR
GB41629-PA	TK_Eph
GB52993-PA	TK_FAK
GB46165-PA	TK_FGFR
GB53353-PA	TK_InsR
GB55425-PA	TK_InsR
GB45194-PA	TK_Musk
GB54853-PA	TK_PDGFR
GB53284-PA	TK_Ret
GB47894-PA	TK_Ror
GB48816-PA	TK_Ryk
GB50877-PA	TK_Ryk
GB51619-PA	TK_Sev
GB41082-PA	TK_Src
GB46371-PA	TK_Src
GB47566-PA	TK_Tec
GB55240-PA	TKL_Unique
GB49344-PA	TKL_IRAK
GB49680-PA	TKL_LISK
GB54395-PA	TKL_LISK
GB47688-PA	TKL_LRRK
GB42414-PA	TKL_MLK
GB47208-PA	TKL_MLK
GB47973-PA	TKL_MLK
GB48187-PA	TKL_MLK
GB46877-PA	TKL_RAF
GB49120-PA	TKL_RAF
GB41672-PA	TKL_STKR
GB42222-PA	TKL_STKR
GB43676-PA	TKL_STKR
GB45459-PA	TKL_STKR
GB53084-PA	TKL_STKR
