# Supplementary material for: Phosphoproteome Analysis Reveals Phosphorylation Underpinnings in the Brains of Nurse and Forager Honeybees (Apis mellifera)
Source: Sci Rep. 2017 May 16;7:1973. doi: 10.1038/s41598-017-02192-3 (PMC5434016; doi:10.1038/s41598-017-02192-3)
Supplement: Supplementary file 7 — Table S6 [file 41598_2017_2192_MOESM7_ESM.xls]

## Sheet: Sheet1
Table S6. Group-based Prediction System (GPS) algorithm with the interaction filter, or in vivo GPS (iGPS) and the distribution of amino acid flanking for the brain of nurse and forager bees.
Kinase description	PKs group name
GB43135-PA	AGC/AKT
GB52472-PA	AGC/DMPK
GB54995-PA	AGC/DMPK
GB49466-PA	AGC/GRK
GB51749-PA	AGC/GRK
GB46752-PA	AGC
GB47422-PA	AGC
GB53036-PA	AGC
GB53582-PA	AGC
GB43004-PA	AGC
GB43468-PA	AGC/PKA
GB48362-PA	AGC/PKA
GB51562-PA	AGC/PKA
GB41862-PA	AGC/PKC
GB42064-PA	AGC/PKC
GB43222-PA	AGC/PKC
GB47743-PA	AGC/PKC
GB49908-PA	AGC/PKG
GB55765-PA	AGC/PKG
GB55766-PA	AGC/PKG
GB40565-PA	AGC/RSK
GB45876-PA	AGC/RSK
GB46903-PA	AGC/RSK
GB47232-PA	AGC
GB53637-PA	AGC
GB48942-PA	AGC
GB48251-PA	Atypical/PDHK
GB41634-PA	Atypical/PIKK
GB41745-PA	Atypical/PIKK
GB44905-PA	Atypical/PIKK
GB49642-PA	Atypical/PIKK
GB50923-PA	Atypical/PIKK
GB54130-PA	Atypical/PIKK
GB46266-PA	CAMK/CAMK1
GB49535-PA	CAMK/CAMK2
GB43553-PA	CAMK/CAMKL
GB50198-PA	CAMK/CAMKL
GB50871-PA	CAMK/CAMKL
GB53155-PA	CAMK/CAMKL
GB53592-PA	CAMK/CAMKL
GB53605-PA	CAMK/CAMKL
GB53628-PA	CAMK/CAMKL
GB54325-PA	CAMK/CAMKL
GB54348-PA	CAMK/CAMKL
GB55293-PA	CAMK/CAMKL
GB53989-PA	CAMK
GB45762-PA	CAMK/DAPK
GB54722-PA	CAMK/DAPK
GB54723-PA	CAMK/DAPK
GB46124-PA	CAMK
GB47755-PA	CAMK
GB52341-PA	CAMK/MAPKAPK
GB54351-PA	CAMK/MAPKAPK
GB46705-PA	CAMK/MLCK
GB47949-PA	CAMK/MLCK
GB48539-PA	CAMK/MLCK
GB55483-PA	CAMK/MLCK
GB51807-PA	CAMK/PHK
GB47633-PA	CAMK/PKD
GB41232-PA	CAMK/RAD53
GB46786-PA	CAMK
GB54949-PA	CAMK
GB45813-PA	CAMK
GB41162-PA	CAMK
GB50297-PA	CAMK
GB50193-PA	CK1/CK1
GB55165-PA	CK1/CK1
GB55646-PA	CK1/CK1
GB40310-PA	CK1
GB46727-PA	CK1/VRK
GB50801-PA	CK1/VRK
GB43105-PA	CMGC
GB40222-PA	CMGC/CDK
GB43092-PA	CMGC/CDK
GB43172-PA	CMGC/CDK
GB44292-PA	CMGC/CDK
GB45722-PA	CMGC/CDK
GB46275-PA	CMGC/CDK
GB48243-PA	CMGC/CDK
GB51129-PA	CMGC/CDK
GB52164-PA	CMGC/CDK
GB53271-PA	CMGC/CDK
GB53657-PA	CMGC/CDK
GB54958-PA	CMGC/CDK
GB41684-PA	CMGC
GB48870-PA	CMGC
GB55074-PA	CMGC
GB46576-PA	CMGC/DYRK
GB48589-PA	CMGC/DYRK
GB52508-PA	CMGC/DYRK
GB53062-PA	CMGC/DYRK
GB55411-PA	CMGC/DYRK
GB53394-PA	CMGC/GSK
GB43914-PA	CMGC/MAPK
GB44207-PA	CMGC/MAPK
GB51503-PA	CMGC/MAPK
GB55855-PA	CMGC/MAPK
GB56012-PA	CMGC/MAPK
GB53414-PA	CMGC
GB44371-PA	CMGC
GB43732-PA	Other/AUR
GB45255-PA	Other/AUR
GB42451-PA	Other/IKK
GB48707-PA	Other/IKK
GB43566-PA	Other/NEK
GB44758-PA	Other/PEK
GB49932-PA	Other/PEK
GB45275-PA	Other/PLK
GB50705-PA	Other/PLK
GB55660-PA	Other/PLK
GB54649-PA	Other/Wnk
GB47961-PA	STE/STE11
GB50113-PA	STE/STE11
GB40480-PA	STE/STE20
GB42933-PA	STE/STE20
GB43718-PA	STE/STE20
GB44263-PA	STE/STE20
GB45512-PA	STE/STE20
GB48749-PA	STE/STE20
GB50204-PA	STE/STE20
GB50672-PA	STE/STE20
GB51064-PA	STE/STE20
GB51134-PA	STE/STE20
GB53532-PA	STE/STE20
GB55299-PA	STE/STE20
GB41066-PA	STE/STE7
GB41067-PA	STE/STE7
GB50276-PA	STE/STE7
GB51894-PA	STE/STE7
GB55914-PA	STE/STE7
GB40511-PA	TK
GB43963-PA	TK
GB44062-PA	TK
GB44594-PA	TK
GB50803-PA	TK
GB53257-PA	TK
GB53865-PA	TK
GB54910-PA	TK/Abl
GB40400-PA	TK
GB48061-PA	TK
GB43446-PA	TK/Alk
GB45503-PA	TK
GB51226-PA	TK/Csk
GB42408-PA	TK
GB42409-PA	TK
GB44279-PA	TK
GB45819-PA	TK
GB54477-PA	TK/EGFR
GB41629-PA	TK/Eph
GB52993-PA	TK/Fak
GB46165-PA	TK/FGFR
GB53353-PA	TK/InsR
GB55425-PA	TK/InsR
GB45194-PA	TK
GB54853-PA	TK/PDGFR
GB53284-PA	TK/Ret
GB47894-PA	TK
GB48816-PA	TK
GB50877-PA	TK
GB51619-PA	TK
GB41082-PA	TK/Src
GB46371-PA	TK/Src
GB47566-PA	TK/Tec
GB55240-PA	TKL
GB49344-PA	TKL/IRAK
GB49680-PA	TKL
GB54395-PA	TKL
GB47688-PA	TKL
GB42414-PA	TKL/MLK
GB47208-PA	TKL/MLK
GB47973-PA	TKL/MLK
GB48187-PA	TKL/MLK
GB46877-PA	TKL/RAF
GB49120-PA	TKL/RAF
GB41672-PA	TKL/STKR
GB42222-PA	TKL/STKR
GB43676-PA	TKL/STKR
GB45459-PA	TKL/STKR
GB53084-PA	TKL/STKR
