# Supplementary material for: Phosphoproteome Analysis Reveals Phosphorylation Underpinnings in the Brains of Nurse and Forager Honeybees (Apis mellifera)
Source: Sci Rep. 2017 May 16;7:1973. doi: 10.1038/s41598-017-02192-3 (PMC5434016; doi:10.1038/s41598-017-02192-3)
Supplement: Supplementary file 8 — Table S7 [file 41598_2017_2192_MOESM8_ESM.xls]

## Sheet: Sheet1
Table 7. The statistics of GPS prediction results for the phosphoproteomes of nurse and forager bees. aSub., the number of phosphorylated substrates. bAve, the average number of predicted upstream PKs per phosphosites.
Honeybee age	PPI
	PK	Sub.	Site	ssKSR	Ave
Nurse	140	452	1151	9201	7.99
Forager	140	470	1176	9261	7.86
Total	140	573	1510	12304	8.15
Overlap	140	336	817	6428	7.87
