# Supplementary material for: Phosphoproteome Analysis Reveals Phosphorylation Underpinnings in the Brains of Nurse and Forager Honeybees (Apis mellifera)
Source: Sci Rep. 2017 May 16;7:1973. doi: 10.1038/s41598-017-02192-3 (PMC5434016; doi:10.1038/s41598-017-02192-3)
Supplement: Supplementary file 9 — Table S8 [file 41598_2017_2192_MOESM9_ESM.xls]

## Sheet: Sheet1
Table S8. The prediction results for the phosphoproteomes of nurse and forager bees by iGPS algorithm.
Substrate	Site	PSP(-15,15)	Predictor	Kinase ID	Score	Cutoff
Nurse bees
GB41836-PA	555	NTPKEAIAMFTTRRQSPQLQPSELRSINYMS	AGC/PKG	GB55766-PA	6.69	4.095
GB49223-PA	3555	VTAEEKELLDKSKTPSIADEKPELKDVEIKD	STE/STE20	GB50672-PA	2.471	1.632
GB43468-PA	341	DTSNFDDYEEETLRISLTEKCAKEFAEF***	AGC	GB48942-PA	1.292	0.949
GB49223-PA	5241	SVTESKEPLEKSKSLSIAGEAPDDIPAKEKS	TKL/MLK	GB47208-PA	2.063	1.312
GB40310-PA	835	DVMRNIATRYDEPRQSPPLRRASVPAVAFSP	STE	GB43718-PA	2.33	2.06
GB46886-PA	906	DIRQRPIPRSDDIRLSPAAYTANVSHLIV**	CMGC/CDK	GB48243-PA	2.886	1.342
GB40976-PA	227	YPIKLVVEKERDKELSEDEEEEEEPAKEEGE	CAMK	GB54949-PA	1.789	1.43
GB48331-PA	503	RRILKHLLGFKRKTKSCEDLFVL********	AGC	GB48942-PA	1.566	0.949
GB54391-PA	655	GVGRFSYPRPISEPPSPSSSRHTTPAASVHG	TKL/IRAK	GB49344-PA	4	3.5
GB40225-PA	914	SPSKTKEADKRSTAGSPVKSPSKSVKSLPRT	CMGC/CDK	GB40222-PA	4.919	1.342
GB40310-PA	979	NRTHNTVSKIPIPVKSPRCSLSESTPETNTQ	CMGC/MAPK	GB51503-PA	3.253	2.037
GB51337-PA	1628	RSLSKPLSPKLPLRHSLPTPTDGVDQTGLRT	CAMK	GB46705-PA	1.498	1.43
GB49223-PA	4803	ASVTTEVKEPSDKSKSPSVTDEVAELKDAKE	TKL	GB47688-PA	1.167	0.667
GB46344-PA	605	KSDNSSMGSNLERSYSSPNLLQLTDRKAPQI	CAMK/CAMKL	GB43553-PA	4.974	1.868
GB53305-PA	1566	TTSHMENGKQTSRTNSFEIENLLKTAEQVTG	AGC/PKC	GB41862-PA	1.758	1.608
GB50357-PA	191	RVVGAMQLYSVERKCSQPIEGHAASFAQFKM	CAMK	GB46266-PA	1.742	1.43
GB42757-PA	1008	PPSECPPSISGTSPWSPDGKEFHRESSFKGS	CMGC/CDK	GB43092-PA	2.36	1.342
GB46786-PA	229	DFGLSKQPLDDCKAYSFCGTVEYMAPEIVTR	Other/IKK	GB48707-PA	1.653	0.531
GB54680-PA	709	VGQVRKAIVLQPDVISPPEVSQLHLNDDKHL	CMGC/MAPK	GB51503-PA	3.537	2.037
GB55578-PA	1128	YASPEDMKTVGYRSRSLPTHTTRCHVRKSHS	STE	GB43718-PA	2.37	2.06
GB55816-PA	230	LKYNLSPALRRRRRQSLPPPQHLNSRSSSAH	AGC/RSK	GB46903-PA	3.034	1.345
GB40592-PA	317	SIIETQDSAVQTNTPSPKRSQSIQNSDSILS	CMGC/CDK	GB40222-PA	4.886	1.342
GB49223-PA	1769	EAGLEDVCVKETARKSIDEAQIGTGVEESVI	STE/STE20	GB50672-PA	2.721	1.632
GB40843-PA	266	NSNSKSKKGKKVQKLSESENNANVMDNLTHK	AGC	GB41862-PA	0.962	0.949
GB40764-PA	1008	ALCRKGSQSWTRRRGSAPVGLLSRLDDITVP	AGC/RSK	GB40565-PA	1.741	1.345
GB49150-PA	378	GLLASSLDGVSLRSRSPEDSSSLLSASAGSL	CMGC/MAPK	GB56012-PA	2.8	2.037
GB54774-PA	692	FRMSEDKPQEYKKRLSMELTNSLLREDTNLW	CAMK	GB41162-PA	2.674	1.43
GB54391-PA	655	GVGRFSYPRPISEPPSPSSSRHTTPAASVHG	CK1/VRK	GB50801-PA	4.25	4.25
GB42984-PA	832	IPASPRSSRDRVPPRSPPGSAERIISSNLPY	CMGC/MAPK	GB43914-PA	6.013	2.037
GB54958-PA	11	*****MTKDETLEKKSVENNDTDKKTASESG	AGC	GB48362-PA	1.087	0.949
GB48670-PA	34	KKKSKKSQGSSRYRNSQDVELQQLPQLKDVT	TKL	GB54395-PA	0.806	0.667
GB40843-PA	266	NSNSKSKKGKKVQKLSESENNANVMDNLTHK	CAMK	GB41162-PA	2.541	1.43
GB40310-PA	510	TMDNTHQQAGQQAQDSPKKRRAVSMAAEPQT	CMGC	GB43105-PA	5.35	2.781
GB49223-PA	4193	VTAEAKEPMDKSKSPSVTDEVAELKDVDTKG	TKL/MLK	GB48187-PA	1.875	1.312
GB43222-PA	538	VSNFDKQFTSEKTDLTPTDKLFMMNLDQTEF	Atypical/PIKK	GB44905-PA	1.936	1.926
GB44972-PA	181	HSPHSPHSPSEHSRASPPHEYLRKAAPYVEG	CMGC/CDK	GB46275-PA	2.829	1.342
GB49223-PA	1383	EKAQEVERKDSEAKISPPVEEIVAKERPVED	CMGC/CDK	GB45722-PA	2.595	1.342
GB40592-PA	317	SIIETQDSAVQTNTPSPKRSQSIQNSDSILS	CMGC/GSK	GB53394-PA	6.358	2.679
GB44536-PA	943	RNQDVTRSRLLPIASSPINEHQQIKIEEQTG	CMGC/DYRK	GB48589-PA	4.167	3.583
GB49223-PA	4132	LKDVDTKEIEKSRSPSVTSVTAETKEPTDKS	STE/STE20	GB51064-PA	2.647	1.632
GB40225-PA	925	STAGSPVKSPSKSVKSLPRTPDTPSSTTALE	CMGC/GSK	GB53394-PA	3.864	2.679
GB46124-PA	169	FKKVEYSSTKVRRGSSLSGLPQSPAGTGRQI	CAMK	GB54949-PA	3.24	1.43
GB53657-PA	388	RHSPSPSTRRREFSPSPVSHRRRDPVSSPSS	CMGC/CDK	GB45722-PA	3.189	1.342
GB44218-PA	851	YRYLTADLMKSLRDDSLPIDVTRDDPIHRQV	STE	GB41067-PA	2.77	2.06
GB51897-PA	912	NPKDGGAPKVEICPPSPNQNFKDGKGGKQSS	Atypical/PIKK	GB54130-PA	2.351	1.926
GB49223-PA	4549	VTTEVKEPSDKSKSPSITDEKPELKDVDSKE	STE/STE20	GB50672-PA	2.279	1.632
GB43718-PA	1317	EETIKYYRDLKDEMSSGSDFEDEEVGWDLPL	Other/IKK	GB48707-PA	1.122	0.531
GB54958-PA	23	EKKSVENNDTDKKTASESGPDPSAPITRRGV	AGC/RSK	GB45876-PA	1.534	1.345
GB41839-PA	1224	PPHSSTYHISKSPLLSPNNELTSAIGRKLSR	CMGC/CDK	GB46275-PA	2.556	1.342
GB47208-PA	611	TALDRGKVRNPSRPNSPPGSPSIPRLRAIAL	Other/IKK	GB48707-PA	1.061	0.531
GB49223-PA	4401	TSVTAETKEPTDKSKSPSVTDEVPELKDVDT	STE/STE20	GB50672-PA	1.824	1.632
GB40865-PA	1346	KTTTSKPTPTRSTPTSPSKTVSSTTRTSTAA	CMGC/MAPK	GB51503-PA	7.213	2.037
GB40859-PA	1197	SENAEKVKPTEENAISPDQSKIVTSEPVAES	CK1/VRK	GB46727-PA	6.5	4.25
GB46533-PA	320	SNGNTNVNAEVKRSISMPGPIGGGTPIPIKN	CAMK/MAPKAPK	GB54351-PA	5.861	2.611
GB44174-PA	1099	REGNGGTPKGLPRSQSERLLAVCKAHVQQER	AGC/PKG	GB49908-PA	4.881	4.095
GB42230-PA	81	YSRSPSRSPSRNRSISPSSIKNQRSSRSSSK	CAMK	GB46786-PA	3.864	1.43
GB47096-PA	305	SKRKLVRRNIETKRDSDEENYFENLNLTSRL	CAMK	GB41162-PA	1.545	1.43
GB55751-PA	1233	SLRRRSSFRLAKRAISQPTPSKVIYPLERST	AGC	GB53036-PA	1.28	0.949
GB54372-PA	65	MGPKGRNVILEQSWGSPKITKDGVTVAKGVE	CMGC/CDK	GB44292-PA	1.877	1.342
GB54281-PA	85	VDEEPPIIKLATRRKSVFAETYNPEEDEEDD	CAMK	GB41162-PA	2.147	1.43
GB55816-PA	13	***MMKGRHQFRRRFSLQPSSLKEGQEDGTT	STE	GB51894-PA	3.88	2.06
GB40626-PA	247	DVTTSDSHHQLQRRDSQASQSSTVSSAPSVG	CAMK/CAMK2	GB49535-PA	7.851	2.617
GB54432-PA	55	LMPTGGHLHKLDSSNSPPPHHQTSHHHLQQQ	CMGC/CDK	GB46275-PA	2.868	1.342
GB40578-PA	633	TTQQMTQDEAVRKADSDSDFCLEDRELERRR	CAMK/CAMK2	GB49535-PA	3.255	2.617
GB49120-PA	309	NQRHPRSLGQQDRSSSAPNVCFNMVKPSGEA	AGC	GB48942-PA	1.059	0.949
GB51380-PA	114	TKEADKRSTAGSPVKSPSKSVKSLPRTPDTP	CK1/VRK	GB46727-PA	5.5	4.25
GB55299-PA	554	FGFCAQVSQELPRRKSLVGTPYWMSPEVISR	AGC/PKC	GB47743-PA	1.947	1.608
GB41740-PA	920	HLRKSSGSSNPASPGTPPPRAQSSPARSKGK	CMGC/GSK	GB53394-PA	5.444	2.679
GB54281-PA	85	VDEEPPIIKLATRRKSVFAETYNPEEDEEDD	AGC/PKC	GB43222-PA	2.061	1.608
GB46124-PA	169	FKKVEYSSTKVRRGSSLSGLPQSPAGTGRQI	AGC/RSK	GB45876-PA	2.138	1.345
GB49223-PA	5181	MKDVDVKDIEKSRSPSVTSMTAETREPSDKS	TKL/MLK	GB48187-PA	3.438	1.312
GB55751-PA	315	LAATLGSIEKNEDFQSPTSVRKSSDIPMTNT	CMGC/CDK	GB40222-PA	3.955	1.342
GB49172-PA	174	SGTPRKTLLSQQRPPSPEPLWLQNKELPPLN	CAMK	GB53628-PA	1.935	1.43
GB40764-PA	1037	VPSITTRVDHTSRRGSVPNDITRQQNGGFNR	AGC/RSK	GB46903-PA	2.466	1.345
GB40764-PA	1206	GKKDSIPEPLVKRRGSLPIEMVAISHAGSGS	CAMK/CAMKL	GB54325-PA	3	1.868
GB40091-PA	541	SDTVAQNVINSPRHVSPSSTNNIGSPLRGQI	CMGC/MAPK	GB56012-PA	3.46	2.037
GB44972-PA	831	DFVTKTVAARNSGPNSPNNANSTLNRPMASQ	CMGC/CDK	GB46275-PA	4.33	1.342
GB40310-PA	842	TRYDEPRQSPPLRRASVPAVAFSPPNTIPST	CAMK/CAMK1	GB46266-PA	5.118	1.882
GB45150-PA	7	*********MLRRQETSNEDSYLSAGRPSNL	AGC	GB48942-PA	1.28	0.949
GB50871-PA	658	RDFDRERKRDEERWKSLPSRLAADCQLAERT	AGC/PKC	GB41862-PA	2.482	1.608
GB46786-PA	369	AFYFDSEFTCKTPKDSPGVPPSANAHELFRG	CMGC/DYRK	GB52508-PA	4.417	3.583
GB54281-PA	85	VDEEPPIIKLATRRKSVFAETYNPEEDEEDD	CAMK	GB50297-PA	2.147	1.43
GB49223-PA	3093	KDEKEEVCVSREKSESPKEESIIESAKIEEK	CMGC/MAPK	GB56012-PA	3.86	2.037
GB49223-PA	3844	LKDVEIKDVEKSRSPSITSVIAEPKEPSDKS	STE/STE20	GB50672-PA	2.353	1.632
GB49223-PA	3441	EEESDLKDIEKSRKPSVISVPAEVKETIEKS	STE/STE20	GB51064-PA	3.926	1.632
GB49223-PA	3363	SKEVETASIDKSRTPSVTSVTAEQKEVSDKS	STE/STE20	GB51064-PA	2.309	1.632
GB45101-PA	1496	TNETHASPVKLKRSTSKDIYEPWEMSEREKE	CAMK/CAMKL	GB55293-PA	3.408	1.868
GB47208-PA	611	TALDRGKVRNPSRPNSPPGSPSIPRLRAIAL	CMGC/CDK	GB40222-PA	3.333	1.342
GB40578-PA	633	TTQQMTQDEAVRKADSDSDFCLEDRELERRR	CAMK	GB54949-PA	2.513	1.43
GB49223-PA	4845	VTVEEKEPLDKSKSPSVAGEKPELKDVETKD	STE/STE20	GB50672-PA	3.029	1.632
GB43004-PA	270	QQQQQQQPFRRERRGSFVGTAQYVSPELLTD	CAMK	GB46124-PA	3.054	1.43
GB40626-PA	191	KTTSRGSMSGSSQATSPVEDRAPPPTTAPLG	CMGC/CDK	GB48243-PA	3.838	1.342
GB42984-PA	1939	TLDRLSKGFSVGRSVSLPGSSKEKVPVSEAL	CAMK/PKD	GB47633-PA	5.3	4.9
GB52046-PA	808	QAESAMLGSLEPKKASEERPHAGSLDSMLYK	AGC/PKG	GB55766-PA	5.667	4.095
GB54958-PA	222	DFGLARWFGLPLKPMTPRVVTLWYRAPELLL	CMGC/CDK	GB51129-PA	2.444	1.342
GB46124-PA	324	KSGKKVLTTPQVRTPSPSSLILPQPLRLHYA	CAMK	GB46786-PA	1.896	1.43
GB49223-PA	4403	VTAETKEPTDKSKSPSVTDEVPELKDVDTKE	STE/STE20	GB50672-PA	2.103	1.632
GB53387-PA	194	NHVGESDESGLRRRCSAYGSRRSDRVGRSGS	STE/STE20	GB50672-PA	2.235	1.632
GB50690-PA	1153	YSRLETIDWNQQRSDSPPDGEVQANKSPSET	CMGC/CDK	GB48243-PA	2.676	1.342
GB49223-PA	4660	LKDVDSKEMKKSRSLSVASVTTEVKEPSDKS	TKL	GB55240-PA	1.528	0.667
GB47743-PA	410	SESAIIEEHSRNRTGSEEREELPLDTLNDAD	AGC/RSK	GB45876-PA	4.121	1.345
GB49223-PA	3821	VTVEEKEPSDKSKSPSVADEKPELKDVEIKD	STE/STE20	GB44263-PA	2.412	1.632
GB40976-PA	695	IYRMIKLGLGFDDDDTPNVEDEKMDTEVPPL	CMGC/CDK	GB43092-PA	2.553	1.342
GB49223-PA	4048	LKDIDTKEIEKSRSPSVTSVTAEIKKPIDKS	STE/STE20	GB50672-PA	2.647	1.632
GB50813-PA	447	EASRRLIASESMNDLSPPRHVRHSDIDIDEL	CMGC/CDK	GB46275-PA	3.144	1.342
GB53657-PA	501	TRKHKSKSPRPSRIPSPSPHRSRARSPSSIT	CAMK	GB53628-PA	2.287	1.43
GB53387-PA	194	NHVGESDESGLRRRCSAYGSRRSDRVGRSGS	AGC/PKC	GB43222-PA	3.816	1.608
GB49223-PA	3781	VTMEPKEPSDKSKSPSVTDEVVDLKDAKEIE	TKL/MLK	GB48187-PA	2.813	1.312
GB43004-PA	36	SPQPAVTVEGPVSKMSPPTNDVTNGVVAPPN	CMGC/CDK	GB45722-PA	2.556	1.342
GB52079-PA	1065	PAPSPIPIQRHHRSLSDGKPELPEPVARRTR	CAMK/CAMKL	GB53605-PA	2.776	1.868
GB48942-PA	337	TKPLHKKKKRLAKQRSLKVDHPPEDTGVGFV	TKL/IRAK	GB49344-PA	3.5	3.5
GB49223-PA	4109	VTAETKEASDKSKSPSVAGEVAELKDVDTKE	STE/STE20	GB44263-PA	2.868	1.632
GB47633-PA	694	DFGFARIIGEKSFRRSVVGTPAYLAPEVLRN	TKL	GB49344-PA	3	0.667
GB49223-PA	5275	SISPSALTEAKDISKSPSVVSDIDSKDIESK	CMGC/MAPK	GB56012-PA	2.787	2.037
GB54281-PA	85	VDEEPPIIKLATRRKSVFAETYNPEEDEEDD	CAMK/CAMKL	GB53605-PA	2.132	1.868
GB53657-PA	345	ISPGPTISSSRRRPHSPSPPSRRRDHSLTRR	CAMK	GB50297-PA	2.785	1.43
GB40764-PA	1037	VPSITTRVDHTSRRGSVPNDITRQQNGGFNR	CAMK/CAMKL	GB55293-PA	3.645	1.868
GB40764-PA	562	SLPARIGLERVGRRHSVPLSITKPMTLLPRS	STE/STE20	GB50672-PA	1.985	1.632
GB55299-PA	554	FGFCAQVSQELPRRKSLVGTPYWMSPEVISR	STE/STE20	GB45512-PA	4.794	1.632
GB52046-PA	673	KSWRTVFAKEKRSSASLEALPAAISDTSLSK	AGC	GB51562-PA	1.051	0.949
GB52046-PA	673	KSWRTVFAKEKRSSASLEALPAAISDTSLSK	AGC/RSK	GB46903-PA	1.569	1.345
GB43004-PA	36	SPQPAVTVEGPVSKMSPPTNDVTNGVVAPPN	CMGC/CDK	GB46275-PA	2.556	1.342
GB49223-PA	3555	VTAEEKELLDKSKTPSIADEKPELKDVEIKD	STE/STE20	GB51064-PA	2.471	1.632
GB49223-PA	4006	LKDVDIKEIEKSRTPSITSVTTEVKEPSDKS	TKL/MLK	GB47208-PA	2.5	1.312
GB42564-PA	533	KMTNSNKTKPLLRRKSDLPQDTYTMRALSDH	STE	GB55299-PA	2.2	2.06
GB52079-PA	1065	PAPSPIPIQRHHRSLSDGKPELPEPVARRTR	AGC/RSK	GB40565-PA	2.793	1.345
GB49223-PA	5075	VTVEPKEAFDKSKSPSIAGDVIDLKDVDTKD	TKL/MLK	GB47208-PA	1.938	1.312
GB44972-PA	173	HGIYMPRSHSPHSPHSPSEHSRASPPHEYLR	CMGC/CDK	GB48243-PA	4.132	1.342
GB53657-PA	375	RRDFSPSPMMHRLRHSPSPSTRRREFSPSPV	CAMK	GB55293-PA	1.703	1.43
GB52677-PA	238	NMERHDGGQSSNRQISPELGVESRYRSGSSS	CMGC/CDK	GB48243-PA	1.91	1.342
GB50690-PA	1153	YSRLETIDWNQQRSDSPPDGEVQANKSPSET	AGC/RSK	GB40565-PA	1.414	1.345
GB54995-PA	1340	GYKANSHVDGTGQRVSPRESTRSTLKPYLSV	AGC	GB45876-PA	1.578	0.949
GB44536-PA	1223	SNKEKTNRRNSRRKSSLESMESEKITDKVRS	CAMK	GB46786-PA	4.606	1.43
GB55914-PA	15	*MAVRRGKRNLKLQVSEETPAPVTPPRNLDK	CAMK	GB49535-PA	2.548	1.43
GB49120-PA	359	QSAVSPGSSPTKHSQSTQASPTSTLRPKRPR	AGC	GB45876-PA	1.034	0.949
GB40310-PA	510	TMDNTHQQAGQQAQDSPKKRRAVSMAAEPQT	CMGC/CDK	GB48243-PA	4.949	1.342
GB44998-PA	160	GRSRSPSPRRKRRERSPIPRPTKIHIGHLTR	AGC/RSK	GB45876-PA	3.052	1.345
GB50690-PA	1153	YSRLETIDWNQQRSDSPPDGEVQANKSPSET	CAMK/CAMKL	GB53605-PA	2.053	1.868
GB40310-PA	697	DSEETDNEWKGENLQSPEHKGITMPIMVPQS	CMGC/MAPK	GB43914-PA	4.407	2.037
GB50902-PA	181	EIVEGLMTTVHAVTATQKVVDAPSAKLWRDG	TKL	GB47973-PA	0.861	0.667
GB49911-PA	247	SSKDDVGPRQRVRSSSATEASKPIFVLPHRY	AGC/PKC	GB41862-PA	2.845	1.608
GB50690-PA	1364	EIEKQQKLLSVNLSKSPQTQTEAYMQHEIAR	CMGC/CDK	GB43092-PA	3.805	1.342
GB53550-PA	106	GDSKCLKLRFDVSQYTPEEIVVKTVDNKLLV	CMGC/MAPK	GB55855-PA	2.76	2.037
GB49223-PA	5258	AGEAPDDIPAKEKSKSPSISPSALTEAKDIS	TKL/MLK	GB48187-PA	1.875	1.312
GB40592-PA	86	GKRDENNDNSRLRIESIKKLNDADNNDDKEN	AGC	GB55766-PA	2.377	0.949
GB54281-PA	85	VDEEPPIIKLATRRKSVFAETYNPEEDEEDD	AGC/RSK	GB40565-PA	1.707	1.345
GB49223-PA	5444	IDSTSDADLKRSVDVSPTSLMDLRISDRRKR	CMGC/GSK	GB53394-PA	3.049	2.679
GB40592-PA	317	SIIETQDSAVQTNTPSPKRSQSIQNSDSILS	CMGC	GB43105-PA	6.908	2.781
GB52046-PA	673	KSWRTVFAKEKRSSASLEALPAAISDTSLSK	CAMK/CAMKL	GB53605-PA	2.355	1.868
GB40764-PA	1008	ALCRKGSQSWTRRRGSAPVGLLSRLDDITVP	AGC/AKT	GB43135-PA	4.629	2.461
GB55816-PA	220	VFKELLIQAKLKYNLSPALRRRRRQSLPPPQ	AGC	GB49908-PA	0.985	0.949
GB52058-PA	8	********MSKGKDSSPAETAGGEEFSVEKV	Atypical/PIKK	GB50923-PA	1.957	1.926
GB49223-PA	3380	TSVTAEQKEVSDKSKSPSIAGDEPDLKDIET	CMGC/GSK	GB53394-PA	3.407	2.679
GB48034-PA	303	RINDLPSNLERTRSHSLEPTDLSRMPSAMSH	STE/STE20	GB43718-PA	2.75	1.632
GB41836-PA	768	RTTKPEETQKETIVPSPVEAQSNVNVQQEVP	CMGC/MAPK	GB56012-PA	3.683	2.037
GB53657-PA	511	PSRIPSPSPHRSRARSPSSITARNLRVQAKI	CMGC/CDK	GB48243-PA	3.405	1.342
GB40976-PA	695	IYRMIKLGLGFDDDDTPNVEDEKMDTEVPPL	CMGC/CDK	GB52164-PA	2.553	1.342
GB54040-PA	412	DIKSSDGEATPGPSASPVSVGSHACEICGKI	TKL	GB49344-PA	1.139	0.667
GB49223-PA	5277	SPSALTEAKDISKSPSVVSDIDSKDIESKTV	STE/STE20	GB44263-PA	1.765	1.632
GB55381-PA	449	LQAATKLVPVPESLMSPDFRPPSGLSRVLAK	CMGC/MAPK	GB43914-PA	3.493	2.037
GB41740-PA	920	HLRKSSGSSNPASPGTPPPRAQSSPARSKGK	Other/PLK	GB50705-PA	1.917	1.438
GB48331-PA	503	RRILKHLLGFKRKTKSCEDLFVL********	CAMK/CAMKL	GB50871-PA	2.013	1.868
GB40676-PA	493	QNITSPNKKTHQRSQSDASGLFQTLRRSHSG	STE/STE20	GB44263-PA	1.956	1.632
GB48325-PA	520	PNTGVEEEYYRLRHFSITGKGIVNRGDSLKS	AGC	GB46903-PA	1.552	0.949
GB40592-PA	317	SIIETQDSAVQTNTPSPKRSQSIQNSDSILS	AGC/RSK	GB45876-PA	1.517	1.345
GB50672-PA	460	NHNQQAKPHANGTSRSPPNDSTLNHYRSESR	CMGC	GB48870-PA	5.822	2.781
GB47305-PA	230	RRRDSSYRGSYRRSPSPYYNRRRGRYDRSRS	CAMK	GB55483-PA	1.817	1.43
GB41629-PA	927	PTFANLTQTLDKLIRSPDTLRKIAQNSVRPP	CMGC	GB55411-PA	4.178	2.781
GB53657-PA	386	RLRHSPSPSTRRREFSPSPVSHRRRDPVSSP	CMGC/MAPK	GB51503-PA	2.95	2.037
GB52677-PA	151	QSLVDEQEQSNIPVSSPPKHRAPLPPLRINI	CMGC	GB55411-PA	5.976	2.781
GB40865-PA	1342	TKPTKTTTSKPTPTRSTPTSPSKTVSSTTRT	AGC	GB43222-PA	1.036	0.949
GB44998-PA	160	GRSRSPSPRRKRRERSPIPRPTKIHIGHLTR	AGC	GB48942-PA	2.62	0.949
GB48169-PA	630	MNLQKHSSQDTELRLSPTAMLDRYVEACTHS	CMGC/CDK	GB40222-PA	1.898	1.342
GB50635-PA	1439	RKPVSYAVQSDDDEDSN**************	Other/PLK	GB45275-PA	4.167	1.438
GB50941-PA	575	DEEDTESGNGPSLPQSPNSVEGAIGGPKSLD	CMGC/CDK	GB48243-PA	3.018	1.342
GB46886-PA	906	DIRQRPIPRSDDIRLSPAAYTANVSHLIV**	CMGC	GB53394-PA	4.773	2.781
GB42984-PA	773	SSNLRKRNTKGKKTKSIGNIHALTKDLSLKQ	AGC/RSK	GB46903-PA	2.207	1.345
GB42757-PA	420	KTFPVDFSATNESPASPLKSCSSDANSRLSS	CMGC/CDK	GB46275-PA	4.432	1.342
GB40764-PA	152	LDIGRSRPRPTGRFLTMHKRRRKRLTTRSLT	CAMK	GB55293-PA	1.939	1.43
GB49223-PA	4046	PELKDIDTKEIEKSRSPSVTSVTAEIKKPID	CMGC/MAPK	GB56012-PA	3.977	2.037
GB55816-PA	230	LKYNLSPALRRRRRQSLPPPQHLNSRSSSAH	CAMK	GB54949-PA	3.337	1.43
GB49223-PA	4568	EKPELKDVDSKEIEKSRSPSVAGEKPELKDV	TKL/MLK	GB47208-PA	1.938	1.312
GB44972-PA	181	HSPHSPHSPSEHSRASPPHEYLRKAAPYVEG	CMGC/CDK	GB44292-PA	2.829	1.342
GB42728-PA	578	ASLSLPGSPFNLRRSSRGSHQFTIRNGRGRF	AGC/RSK	GB46903-PA	1.897	1.345
GB40865-PA	1642	VEINTIIDDMPKKDLSPVVTPNDNQLIMSSD	STE/STE20	GB48749-PA	1.838	1.632
GB40976-PA	227	YPIKLVVEKERDKELSEDEEEEEEPAKEEGE	CK1	GB46727-PA	4.273	1.091
GB48942-PA	337	TKPLHKKKKRLAKQRSLKVDHPPEDTGVGFV	CAMK/CAMK1	GB46266-PA	3.176	1.882
GB54958-PA	222	DFGLARWFGLPLKPMTPRVVTLWYRAPELLL	STE/STE7	GB55914-PA	3.1	1.05
GB41239-PA	890	LEARKQQEYEPIEEMSPERHDESDDEQQLPL	CMGC/CDK	GB40222-PA	3.312	1.342
GB49223-PA	4147	SVTSVTAETKEPTDKSKSPSVAGEVAELKDV	CMGC/GSK	GB53394-PA	2.877	2.679
GB40676-PA	507	QSDASGLFQTLRRSHSGTINKVSLGDLSSGR	CAMK	GB46786-PA	2.258	1.43
GB54958-PA	11	*****MTKDETLEKKSVENNDTDKKTASESG	STE/STE20	GB48749-PA	1.632	1.632
GB49223-PA	4679	VTTEVKEPSDKSKSPSVTDEKPELKDVDSKE	STE/STE20	GB51064-PA	2.294	1.632
GB49223-PA	4174	LKDVDTKEIEKSRSPSVTSVTAEAKEPMDKS	STE/STE20	GB51064-PA	2.647	1.632
GB41119-PA	1411	SLVITLFMGGSKMLQSQNSLLHLPENGLAKF	Atypical/PIKK	GB54130-PA	5.5	1.926
GB40865-PA	1342	TKPTKTTTSKPTPTRSTPTSPSKTVSSTTRT	CMGC/GSK	GB53394-PA	5.568	2.679
GB43718-PA	1227	QRWYKKEEKVKKKKSSVNDPIHYKLRQADLI	STE/STE20	GB55299-PA	2.059	1.632
GB54958-PA	11	*****MTKDETLEKKSVENNDTDKKTASESG	CAMK/RAD53	GB41232-PA	2.882	2.412
GB40225-PA	1001	IAQIKLQWNAKPKVGSLENATYKPGGGDKKI	CAMK/CAMKL	GB54325-PA	2.066	1.868
GB50274-PA	699	ITEICQRACKLAIRQSIETEIRREKERASNP	AGC	GB40565-PA	1.385	0.949
GB44536-PA	1029	KLHRSVSPIPTRERMSVPEIRNSSLRRLLDP	CAMK	GB54949-PA	2.154	1.43
GB42224-PA	555	NKNGKYLEQPYKKPNSPIKTSSSILSSNTSP	Other/PLK	GB55660-PA	2.313	1.438
GB49223-PA	2920	EKSLPKDIGKITPEDSLDKSPIDTRDSRDLE	CMGC/GSK	GB53394-PA	2.914	2.679
GB49223-PA	4572	LKDVDSKEIEKSRSPSVAGEKPELKDVDSKE	TKL/MLK	GB47208-PA	4.313	1.312
GB46255-PA	234	KIPRGPPSPPAPVMHSPTRKVTVKEQKEWKI	CMGC/CDK	GB53657-PA	4.805	1.342
GB44905-PA	2341	LNWRLMDNAALKGKRSDAQGMSASSNQEQSD	CAMK/CAMKL	GB53155-PA	1.934	1.868
GB40676-PA	493	QNITSPNKKTHQRSQSDASGLFQTLRRSHSG	AGC	GB41862-PA	1.322	0.949
GB50274-PA	715	IETEIRREKERASNPSVSMDMDEDDPVPEIT	CAMK	GB43553-PA	1.502	1.43
GB50690-PA	1153	YSRLETIDWNQQRSDSPPDGEVQANKSPSET	AGC/RSK	GB45876-PA	1.414	1.345
GB54216-PA	469	TSSSPTKQSKLKANESVDASTHKQLFSSKTR	TKL/MLK	GB47973-PA	1.375	1.312
GB42866-PA	2201	KLKQAATAQQQEAGPTGFLKSLF********	TKL/MLK	GB48187-PA	2.625	1.312
GB44133-PA	285	FAPLTSRGSQQYRALSVPELTQQMFDAKNMM	CAMK	GB41232-PA	2.548	1.43
GB55299-PA	113	PKTSTVARSNSLRSSSPPKLRRDYRHNNNLP	CMGC/GSK	GB53394-PA	4.84	2.679
GB54451-PA	225	RGRSHSRSYSPRRRGSPTYSPLRRNYSRSRS	CMGC	GB55074-PA	5.274	2.781
GB42374-PA	2157	KVMETNCEDSPSLLNSPSKSRTQDFQIDTGI	CMGC/MAPK	GB43914-PA	4.167	2.037
GB53305-PA	1269	LLAGRGATKRRPPLLSRSNSGSSRRSLQISS	AGC/PKC	GB41862-PA	2.102	1.608
GB48795-PA	18	KNMNSPSKLTEFAPLSPEESQPGVASLFSKF	CMGC/MAPK	GB51503-PA	5.917	2.037
GB49471-PA	111	SAIADKIKHQLSKKDSISIETYKPKENLEER	CAMK	GB54949-PA	1.885	1.43
GB44536-PA	1198	SSETPKWIRKYLESESPKGGRKMQASNKEKT	AGC	GB43222-PA	1.113	0.949
GB53657-PA	386	RLRHSPSPSTRRREFSPSPVSHRRRDPVSSP	STE	GB41067-PA	2.4	2.06
GB41836-PA	768	RTTKPEETQKETIVPSPVEAQSNVNVQQEVP	CMGC/CDK	GB52164-PA	3.438	1.342
GB49223-PA	4109	VTAETKEASDKSKSPSVAGEVAELKDVDTKE	TKL	GB47688-PA	1.25	0.667
GB49223-PA	4258	MKDVDTKEIEKSRSPSVTSITAETKEPTDKS	TKL/MLK	GB48187-PA	2.375	1.312
GB52567-PA	368	DEDETYSRKRVQRLSSPEKWEIKQMLAASCI	CMGC	GB44371-PA	4.52	2.781
GB43004-PA	270	QQQQQQQPFRRERRGSFVGTAQYVSPELLTD	TKL	GB54395-PA	2.861	0.667
GB49223-PA	4528	PELKDVDSKEIEKSRSPSVASVTTEVKEPSD	CMGC/MAPK	GB56012-PA	3.953	2.037
GB53305-PA	651	YRYERQNSKDRDGYYSDRNEMIREKRDREID	AGC	GB43135-PA	1.365	0.949
GB43004-PA	270	QQQQQQQPFRRERRGSFVGTAQYVSPELLTD	AGC/RSK	GB45876-PA	2.155	1.345
GB42230-PA	294	HSRSKSQSIDRSRRNSPNLDNSIHSKSLSRS	AGC/RSK	GB45876-PA	2.19	1.345
GB40225-PA	894	SVQSNAEPTTNGVGDSPTKKSPSKTKEADKR	CMGC/CDK	GB43092-PA	4.847	1.342
GB49353-PA	36	QFTSTPIGQRPGSPLSPTRYSRLQEKQDLQN	CMGC/MAPK	GB44207-PA	5.253	2.037
GB40764-PA	1130	IIDSTGPGMPSPRRGSVPADISELRRDMFNR	AGC	GB53582-PA	2.52	0.949
GB40764-PA	919	PVSSELSTHKVFFIGSPPDSPPLVQSVSTSN	CMGC/MAPK	GB51503-PA	2.54	2.037
GB49223-PA	832	GRRKPVSPSKVRLFGSPAKSTRSTPTTSVKS	CMGC/MAPK	GB56012-PA	3.31	2.037
GB48331-PA	503	RRILKHLLGFKRKTKSCEDLFVL********	AGC/RSK	GB40565-PA	1.638	1.345
GB55816-PA	220	VFKELLIQAKLKYNLSPALRRRRRQSLPPPQ	AGC	GB43135-PA	0.985	0.949
GB47816-PA	146	TGDLGIPLNPEERSPSPEPIYSSDGKRLNTR	AGC/PKA	GB51562-PA	2.076	1.943
GB48960-PA	215	SQPRHKATLSIKRRLSDACGVVAPNVRRPSI	STE	GB45512-PA	2.63	2.06
GB50690-PA	1364	EIEKQQKLLSVNLSKSPQTQTEAYMQHEIAR	CMGC/CDK	GB46275-PA	3.805	1.342
GB41239-PA	897	EYEPIEEMSPERHDESDDEQQLPLKRVFVKK	CK1	GB46727-PA	1.468	1.091
GB48325-PA	520	PNTGVEEEYYRLRHFSITGKGIVNRGDSLKS	CAMK	GB50297-PA	1.556	1.43
GB53657-PA	511	PSRIPSPSPHRSRARSPSSITARNLRVQAKI	CAMK	GB54949-PA	3.108	1.43
GB49223-PA	3492	AETKDVDMKEIEKSRSPSVTSITTEVKEPSD	STE/STE20	GB50672-PA	2.25	1.632
GB49223-PA	4214	AELKDVDTKGIEKSRSPSVTSVTAETKEPMD	CMGC/GSK	GB53394-PA	5.432	2.679
GB54451-PA	229	HSRSYSPRRRGSPTYSPLRRNYSRSRSRSRS	CMGC/CDK	GB48243-PA	3.652	1.342
GB40976-PA	227	YPIKLVVEKERDKELSEDEEEEEEPAKEEGE	CAMK	GB41162-PA	1.789	1.43
GB41836-PA	989	PQSTSPAPASTPIHSSPNTHRNTINETNTSD	CMGC/CDK	GB45722-PA	3.177	1.342
GB49223-PA	1237	HVFDIRQAVQRDIVKTPDEVADLPVHEEVDP	CMGC/MAPK	GB56012-PA	2.867	2.037
GB40473-PA	278	PLTPTSSVPSSPLPKSPTNRSWFSWS*****	STE/STE11	GB50113-PA	3.9	2.1
GB55816-PA	230	LKYNLSPALRRRRRQSLPPPQHLNSRSSSAH	CAMK/CAMKL	GB43553-PA	3.092	1.868
GB47812-PA	851	SPSNRTTYLSNSKGDSPPTVNSGTDLLRSSR	CMGC/CDK	GB43092-PA	2.408	1.342
GB49223-PA	6157	RDIASDIGAVQSGRSTPDRRSEGRSLTGTPE	STE	GB44263-PA	2.29	2.06
GB53387-PA	194	NHVGESDESGLRRRCSAYGSRRSDRVGRSGS	STE/STE20	GB45512-PA	2.235	1.632
GB40310-PA	842	TRYDEPRQSPPLRRASVPAVAFSPPNTIPST	TKL	GB55240-PA	0.778	0.667
GB47452-PA	794	SIRTYERTLEKLTNRSPHCPALKIEDKASII	CMGC/CDK	GB46275-PA	2.069	1.342
GB47208-PA	611	TALDRGKVRNPSRPNSPPGSPSIPRLRAIAL	AGC/RSK	GB40565-PA	1.655	1.345
GB49223-PA	4549	VTTEVKEPSDKSKSPSITDEKPELKDVDSKE	STE/STE20	GB44263-PA	2.279	1.632
GB46479-PA	182	KDSKISEAKNQKSNESFDEVEKKEKPKLKPT	AGC	GB48942-PA	1.15	0.949
GB52046-PA	783	REDVESKVEIRRSSASMEDISKMAKQAESAM	AGC	GB51562-PA	1.541	0.949
GB44536-PA	1198	SSETPKWIRKYLESESPKGGRKMQASNKEKT	AGC	GB43135-PA	1.113	0.949
GB40473-PA	128	RYEDNNGSTENCLGLSPIELIHREIDFVDIA	CMGC/CDK	GB43092-PA	1.862	1.342
GB45377-PA	385	GVAEEKKGYLEDRRPSSNCDPYSVCHALVRT	CAMK	GB53155-PA	1.939	1.43
GB41257-PA	130	AGTSTSDKKKEELNESDEEENVNNLCMEATM	CK1/CK1	GB50193-PA	1.904	1.521
GB51953-PA	918	RASIASAPAATVRSSSISTITGNYWASRRSI	TKL	GB47208-PA	0.917	0.667
GB49480-PA	161	ELRQRFQGMAVVQAKSPLKNIHQEENLLSRS	CMGC/CDK	GB52164-PA	4.405	1.342
GB51380-PA	164	SAPSPNLKTVRSKIGSLENASYKPGGGKVKI	AGC/RSK	GB46903-PA	1.672	1.345
GB49223-PA	4466	AELKDVDTKEIEKSRSPSITAETKEPSDKSK	CMGC/GSK	GB53394-PA	4.728	2.679
GB55299-PA	554	FGFCAQVSQELPRRKSLVGTPYWMSPEVISR	STE	GB55914-PA	5.97	2.06
GB49223-PA	3620	LKDVEVKDVEKSRSPSITTEIKDIDMKEVEK	STE/STE20	GB50672-PA	2.338	1.632
GB44536-PA	1029	KLHRSVSPIPTRERMSVPEIRNSSLRRLLDP	TKL/MLK	GB47973-PA	2	1.312
GB47584-PA	88	ESPTLSRKKLAQQEGTKETPPPWETEVEKKE	TKL	GB47688-PA	0.722	0.667
GB53657-PA	386	RLRHSPSPSTRRREFSPSPVSHRRRDPVSSP	CAMK	GB50297-PA	3.996	1.43
GB49172-PA	174	SGTPRKTLLSQQRPPSPEPLWLQNKELPPLN	CMGC/MAPK	GB43914-PA	5.147	2.037
GB54281-PA	85	VDEEPPIIKLATRRKSVFAETYNPEEDEEDD	CAMK/CAMKL	GB50198-PA	2.132	1.868
GB55381-PA	27	LDLSGQGLKKLPRCPSDADISTLIIDDNELQ	AGC/RSK	GB40565-PA	1.655	1.345
GB45429-PA	362	REKKEHDKKRRQRSRSPAVEAHLPAPARKFK	AGC/PKC	GB43222-PA	2.952	1.608
GB40225-PA	918	TKEADKRSTAGSPVKSPSKSVKSLPRTPDTP	CMGC/CDK	GB40222-PA	5.129	1.342
GB40626-PA	250	TSDSHHQLQRRDSQASQSSTVSSAPSVGRRQ	CAMK	GB41232-PA	1.785	1.43
GB41239-PA	890	LEARKQQEYEPIEEMSPERHDESDDEQQLPL	CK1/VRK	GB50801-PA	5.25	4.25
GB51406-PA	2114	LLMELKVLNRELRRNSIEEQPSTSTGGSRWV	AGC	GB53582-PA	2.513	0.949
GB47584-PA	569	IDSRRHTDNFIPSQKSPIPLNRYDDFVDDLS	CMGC/MAPK	GB51503-PA	3.187	2.037
GB49223-PA	1647	KKEEVTVSPTAAKTKSPVSEGVESPEKLTTI	CMGC/GSK	GB53394-PA	3.272	2.679
GB54451-PA	225	RGRSHSRSYSPRRRGSPTYSPLRRNYSRSRS	CAMK/MLCK	GB55483-PA	4.333	4.167
GB41505-PA	721	QMMLPTSPTHYAQPPTPDHPPPSAMQAEKSI	CMGC/CDK	GB46275-PA	2.402	1.342
GB49223-PA	2366	EEKEIKVEEKKEEKKSPEEEKELKVEEKKEE	CMGC/GSK	GB53394-PA	3.062	2.679
GB51219-PA	352	DTDTLTVPQQSIRSKSVDIVLPTEAQTRYTA	STE/STE20	GB45512-PA	1.706	1.632
GB42894-PA	1067	KQEQELRKRTMERKNSREGILNSISLSKKNE	TKL	GB49680-PA	0.833	0.667
GB49223-PA	4132	LKDVDTKEIEKSRSPSVTSVTAETKEPTDKS	STE/STE20	GB44263-PA	2.647	1.632
GB49223-PA	4067	VTAEIKKPIDKSKSPSISGEVAEMKDVDTKE	TKL	GB47688-PA	1.361	0.667
GB54571-PA	638	KKEKGEKKKKENKKESPNKLMSGTSFKSKEY	CMGC/CDK	GB40222-PA	4.195	1.342
GB49223-PA	4466	AELKDVDTKEIEKSRSPSITAETKEPSDKSK	TKL	GB47688-PA	0.861	0.667
GB40764-PA	1037	VPSITTRVDHTSRRGSVPNDITRQQNGGFNR	CAMK/CAMKL	GB53605-PA	3.645	1.868
GB43301-PA	453	SDAHQLFLGNLPHNASEDDLRQVFESYGRVV	Atypical/PDHK	GB48251-PA	5.5	5.25
GB49911-PA	247	SSKDDVGPRQRVRSSSATEASKPIFVLPHRY	CAMK/CAMKL	GB50871-PA	3.566	1.868
GB54127-PA	568	GGGPGTNLIPTGRQDSLQGDQEDYDKGSGHG	CAMK/CAMK2	GB49535-PA	5.298	2.617
GB54926-PA	143	NWRLAAGSAPNTPRPTPPVSPQRWPRRASTR	CMGC	GB43105-PA	5.026	2.781
GB45555-PA	193	PVYERPDTYRRPRSITPPDYDRYYARSPGPT	CMGC/CDK	GB54958-PA	1.529	1.342
GB54348-PA	599	EATQREFKKLKEKALSLDSELCNEAREVPAK	CAMK	GB53628-PA	2.509	1.43
GB45266-PA	194	AELFDEPPAKILRTASKEDILVPEKREQEEE	CK1/CK1	GB55165-PA	2.384	1.521
GB54281-PA	85	VDEEPPIIKLATRRKSVFAETYNPEEDEEDD	CAMK	GB46786-PA	2.147	1.43
GB43743-PA	11	*****MKMDGDQGKDSPSKPTENINTKSAKP	CMGC/CDK	GB44292-PA	4.192	1.342
GB47584-PA	91	TLSRKKLAQQEGTKETPPPWETEVEKKEITR	CMGC/GSK	GB53394-PA	3.543	2.679
GB54216-PA	469	TSSSPTKQSKLKANESVDASTHKQLFSSKTR	CAMK	GB50297-PA	2.043	1.43
GB47422-PA	255	DEEGRRSPLHRPRSRSLSSPSRSPVLDSEIV	AGC/PKC	GB41862-PA	3.673	1.608
GB51068-PA	384	KNKSIERTRYENSCYSNDDDDNIVFEDFARL	AGC/GRK	GB51749-PA	0.976	0.583
GB40592-PA	317	SIIETQDSAVQTNTPSPKRSQSIQNSDSILS	CMGC/CDK	GB44292-PA	4.886	1.342
GB53134-PA	280	TYFSVQNTKASFRKGSGQVNFNNEYKKKTSS	TKL/IRAK	GB49344-PA	3.5	3.5
GB40764-PA	1206	GKKDSIPEPLVKRRGSLPIEMVAISHAGSGS	CAMK/CAMKL	GB50871-PA	3	1.868
GB49223-PA	3700	VTAEEKEPSEKSKSPSVAGEKPELKDVETKD	STE/STE20	GB50672-PA	3.5	1.632
GB55751-PA	1218	MVIPRGQFGLPGQNASLRRRSSFRLAKRAIS	AGC	GB43135-PA	1.408	0.949
GB54281-PA	85	VDEEPPIIKLATRRKSVFAETYNPEEDEEDD	STE	GB47961-PA	4.08	2.06
GB42762-PA	1175	TRRSSMKKSMRKKAPSPPSNPGILREVSEEK	AGC	GB41862-PA	1.148	0.949
GB43234-PA	269	LQEKFADDFPLRKTASEPNLLKVRLKQRVER	CAMK/CAMKL	GB53605-PA	3.447	1.868
GB54281-PA	85	VDEEPPIIKLATRRKSVFAETYNPEEDEEDD	CAMK/CAMKL	GB43553-PA	2.132	1.868
GB49223-PA	3361	EDSKEVETASIDKSRTPSVTSVTAEQKEVSD	CMGC/GSK	GB53394-PA	5.309	2.679
GB50204-PA	780	SVITSTPIKNTSRRGSGDNVVVITGKSDQEI	CAMK	GB46124-PA	2.108	1.43
GB54281-PA	85	VDEEPPIIKLATRRKSVFAETYNPEEDEEDD	AGC	GB54995-PA	2.938	0.949
GB42762-PA	1175	TRRSSMKKSMRKKAPSPPSNPGILREVSEEK	CAMK	GB46786-PA	2.061	1.43
GB41442-PA	57	FGGQIPKVNQQENNESPSKQSEDANISKEPE	TKL	GB55240-PA	0.861	0.667
GB40310-PA	842	TRYDEPRQSPPLRRASVPAVAFSPPNTIPST	AGC/PKA	GB51562-PA	7.081	1.943
GB49223-PA	4403	VTAETKEPTDKSKSPSVTDEVPELKDVDTKE	STE/STE20	GB44263-PA	2.103	1.632
GB49223-PA	4172	AELKDVDTKEIEKSRSPSVTSVTAEAKEPMD	TKL	GB55240-PA	0.75	0.667
GB43234-PA	269	LQEKFADDFPLRKTASEPNLLKVRLKQRVER	CAMK/CAMKL	GB43553-PA	3.447	1.868
GB49223-PA	4298	AEMKDVDTKEIEKSRSPSVTSVTAEAKEPTD	TKL/MLK	GB48187-PA	1.438	1.312
GB40310-PA	510	TMDNTHQQAGQQAQDSPKKRRAVSMAAEPQT	CMGC/CDK	GB52164-PA	4.949	1.342
GB50635-PA	1241	SKVKKEKDDKKKDKDSDSNDDIDFGSISPPP	AGC/RSK	GB46903-PA	1.741	1.345
GB49511-PA	138	TDASHLERLRKRRESSVDSGIRSQSSTKSRK	AGC/PKA	GB51562-PA	4.622	1.943
GB40146-PA	21	YICNYRDTGGMERVASVTSSYYKFAEAAILV	CAMK	GB50297-PA	2.487	1.43
GB44536-PA	1029	KLHRSVSPIPTRERMSVPEIRNSSLRRLLDP	AGC	GB46903-PA	1.388	0.949
GB50135-PA	913	QKKVQNPIHALSEFQSPTESV**********	CMGC/MAPK	GB43914-PA	4.563	2.037
GB48942-PA	337	TKPLHKKKKRLAKQRSLKVDHPPEDTGVGFV	CAMK	GB48539-PA	3.412	1.43
GB47208-PA	611	TALDRGKVRNPSRPNSPPGSPSIPRLRAIAL	CMGC	GB44371-PA	7.496	2.781
GB46786-PA	369	AFYFDSEFTCKTPKDSPGVPPSANAHELFRG	CMGC/DYRK	GB55411-PA	4.417	3.583
GB49223-PA	3327	VTEAETKVIDKSKSPSEIDETEDKTRSPSIA	STE/STE20	GB51064-PA	1.868	1.632
GB49223-PA	5139	DSKDVDVVKDVEKSRSPSVTSDITKLAVDKS	STE/STE20	GB50672-PA	1.868	1.632
GB43004-PA	270	QQQQQQQPFRRERRGSFVGTAQYVSPELLTD	CAMK	GB54949-PA	3.054	1.43
GB42728-PA	581	SLPGSPFNLRRSSRGSHQFTIRNGRGRFVGP	AGC/AKT	GB43135-PA	3.225	2.461
GB40310-PA	510	TMDNTHQQAGQQAQDSPKKRRAVSMAAEPQT	Atypical/PIKK	GB41745-PA	2.319	1.926
GB40310-PA	510	TMDNTHQQAGQQAQDSPKKRRAVSMAAEPQT	CMGC/MAPK	GB43914-PA	4.273	2.037
GB53657-PA	345	ISPGPTISSSRRRPHSPSPPSRRRDHSLTRR	CMGC/CDK	GB48243-PA	4.27	1.342
GB47428-PA	819	DRILWKRRKQVPDIDSPTDWNPGKLIHYGRA	CMGC	GB55411-PA	3.058	2.781
GB53967-PA	57	RLIFAGKQLEDGRTLSDYNIQKESTLHLVLR	CAMK/DAPK	GB45762-PA	2.25	1.917
GB40091-PA	541	SDTVAQNVINSPRHVSPSSTNNIGSPLRGQI	CMGC/CDK	GB40222-PA	3.111	1.342
GB50333-PA	239	RQEELKRRRSASMRDSKSSSQSAPTTQK***	AGC/PKC	GB43222-PA	3.615	1.608
GB52046-PA	673	KSWRTVFAKEKRSSASLEALPAAISDTSLSK	STE/STE20	GB44263-PA	2.294	1.632
GB53365-PA	448	PYGEYGGWHKAAKVDSPTVTTTLKNLGALYR	CMGC/CDK	GB46275-PA	3.444	1.342
GB49223-PA	3363	SKEVETASIDKSRTPSVTSVTAEQKEVSDKS	TKL/MLK	GB48187-PA	2.313	1.312
GB42374-PA	2532	FHRRYSTDDGVCITTSPSKWPGVTNLRALLA	CMGC/CDK	GB43172-PA	3.309	1.342
GB49223-PA	3255	TEKIQEFDVTDKEIVSPKEEETKMKEKVDIE	CMGC/CDK	GB45722-PA	5.024	1.342
GB41239-PA	890	LEARKQQEYEPIEEMSPERHDESDDEQQLPL	CMGC/DYRK	GB55411-PA	3.917	3.583
GB49150-PA	378	GLLASSLDGVSLRSRSPEDSSSLLSASAGSL	AGC/PKA	GB48362-PA	2.022	1.943
GB43004-PA	270	QQQQQQQPFRRERRGSFVGTAQYVSPELLTD	TKL	GB47688-PA	2.861	0.667
GB46124-PA	324	KSGKKVLTTPQVRTPSPSSLILPQPLRLHYA	CMGC/DYRK	GB52508-PA	5.417	3.583
GB44419-PA	653	WEQQTGHSIEELRRRSLEANSKETGSVSSEG	AGC	GB53036-PA	2.795	0.949
GB48960-PA	215	SQPRHKATLSIKRRLSDACGVVAPNVRRPSI	AGC/PKA	GB43468-PA	5.592	1.943
GB49223-PA	5258	AGEAPDDIPAKEKSKSPSISPSALTEAKDIS	CMGC/CDK	GB45722-PA	3.366	1.342
GB41239-PA	516	KLELDSDEDEEEEQYSDGDDDYEPPAYIVKK	CK1	GB50801-PA	2.481	1.091
GB53788-PA	659	SSQHLAMLPPTIEEDSD**************	TKL	GB49344-PA	1.833	0.667
GB55816-PA	220	VFKELLIQAKLKYNLSPALRRRRRQSLPPPQ	AGC	GB40565-PA	0.985	0.949
GB47208-PA	611	TALDRGKVRNPSRPNSPPGSPSIPRLRAIAL	STE	GB41067-PA	3.81	2.06
GB44174-PA	1035	KKHEKEKLRMQTQKGSIDGEKHKSKFYVSHK	AGC	GB48942-PA	1.057	0.949
GB49223-PA	5059	LKDVDIKDIEKSRSSSVTVEPKEAFDKSKSP	CMGC/GSK	GB53394-PA	3.136	2.679
GB40676-PA	493	QNITSPNKKTHQRSQSDASGLFQTLRRSHSG	AGC	GB43222-PA	1.322	0.949
GB54281-PA	85	VDEEPPIIKLATRRKSVFAETYNPEEDEEDD	STE/STE20	GB43718-PA	2.559	1.632
GB49223-PA	3656	VTSATEVKEPSEKSKSPSIAGEVVDLKDVDK	CMGC/MAPK	GB56012-PA	3.727	2.037
GB43138-PA	1137	RFAAAIPHTSRPRKDSEVDGQDYHFISRSQF	CAMK/CAMK2	GB49535-PA	4.489	2.617
GB44218-PA	851	YRYLTADLMKSLRDDSLPIDVTRDDPIHRQV	STE/STE11	GB50113-PA	2.3	2.1
GB40764-PA	152	LDIGRSRPRPTGRFLTMHKRRRKRLTTRSLT	AGC	GB40565-PA	2.356	0.949
GB49223-PA	5316	TAVVTEQKEVADKRPSIVGDLTDLKDIDKSR	STE/STE20	GB51064-PA	2.015	1.632
GB43138-PA	1137	RFAAAIPHTSRPRKDSEVDGQDYHFISRSQF	CAMK	GB54949-PA	1.548	1.43
GB53657-PA	347	PGPTISSSRRRPHSPSPPSRRRDHSLTRRRD	CMGC/CDK	GB52164-PA	3.667	1.342
GB46689-PA	982	DLLSLTNNHHNTMNYSPPSSRSSSPDNENYS	CMGC/CDK	GB44292-PA	3.336	1.342
GB49223-PA	5032	STVSVGVESKESADKSKSPSVVGEELDLKDV	STE/STE20	GB51064-PA	1.647	1.632
GB54281-PA	85	VDEEPPIIKLATRRKSVFAETYNPEEDEEDD	AGC	GB48942-PA	2.938	0.949
GB43234-PA	269	LQEKFADDFPLRKTASEPNLLKVRLKQRVER	AGC/RSK	GB46903-PA	1.483	1.345
GB54995-PA	1340	GYKANSHVDGTGQRVSPRESTRSTLKPYLSV	CMGC/CDK	GB53271-PA	3.508	1.342
GB53657-PA	345	ISPGPTISSSRRRPHSPSPPSRRRDHSLTRR	CMGC/CDK	GB43092-PA	4.27	1.342
GB47036-PA	978	GSGGVEGVRGVDLSPSPPPQNNVRNLQRNNQ	CMGC/CDK	GB46275-PA	3.015	1.342
GB48331-PA	112	SLTGSQGHSSVDGPKSPTTSRRRSSSIAVAR	CMGC/MAPK	GB44207-PA	6.487	2.037
GB43172-PA	635	GILKVGDFGLAREYGSPLRQYTPVVVTRWYR	CMGC/CDK	GB53271-PA	2.616	1.342
GB48325-PA	520	PNTGVEEEYYRLRHFSITGKGIVNRGDSLKS	AGC/PKA	GB43468-PA	3.176	1.943
GB49223-PA	4300	MKDVDTKEIEKSRSPSVTSVTAEAKEPTDKS	STE/STE20	GB44263-PA	2.647	1.632
GB52993-PA	1411	EEKRLSIATSGDESASPPVPRSVTQSPSHEQ	CMGC/GSK	GB53394-PA	5.235	2.679
GB44998-PA	291	PPRYRRRSPPINRRRSPRPPRRRPRTRSRSP	CMGC/CDK	GB43172-PA	3.706	1.342
GB49120-PA	359	QSAVSPGSSPTKHSQSTQASPTSTLRPKRPR	TKL	GB54395-PA	0.889	0.667
GB49223-PA	3618	PELKDVEVKDVEKSRSPSITTEIKDIDMKEV	CMGC/CDK	GB45722-PA	2.994	1.342
GB55751-PA	1233	SLRRRSSFRLAKRAISQPTPSKVIYPLERST	AGC/RSK	GB40565-PA	2.569	1.345
GB40859-PA	1316	NLSQGDQDYLNKMQTSPLDSNGIQNTNEDDP	CMGC/CDK	GB44292-PA	2.886	1.342
GB40859-PA	565	KTEDFQSHISESPVHSPVSRSLFSPQHESNI	CMGC/DYRK	GB55411-PA	5.167	3.583
GB45815-PA	622	RNQRNQLTLDNLSLSSPERYRSLRHQHSTDN	CMGC/CDK	GB46275-PA	3.76	1.342
GB55382-PA	168	RRESSTSNSNRVGSISPALNHSTPVRKSGST	CMGC	GB43105-PA	5.357	2.781
GB54700-PA	1128	SSSNRSTPVSHGYQDSPTDPNIERVMALYPY	CMGC/CDK	GB43092-PA	2.432	1.342
GB43553-PA	360	LKDFYVASSPPPVAFSPNDTNSSPLRPHPER	CMGC/CDK	GB53657-PA	2.492	1.342
GB40473-PA	128	RYEDNNGSTENCLGLSPIELIHREIDFVDIA	CMGC/CDK	GB44292-PA	1.862	1.342
GB53180-PA	59	KRRNVPATDLIDEEDSDKQNLDLSKINLKEL	Atypical/PIKK	GB41634-PA	2.085	1.926
GB49223-PA	1291	QQEQKPEQKLEQEPPTPPVKEQKGVFSFFGK	CMGC/GSK	GB53394-PA	6.062	2.679
GB51953-PA	1017	NNRRGSCREKNRRKESVMSTAATMRVLNVLR	CAMK	GB46786-PA	2.875	1.43
GB42271-PA	397	GSDRRIERSMGQRKASLEFRKSPDFRRGDYR	TKL	GB55240-PA	1.056	0.667
GB53721-PA	641	ARRHAKFRAKLAGLATPDPEASKDYQDLCRA	CMGC/MAPK	GB51503-PA	3.73	2.037
GB45911-PA	20	SLLLPYLWENMERAHSTINPNLRVRINPENL	AGC/RSK	GB40565-PA	2.483	1.345
GB49120-PA	309	NQRHPRSLGQQDRSSSAPNVCFNMVKPSGEA	CAMK	GB41162-PA	2.308	1.43
GB42728-PA	578	ASLSLPGSPFNLRRSSRGSHQFTIRNGRGRF	CAMK/DAPK	GB54722-PA	1.958	1.917
GB50690-PA	1209	EKGRLIRMVEDLERDSPEETSRMQDTFRLQE	AGC	GB41862-PA	0.967	0.949
GB46786-PA	229	DFGLSKQPLDDCKAYSFCGTVEYMAPEIVTR	CAMK/CAMKL	GB50198-PA	3.053	1.868
GB44972-PA	831	DFVTKTVAARNSGPNSPNNANSTLNRPMASQ	CMGC/CDK	GB43092-PA	4.33	1.342
GB40764-PA	152	LDIGRSRPRPTGRFLTMHKRRRKRLTTRSLT	CAMK	GB53605-PA	1.939	1.43
GB47743-PA	410	SESAIIEEHSRNRTGSEEREELPLDTLNDAD	STE	GB48749-PA	2.15	2.06
GB55901-PA	57	RLIFAGKQLEDGRTLSDYNIQKESTLHLVLR	CAMK/CAMK1	GB46266-PA	2.588	1.882
GB53657-PA	151	SPSPPVQHRHSNRHYSPNEQQPSTMHGGTPE	CAMK	GB43553-PA	1.659	1.43
GB42984-PA	1939	TLDRLSKGFSVGRSVSLPGSSKEKVPVSEAL	CAMK/CAMK2	GB49535-PA	5.596	2.617
GB43553-PA	360	LKDFYVASSPPPVAFSPNDTNSSPLRPHPER	CMGC/CDK	GB40222-PA	2.492	1.342
GB46321-PA	2446	TSSATSSNPTNRRQKSWDLLDQSALTQARQQ	AGC/RSK	GB46903-PA	1.879	1.345
GB40764-PA	882	IIAKSKCTNSELRRYSTPVPETKTIMTDAGG	CAMK/CAMKL	GB43553-PA	2.289	1.868
GB46786-PA	229	DFGLSKQPLDDCKAYSFCGTVEYMAPEIVTR	TKL/MLK	GB48187-PA	3	1.312
GB40310-PA	510	TMDNTHQQAGQQAQDSPKKRRAVSMAAEPQT	CMGC/CDK	GB44292-PA	4.949	1.342
GB44281-PA	79	LKQLQSEVDKQMNMGSPPGITSPLNMSLEDK	CMGC/CDK	GB54958-PA	2.961	1.342
GB43553-PA	360	LKDFYVASSPPPVAFSPNDTNSSPLRPHPER	CMGC/CDK	GB43092-PA	2.492	1.342
GB40967-PA	21	AAQKNREMFAIKKSYSIENGYPARRRSLVDD	CAMK/MAPKAPK	GB52341-PA	2.944	2.611
GB51562-PA	127	ITDFGFCKMINGRTWTLCGTPEYLAPEIILS	CAMK/CAMKL	GB54325-PA	2.711	1.868
GB49223-PA	4977	LKDVEIKDVEKSRSPSVTSITAEVKESSDKS	STE/STE20	GB50672-PA	2.353	1.632
GB55299-PA	554	FGFCAQVSQELPRRKSLVGTPYWMSPEVISR	AGC/RSK	GB40565-PA	1.759	1.345
GB42866-PA	1654	RLERLMQTEGKTRSESASIEVERLRASLDKA	Other/IKK	GB42451-PA	0.898	0.531
GB50204-PA	351	VTRFHFDRRPKKRKNTENNINGLEQRTSQLP	AGC	GB46752-PA	1.675	0.949
GB49120-PA	348	SQSLGRPIGTTQSAVSPGSSPTKHSQSTQAS	CMGC	GB43105-PA	6.786	2.781
GB49223-PA	2738	STVEEEKLDKGEKIKTPEIVKEEKPEDKKEI	CMGC/MAPK	GB56012-PA	3.19	2.037
GB46786-PA	229	DFGLSKQPLDDCKAYSFCGTVEYMAPEIVTR	TKL/MLK	GB47208-PA	3	1.312
GB50370-PA	900	DILTELAIQRSLDCPTPTGRETPIPNIKIKD	CMGC/CDK	GB45722-PA	2.399	1.342
GB41505-PA	721	QMMLPTSPTHYAQPPTPDHPPPSAMQAEKSI	Atypical/PIKK	GB54130-PA	2.021	1.926
GB42762-PA	1187	KAPSPPSNPGILREVSEEKEDNASRPENPPR	AGC/RSK	GB46903-PA	2.466	1.345
GB49223-PA	4025	VTTEVKEPSDKSKSPSVTGEEPELKDIDTKE	STE/STE20	GB51064-PA	3.059	1.632
GB48331-PA	503	RRILKHLLGFKRKTKSCEDLFVL********	AGC	GB43468-PA	1.566	0.949
GB49223-PA	5332	IVGDLTDLKDIDKSRSPSVTSITEAKDVTES	CMGC/CDK	GB45722-PA	3.438	1.342
GB54391-PA	655	GVGRFSYPRPISEPPSPSSSRHTTPAASVHG	CMGC/CDK	GB44292-PA	3.655	1.342
GB53657-PA	377	DFSPSPMMHRLRHSPSPSTRRREFSPSPVSH	CMGC/CDK	GB51129-PA	3.742	1.342
GB47100-PA	1615	IPTMKLSKQVVQRRVSLLAAEGIIFKTGVDV	CAMK	GB50297-PA	3.939	1.43
GB53657-PA	151	SPSPPVQHRHSNRHYSPNEQQPSTMHGGTPE	AGC	GB55766-PA	1.2	0.949
GB49480-PA	161	ELRQRFQGMAVVQAKSPLKNIHQEENLLSRS	CMGC/DYRK	GB48589-PA	3.75	3.583
GB40310-PA	835	DVMRNIATRYDEPRQSPPLRRASVPAVAFSP	Other/AUR	GB45255-PA	3.041	2.824
GB40865-PA	1342	TKPTKTTTSKPTPTRSTPTSPSKTVSSTTRT	AGC	GB43135-PA	1.036	0.949
GB44091-PA	6248	AKSPAPTRASPGRERTPDSLPHIGPRFPPKG	STE	GB43718-PA	2.72	2.06
GB54281-PA	85	VDEEPPIIKLATRRKSVFAETYNPEEDEEDD	AGC/RSK	GB45876-PA	1.707	1.345
GB49223-PA	4805	VTTEVKEPSDKSKSPSVTDEVAELKDAKEIE	TKL/MLK	GB47208-PA	3.75	1.312
GB48169-PA	630	MNLQKHSSQDTELRLSPTAMLDRYVEACTHS	CAMK	GB54949-PA	1.52	1.43
GB49223-PA	3779	PSVTMEPKEPSDKSKSPSVTDEVVDLKDAKE	TKL	GB47208-PA	1	0.667
GB49511-PA	453	LSPDTDEGGRRARKDSLSPDSASYPRRRDSK	AGC/PKA	GB48362-PA	5.149	1.943
GB41836-PA	555	NTPKEAIAMFTTRRQSPQLQPSELRSINYMS	AGC/PKA	GB48362-PA	4.776	1.943
GB50635-PA	1243	VKKEKDDKKKDKDSDSNDDIDFGSISPPPAP	Atypical/PIKK	GB50923-PA	1.947	1.926
GB49223-PA	4193	VTAEAKEPMDKSKSPSVTDEVAELKDVDTKG	STE/STE20	GB50672-PA	2.103	1.632
GB49150-PA	280	NRTSGYGSELTPQRNSLPDIPLTPRERQILE	CAMK/CAMKL	GB53155-PA	2.25	1.868
GB53180-PA	59	KRRNVPATDLIDEEDSDKQNLDLSKINLKEL	CK1	GB46727-PA	1.442	1.091
GB46124-PA	169	FKKVEYSSTKVRRGSSLSGLPQSPAGTGRQI	CAMK/CAMKL	GB53155-PA	3.724	1.868
GB49223-PA	3897	SRSPSITTVTTEPKESPDKSKSPSIAGEEPQ	TKL	GB55240-PA	0.861	0.667
GB53387-PA	194	NHVGESDESGLRRRCSAYGSRRSDRVGRSGS	AGC	GB53582-PA	3.654	0.949
GB48331-PA	503	RRILKHLLGFKRKTKSCEDLFVL********	AGC	GB43004-PA	1.566	0.949
GB49223-PA	4660	LKDVDSKEMKKSRSLSVASVTTEVKEPSDKS	TKL/MLK	GB48187-PA	3.375	1.312
GB53657-PA	388	RHSPSPSTRRREFSPSPVSHRRRDPVSSPSS	CAMK	GB53628-PA	1.448	1.43
GB49223-PA	3926	PQLKDVEIKDKEKSRSPSVTLESKEPSDKSK	TKL/MLK	GB47208-PA	1.438	1.312
GB44174-PA	94	KVPKDPKLRYLVTMGSQDSLEEKTVTICYGS	Atypical/PIKK	GB49642-PA	5.894	1.926
GB46479-PA	182	KDSKISEAKNQKSNESFDEVEKKEKPKLKPT	AGC/RSK	GB45876-PA	1.621	1.345
GB51111-PA	1146	NTLIERWSKPVPISRTPVQAVPIDPRADDII	CMGC/CDK	GB43172-PA	2.529	1.342
GB42762-PA	1175	TRRSSMKKSMRKKAPSPPSNPGILREVSEEK	AGC/RSK	GB40565-PA	2.828	1.345
GB42984-PA	397	QYAECKDNRESPRRSSKDVESENVSSSGQTT	AGC/RSK	GB46903-PA	2.017	1.345
GB42271-PA	397	GSDRRIERSMGQRKASLEFRKSPDFRRGDYR	AGC/RSK	GB45876-PA	1.879	1.345
GB40976-PA	309	DDISQEEYGEFYKSLTNDWEDHLAVKHFSVE	TKL/MLK	GB47208-PA	1.313	1.312
GB55583-PA	1150	MTSQERAALNAPRTSSMSSQMAAITAALDRD	AGC/PKC	GB43222-PA	1.944	1.608
GB47208-PA	611	TALDRGKVRNPSRPNSPPGSPSIPRLRAIAL	STE/STE20	GB45512-PA	2.985	1.632
GB40764-PA	882	IIAKSKCTNSELRRYSTPVPETKTIMTDAGG	AGC/RSK	GB46903-PA	2.224	1.345
GB49223-PA	5370	ADDTPADLKDIDKSRSPSVTSVVTETKDKSK	STE/STE20	GB51064-PA	1.676	1.632
GB43909-PA	243	IKKMKKEAKKQRKKKSLTDEEITGNSHVSAA	CAMK	GB46266-PA	3.376	1.43
GB50871-PA	658	RDFDRERKRDEERWKSLPSRLAADCQLAERT	CAMK	GB45813-PA	2.706	1.43
GB48331-PA	503	RRILKHLLGFKRKTKSCEDLFVL********	CAMK/CAMKL	GB53605-PA	2.013	1.868
GB51745-PA	919	LQRVIGHIPPVVRSSSFSFTKHSVFKDAKYT	AGC	GB51562-PA	1.119	0.949
GB49223-PA	4507	LKDVDSKEIEKSRSPSVVGEKPELKDVDSKE	TKL	GB55240-PA	1.083	0.667
GB43909-PA	243	IKKMKKEAKKQRKKKSLTDEEITGNSHVSAA	STE/STE20	GB43718-PA	4.235	1.632
GB50690-PA	1209	EKGRLIRMVEDLERDSPEETSRMQDTFRLQE	STE/STE20	GB48749-PA	1.735	1.632
GB54281-PA	375	RNIEDYEDQIIKIFGSKTNISDIR*******	TKL/MLK	GB48187-PA	2.5	1.312
GB49111-PA	334	LSAELVNQGSHKKKQSPFSGSPVRSRTKENC	CMGC/CDK	GB53657-PA	2.589	1.342
GB46908-PA	35	HSMSVGNTSESFKTMTPPNVSRSLSNRINDS	CMGC/CDK	GB45722-PA	3.601	1.342
GB45911-PA	93	ADKSQFRVDLDVQQFSPEEINVKVVDRFVIV	CMGC/MAPK	GB51503-PA	3.237	2.037
GB54281-PA	85	VDEEPPIIKLATRRKSVFAETYNPEEDEEDD	AGC/PKA	GB51562-PA	5.808	1.943
GB54995-PA	1340	GYKANSHVDGTGQRVSPRESTRSTLKPYLSV	CMGC/MAPK	GB55855-PA	3.74	2.037
GB49223-PA	5034	VSVGVESKESADKSKSPSVVGEELDLKDVDI	CMGC/MAPK	GB56012-PA	3.207	2.037
GB53657-PA	347	PGPTISSSRRRPHSPSPPSRRRDHSLTRRRD	CMGC/MAPK	GB44207-PA	2.833	2.037
GB48325-PA	520	PNTGVEEEYYRLRHFSITGKGIVNRGDSLKS	CAMK	GB46786-PA	1.556	1.43
GB49223-PA	4193	VTAEAKEPMDKSKSPSVTDEVAELKDVDTKG	TKL	GB55240-PA	0.889	0.667
GB44536-PA	1051	SSLRRLLDPPMRQRHSITGNLRQSIILPIKP	CAMK	GB54949-PA	1.975	1.43
GB46786-PA	399	GFSFVAPCLLEDHIKTPEYKNCDSLAATFPT	CMGC/DYRK	GB55411-PA	3.583	3.583
GB43909-PA	243	IKKMKKEAKKQRKKKSLTDEEITGNSHVSAA	CAMK/CAMK2	GB49535-PA	3.053	2.617
GB44536-PA	1198	SSETPKWIRKYLESESPKGGRKMQASNKEKT	CMGC	GB48589-PA	5.227	2.781
GB49223-PA	5258	AGEAPDDIPAKEKSKSPSISPSALTEAKDIS	STE/STE20	GB50672-PA	2.25	1.632
GB47584-PA	91	TLSRKKLAQQEGTKETPPPWETEVEKKEITR	CMGC/CDK	GB43092-PA	2.102	1.342
GB42984-PA	773	SSNLRKRNTKGKKTKSIGNIHALTKDLSLKQ	AGC	GB48362-PA	0.992	0.949
GB54700-PA	1128	SSSNRSTPVSHGYQDSPTDPNIERVMALYPY	CMGC/CDK	GB46275-PA	2.432	1.342
GB40764-PA	152	LDIGRSRPRPTGRFLTMHKRRRKRLTTRSLT	AGC	GB46903-PA	2.356	0.949
GB49223-PA	5520	SSRDKEESFVSRKSISPELGKADERIDDKDR	CMGC/GSK	GB53394-PA	3.037	2.679
GB49223-PA	5241	SVTESKEPLEKSKSLSIAGEAPDDIPAKEKS	TKL	GB47688-PA	0.833	0.667
GB52677-PA	151	QSLVDEQEQSNIPVSSPPKHRAPLPPLRINI	CMGC/CDK	GB46275-PA	4.057	1.342
GB43004-PA	270	QQQQQQQPFRRERRGSFVGTAQYVSPELLTD	STE/STE20	GB55299-PA	4.882	1.632
GB55816-PA	220	VFKELLIQAKLKYNLSPALRRRRRQSLPPPQ	CMGC/DYRK	GB53062-PA	4.583	3.583
GB41103-PA	160	NTVQLPARKFHDSQDSPTTMTLNEKEQIILN	Atypical/PIKK	GB44905-PA	2.266	1.926
GB50730-PA	396	LQCAMLSPAVRVRDFSVTDIQPYPLKLTWDP	CAMK	GB53155-PA	2.194	1.43
GB49150-PA	378	GLLASSLDGVSLRSRSPEDSSSLLSASAGSL	AGC/AKT	GB43135-PA	2.888	2.461
GB55816-PA	39	EDGTTKNVRNERLSESDSGGGKHAESSIRHK	AGC	GB48362-PA	0.971	0.949
GB41138-PA	98	NIIEALNKKEHKGAMSPESPEPDAIEYNLTP	CMGC	GB55074-PA	6.708	2.781
GB46786-PA	229	DFGLSKQPLDDCKAYSFCGTVEYMAPEIVTR	CAMK/CAMKL	GB53605-PA	3.053	1.868
GB40310-PA	842	TRYDEPRQSPPLRRASVPAVAFSPPNTIPST	AGC/PKA	GB48362-PA	7.081	1.943
GB49223-PA	3536	LKDVDKKEIEKSRSPSVTSVTAEEKELLDKS	TKL/MLK	GB47208-PA	1.438	1.312
GB40310-PA	835	DVMRNIATRYDEPRQSPPLRRASVPAVAFSP	CMGC/MAPK	GB44207-PA	4.417	2.037
GB49223-PA	5096	IDLKDVDTKDMEKSRSPSLTSEITDQKGAEI	STE/STE20	GB51064-PA	2.015	1.632
GB49223-PA	5423	TSSPTEIKDASVKSKSPDIADIDSTSDADLK	CMGC/GSK	GB53394-PA	2.963	2.679
GB54774-PA	692	FRMSEDKPQEYKKRLSMELTNSLLREDTNLW	CAMK	GB49535-PA	2.674	1.43
GB44679-PA	753	YERVPNKSEVDRLTITPPQPQPSMQSQQTIL	Atypical/PIKK	GB41745-PA	2.755	1.926
GB55299-PA	554	FGFCAQVSQELPRRKSLVGTPYWMSPEVISR	CAMK	GB46705-PA	3.391	1.43
GB40764-PA	732	CSMKEKSCSDGHCDISPTKEIESNNIIMSKE	CMGC/MAPK	GB44207-PA	3.097	2.037
GB47096-PA	305	SKRKLVRRNIETKRDSDEENYFENLNLTSRL	AGC/RSK	GB46903-PA	2.155	1.345
GB54551-PA	1375	PLSSNPQAYMSYRHFSLQSGDRADNACPSFI	CAMK	GB46786-PA	1.477	1.43
GB49223-PA	5241	SVTESKEPLEKSKSLSIAGEAPDDIPAKEKS	TKL/MLK	GB48187-PA	2.063	1.312
GB54990-PA	6	**********MAGAESPNVKQESQNTSAENS	Other/PLK	GB55660-PA	2.229	1.438
GB49223-PA	5989	GADEKLLSGEEESEISPDGKVIIVKKIVKRE	CMGC	GB53394-PA	4.253	2.781
GB45429-PA	362	REKKEHDKKRRQRSRSPAVEAHLPAPARKFK	AGC/RSK	GB45876-PA	3.879	1.345
GB49911-PA	415	KRSVLRCANGRDRCDSLPSRGRTTSESHPTS	AGC	GB43004-PA	2.497	0.949
GB53968-PA	57	RLIFAGKQLEDGRTLSDYNIQKESTLHLVLR	Other/IKK	GB42451-PA	0.653	0.531
GB49911-PA	247	SSKDDVGPRQRVRSSSATEASKPIFVLPHRY	AGC	GB43004-PA	2.203	0.949
GB55299-PA	554	FGFCAQVSQELPRRKSLVGTPYWMSPEVISR	Other/AUR	GB43732-PA	6.459	2.824
GB40225-PA	918	TKEADKRSTAGSPVKSPSKSVKSLPRTPDTP	CMGC	GB44371-PA	7.468	2.781
GB43004-PA	270	QQQQQQQPFRRERRGSFVGTAQYVSPELLTD	TKL/MLK	GB48187-PA	2.313	1.312
GB49755-PA	721	RTGNVPISPNSPRHRSLPALSSARKTMLSAT	AGC	GB54995-PA	1.936	0.949
GB43553-PA	353	DEAAKAELKDFYVASSPPPVAFSPNDTNSSP	CMGC/CDK	GB51129-PA	2.688	1.342
GB52164-PA	123	GVLKIGDFGLAKFFGSPNRINTHQVVTRWYR	CK1/VRK	GB46727-PA	5.25	4.25
GB49223-PA	5334	GDLTDLKDIDKSRSPSVTSITEAKDVTESKS	STE/STE20	GB44263-PA	2.029	1.632
GB49120-PA	391	RSADESSKNLLAPRESIEDWEIPADEILIGA	CAMK	GB53628-PA	2.566	1.43
GB49223-PA	3781	VTMEPKEPSDKSKSPSVTDEVVDLKDAKEIE	STE/STE20	GB51064-PA	2.103	1.632
GB42757-PA	217	NNTPVKKDVEETQAKSPQIDVFTELDPLGTG	CMGC/CDK	GB40222-PA	1.892	1.342
GB49223-PA	3534	VDLKDVDKKEIEKSRSPSVTSVTAEEKELLD	CMGC/CDK	GB45722-PA	3.961	1.342
GB49223-PA	5096	IDLKDVDTKDMEKSRSPSLTSEITDQKGAEI	STE/STE20	GB50672-PA	2.015	1.632
GB42984-PA	1939	TLDRLSKGFSVGRSVSLPGSSKEKVPVSEAL	AGC/PKG	GB49908-PA	4.81	4.095
GB46124-PA	324	KSGKKVLTTPQVRTPSPSSLILPQPLRLHYA	CMGC/MAPK	GB51503-PA	3.533	2.037
GB42271-PA	415	FRKSPDFRRGDYRKLSVDRFSIDCAKYLSDD	AGC/PKC	GB41862-PA	1.838	1.608
GB43718-PA	1227	QRWYKKEEKVKKKKSSVNDPIHYKLRQADLI	AGC/PKG	GB55766-PA	4.833	4.095
GB49150-PA	280	NRTSGYGSELTPQRNSLPDIPLTPRERQILE	AGC/PKG	GB49908-PA	4.643	4.095
GB40480-PA	334	WLATGRDLSRQKVRHTFVGTPCWMAPEVMEQ	TKL	GB54395-PA	3.139	0.667
GB53657-PA	511	PSRIPSPSPHRSRARSPSSITARNLRVQAKI	CAMK/CAMKL	GB53605-PA	3.461	1.868
GB44419-PA	653	WEQQTGHSIEELRRRSLEANSKETGSVSSEG	CAMK	GB50297-PA	2.287	1.43
GB53657-PA	345	ISPGPTISSSRRRPHSPSPPSRRRDHSLTRR	CMGC/CDK	GB51129-PA	4.27	1.342
GB49223-PA	1164	ERISTLESGATTTAPTLPEDERIPLDEIKED	TKL/MLK	GB48187-PA	1.313	1.312
GB42230-PA	294	HSRSKSQSIDRSRRNSPNLDNSIHSKSLSRS	AGC/RSK	GB46903-PA	2.19	1.345
GB47428-PA	819	DRILWKRRKQVPDIDSPTDWNPGKLIHYGRA	CMGC	GB53062-PA	3.058	2.781
GB54451-PA	225	RGRSHSRSYSPRRRGSPTYSPLRRNYSRSRS	CMGC/MAPK	GB43914-PA	3.33	2.037
GB53242-PA	102	SKTLPSSNSPSRAVESPIMARRLPADPSEAI	STE/STE7	GB41067-PA	1.35	1.05
GB49223-PA	3779	PSVTMEPKEPSDKSKSPSVTDEVVDLKDAKE	CMGC/CDK	GB45722-PA	3.348	1.342
GB49223-PA	5406	GDVKDAKDIEKSKSPSETSSPTEIKDASVKS	TKL/MLK	GB48187-PA	2.063	1.312
GB55299-PA	113	PKTSTVARSNSLRSSSPPKLRRDYRHNNNLP	STE	GB45512-PA	2.29	2.06
GB44174-PA	1099	REGNGGTPKGLPRSQSERLLAVCKAHVQQER	AGC	GB51749-PA	1.218	0.949
GB43467-PA	224	VGPRSQNAQGIDRRRSWTDLEDTRCGRRRYS	STE	GB53532-PA	3.08	2.06
GB55816-PA	220	VFKELLIQAKLKYNLSPALRRRRRQSLPPPQ	CMGC/DYRK	GB48589-PA	4.583	3.583
GB43004-PA	36	SPQPAVTVEGPVSKMSPPTNDVTNGVVAPPN	CMGC/MAPK	GB43914-PA	4.297	2.037
GB40843-PA	266	NSNSKSKKGKKVQKLSESENNANVMDNLTHK	AGC	GB43468-PA	0.962	0.949
GB40764-PA	1125	NGITRIIDSTGPGMPSPRRGSVPADISELRR	CMGC/MAPK	GB43914-PA	3.147	2.037
GB46255-PA	226	PPKFKINKKIPRGPPSPPAPVMHSPTRKVTV	CMGC/CDK	GB45722-PA	2.805	1.342
GB45377-PA	364	SSIYDFSAGVANRNVSIRIPRGVAEEKKGYL	CAMK	GB50297-PA	1.516	1.43
GB49223-PA	3723	LKDVETKDVEKSRSPSVTSVITEPKEPSDKS	TKL/MLK	GB47208-PA	1.875	1.312
GB51380-PA	224	IAQIKLQWNAKPKVGSLENATYKPGGGDKKI	CAMK/CAMKL	GB50871-PA	2.066	1.868
GB40225-PA	925	STAGSPVKSPSKSVKSLPRTPDTPSSTTALE	TKL	GB47688-PA	0.917	0.667
GB42230-PA	132	IDGKIVQSESQSPGGSPCSRRSRSRSRSRSR	AGC	GB43135-PA	1.663	0.949
GB48942-PA	337	TKPLHKKKKRLAKQRSLKVDHPPEDTGVGFV	CAMK	GB53605-PA	3.412	1.43
GB49223-PA	1769	EAGLEDVCVKETARKSIDEAQIGTGVEESVI	STE/STE20	GB44263-PA	2.721	1.632
GB52212-PA	57	RLIFAGKQLEDGRTLSDYNIQKESTLHLVLR	Other/IKK	GB42451-PA	0.653	0.531
GB52801-PA	371	AEKEEEEDNHEEEDDSESGSGLDSRGPMGDR	CK1/CK1	GB55646-PA	2.438	1.521
GB50031-PA	830	KLLHSLDEDDRSMPESPVLPVEKEKESKKEK	TKL/IRAK	GB49344-PA	4.25	3.5
GB54958-PA	222	DFGLARWFGLPLKPMTPRVVTLWYRAPELLL	TKL/MLK	GB48187-PA	1.313	1.312
GB49223-PA	5239	ATSVTESKEPLEKSKSLSIAGEAPDDIPAKE	TKL/MLK	GB48187-PA	1.688	1.312
GB49223-PA	4572	LKDVDSKEIEKSRSPSVAGEKPELKDVDSKE	TKL/MLK	GB48187-PA	4.313	1.312
GB49223-PA	3325	HVVTEAETKVIDKSKSPSEIDETEDKTRSPS	CMGC/GSK	GB53394-PA	3.519	2.679
GB47208-PA	611	TALDRGKVRNPSRPNSPPGSPSIPRLRAIAL	CMGC/CDK	GB53657-PA	3.333	1.342
GB50635-PA	1439	RKPVSYAVQSDDDEDSN**************	Other/PEK	GB49932-PA	2.813	2
GB51953-PA	806	GSDRSPQEATYSRGASEETDTPVATDLPKKD	AGC	GB43222-PA	1.535	0.949
GB48325-PA	520	PNTGVEEEYYRLRHFSITGKGIVNRGDSLKS	AGC	GB49908-PA	1.552	0.949
GB49223-PA	5075	VTVEPKEAFDKSKSPSIAGDVIDLKDVDTKD	STE/STE20	GB50672-PA	2.897	1.632
GB40146-PA	21	YICNYRDTGGMERVASVTSSYYKFAEAAILV	STE/STE20	GB43718-PA	1.779	1.632
GB43468-PA	200	VTDFGFAKRVQGRTWTLCGTPEYLAPEIILS	CAMK/CAMKL	GB50871-PA	2.868	1.868
GB54281-PA	85	VDEEPPIIKLATRRKSVFAETYNPEEDEEDD	STE	GB41067-PA	4.08	2.06
GB52677-PA	238	NMERHDGGQSSNRQISPELGVESRYRSGSSS	CAMK/CAMKL	GB50871-PA	2.145	1.868
GB49099-PA	484	TLMHSNTDPDLVGFPSPTREAKIVAKMNEEK	CMGC/MAPK	GB51503-PA	2.873	2.037
GB47743-PA	410	SESAIIEEHSRNRTGSEEREELPLDTLNDAD	AGC/AKT	GB43135-PA	9.573	2.461
GB42564-PA	533	KMTNSNKTKPLLRRKSDLPQDTYTMRALSDH	CAMK/CAMKL	GB53628-PA	2.829	1.868
GB49223-PA	1164	ERISTLESGATTTAPTLPEDERIPLDEIKED	TKL	GB55240-PA	1.111	0.667
GB49223-PA	4975	PELKDVEIKDVEKSRSPSVTSITAEVKESSD	TKL	GB48187-PA	0.694	0.667
GB49223-PA	4824	EVAELKDAKEIEKSRSPSVTSVTVEEKEPLD	TKL	GB48187-PA	0.694	0.667
GB40764-PA	919	PVSSELSTHKVFFIGSPPDSPPLVQSVSTSN	CMGC	GB53062-PA	5.316	2.781
GB47208-PA	611	TALDRGKVRNPSRPNSPPGSPSIPRLRAIAL	AGC	GB53582-PA	1.131	0.949
GB49223-PA	3597	VTGEPKEVSDKSKSPSVAGEEPELKDVEVKD	STE/STE20	GB44263-PA	3.176	1.632
GB55299-PA	554	FGFCAQVSQELPRRKSLVGTPYWMSPEVISR	AGC/AKT	GB43135-PA	3.82	2.461
GB43222-PA	538	VSNFDKQFTSEKTDLTPTDKLFMMNLDQTEF	CMGC/MAPK	GB43914-PA	3.547	2.037
GB51953-PA	806	GSDRSPQEATYSRGASEETDTPVATDLPKKD	CAMK	GB46786-PA	2.337	1.43
GB53657-PA	388	RHSPSPSTRRREFSPSPVSHRRRDPVSSPSS	CMGC/CDK	GB52164-PA	3.189	1.342
GB47572-PA	1016	KTLTGQEWKTINYDTSPKKKKKEDTSKCEKR	CMGC/CDK	GB44292-PA	6.159	1.342
GB49223-PA	5258	AGEAPDDIPAKEKSKSPSISPSALTEAKDIS	CMGC/GSK	GB53394-PA	7.235	2.679
GB49120-PA	359	QSAVSPGSSPTKHSQSTQASPTSTLRPKRPR	AGC	GB41862-PA	1.034	0.949
GB52058-PA	171	PQIVIKFYEERLTWHSPAHDEESSVKADAE*	CMGC/MAPK	GB44207-PA	2.387	2.037
GB49223-PA	4090	MKDVDTKEIEKSRSPSVTGVTAETKEASDKS	TKL/MLK	GB47208-PA	3.875	1.312
GB46124-PA	324	KSGKKVLTTPQVRTPSPSSLILPQPLRLHYA	CMGC/CDK	GB44292-PA	2.775	1.342
GB49150-PA	318	LVRSSHSSESILRDSSPPPKPPLPERTNVCL	TKL/IRAK	GB49344-PA	3.75	3.5
GB48942-PA	337	TKPLHKKKKRLAKQRSLKVDHPPEDTGVGFV	STE/STE20	GB50204-PA	2.853	1.632
GB44998-PA	160	GRSRSPSPRRKRRERSPIPRPTKIHIGHLTR	AGC/AKT	GB43135-PA	5.045	2.461
GB53657-PA	388	RHSPSPSTRRREFSPSPVSHRRRDPVSSPSS	CAMK	GB50297-PA	1.448	1.43
GB49223-PA	3897	SRSPSITTVTTEPKESPDKSKSPSIAGEEPQ	CMGC/MAPK	GB56012-PA	4.663	2.037
GB45429-PA	362	REKKEHDKKRRQRSRSPAVEAHLPAPARKFK	AGC/RSK	GB40565-PA	3.879	1.345
GB53340-PA	995	LEMDLTGVMTLQRRLSGMERDLAAIQAKLDA	STE/STE20	GB45512-PA	1.838	1.632
GB53708-PA	418	SVDTHRSHAPDIGSLSPPSVQFVIGTPPSRR	CMGC/MAPK	GB43914-PA	3.11	2.037
GB54372-PA	65	MGPKGRNVILEQSWGSPKITKDGVTVAKGVE	CMGC/CDK	GB48243-PA	1.877	1.342
GB49223-PA	4090	MKDVDTKEIEKSRSPSVTGVTAETKEASDKS	TKL/MLK	GB48187-PA	3.875	1.312
GB50890-PA	310	LTVQEQYMKPMEPRKSLETEYIPTMREFPNA	STE	GB40480-PA	2.2	2.06
GB49150-PA	318	LVRSSHSSESILRDSSPPPKPPLPERTNVCL	CMGC/MAPK	GB44207-PA	3.803	2.037
GB54216-PA	20	AIYEATGKNLINRKLSSGTNVIKCRFVTITE	CAMK/CAMKL	GB50871-PA	3.053	1.868
GB49223-PA	389	IGHFFCNLVERRQSNSPDGNKDIDPLILNLT	CMGC/GSK	GB53394-PA	3.667	2.679
GB48325-PA	520	PNTGVEEEYYRLRHFSITGKGIVNRGDSLKS	AGC	GB55766-PA	1.552	0.949
GB48331-PA	503	RRILKHLLGFKRKTKSCEDLFVL********	AGC	GB51562-PA	1.566	0.949
GB44536-PA	1029	KLHRSVSPIPTRERMSVPEIRNSSLRRLLDP	AGC/PKA	GB43468-PA	2.908	1.943
GB43222-PA	538	VSNFDKQFTSEKTDLTPTDKLFMMNLDQTEF	CMGC	GB55411-PA	4.716	2.781
GB55299-PA	554	FGFCAQVSQELPRRKSLVGTPYWMSPEVISR	STE/STE20	GB48749-PA	4.794	1.632
GB55736-PA	691	FRMSEDKPQEYKKRLSMELTNSLLREDTNLW	CAMK	GB49535-PA	2.674	1.43
GB44536-PA	897	NFKESAATKFNRDRFSIPELETQNDLKLLIA	AGC/PKA	GB48362-PA	2.208	1.943
GB43562-PA	931	KIMKRERRNRRKIIDSDSDIQLLNSDTNIKS	CAMK	GB41162-PA	1.853	1.43
GB47100-PA	1615	IPTMKLSKQVVQRRVSLLAAEGIIFKTGVDV	CAMK	GB54949-PA	3.939	1.43
GB40865-PA	616	SCEREYDIAKDPMAMSFTPSDFEAAFDKGVD	STE/STE20	GB48749-PA	1.853	1.632
GB53657-PA	345	ISPGPTISSSRRRPHSPSPPSRRRDHSLTRR	CMGC/CDK	GB46275-PA	4.27	1.342
GB40764-PA	1008	ALCRKGSQSWTRRRGSAPVGLLSRLDDITVP	AGC/RSK	GB46903-PA	1.741	1.345
GB54281-PA	85	VDEEPPIIKLATRRKSVFAETYNPEEDEEDD	AGC	GB53036-PA	2.938	0.949
GB43468-PA	341	DTSNFDDYEEETLRISLTEKCAKEFAEF***	AGC	GB43222-PA	1.292	0.949
GB45911-PA	20	SLLLPYLWENMERAHSTINPNLRVRINPENL	AGC/RSK	GB45876-PA	2.483	1.345
GB43468-PA	341	DTSNFDDYEEETLRISLTEKCAKEFAEF***	AGC	GB53582-PA	1.292	0.949
GB55816-PA	220	VFKELLIQAKLKYNLSPALRRRRRQSLPPPQ	CMGC/CDK	GB43092-PA	3.892	1.342
GB43553-PA	353	DEAAKAELKDFYVASSPPPVAFSPNDTNSSP	Other/IKK	GB48707-PA	0.592	0.531
GB49223-PA	5015	EEPDFKDTDVKPIEKSPSTVSVGVESKESAD	CMGC/CDK	GB45722-PA	3.336	1.342
GB55816-PA	230	LKYNLSPALRRRRRQSLPPPQHLNSRSSSAH	STE/STE20	GB55299-PA	3.574	1.632
GB50730-PA	710	DCQRQIYSERLTRLKSQGEPIKERRVEFEGR	AGC	GB54995-PA	1.606	0.949
GB53242-PA	102	SKTLPSSNSPSRAVESPIMARRLPADPSEAI	CMGC/MAPK	GB43914-PA	4.253	2.037
GB44419-PA	653	WEQQTGHSIEELRRRSLEANSKETGSVSSEG	STE/STE20	GB45512-PA	3.926	1.632
GB45101-PA	603	RFNHPDQVRERREKGSPVETPGNGETVDWNF	CMGC/CDK	GB43092-PA	3.174	1.342
GB47743-PA	750	LANFPPEFTDEPVHLTPDDPRVIDKIDQSEF	Other/IKK	GB48707-PA	0.551	0.531
GB55583-PA	1169	QMAAITAALDRDNSPSPPMNNNKGKLDSIKE	CMGC/CDK	GB53271-PA	3.33	1.342
GB42762-PA	384	MRKRPGTFSRESSRESLLDDTKKEVRIQENV	STE/STE20	GB43718-PA	2.75	1.632
GB50635-PA	1439	RKPVSYAVQSDDDEDSN**************	AGC	GB48942-PA	1.572	0.949
GB43553-PA	353	DEAAKAELKDFYVASSPPPVAFSPNDTNSSP	CMGC/CDK	GB40222-PA	2.688	1.342
GB42757-PA	1008	PPSECPPSISGTSPWSPDGKEFHRESSFKGS	CMGC/CDK	GB44292-PA	2.36	1.342
GB49223-PA	5115	TSEITDQKGAEIKSKSPSIAEESVDSKDVDV	CMGC/MAPK	GB56012-PA	3.037	2.037
GB54995-PA	1340	GYKANSHVDGTGQRVSPRESTRSTLKPYLSV	CMGC/CDK	GB46275-PA	3.508	1.342
GB42230-PA	81	YSRSPSRSPSRNRSISPSSIKNQRSSRSSSK	AGC/RSK	GB45876-PA	3.948	1.345
GB53657-PA	377	DFSPSPMMHRLRHSPSPSTRRREFSPSPVSH	CMGC/MAPK	GB43914-PA	2.703	2.037
GB42838-PA	180	PITLPRARLPFGKGVSPLGIRNDELTPEERD	CMGC	GB44371-PA	3.364	2.781
GB43004-PA	270	QQQQQQQPFRRERRGSFVGTAQYVSPELLTD	TKL/MLK	GB47973-PA	2.313	1.312
GB41138-PA	101	EALNKKEHKGAMSPESPEPDAIEYNLTPRTE	Atypical/PIKK	GB49642-PA	2.255	1.926
GB42728-PA	517	EKGNDDNNKERMSIRSIESVSEHRVKQINNH	CAMK	GB47755-PA	1.462	1.43
GB49172-PA	174	SGTPRKTLLSQQRPPSPEPLWLQNKELPPLN	CAMK	GB41232-PA	1.935	1.43
GB47568-PA	880	PKSELLQAYLERHRDSDYGFQHEFELLPDRF	STE	GB47961-PA	2.48	2.06
GB53657-PA	386	RLRHSPSPSTRRREFSPSPVSHRRRDPVSSP	AGC	GB53036-PA	2.951	0.949
GB44905-PA	528	PLRHPGAPWTATSPISGPPTEVDIPSTVLAL	TKL	GB47688-PA	0.917	0.667
GB44148-PA	665	RGEILDRVSDRRLDASPPTRYESSRSSQDLG	CMGC	GB44371-PA	5.674	2.781
GB53657-PA	386	RLRHSPSPSTRRREFSPSPVSHRRRDPVSSP	CMGC/CDK	GB40222-PA	3.204	1.342
GB52189-PA	1345	RVRLKQRLAQLRSRQSQDILRTPSTRRTRRS	AGC	GB46752-PA	2.646	0.949
GB51337-PA	1628	RSLSKPLSPKLPLRHSLPTPTDGVDQTGLRT	STE/STE20	GB53532-PA	1.647	1.632
GB55816-PA	220	VFKELLIQAKLKYNLSPALRRRRRQSLPPPQ	AGC	GB48362-PA	0.985	0.949
GB46102-PA	342	IIIFDEIDAICKSRGSVAGNTGVHDTVVNQL	AGC/PKA	GB48362-PA	2.159	1.943
GB49223-PA	5332	IVGDLTDLKDIDKSRSPSVTSITEAKDVTES	CMGC/GSK	GB53394-PA	5.432	2.679
GB49172-PA	174	SGTPRKTLLSQQRPPSPEPLWLQNKELPPLN	CAMK	GB54949-PA	1.935	1.43
GB40764-PA	1130	IIDSTGPGMPSPRRGSVPADISELRRDMFNR	STE/STE20	GB50672-PA	2.632	1.632
GB49223-PA	3928	LKDVEIKDKEKSRSPSVTLESKEPSDKSKSP	STE/STE20	GB50672-PA	2.603	1.632
GB50690-PA	1209	EKGRLIRMVEDLERDSPEETSRMQDTFRLQE	AGC	GB54995-PA	0.967	0.949
GB47422-PA	1428	PKSAEPGSPLLRRALSPDRLHPRSAENKTSI	CMGC/CDK	GB43092-PA	3.129	1.342
GB49223-PA	5241	SVTESKEPLEKSKSLSIAGEAPDDIPAKEKS	TKL	GB55240-PA	0.833	0.667
GB45555-PA	65	RITPERIRRRSRGARSPSPPTRASSHARYVE	CMGC/CDK	GB54958-PA	4.52	1.342
GB41874-PA	183	EEKPEEVVEFEDEEDSAVAFKKAGSEASEPD	Other/PEK	GB49932-PA	2.188	2
GB53657-PA	388	RHSPSPSTRRREFSPSPVSHRRRDPVSSPSS	CMGC/CDK	GB43092-PA	3.189	1.342
GB40865-PA	1506	RSSSANKLNTTAKASSTTISTTASNRPKTAP	AGC	GB43135-PA	1.027	0.949
GB49223-PA	4547	ASVTTEVKEPSDKSKSPSITDEKPELKDVDS	CMGC/CDK	GB45722-PA	3.751	1.342
GB49111-PA	334	LSAELVNQGSHKKKQSPFSGSPVRSRTKENC	CMGC/DYRK	GB53062-PA	5.167	3.583
GB52046-PA	673	KSWRTVFAKEKRSSASLEALPAAISDTSLSK	CAMK/CAMKL	GB43553-PA	2.355	1.868
GB43084-PA	294	DSTPHSGMITGIKRPSPEPTDVGAKNQRKPK	CMGC/MAPK	GB51503-PA	3.33	2.037
GB51380-PA	114	TKEADKRSTAGSPVKSPSKSVKSLPRTPDTP	CMGC	GB44371-PA	7.468	2.781
GB53710-PA	260	NGSRAPPRRPPSLPDSPGNQSNYVNIDYFIQ	Atypical/PIKK	GB41634-PA	2.415	1.926
GB49223-PA	3555	VTAEEKELLDKSKTPSIADEKPELKDVEIKD	TKL/MLK	GB47208-PA	1.875	1.312
GB49087-PA	503	RSSHSGGEESLSRSASDSSVSNANANQPIHK	AGC	GB47743-PA	1.558	0.949
GB55481-PA	678	FNRARSLKVNSTSKASPTNSIDFVPYSSFHR	CMGC/MAPK	GB51503-PA	5.04	2.037
GB53387-PA	249	VVAINEEAKSKPRSRSLIRRTSRKTKQQIRD	STE/STE20	GB51064-PA	1.897	1.632
GB40676-PA	57	PINSRNRLTTHQRNHSLDFRSMGILLPPVPQ	AGC/AKT	GB43135-PA	5.528	2.461
GB49223-PA	3742	VITEPKEPSDKSKSPSIAGEEPELKDVEVKD	TKL	GB55240-PA	1.028	0.667
GB49223-PA	1639	KALFEEPIKKEEVTVSPTAAKTKSPVSEGVE	CMGC/MAPK	GB56012-PA	5.68	2.037
GB42271-PA	397	GSDRRIERSMGQRKASLEFRKSPDFRRGDYR	CAMK	GB46786-PA	2.079	1.43
GB40865-PA	940	CARPLQTHSELTPPLSPQEEKRIHDIIYPVK	CMGC/CDK	GB40222-PA	4.21	1.342
GB44998-PA	257	PVLLPKPRPLPMRRMSPLMGRRAPPRWGGGG	AGC/RSK	GB45876-PA	2.207	1.345
GB43004-PA	270	QQQQQQQPFRRERRGSFVGTAQYVSPELLTD	STE/STE20	GB48749-PA	4.882	1.632
GB51111-PA	1146	NTLIERWSKPVPISRTPVQAVPIDPRADDII	Atypical/PIKK	GB44905-PA	2.255	1.926
GB40764-PA	1130	IIDSTGPGMPSPRRGSVPADISELRRDMFNR	AGC/AKT	GB43135-PA	5.427	2.461
GB55816-PA	230	LKYNLSPALRRRRRQSLPPPQHLNSRSSSAH	AGC/PKA	GB48362-PA	9.011	1.943
GB53180-PA	59	KRRNVPATDLIDEEDSDKQNLDLSKINLKEL	CK1	GB40310-PA	1.442	1.091
GB47036-PA	1023	EQNQGVCCTKLRRRLSLDSTRDLSDTSEEES	Other/AUR	GB43732-PA	4.649	2.824
GB44330-PA	111	GLTVHPAAGSGSGTTSPRRIGSFRRSTGSAD	AGC	GB48942-PA	1.06	0.949
GB41257-PA	130	AGTSTSDKKKEELNESDEEENVNNLCMEATM	CK1	GB40310-PA	2.091	1.091
GB50730-PA	710	DCQRQIYSERLTRLKSQGEPIKERRVEFEGR	CAMK	GB41162-PA	2.423	1.43
GB50871-PA	658	RDFDRERKRDEERWKSLPSRLAADCQLAERT	CAMK	GB46786-PA	2.706	1.43
GB40629-PA	1470	KRLPDLEEISKEITISPINEEISKIFSPILE	CMGC/CDK	GB40222-PA	2.556	1.342
GB49223-PA	5611	NIIETIIMTRKIRRDSILDIAEHKRTEDEAK	STE/STE20	GB51064-PA	2.103	1.632
GB45743-PA	25	VDQSADSGMGSSDAHSPEVKSLFPDDEDDEE	CK1/CK1	GB50193-PA	2.151	1.521
GB43743-PA	11	*****MKMDGDQGKDSPSKPTENINTKSAKP	CMGC/CDK	GB48243-PA	4.192	1.342
GB41740-PA	554	YNREGESLIARPRRLSGHGIRSTGNSREPSP	CAMK	GB55293-PA	1.882	1.43
GB55816-PA	230	LKYNLSPALRRRRRQSLPPPQHLNSRSSSAH	Other/AUR	GB45255-PA	5.716	2.824
GB45413-PA	87	TLPAAHEMMRRNRSRSVCVSALSSAQSRFLH	AGC/PKA	GB51562-PA	4.354	1.943
GB48331-PA	122	VDGPKSPTTSRRRSSSIAVARPTPDLHRFLQ	CAMK	GB50297-PA	3.806	1.43
GB49223-PA	3255	TEKIQEFDVTDKEIVSPKEEETKMKEKVDIE	TKL	GB47688-PA	1.222	0.667
GB41836-PA	1016	NTSDNTASGNKTNKSSGDAFEDLLGSQGYNF	AGC/RSK	GB40565-PA	1.534	1.345
GB43004-PA	270	QQQQQQQPFRRERRGSFVGTAQYVSPELLTD	TKL/IRAK	GB49344-PA	7	3.5
GB53657-PA	377	DFSPSPMMHRLRHSPSPSTRRREFSPSPVSH	CMGC/CDK	GB40222-PA	3.742	1.342
GB55146-PA	491	PQQEEETTEERQRHDSEEVDALLEQEKQRIE	TKL	GB43676-PA	1.472	0.667
GB40592-PA	86	GKRDENNDNSRLRIESIKKLNDADNNDDKEN	STE	GB53532-PA	2.07	2.06
GB40592-PA	86	GKRDENNDNSRLRIESIKKLNDADNNDDKEN	CAMK	GB46786-PA	2.509	1.43
GB49172-PA	174	SGTPRKTLLSQQRPPSPEPLWLQNKELPPLN	CAMK	GB41162-PA	1.935	1.43
GB40859-PA	1316	NLSQGDQDYLNKMQTSPLDSNGIQNTNEDDP	CMGC/GSK	GB53394-PA	4	2.679
GB47816-PA	146	TGDLGIPLNPEERSPSPEPIYSSDGKRLNTR	CAMK/CAMKL	GB53605-PA	2.105	1.868
GB40764-PA	1069	ALGPREGNVAAPRRASLPQETALGNLLGNIL	AGC/PKA	GB43468-PA	7.057	1.943
GB55816-PA	230	LKYNLSPALRRRRRQSLPPPQHLNSRSSSAH	CAMK/CAMKL	GB53605-PA	3.092	1.868
GB49223-PA	1655	PTAAKTKSPVSEGVESPEKLTTIEDKIAVIP	CMGC/CDK	GB45722-PA	3.91	1.342
GB44218-PA	851	YRYLTADLMKSLRDDSLPIDVTRDDPIHRQV	AGC	GB48942-PA	1.194	0.949
GB47208-PA	611	TALDRGKVRNPSRPNSPPGSPSIPRLRAIAL	AGC/RSK	GB46903-PA	1.655	1.345
GB40629-PA	636	ADMSIAKITDQIRRLSAEDDNNSMVPQMFNS	CAMK	GB50297-PA	1.849	1.43
GB49172-PA	1589	VTSIRSGLRKRKRPESPQSTEPQVTEEWVDE	CAMK/CAMKL	GB53155-PA	2.513	1.868
GB41836-PA	555	NTPKEAIAMFTTRRQSPQLQPSELRSINYMS	STE	GB47961-PA	3.45	2.06
GB40865-PA	1346	KTTTSKPTPTRSTPTSPSKTVSSTTRTSTAA	AGC	GB43468-PA	1.369	0.949
GB40764-PA	882	IIAKSKCTNSELRRYSTPVPETKTIMTDAGG	AGC/PKG	GB55766-PA	6.786	4.095
GB48331-PA	503	RRILKHLLGFKRKTKSCEDLFVL********	CAMK/CAMKL	GB55293-PA	2.013	1.868
GB41239-PA	897	EYEPIEEMSPERHDESDDEQQLPLKRVFVKK	CK1/CK1	GB55165-PA	1.699	1.521
GB55299-PA	554	FGFCAQVSQELPRRKSLVGTPYWMSPEVISR	CAMK/CAMKL	GB43553-PA	3.053	1.868
GB45910-PA	47	PEQLIFPSSIDSRIYSPLNNRAMLDFYYRPL	CMGC/MAPK	GB44207-PA	2.997	2.037
GB50941-PA	432	FSDTEVTKNQDSRPCSPVQSDTEFEMRKITQ	CMGC/CDK	GB48243-PA	3.444	1.342
GB41629-PA	927	PTFANLTQTLDKLIRSPDTLRKIAQNSVRPP	CMGC	GB52508-PA	4.178	2.781
GB49223-PA	3401	DEPDLKDIETKEIEKSRSPSVTSIPSEEKKT	TKL	GB47688-PA	0.722	0.667
GB40865-PA	1506	RSSSANKLNTTAKASSTTISTTASNRPKTAP	AGC	GB43468-PA	1.027	0.949
GB54281-PA	61	LRESRQTQLIQDPAQTTTSTPDESVDEEPPI	TKL	GB49680-PA	1	0.667
GB48942-PA	337	TKPLHKKKKRLAKQRSLKVDHPPEDTGVGFV	CAMK	GB55293-PA	3.412	1.43
GB49223-PA	5404	IAGDVKDAKDIEKSKSPSETSSPTEIKDASV	TKL	GB47208-PA	0.806	0.667
GB55751-PA	1233	SLRRRSSFRLAKRAISQPTPSKVIYPLERST	AGC	GB53582-PA	1.28	0.949
GB49223-PA	3658	SATEVKEPSEKSKSPSIAGEVVDLKDVDKKE	TKL	GB55240-PA	1.806	0.667
GB40843-PA	266	NSNSKSKKGKKVQKLSESENNANVMDNLTHK	AGC	GB53036-PA	0.962	0.949
GB54700-PA	1128	SSSNRSTPVSHGYQDSPTDPNIERVMALYPY	CMGC/MAPK	GB44207-PA	2.823	2.037
GB44011-PA	177	GQEVAPQSPAGSASRSPTGTGTGSVPNRGAT	CMGC	GB43105-PA	6.434	2.781
GB40764-PA	583	TKPMTLLPRSNVRRESLPSEQSKSRNLVWKL	AGC	GB48942-PA	2.715	0.949
GB41839-PA	988	FSQKLYRFINCVELVSPHHAARELVHTVRQG	CMGC/CDK	GB43092-PA	2.664	1.342
GB49223-PA	4660	LKDVDSKEMKKSRSLSVASVTTEVKEPSDKS	STE/STE20	GB44263-PA	3.191	1.632
GB40091-PA	541	SDTVAQNVINSPRHVSPSSTNNIGSPLRGQI	CMGC/CDK	GB43092-PA	3.111	1.342
GB55299-PA	554	FGFCAQVSQELPRRKSLVGTPYWMSPEVISR	STE	GB41067-PA	5.97	2.06
GB41629-PA	927	PTFANLTQTLDKLIRSPDTLRKIAQNSVRPP	CMGC/CDK	GB53657-PA	2.973	1.342
GB53387-PA	249	VVAINEEAKSKPRSRSLIRRTSRKTKQQIRD	AGC/AKT	GB43135-PA	5.921	2.461
GB40310-PA	510	TMDNTHQQAGQQAQDSPKKRRAVSMAAEPQT	CMGC/CDK	GB51129-PA	4.949	1.342
GB52677-PA	238	NMERHDGGQSSNRQISPELGVESRYRSGSSS	CMGC/CDK	GB46275-PA	1.91	1.342
GB41836-PA	768	RTTKPEETQKETIVPSPVEAQSNVNVQQEVP	CMGC	GB44371-PA	5.479	2.781
GB49223-PA	3700	VTAEEKEPSEKSKSPSVAGEKPELKDVETKD	STE/STE20	GB51064-PA	3.5	1.632
GB55914-PA	15	*MAVRRGKRNLKLQVSEETPAPVTPPRNLDK	CAMK	GB54949-PA	2.548	1.43
GB44281-PA	79	LKQLQSEVDKQMNMGSPPGITSPLNMSLEDK	CMGC	GB44371-PA	4.226	2.781
GB44998-PA	160	GRSRSPSPRRKRRERSPIPRPTKIHIGHLTR	AGC/RSK	GB40565-PA	3.052	1.345
GB47584-PA	74	SPIPEKKEFRPVQFESPTLSRKKLAQQEGTK	CMGC/GSK	GB53394-PA	3.494	2.679
GB49223-PA	738	AKQSPVEKKETVIKSSPTTPKKTMNGVATKT	CMGC/CDK	GB45722-PA	5.228	1.342
GB55751-PA	1249	QPTPSKVIYPLERSTSVGPPISSQTTSTFRS	CAMK	GB46786-PA	2.509	1.43
GB49223-PA	4048	LKDIDTKEIEKSRSPSVTSVTAEIKKPIDKS	TKL/MLK	GB47208-PA	2.75	1.312
GB55816-PA	220	VFKELLIQAKLKYNLSPALRRRRRQSLPPPQ	CMGC/CDK	GB44292-PA	3.892	1.342
GB46321-PA	2446	TSSATSSNPTNRRQKSWDLLDQSALTQARQQ	AGC/RSK	GB45876-PA	1.879	1.345
GB49223-PA	4006	LKDVDIKEIEKSRTPSITSVTTEVKEPSDKS	STE/STE20	GB51064-PA	2.647	1.632
GB42757-PA	518	SPLKEAKSLQSDDNFSPPVQMSNKSDLISAM	CMGC/CDK	GB44292-PA	2.931	1.342
GB49480-PA	480	GKSMQESRKPLSRRESNNIEMEDIFQQHATN	CAMK/CAMKL	GB53605-PA	2.855	1.868
GB41740-PA	554	YNREGESLIARPRRLSGHGIRSTGNSREPSP	AGC/PKA	GB43468-PA	5.649	1.943
GB40480-PA	334	WLATGRDLSRQKVRHTFVGTPCWMAPEVMEQ	STE/STE20	GB48749-PA	4.044	1.632
GB41839-PA	1143	PLETVGRRLSHGDGGSPPPRLGSHFGGSATL	CMGC/CDK	GB43092-PA	1.829	1.342
GB49223-PA	5460	PTSLMDLRISDRRKRSITSDVPDKKEISKFP	TKL/MLK	GB48187-PA	1.688	1.312
GB49172-PA	552	QEAEEMVRRIHEGTDSLEEQLSAVTEQQEIK	Other/PLK	GB50705-PA	1.771	1.438
GB49223-PA	4300	MKDVDTKEIEKSRSPSVTSVTAEAKEPTDKS	TKL/MLK	GB47208-PA	2.375	1.312
GB53387-PA	249	VVAINEEAKSKPRSRSLIRRTSRKTKQQIRD	STE	GB41067-PA	3.21	2.06
GB49223-PA	5075	VTVEPKEAFDKSKSPSIAGDVIDLKDVDTKD	TKL/MLK	GB48187-PA	1.938	1.312
GB53340-PA	2256	GVSDDERSISEQRSPTDDEFEGVLQRKHEWE	CAMK/CAMK2	GB49535-PA	4.021	2.617
GB47096-PA	305	SKRKLVRRNIETKRDSDEENYFENLNLTSRL	AGC/PKA	GB48362-PA	3.557	1.943
GB44536-PA	1198	SSETPKWIRKYLESESPKGGRKMQASNKEKT	AGC	GB49908-PA	1.113	0.949
GB50690-PA	1209	EKGRLIRMVEDLERDSPEETSRMQDTFRLQE	STE/STE20	GB51134-PA	1.735	1.632
GB42728-PA	2073	SDGFVTKNGHRVVIHSRSPSVTSRTADV***	AGC	GB46903-PA	1.039	0.949
GB47091-PA	1331	SQQNLNKTPRLYKQNSAGAANDLERIEEVPS	CAMK/CAMKL	GB53155-PA	2.539	1.868
GB53657-PA	347	PGPTISSSRRRPHSPSPPSRRRDHSLTRRRD	CMGC/CDK	GB44292-PA	3.667	1.342
GB54281-PA	85	VDEEPPIIKLATRRKSVFAETYNPEEDEEDD	AGC/AKT	GB43135-PA	3.393	2.461
GB46786-PA	229	DFGLSKQPLDDCKAYSFCGTVEYMAPEIVTR	Other/IKK	GB42451-PA	1.653	0.531
GB55381-PA	27	LDLSGQGLKKLPRCPSDADISTLIIDDNELQ	AGC/RSK	GB45876-PA	1.655	1.345
GB49223-PA	2027	EKEVTEITKEPEKVLSPIDKVPVAKLEKEKD	CMGC/MAPK	GB56012-PA	3.963	2.037
GB55816-PA	13	***MMKGRHQFRRRFSLQPSSLKEGQEDGTT	CAMK/CAMKL	GB50871-PA	2.184	1.868
GB40976-PA	227	YPIKLVVEKERDKELSEDEEEEEEPAKEEGE	CAMK	GB45813-PA	1.789	1.43
GB49172-PA	1589	VTSIRSGLRKRKRPESPQSTEPQVTEEWVDE	STE/STE20	GB43718-PA	2.118	1.632
GB45150-PA	7	*********MLRRQETSNEDSYLSAGRPSNL	AGC/PKA	GB43468-PA	4.754	1.943
GB53150-PA	1165	LRAEKRAAWRQARLKSLEQDALQAQIVIKKM	AGC	GB49908-PA	1.334	0.949
GB55299-PA	113	PKTSTVARSNSLRSSSPPKLRRDYRHNNNLP	CAMK/CAMKL	GB50871-PA	3.158	1.868
GB49223-PA	4046	PELKDIDTKEIEKSRSPSVTSVTAEIKKPID	STE/STE20	GB50672-PA	2.25	1.632
GB49223-PA	3236	STFVTDTTSTTEKPKSPIITEKIQEFDVTDK	CMGC/GSK	GB53394-PA	4.321	2.679
GB53657-PA	388	RHSPSPSTRRREFSPSPVSHRRRDPVSSPSS	AGC	GB54995-PA	1.625	0.949
GB54451-PA	229	HSRSYSPRRRGSPTYSPLRRNYSRSRSRSRS	CMGC/CDK	GB40222-PA	3.652	1.342
GB42757-PA	1008	PPSECPPSISGTSPWSPDGKEFHRESSFKGS	CMGC/CDK	GB46275-PA	2.36	1.342
GB49172-PA	174	SGTPRKTLLSQQRPPSPEPLWLQNKELPPLN	CMGC/CDK	GB40222-PA	2.468	1.342
GB48795-PA	18	KNMNSPSKLTEFAPLSPEESQPGVASLFSKF	Atypical/PIKK	GB41745-PA	2.138	1.926
GB49223-PA	4258	MKDVDTKEIEKSRSPSVTSITAETKEPTDKS	TKL/MLK	GB47208-PA	2.375	1.312
GB54551-PA	1375	PLSSNPQAYMSYRHFSLQSGDRADNACPSFI	STE/STE20	GB44263-PA	1.647	1.632
GB41138-PA	98	NIIEALNKKEHKGAMSPESPEPDAIEYNLTP	AGC/RSK	GB46903-PA	1.397	1.345
GB50370-PA	1020	ALITLAGQDNIIRHRSPGPVQPNIIRALQTM	CMGC/CDK	GB53271-PA	1.616	1.342
GB53387-PA	249	VVAINEEAKSKPRSRSLIRRTSRKTKQQIRD	AGC/PKG	GB49908-PA	4.31	4.095
GB51745-PA	919	LQRVIGHIPPVVRSSSFSFTKHSVFKDAKYT	CAMK	GB50297-PA	2.029	1.43
GB51562-PA	127	ITDFGFCKMINGRTWTLCGTPEYLAPEIILS	CAMK/CAMKL	GB53628-PA	2.711	1.868
GB55299-PA	113	PKTSTVARSNSLRSSSPPKLRRDYRHNNNLP	STE	GB55914-PA	2.29	2.06
GB47879-PA	260	SLLIGDHEYPCAKRPSLQSYSSVPYDPPTYF	AGC/PKA	GB51562-PA	2.986	1.943
GB49480-PA	480	GKSMQESRKPLSRRESNNIEMEDIFQQHATN	STE/STE20	GB50672-PA	2.75	1.632
GB51894-PA	471	YSPYALRRKEISRPFSPPSSNEADISETNFQ	CAMK	GB54949-PA	2.373	1.43
GB50635-PA	1433	KTAGRARKPVSYAVQSDDDEDSN********	Atypical/PIKK	GB50923-PA	1.957	1.926
GB47743-PA	410	SESAIIEEHSRNRTGSEEREELPLDTLNDAD	STE	GB55299-PA	2.15	2.06
GB49150-PA	378	GLLASSLDGVSLRSRSPEDSSSLLSASAGSL	AGC	GB48942-PA	1.093	0.949
GB53150-PA	1165	LRAEKRAAWRQARLKSLEQDALQAQIVIKKM	STE/STE20	GB50672-PA	2.221	1.632
GB53340-PA	2116	KEEAAAAEAARLAKATPVTSPDEPPSERAEA	STE/STE20	GB43718-PA	1.897	1.632
GB49223-PA	3581	VEIKDKEKSRSPSVTSVTGEPKEVSDKSKSP	STE/STE20	GB51064-PA	1.868	1.632
GB47812-PA	851	SPSNRTTYLSNSKGDSPPTVNSGTDLLRSSR	CMGC/MAPK	GB51503-PA	3.837	2.037
GB53830-PA	625	PANFETGAAKLRKSLSCTYDDDTYRQIEQAR	AGC	GB43468-PA	1.04	0.949
GB42984-PA	397	QYAECKDNRESPRRSSKDVESENVSSSGQTT	AGC/RSK	GB45876-PA	2.017	1.345
GB45101-PA	603	RFNHPDQVRERREKGSPVETPGNGETVDWNF	CAMK	GB55293-PA	1.656	1.43
GB46614-PA	2526	FRLTSKTKGKLCKSYSEGSDLDKVLSPKMNA	CAMK	GB49535-PA	1.677	1.43
GB41769-PA	117	QQIAAFNRRSNPEISSPCSVEWIKTDKDVVV	CMGC/CDK	GB48243-PA	2.018	1.342
GB43004-PA	270	QQQQQQQPFRRERRGSFVGTAQYVSPELLTD	TKL	GB55240-PA	2.861	0.667
GB43553-PA	360	LKDFYVASSPPPVAFSPNDTNSSPLRPHPER	CMGC/CDK	GB51129-PA	2.492	1.342
GB42000-PA	127	MSHISGVKRPLTHTNSFTGERVPLHGVETPH	CAMK	GB46786-PA	1.516	1.43
GB53387-PA	194	NHVGESDESGLRRRCSAYGSRRSDRVGRSGS	AGC/RSK	GB45876-PA	2.276	1.345
GB47039-PA	796	KNDWLASGENPSLGLSPPSPGGPRRGVTQPP	CMGC/DYRK	GB48589-PA	5.5	3.583
GB49223-PA	5059	LKDVDIKDIEKSRSSSVTVEPKEAFDKSKSP	STE/STE20	GB51064-PA	3.897	1.632
GB44905-PA	528	PLRHPGAPWTATSPISGPPTEVDIPSTVLAL	TKL	GB47208-PA	0.917	0.667
GB54774-PA	692	FRMSEDKPQEYKKRLSMELTNSLLREDTNLW	STE/STE20	GB43718-PA	3.338	1.632
GB43553-PA	360	LKDFYVASSPPPVAFSPNDTNSSPLRPHPER	CK1	GB50193-PA	1.273	1.091
GB43138-PA	1137	RFAAAIPHTSRPRKDSEVDGQDYHFISRSQF	CAMK/CAMKL	GB53628-PA	2.289	1.868
GB40976-PA	695	IYRMIKLGLGFDDDDTPNVEDEKMDTEVPPL	CMGC/CDK	GB44292-PA	2.553	1.342
GB44998-PA	257	PVLLPKPRPLPMRRMSPLMGRRAPPRWGGGG	CMGC/CDK	GB43172-PA	2.7	1.342
GB55578-PA	1030	NVQVQSSILAPKGHRSQEDVNALNGRNGLPP	Atypical/PIKK	GB44905-PA	5.755	1.926
GB45150-PA	7	*********MLRRQETSNEDSYLSAGRPSNL	CAMK	GB50297-PA	4.369	1.43
GB49223-PA	3456	SVISVPAEVKETIEKSPTVSEPELKEIEKSR	TKL/MLK	GB48187-PA	2	1.312
GB48795-PA	18	KNMNSPSKLTEFAPLSPEESQPGVASLFSKF	Atypical/PIKK	GB41634-PA	2.138	1.926
GB51406-PA	1639	QQSQEQSQRQQQNQQSQEQQLPDGVDPSFLA	AGC/RSK	GB46903-PA	2.19	1.345
GB51221-PA	175	AKALSLSFQKTVKNDSPLAALLDRASDSLLR	CMGC/DYRK	GB48589-PA	4	3.583
GB55816-PA	13	***MMKGRHQFRRRFSLQPSSLKEGQEDGTT	Other/AUR	GB45255-PA	4.135	2.824
GB49428-PA	1809	QESTNNNPDGTTDDLSPRSNKRIYMDDFTEY	CMGC/MAPK	GB44207-PA	4.047	2.037
GB49150-PA	280	NRTSGYGSELTPQRNSLPDIPLTPRERQILE	AGC/PKA	GB48362-PA	3.178	1.943
GB42374-PA	2532	FHRRYSTDDGVCITTSPSKWPGVTNLRALLA	CMGC/MAPK	GB44207-PA	2.493	2.037
GB44419-PA	653	WEQQTGHSIEELRRRSLEANSKETGSVSSEG	STE/STE20	GB53532-PA	3.926	1.632
GB44263-PA	488	YYNISGSQASPRRHSSVDELYGLVNSTQSLA	CAMK	GB54949-PA	3.412	1.43
GB54774-PA	692	FRMSEDKPQEYKKRLSMELTNSLLREDTNLW	AGC/PKC	GB47743-PA	1.731	1.608
GB47879-PA	231	QHSFSNFRPIIPRSLSGNLNPHLTVDTAPSL	AGC/RSK	GB46903-PA	1.414	1.345
GB50204-PA	780	SVITSTPIKNTSRRGSGDNVVVITGKSDQEI	CAMK/CAMKL	GB53592-PA	2.921	1.868
GB50690-PA	1153	YSRLETIDWNQQRSDSPPDGEVQANKSPSET	CMGC/CDK	GB44292-PA	2.676	1.342
GB54451-PA	225	RGRSHSRSYSPRRRGSPTYSPLRRNYSRSRS	CMGC/CDK	GB43092-PA	2.796	1.342
GB40865-PA	1064	IIKKEELIDVTEPEKSPEIAVESEYMIQEQK	CMGC/CDK	GB48243-PA	2.36	1.342
GB49223-PA	5179	VDMKDVDVKDIEKSRSPSVTSMTAETREPSD	STE/STE20	GB44263-PA	1.765	1.632
GB51895-PA	279	VTRKRRTGRPRLRALSDHTEESPGPKRSARR	AGC/RSK	GB46903-PA	3.483	1.345
GB42757-PA	420	KTFPVDFSATNESPASPLKSCSSDANSRLSS	CMGC/CDK	GB44292-PA	4.432	1.342
GB42984-PA	397	QYAECKDNRESPRRSSKDVESENVSSSGQTT	STE/STE20	GB45512-PA	3.662	1.632
GB44091-PA	3125	DAVERGLVVPAKRKISLPEAVFKGLYEPATG	STE/STE20	GB43718-PA	2.044	1.632
GB42894-PA	1067	KQEQELRKRTMERKNSREGILNSISLSKKNE	AGC/PKC	GB43222-PA	2.663	1.608
GB54281-PA	85	VDEEPPIIKLATRRKSVFAETYNPEEDEEDD	AGC/PKA	GB48362-PA	5.808	1.943
GB51380-PA	164	SAPSPNLKTVRSKIGSLENASYKPGGGKVKI	CAMK/CAMKL	GB50871-PA	2.711	1.868
GB50690-PA	1209	EKGRLIRMVEDLERDSPEETSRMQDTFRLQE	CMGC/CDK	GB46275-PA	4.069	1.342
GB42271-PA	415	FRKSPDFRRGDYRKLSVDRFSIDCAKYLSDD	AGC/RSK	GB45876-PA	1.948	1.345
GB55816-PA	39	EDGTTKNVRNERLSESDSGGGKHAESSIRHK	AGC	GB53036-PA	0.971	0.949
GB41836-PA	555	NTPKEAIAMFTTRRQSPQLQPSELRSINYMS	CMGC/GSK	GB53394-PA	4.025	2.679
GB43004-PA	270	QQQQQQQPFRRERRGSFVGTAQYVSPELLTD	CAMK	GB48539-PA	3.054	1.43
GB54958-PA	23	EKKSVENNDTDKKTASESGPDPSAPITRRGV	CAMK/CAMKL	GB43553-PA	3.013	1.868
GB54216-PA	469	TSSSPTKQSKLKANESVDASTHKQLFSSKTR	CAMK	GB46786-PA	2.043	1.43
GB54995-PA	1340	GYKANSHVDGTGQRVSPRESTRSTLKPYLSV	AGC/DMPK	GB52472-PA	1.333	1.256
GB50204-PA	351	VTRFHFDRRPKKRKNTENNINGLEQRTSQLP	CAMK/CAMKL	GB53628-PA	2.934	1.868
GB46533-PA	619	LLDNTSVRHMSSDGGSPVLKEKKKHKEKTED	CMGC/CDK	GB48243-PA	3.817	1.342
GB46786-PA	229	DFGLSKQPLDDCKAYSFCGTVEYMAPEIVTR	CAMK/CAMKL	GB53628-PA	3.053	1.868
GB55816-PA	243	RQSLPPPQHLNSRSSSAHVPSPAQLQHLQQI	STE	GB53532-PA	2.3	2.06
GB48331-PA	122	VDGPKSPTTSRRRSSSIAVARPTPDLHRFLQ	AGC	GB55766-PA	2.986	0.949
GB51380-PA	114	TKEADKRSTAGSPVKSPSKSVKSLPRTPDTP	CK1/VRK	GB50801-PA	5.5	4.25
GB50730-PA	586	RGSAPSYSSRILSWLSSSDDKNDENKGKKKV	Atypical/PDHK	GB48251-PA	6.25	5.25
GB51897-PA	912	NPKDGGAPKVEICPPSPNQNFKDGKGGKQSS	CMGC/GSK	GB53394-PA	4.481	2.679
GB46188-PA	96	SKVVERDTLPKMGENSPSKESQTRESDGVDE	TKL/MLK	GB47208-PA	1.875	1.312
GB48349-PA	89	PKSQRSGLVSPSEVGSPRSTRSLSKSPPTSP	CMGC	GB43105-PA	6.012	2.781
GB54216-PA	20	AIYEATGKNLINRKLSSGTNVIKCRFVTITE	CAMK/CAMKL	GB55293-PA	3.053	1.868
GB49150-PA	378	GLLASSLDGVSLRSRSPEDSSSLLSASAGSL	AGC/RSK	GB45876-PA	1.759	1.345
GB50941-PA	575	DEEDTESGNGPSLPQSPNSVEGAIGGPKSLD	CMGC/CDK	GB44292-PA	3.018	1.342
GB44997-PA	297	SNGVRNASSNAYNKLSPGRDGSDTDMEPTAS	CMGC/MAPK	GB55855-PA	3.277	2.037
GB54926-PA	143	NWRLAAGSAPNTPRPTPPVSPQRWPRRASTR	STE	GB53532-PA	2.25	2.06
GB41547-PA	149	RPVSYTHSSQLPQRRSVHYQSTGSLHSDSPS	AGC	GB53582-PA	1.064	0.949
GB40976-PA	227	YPIKLVVEKERDKELSEDEEEEEEPAKEEGE	CK1/CK1	GB55165-PA	4.219	1.521
GB49150-PA	378	GLLASSLDGVSLRSRSPEDSSSLLSASAGSL	CMGC/CDK	GB48243-PA	3.577	1.342
GB55816-PA	230	LKYNLSPALRRRRRQSLPPPQHLNSRSSSAH	STE/STE20	GB43718-PA	3.574	1.632
GB40310-PA	835	DVMRNIATRYDEPRQSPPLRRASVPAVAFSP	CMGC/MAPK	GB43914-PA	4.417	2.037
GB51542-PA	1696	QNSRRTGKRPRYNEESDESNTVPVRNRRKIK	AGC/AKT	GB43135-PA	2.854	2.461
GB46786-PA	399	GFSFVAPCLLEDHIKTPEYKNCDSLAATFPT	CMGC/MAPK	GB43914-PA	2.763	2.037
GB53657-PA	377	DFSPSPMMHRLRHSPSPSTRRREFSPSPVSH	CMGC	GB55074-PA	6.475	2.781
GB44679-PA	753	YERVPNKSEVDRLTITPPQPQPSMQSQQTIL	CMGC/CDK	GB52164-PA	3.009	1.342
GB52189-PA	1345	RVRLKQRLAQLRSRQSQDILRTPSTRRTRRS	AGC	GB47422-PA	2.646	0.949
GB40592-PA	315	GQSIIETQDSAVQTNTPSPKRSQSIQNSDSI	CMGC/MAPK	GB44207-PA	3.677	2.037
GB47039-PA	796	KNDWLASGENPSLGLSPPSPGGPRRGVTQPP	CMGC/CDK	GB46275-PA	3.015	1.342
GB49223-PA	4235	VTAETKEPMDKSKSPSISGEIVEMKDVDTKE	TKL	GB47688-PA	1.25	0.667
GB50690-PA	1153	YSRLETIDWNQQRSDSPPDGEVQANKSPSET	CAMK	GB47755-PA	1.434	1.43
GB49223-PA	4216	LKDVDTKGIEKSRSPSVTSVTAETKEPMDKS	TKL/MLK	GB47208-PA	2.313	1.312
GB54216-PA	20	AIYEATGKNLINRKLSSGTNVIKCRFVTITE	AGC/RSK	GB40565-PA	2.259	1.345
GB44419-PA	653	WEQQTGHSIEELRRRSLEANSKETGSVSSEG	Other/AUR	GB45255-PA	5.541	2.824
GB48169-PA	630	MNLQKHSSQDTELRLSPTAMLDRYVEACTHS	CMGC/MAPK	GB51503-PA	4.373	2.037
GB49223-PA	5351	TSITEAKDVTESKSKSPSIADDTPADLKDID	STE/STE20	GB50672-PA	2.147	1.632
GB48349-PA	225	SPMDDQESEKHSPPHSPPTKTSFNELDGEQI	CMGC	GB43105-PA	7.164	2.781
GB53150-PA	1165	LRAEKRAAWRQARLKSLEQDALQAQIVIKKM	AGC/RSK	GB46903-PA	1.603	1.345
GB40764-PA	583	TKPMTLLPRSNVRRESLPSEQSKSRNLVWKL	CAMK/CAMKL	GB50871-PA	3.171	1.868
GB49497-PA	493	KRIPTNILAEFYPRDSRH*************	STE	GB48749-PA	2.14	2.06
GB43468-PA	341	DTSNFDDYEEETLRISLTEKCAKEFAEF***	AGC	GB41862-PA	1.292	0.949
GB49223-PA	3723	LKDVETKDVEKSRSPSVTSVITEPKEPSDKS	STE/STE20	GB50672-PA	2.294	1.632
GB49223-PA	4526	EKPELKDVDSKEIEKSRSPSVASVTTEVKEP	CMGC/GSK	GB53394-PA	3.222	2.679
GB41138-PA	101	EALNKKEHKGAMSPESPEPDAIEYNLTPRTE	Other/PLK	GB50705-PA	1.938	1.438
GB53365-PA	448	PYGEYGGWHKAAKVDSPTVTTTLKNLGALYR	CMGC/MAPK	GB56012-PA	4.44	2.037
GB49223-PA	5372	DTPADLKDIDKSRSPSVTSVVTETKDKSKSP	STE/STE20	GB50672-PA	2.118	1.632
GB51380-PA	90	SVQSNAEPTTNGVGDSPTKKSPSKTKEADKR	CMGC/DYRK	GB53062-PA	3.75	3.583
GB51380-PA	110	SPSKTKEADKRSTAGSPVKSPSKSVKSLPRT	CMGC/DYRK	GB53062-PA	7.167	3.583
GB49223-PA	3327	VTEAETKVIDKSKSPSEIDETEDKTRSPSIA	STE/STE20	GB44263-PA	1.868	1.632
GB49223-PA	4109	VTAETKEASDKSKSPSVAGEVAELKDVDTKE	STE/STE20	GB51064-PA	2.868	1.632
GB40865-PA	1642	VEINTIIDDMPKKDLSPVVTPNDNQLIMSSD	CMGC/CDK	GB40222-PA	2.955	1.342
GB48960-PA	215	SQPRHKATLSIKRRLSDACGVVAPNVRRPSI	CAMK/CAMKL	GB53628-PA	2.618	1.868
GB44218-PA	851	YRYLTADLMKSLRDDSLPIDVTRDDPIHRQV	AGC	GB45876-PA	1.194	0.949
GB50941-PA	247	VLLSDWKEKENEKRNSLKGEEEIFDMDGIND	CAMK	GB46786-PA	1.534	1.43
GB49223-PA	993	LIVEKEEDYIEDSTQSGEGEQKHILDEAESE	TKL	GB55240-PA	0.694	0.667
GB49150-PA	378	GLLASSLDGVSLRSRSPEDSSSLLSASAGSL	AGC	GB53582-PA	1.093	0.949
GB53657-PA	511	PSRIPSPSPHRSRARSPSSITARNLRVQAKI	CMGC/CDK	GB44292-PA	3.405	1.342
GB48942-PA	337	TKPLHKKKKRLAKQRSLKVDHPPEDTGVGFV	AGC/PKA	GB48362-PA	2.905	1.943
GB54391-PA	655	GVGRFSYPRPISEPPSPSSSRHTTPAASVHG	CK1/CK1	GB55165-PA	1.589	1.521
GB49223-PA	2789	DRKPSIEELAKVEKISPKLEKIEGEKQIVPQ	CMGC/CDK	GB45722-PA	3.033	1.342
GB44536-PA	897	NFKESAATKFNRDRFSIPELETQNDLKLLIA	AGC/PKC	GB43222-PA	1.843	1.608
GB48331-PA	503	RRILKHLLGFKRKTKSCEDLFVL********	TKL/MLK	GB48187-PA	2.875	1.312
GB49223-PA	3640	IKDIDMKEVEKSRSPSVTSATEVKEPSEKSK	STE/STE20	GB51064-PA	3.25	1.632
GB53657-PA	388	RHSPSPSTRRREFSPSPVSHRRRDPVSSPSS	Other/PLK	GB50705-PA	1.479	1.438
GB49120-PA	377	ASPTSTLRPKRPRARSADESSKNLLAPRESI	STE/STE20	GB50204-PA	2.206	1.632
GB49990-PA	601	EVERKQKGDIYDESQSESEALSSFNVSRATH	Other/IKK	GB42451-PA	0.857	0.531
GB42838-PA	164	RDRDRDRDRRRKRSLTPITLPRARLPFGKGV	CMGC	GB44371-PA	4.475	2.781
GB46188-PA	96	SKVVERDTLPKMGENSPSKESQTRESDGVDE	CMGC/MAPK	GB44207-PA	4.19	2.037
GB49223-PA	5139	DSKDVDVVKDVEKSRSPSVTSDITKLAVDKS	CMGC/MAPK	GB56012-PA	3.977	2.037
GB53657-PA	151	SPSPPVQHRHSNRHYSPNEQQPSTMHGGTPE	TKL/MLK	GB47208-PA	1.75	1.312
GB49223-PA	4233	TSVTAETKEPMDKSKSPSISGEIVEMKDVDT	CMGC/CDK	GB45722-PA	2.919	1.342
GB49111-PA	339	VNQGSHKKKQSPFSGSPVRSRTKENCSTQNI	CMGC/DYRK	GB53062-PA	4.333	3.583
GB47428-PA	819	DRILWKRRKQVPDIDSPTDWNPGKLIHYGRA	CMGC/CDK	GB46275-PA	1.529	1.342
GB50204-PA	718	ESVVKSHSEGSSRYVSLENFPDEFDGKRADK	CAMK/CAMKL	GB53592-PA	2.145	1.868
GB43468-PA	341	DTSNFDDYEEETLRISLTEKCAKEFAEF***	AGC	GB40565-PA	1.292	0.949
GB51953-PA	1017	NNRRGSCREKNRRKESVMSTAATMRVLNVLR	CAMK/CAMKL	GB53155-PA	3.289	1.868
GB41257-PA	130	AGTSTSDKKKEELNESDEEENVNNLCMEATM	CK1/CK1	GB55165-PA	1.904	1.521
GB42932-PA	278	NTVQLPARKFHDSQDSPTTMTLNEKEQIILN	Atypical/PIKK	GB49642-PA	2.266	1.926
GB44972-PA	181	HSPHSPHSPSEHSRASPPHEYLRKAAPYVEG	CMGC	GB43105-PA	5.622	2.781
GB49223-PA	5444	IDSTSDADLKRSVDVSPTSLMDLRISDRRKR	CMGC/MAPK	GB56012-PA	3.69	2.037
GB49223-PA	5181	MKDVDVKDIEKSRSPSVTSMTAETREPSDKS	STE/STE20	GB44263-PA	2.515	1.632
GB47096-PA	305	SKRKLVRRNIETKRDSDEENYFENLNLTSRL	STE	GB41067-PA	2.3	2.06
GB43553-PA	353	DEAAKAELKDFYVASSPPPVAFSPNDTNSSP	CMGC	GB41684-PA	6.622	2.781
GB54216-PA	20	AIYEATGKNLINRKLSSGTNVIKCRFVTITE	AGC	GB41862-PA	1.088	0.949
GB49223-PA	4216	LKDVDTKGIEKSRSPSVTSVTAETKEPMDKS	TKL	GB55240-PA	1.083	0.667
GB51953-PA	806	GSDRSPQEATYSRGASEETDTPVATDLPKKD	STE	GB41067-PA	2.35	2.06
GB49223-PA	4484	ITAETKEPSDKSKSPSVAGEKPELKDVDSKE	TKL/MLK	GB48187-PA	4.313	1.312
GB55481-PA	678	FNRARSLKVNSTSKASPTNSIDFVPYSSFHR	CMGC/MAPK	GB44207-PA	5.04	2.037
GB42230-PA	294	HSRSKSQSIDRSRRNSPNLDNSIHSKSLSRS	CMGC/CDK	GB53271-PA	2.405	1.342
GB50672-PA	460	NHNQQAKPHANGTSRSPPNDSTLNHYRSESR	TKL	GB49120-PA	0.778	0.667
GB40648-PA	249	ILDKQSTLDRKKKNFSFSRKFPFMKSKDDKS	CAMK/CAMKL	GB55293-PA	2.605	1.868
GB54700-PA	963	IDSGTANDNAFIQQDSVEKRTLEGIAEVPEN	CAMK	GB46124-PA	1.47	1.43
GB49223-PA	4233	TSVTAETKEPMDKSKSPSISGEIVEMKDVDT	CMGC/GSK	GB53394-PA	4.531	2.679
GB45413-PA	508	SQESKSNSMLNRRALSDVVEAPGRRREETRA	AGC/PKA	GB48362-PA	2.419	1.943
GB48349-PA	795	MNPPAPSPRPPKGSISPTTGTLHRRAGLNPP	CMGC	GB43105-PA	5.872	2.781
GB48325-PA	520	PNTGVEEEYYRLRHFSITGKGIVNRGDSLKS	AGC/PKA	GB51562-PA	3.176	1.943
GB49223-PA	5330	PSIVGDLTDLKDIDKSRSPSVTSITEAKDVT	TKL	GB55240-PA	1.056	0.667
GB53387-PA	194	NHVGESDESGLRRRCSAYGSRRSDRVGRSGS	CAMK	GB50297-PA	3.229	1.43
GB49223-PA	3763	PELKDVEVKDVEKSRSPSVTMEPKEPSDKSK	CMGC/CDK	GB45722-PA	4.165	1.342
GB44905-PA	528	PLRHPGAPWTATSPISGPPTEVDIPSTVLAL	CMGC/MAPK	GB43914-PA	2.203	2.037
GB49223-PA	4530	LKDVDSKEIEKSRSPSVASVTTEVKEPSDKS	TKL/MLK	GB47208-PA	3.688	1.312
GB42031-PA	689	EQKTKKRRGVGSRAASTGSVQPPRKGSVDQD	AGC/PKA	GB51562-PA	2.911	1.943
GB50333-PA	239	RQEELKRRRSASMRDSKSSSQSAPTTQK***	CK1/CK1	GB55165-PA	2.219	1.521
GB53387-PA	194	NHVGESDESGLRRRCSAYGSRRSDRVGRSGS	AGC/PKC	GB41862-PA	3.816	1.608
GB42564-PA	533	KMTNSNKTKPLLRRKSDLPQDTYTMRALSDH	AGC/RSK	GB40565-PA	2.017	1.345
GB44523-PA	1497	QSQHFDQLEALWNKQSPPARPRAHGRTLSKQ	CMGC/CDK	GB45722-PA	2.832	1.342
GB40764-PA	1008	ALCRKGSQSWTRRRGSAPVGLLSRLDDITVP	AGC/PKA	GB48362-PA	6.243	1.943
GB41836-PA	555	NTPKEAIAMFTTRRQSPQLQPSELRSINYMS	CMGC/MAPK	GB44207-PA	4.073	2.037
GB49223-PA	4261	VDTKEIEKSRSPSVTSITAETKEPTDKSKSP	STE	GB50672-PA	2.06	2.06
GB49353-PA	418	INPVQSSSTASSGRTTPSRHTPLRGGKRKRT	AGC	GB48942-PA	1.562	0.949
GB49223-PA	4677	ASVTTEVKEPSDKSKSPSVTDEKPELKDVDS	CMGC/CDK	GB45722-PA	4.282	1.342
GB40310-PA	842	TRYDEPRQSPPLRRASVPAVAFSPPNTIPST	Other/AUR	GB45255-PA	5.284	2.824
GB44998-PA	283	WGGGGRNTPPRYRRRSPPINRRRSPRPPRRR	AGC/AKT	GB43135-PA	8.82	2.461
GB51068-PA	384	KNKSIERTRYENSCYSNDDDDNIVFEDFARL	Other/IKK	GB48707-PA	0.592	0.531
GB46376-PA	370	KTKIDSGADNEKKDDSGNETGAGEGEPEEEP	Other/PLK	GB55660-PA	1.458	1.438
GB53657-PA	445	RSTRSPTGSRLHLPLSRSRSRSPGRWRKVQS	CAMK	GB50297-PA	1.642	1.43
GB49150-PA	378	GLLASSLDGVSLRSRSPEDSSSLLSASAGSL	AGC/PKA	GB43468-PA	2.022	1.943
GB41858-PA	248	SITFDESSTSRQLTDSASDISMAGQNSRTVH	TKL	GB47688-PA	0.944	0.667
GB50871-PA	658	RDFDRERKRDEERWKSLPSRLAADCQLAERT	AGC/PKC	GB47743-PA	2.482	1.608
GB54281-PA	85	VDEEPPIIKLATRRKSVFAETYNPEEDEEDD	CK1/CK1	GB50193-PA	1.836	1.521
GB55816-PA	220	VFKELLIQAKLKYNLSPALRRRRRQSLPPPQ	AGC	GB48942-PA	0.985	0.949
GB43562-PA	398	SEKSTNDSENSNRIISPILGNNKKGNRICAD	CMGC/CDK	GB44292-PA	2.339	1.342
GB53657-PA	445	RSTRSPTGSRLHLPLSRSRSRSPGRWRKVQS	AGC	GB53036-PA	0.987	0.949
GB55481-PA	627	LRTLHEAGPELKRAISGNLEELLDDNPEPMH	CAMK	GB46786-PA	2.176	1.43
GB53657-PA	388	RHSPSPSTRRREFSPSPVSHRRRDPVSSPSS	AGC	GB53036-PA	1.625	0.949
GB51562-PA	127	ITDFGFCKMINGRTWTLCGTPEYLAPEIILS	TKL	GB49120-PA	2.472	0.667
GB40310-PA	842	TRYDEPRQSPPLRRASVPAVAFSPPNTIPST	TKL	GB48187-PA	0.778	0.667
GB40310-PA	510	TMDNTHQQAGQQAQDSPKKRRAVSMAAEPQT	Other/PEK	GB49932-PA	2.188	2
GB55088-PA	547	TTGVHRSHKFTPRLRSPGAPGPTDSGKFKSE	CMGC/CDK	GB53271-PA	2.709	1.342
GB47422-PA	1428	PKSAEPGSPLLRRALSPDRLHPRSAENKTSI	CMGC/CDK	GB40222-PA	3.129	1.342
GB55299-PA	554	FGFCAQVSQELPRRKSLVGTPYWMSPEVISR	CAMK/MAPKAPK	GB54351-PA	4.444	2.611
GB47208-PA	611	TALDRGKVRNPSRPNSPPGSPSIPRLRAIAL	CMGC	GB43105-PA	7.496	2.781
GB49223-PA	3408	IETKEIEKSRSPSVTSIPSEEKKTMDKLKTP	TKL/MLK	GB47208-PA	1.625	1.312
GB51953-PA	806	GSDRSPQEATYSRGASEETDTPVATDLPKKD	AGC	GB43004-PA	1.535	0.949
GB40146-PA	21	YICNYRDTGGMERVASVTSSYYKFAEAAILV	CAMK	GB46786-PA	2.487	1.43
GB55816-PA	13	***MMKGRHQFRRRFSLQPSSLKEGQEDGTT	STE/STE20	GB51134-PA	2.235	1.632
GB47036-PA	1023	EQNQGVCCTKLRRRLSLDSTRDLSDTSEEES	STE/STE20	GB48749-PA	3.088	1.632
GB49223-PA	1801	FDQKISPAKAEIVMVSPGSTPTSPKFVTDKE	CMGC/MAPK	GB56012-PA	3.88	2.037
GB42984-PA	773	SSNLRKRNTKGKKTKSIGNIHALTKDLSLKQ	CAMK	GB46786-PA	1.986	1.43
GB51654-PA	152	QSGSRKGCLSDALPQSPIMITDTKKLGDPLT	CMGC/CDK	GB53271-PA	3.33	1.342
GB49223-PA	4319	VTAEAKEPTDKSKSPSVAGEVAELKDVDTKE	TKL/MLK	GB48187-PA	3.375	1.312
GB45266-PA	498	SSEFSYKSIENTKEPSLDSAKSDSKLVNGSS	Other/PLK	GB55660-PA	2.208	1.438
GB53340-PA	2381	QAAQGTSGAGTSRAHTLPAPTQAETKRRSFF	STE	GB45512-PA	2.8	2.06
GB41740-PA	433	HQTSGQPHGPLRRTPSLPRSYRQSGIPVLQR	STE	GB42933-PA	2.51	2.06
GB40764-PA	1008	ALCRKGSQSWTRRRGSAPVGLLSRLDDITVP	AGC/PKA	GB43468-PA	6.243	1.943
GB54926-PA	70	MLPSAPPSPAMHRSASVLSASRPRSGPAGLH	STE/STE20	GB55299-PA	2.25	1.632
GB49223-PA	1378	VGKPSEKAQEVERKDSEAKISPPVEEIVAKE	TKL/MLK	GB48187-PA	2.375	1.312
GB51953-PA	918	RASIASAPAATVRSSSISTITGNYWASRRSI	CAMK/CAMKL	GB53628-PA	4.145	1.868
GB53340-PA	2394	AHTLPAPTQAETKRRSFFTLKKN********	STE/STE20	GB43718-PA	3.559	1.632
GB53340-PA	428	QEKLEQLAARFNRKASMRETWLSENQRLVSQ	AGC/DMPK	GB54995-PA	1.974	1.256
GB40976-PA	227	YPIKLVVEKERDKELSEDEEEEEEPAKEEGE	CAMK/DAPK	GB45762-PA	2.708	1.917
GB49223-PA	5423	TSSPTEIKDASVKSKSPDIADIDSTSDADLK	CMGC/MAPK	GB56012-PA	2.893	2.037
GB49223-PA	5332	IVGDLTDLKDIDKSRSPSVTSITEAKDVTES	STE/STE20	GB51064-PA	1.676	1.632
GB49223-PA	1639	KALFEEPIKKEEVTVSPTAAKTKSPVSEGVE	CMGC/GSK	GB53394-PA	4.617	2.679
GB53150-PA	377	VTESGNIKNVSSISPSPTNSQLHPQPAPRHS	CMGC/CDK	GB40222-PA	3.129	1.342
GB40859-PA	1197	SENAEKVKPTEENAISPDQSKIVTSEPVAES	CMGC/DYRK	GB55411-PA	5.167	3.583
GB50690-PA	1153	YSRLETIDWNQQRSDSPPDGEVQANKSPSET	AGC/RSK	GB46903-PA	1.414	1.345
GB51562-PA	127	ITDFGFCKMINGRTWTLCGTPEYLAPEIILS	STE	GB50276-PA	2.71	2.06
GB52677-PA	430	VSSPAGQLTSQSAPGSPGHPYASSSQSSHKG	CMGC/MAPK	GB56012-PA	5.977	2.037
GB56012-PA	184	CTLKILDFGLARTAGTTFMMTPYVVTRYYRA	STE/STE7	GB51894-PA	1.9	1.05
GB43004-PA	270	QQQQQQQPFRRERRGSFVGTAQYVSPELLTD	CAMK/DAPK	GB54723-PA	5.792	1.917
GB43004-PA	270	QQQQQQQPFRRERRGSFVGTAQYVSPELLTD	AGC/PKA	GB43468-PA	7.108	1.943
GB47208-PA	611	TALDRGKVRNPSRPNSPPGSPSIPRLRAIAL	CAMK	GB43553-PA	2.179	1.43
GB54926-PA	143	NWRLAAGSAPNTPRPTPPVSPQRWPRRASTR	TKL	GB55240-PA	0.778	0.667
GB49120-PA	377	ASPTSTLRPKRPRARSADESSKNLLAPRESI	AGC/PKC	GB43222-PA	3.576	1.608
GB54774-PA	692	FRMSEDKPQEYKKRLSMELTNSLLREDTNLW	AGC/PKA	GB43468-PA	4.397	1.943
GB50730-PA	845	KPKDKTGEDHQKNQNSQGDGHIQTNQQQQPQ	TKL	GB55240-PA	1	0.667
GB50204-PA	780	SVITSTPIKNTSRRGSGDNVVVITGKSDQEI	STE/STE20	GB40480-PA	1.779	1.632
GB49223-PA	3844	LKDVEIKDVEKSRSPSITSVIAEPKEPSDKS	STE/STE20	GB51064-PA	2.353	1.632
GB55888-PA	1715	ASASTGRPTSSQHRASFPMVRPQVSESKAAA	STE	GB50113-PA	3.07	2.06
GB40764-PA	1130	IIDSTGPGMPSPRRGSVPADISELRRDMFNR	STE	GB50113-PA	4.3	2.06
GB55816-PA	230	LKYNLSPALRRRRRQSLPPPQHLNSRSSSAH	AGC/AKT	GB43135-PA	12.326	2.461
GB53305-PA	1279	RPPLLSRSNSGSSRRSLQISSRDDEKTVKVF	AGC/PKC	GB41862-PA	3.588	1.608
GB40473-PA	128	RYEDNNGSTENCLGLSPIELIHREIDFVDIA	CMGC/CDK	GB46275-PA	1.862	1.342
GB50730-PA	396	LQCAMLSPAVRVRDFSVTDIQPYPLKLTWDP	CAMK	GB46786-PA	2.194	1.43
GB42031-PA	732	PMRDLRKIRPLPRSASDNTIYNGKARTKLHR	AGC/PKA	GB48362-PA	2.7	1.943
GB49223-PA	3765	LKDVEVKDVEKSRSPSVTMEPKEPSDKSKSP	CMGC/GSK	GB53394-PA	3.568	2.679
GB48208-PA	935	VAFRARYHLVEKEHDSGEGSHQSGCSEDRTP	Other/PEK	GB49932-PA	2.625	2
GB43468-PA	200	VTDFGFAKRVQGRTWTLCGTPEYLAPEIILS	STE/STE20	GB51064-PA	2.941	1.632
GB49934-PA	7	*********MDKRKMSTAGDSLYQILEIPKT	AGC/PKG	GB49908-PA	7.333	4.095
GB40764-PA	1037	VPSITTRVDHTSRRGSVPNDITRQQNGGFNR	AGC/PKG	GB55766-PA	6.143	4.095
GB43468-PA	200	VTDFGFAKRVQGRTWTLCGTPEYLAPEIILS	AGC	GB43222-PA	1.928	0.949
GB49223-PA	1791	GTGVEESVIGFDQKISPAKAEIVMVSPGSTP	CMGC/CDK	GB45722-PA	3.141	1.342
GB40676-PA	507	QSDASGLFQTLRRSHSGTINKVSLGDLSSGR	AGC/AKT	GB43135-PA	4.124	2.461
GB40859-PA	1316	NLSQGDQDYLNKMQTSPLDSNGIQNTNEDDP	Atypical/PIKK	GB41745-PA	1.968	1.926
GB49911-PA	9	*******MSSSRGLVSPSGGPVVLCGHVKKL	CMGC/MAPK	GB44207-PA	3.267	2.037
GB50690-PA	1209	EKGRLIRMVEDLERDSPEETSRMQDTFRLQE	STE/STE20	GB55299-PA	1.735	1.632
GB43004-PA	36	SPQPAVTVEGPVSKMSPPTNDVTNGVVAPPN	CMGC/MAPK	GB51503-PA	4.297	2.037
GB53305-PA	1279	RPPLLSRSNSGSSRRSLQISSRDDEKTVKVF	AGC	GB43135-PA	1.779	0.949
GB44998-PA	283	WGGGGRNTPPRYRRRSPPINRRRSPRPPRRR	CMGC/CDK	GB43172-PA	2.913	1.342
GB50690-PA	1153	YSRLETIDWNQQRSDSPPDGEVQANKSPSET	STE/STE20	GB48749-PA	1.662	1.632
GB49223-PA	3616	EEPELKDVEVKDVEKSRSPSITTEIKDIDMK	CMGC/GSK	GB53394-PA	2.963	2.679
GB40859-PA	1316	NLSQGDQDYLNKMQTSPLDSNGIQNTNEDDP	Atypical/PIKK	GB49642-PA	1.968	1.926
GB49353-PA	19	KASKKTTATSSSNVQSPQFTSTPIGQRPGSP	CMGC/MAPK	GB51503-PA	4.52	2.037
GB49223-PA	4088	AEMKDVDTKEIEKSRSPSVTGVTAETKEASD	TKL	GB55240-PA	0.778	0.667
GB52212-PA	57	RLIFAGKQLEDGRTLSDYNIQKESTLHLVLR	CAMK/CAMK1	GB46266-PA	2.588	1.882
GB49223-PA	5370	ADDTPADLKDIDKSRSPSVTSVVTETKDKSK	CMGC/GSK	GB53394-PA	5.432	2.679
GB40976-PA	695	IYRMIKLGLGFDDDDTPNVEDEKMDTEVPPL	CMGC/CDK	GB53271-PA	2.553	1.342
GB50204-PA	718	ESVVKSHSEGSSRYVSLENFPDEFDGKRADK	AGC	GB40565-PA	1.206	0.949
GB49223-PA	5772	RYEKSPSPRYDERKLSYDYKGSEYPRMQQQG	TKL/MLK	GB48187-PA	2.625	1.312
GB55816-PA	230	LKYNLSPALRRRRRQSLPPPQHLNSRSSSAH	CAMK	GB41162-PA	3.337	1.43
GB49223-PA	4549	VTTEVKEPSDKSKSPSITDEKPELKDVDSKE	TKL	GB47688-PA	1.444	0.667
GB49480-PA	480	GKSMQESRKPLSRRESNNIEMEDIFQQHATN	CMGC/DYRK	GB53062-PA	4.167	3.583
GB42271-PA	415	FRKSPDFRRGDYRKLSVDRFSIDCAKYLSDD	CAMK	GB46124-PA	2.201	1.43
GB54926-PA	143	NWRLAAGSAPNTPRPTPPVSPQRWPRRASTR	TKL/IRAK	GB49344-PA	3.75	3.5
GB49223-PA	3698	TSVTAEEKEPSEKSKSPSVAGEKPELKDVET	CMGC/MAPK	GB56012-PA	3.943	2.037
GB42508-PA	1240	NTDSFPSDEFNERKSSLESLTSLRSYESQMS	AGC/PKC	GB43222-PA	2.102	1.608
GB41442-PA	57	FGGQIPKVNQQENNESPSKQSEDANISKEPE	CMGC/CDK	GB43092-PA	5.52	1.342
GB40865-PA	1346	KTTTSKPTPTRSTPTSPSKTVSSTTRTSTAA	AGC/RSK	GB40565-PA	1.621	1.345
GB40764-PA	1130	IIDSTGPGMPSPRRGSVPADISELRRDMFNR	CAMK/CAMKL	GB50871-PA	3	1.868
GB48795-PA	18	KNMNSPSKLTEFAPLSPEESQPGVASLFSKF	Atypical/PIKK	GB44905-PA	2.138	1.926
GB49223-PA	5113	SLTSEITDQKGAEIKSKSPSIAEESVDSKDV	CMGC/GSK	GB53394-PA	2.889	2.679
GB54281-PA	85	VDEEPPIIKLATRRKSVFAETYNPEEDEEDD	STE/STE20	GB45512-PA	2.559	1.632
GB49223-PA	4637	VTAEVKEPSDKSKSPSVAGEEPELKDVDSKE	TKL	GB47688-PA	1.528	0.667
GB53657-PA	377	DFSPSPMMHRLRHSPSPSTRRREFSPSPVSH	CAMK/CAMKL	GB43553-PA	2.697	1.868
GB40764-PA	923	ELSTHKVFFIGSPPDSPPLVQSVSTSNESGS	CMGC/DYRK	GB55411-PA	5.083	3.583
GB43222-PA	538	VSNFDKQFTSEKTDLTPTDKLFMMNLDQTEF	CMGC/MAPK	GB56012-PA	3.547	2.037
GB42866-PA	37	PRSGRRVGELPTVDRSPSRSYASGRGSPLGR	CMGC/MAPK	GB55855-PA	4.067	2.037
GB49106-PA	1601	HQCAGSEDAVQKRLASIADQWEYLTQKTTEK	AGC/DMPK	GB54995-PA	1.821	1.256
GB53657-PA	377	DFSPSPMMHRLRHSPSPSTRRREFSPSPVSH	CAMK	GB54949-PA	2.133	1.43
GB42894-PA	1067	KQEQELRKRTMERKNSREGILNSISLSKKNE	AGC/PKG	GB49908-PA	7.762	4.095
GB52677-PA	238	NMERHDGGQSSNRQISPELGVESRYRSGSSS	CMGC/CDK	GB40222-PA	1.91	1.342
GB53657-PA	501	TRKHKSKSPRPSRIPSPSPHRSRARSPSSIT	STE	GB41067-PA	2.35	2.06
GB40310-PA	510	TMDNTHQQAGQQAQDSPKKRRAVSMAAEPQT	CMGC/CDK	GB46275-PA	4.949	1.342
GB49223-PA	3840	EKPELKDVEIKDVEKSRSPSITSVIAEPKEP	TKL/MLK	GB48187-PA	1.813	1.312
GB48960-PA	215	SQPRHKATLSIKRRLSDACGVVAPNVRRPSI	AGC	GB41862-PA	1.959	0.949
GB40764-PA	562	SLPARIGLERVGRRHSVPLSITKPMTLLPRS	AGC/PKG	GB49908-PA	6.595	4.095
GB45495-PA	342	DDITQEEYGEFYKSLTNDWEDHLAVKHFSVE	TKL/MLK	GB47208-PA	1.313	1.312
GB53788-PA	659	SSQHLAMLPPTIEEDSD**************	TKL	GB55240-PA	1.833	0.667
GB54281-PA	85	VDEEPPIIKLATRRKSVFAETYNPEEDEEDD	CAMK/CAMKL	GB50871-PA	2.132	1.868
GB50204-PA	351	VTRFHFDRRPKKRKNTENNINGLEQRTSQLP	AGC	GB53036-PA	1.675	0.949
GB42374-PA	2157	KVMETNCEDSPSLLNSPSKSRTQDFQIDTGI	CMGC/CDK	GB43172-PA	4.285	1.342
GB54496-PA	529	LVVSPPMGRVQVRSRSLTQLDALGSKMLDTG	AGC	GB54995-PA	1.642	0.949
GB40592-PA	315	GQSIIETQDSAVQTNTPSPKRSQSIQNSDSI	CMGC/CDK	GB40222-PA	4.096	1.342
GB49223-PA	4996	ITAEVKESSDKSKTPSVVGEEPDFKDTDVKP	STE/STE20	GB50672-PA	3.441	1.632
GB54348-PA	190	DFGLSNVFDEQRLLNTFCGSPLYASPEIVKG	CAMK/CAMKL	GB55293-PA	5.645	1.868
GB46344-PA	605	KSDNSSMGSNLERSYSSPNLLQLTDRKAPQI	AGC/RSK	GB45876-PA	2.759	1.345
GB49223-PA	3742	VITEPKEPSDKSKSPSIAGEEPELKDVEVKD	STE/STE20	GB44263-PA	3.147	1.632
GB49223-PA	4530	LKDVDSKEIEKSRSPSVASVTTEVKEPSDKS	TKL	GB55240-PA	0.972	0.667
GB55299-PA	113	PKTSTVARSNSLRSSSPPKLRRDYRHNNNLP	AGC/RSK	GB45876-PA	2.259	1.345
GB49223-PA	5115	TSEITDQKGAEIKSKSPSIAEESVDSKDVDV	STE/STE20	GB50672-PA	1.824	1.632
GB49223-PA	4258	MKDVDTKEIEKSRSPSVTSITAETKEPTDKS	STE/STE20	GB44263-PA	2.353	1.632
GB50690-PA	1364	EIEKQQKLLSVNLSKSPQTQTEAYMQHEIAR	CMGC/MAPK	GB43914-PA	3.293	2.037
GB47098-PA	1468	GRDITAPQQQMHISKSVPALHNVGTDGKQQH	TKL	GB47688-PA	0.917	0.667
GB55299-PA	113	PKTSTVARSNSLRSSSPPKLRRDYRHNNNLP	AGC/RSK	GB46903-PA	2.259	1.345
GB54926-PA	70	MLPSAPPSPAMHRSASVLSASRPRSGPAGLH	STE	GB50113-PA	2.08	2.06
GB53657-PA	375	RRDFSPSPMMHRLRHSPSPSTRRREFSPSPV	CMGC/CDK	GB52164-PA	4.159	1.342
GB40764-PA	1008	ALCRKGSQSWTRRRGSAPVGLLSRLDDITVP	CAMK/CAMKL	GB53605-PA	2.566	1.868
GB40764-PA	152	LDIGRSRPRPTGRFLTMHKRRRKRLTTRSLT	CAMK	GB54325-PA	1.939	1.43
GB52677-PA	238	NMERHDGGQSSNRQISPELGVESRYRSGSSS	CMGC/DYRK	GB48589-PA	5.75	3.583
GB41505-PA	721	QMMLPTSPTHYAQPPTPDHPPPSAMQAEKSI	CMGC/CDK	GB44292-PA	2.402	1.342
GB50690-PA	1153	YSRLETIDWNQQRSDSPPDGEVQANKSPSET	CAMK/CAMKL	GB43553-PA	2.053	1.868
GB49223-PA	3578	LKDVEIKDKEKSRSPSVTSVTGEPKEVSDKS	STE/STE20	GB50672-PA	2.647	1.632
GB49120-PA	348	SQSLGRPIGTTQSAVSPGSSPTKHSQSTQAS	CMGC/MAPK	GB44207-PA	4.793	2.037
GB49223-PA	1503	EASKKFKTVKDSLRDSLESLEEKIEEETVDL	STE/STE20	GB44263-PA	2.353	1.632
GB52677-PA	430	VSSPAGQLTSQSAPGSPGHPYASSSQSSHKG	CMGC/DYRK	GB52508-PA	7.583	3.583
GB54127-PA	850	LQTALNGRTAPTRSQSQPVDLAVPPPSQQAH	CAMK/CAMK2	GB49535-PA	4.245	2.617
GB42508-PA	1240	NTDSFPSDEFNERKSSLESLTSLRSYESQMS	AGC	GB48942-PA	1.518	0.949
GB47584-PA	74	SPIPEKKEFRPVQFESPTLSRKKLAQQEGTK	CMGC/MAPK	GB44207-PA	3.347	2.037
GB47422-PA	255	DEEGRRSPLHRPRSRSLSSPSRSPVLDSEIV	STE/STE20	GB50204-PA	2.559	1.632
GB44972-PA	831	DFVTKTVAARNSGPNSPNNANSTLNRPMASQ	CMGC/CDK	GB40222-PA	4.33	1.342
GB45101-PA	1496	TNETHASPVKLKRSTSKDIYEPWEMSEREKE	CAMK/RAD53	GB41232-PA	4.765	2.412
GB52786-PA	106	MKTNVEKVLERDQKLSELDDRADALQQGASQ	CAMK/PKD	GB47633-PA	6.7	4.9
GB49223-PA	4466	AELKDVDTKEIEKSRSPSITAETKEPSDKSK	STE/STE20	GB51064-PA	1.912	1.632
GB40310-PA	697	DSEETDNEWKGENLQSPEHKGITMPIMVPQS	CMGC/CDK	GB40222-PA	2.742	1.342
GB44371-PA	432	ANSCDVEKNCGEVIHSPDHEDTDECSEGRNL	CMGC	GB53394-PA	3.964	2.781
GB43718-PA	1227	QRWYKKEEKVKKKKSSVNDPIHYKLRQADLI	STE/STE20	GB53532-PA	2.059	1.632
GB55299-PA	554	FGFCAQVSQELPRRKSLVGTPYWMSPEVISR	TKL	GB49680-PA	2.139	0.667
GB40843-PA	266	NSNSKSKKGKKVQKLSESENNANVMDNLTHK	AGC	GB51562-PA	0.962	0.949
GB49223-PA	4401	TSVTAETKEPTDKSKSPSVTDEVPELKDVDT	STE/STE20	GB44263-PA	1.824	1.632
GB40017-PA	421	GLCKVRPTGESLEDLSPCEDDIEEQLVIRMY	CMGC	GB43105-PA	4.135	2.781
GB49223-PA	5137	SVDSKDVDVVKDVEKSRSPSVTSDITKLAVD	TKL/MLK	GB47208-PA	1.875	1.312
GB42031-PA	732	PMRDLRKIRPLPRSASDNTIYNGKARTKLHR	AGC/PKG	GB49908-PA	4.238	4.095
GB40764-PA	1037	VPSITTRVDHTSRRGSVPNDITRQQNGGFNR	AGC	GB53582-PA	2.718	0.949
GB44174-PA	1035	KKHEKEKLRMQTQKGSIDGEKHKSKFYVSHK	STE/STE20	GB43718-PA	1.632	1.632
GB45413-PA	106	SALSSAQSRFLHRRASHHVSTTDAISRRGVL	AGC/PKA	GB51562-PA	5.419	1.943
GB48960-PA	215	SQPRHKATLSIKRRLSDACGVVAPNVRRPSI	CAMK/CAMKL	GB53605-PA	2.618	1.868
GB49353-PA	19	KASKKTTATSSSNVQSPQFTSTPIGQRPGSP	CMGC/CDK	GB43092-PA	2.772	1.342
GB54774-PA	692	FRMSEDKPQEYKKRLSMELTNSLLREDTNLW	TKL	GB41672-PA	1.028	0.667
GB49223-PA	4046	PELKDIDTKEIEKSRSPSVTSVTAEIKKPID	CMGC/CDK	GB45722-PA	3.961	1.342
GB40865-PA	1346	KTTTSKPTPTRSTPTSPSKTVSSTTRTSTAA	CMGC/CDK	GB46275-PA	5.766	1.342
GB43222-PA	538	VSNFDKQFTSEKTDLTPTDKLFMMNLDQTEF	CMGC/MAPK	GB44207-PA	3.547	2.037
GB40764-PA	1125	NGITRIIDSTGPGMPSPRRGSVPADISELRR	CMGC/DYRK	GB55411-PA	6.167	3.583
GB49223-PA	2087	EEVEEDGFVSIGKRISKEEIQIKEQIIPKEK	STE/STE20	GB50672-PA	2.029	1.632
GB54281-PA	85	VDEEPPIIKLATRRKSVFAETYNPEEDEEDD	AGC/PKG	GB49908-PA	7.214	4.095
GB49223-PA	4484	ITAETKEPSDKSKSPSVAGEKPELKDVDSKE	TKL	GB55240-PA	1.639	0.667
GB40310-PA	842	TRYDEPRQSPPLRRASVPAVAFSPPNTIPST	CAMK	GB41162-PA	3.699	1.43
GB49223-PA	5351	TSITEAKDVTESKSKSPSIADDTPADLKDID	CMGC/GSK	GB53394-PA	3.877	2.679
GB42652-PA	711	KKICETLALAPPRLPSPPKEIRKSVKNKIDE	AGC	GB48362-PA	0.975	0.949
GB49223-PA	5239	ATSVTESKEPLEKSKSLSIAGEAPDDIPAKE	STE/STE20	GB50672-PA	1.779	1.632
GB53150-PA	377	VTESGNIKNVSSISPSPTNSQLHPQPAPRHS	CMGC/GSK	GB53394-PA	6.901	2.679
GB40764-PA	1206	GKKDSIPEPLVKRRGSLPIEMVAISHAGSGS	Other/AUR	GB43732-PA	4.5	2.824
GB45150-PA	7	*********MLRRQETSNEDSYLSAGRPSNL	AGC/PKC	GB43222-PA	2.048	1.608
GB47208-PA	611	TALDRGKVRNPSRPNSPPGSPSIPRLRAIAL	Atypical/PIKK	GB54130-PA	2.011	1.926
GB55816-PA	230	LKYNLSPALRRRRRQSLPPPQHLNSRSSSAH	CAMK/CAMKL	GB53155-PA	3.092	1.868
GB53150-PA	64	TPFKGDDEGIFISRVTEGGPADLAGLKVEDK	Other/AUR	GB45255-PA	2.838	2.824
GB52677-PA	430	VSSPAGQLTSQSAPGSPGHPYASSSQSSHKG	CMGC/DYRK	GB55411-PA	7.583	3.583
GB47036-PA	1023	EQNQGVCCTKLRRRLSLDSTRDLSDTSEEES	AGC/AKT	GB43135-PA	5.146	2.461
GB40764-PA	1206	GKKDSIPEPLVKRRGSLPIEMVAISHAGSGS	STE	GB50113-PA	3.56	2.06
GB55531-PA	360	ETSVNSPSSTLKRQESLETPNPAPRELLQTK	CAMK/CAMKL	GB53605-PA	4.132	1.868
GB54216-PA	469	TSSSPTKQSKLKANESVDASTHKQLFSSKTR	CAMK/CAMKL	GB53605-PA	2.539	1.868
GB51953-PA	1017	NNRRGSCREKNRRKESVMSTAATMRVLNVLR	AGC	GB48942-PA	2.982	0.949
GB52164-PA	123	GVLKIGDFGLAKFFGSPNRINTHQVVTRWYR	CK1/VRK	GB50801-PA	5.25	4.25
GB45101-PA	1496	TNETHASPVKLKRSTSKDIYEPWEMSEREKE	STE/STE20	GB55299-PA	1.882	1.632
GB49223-PA	5096	IDLKDVDTKDMEKSRSPSLTSEITDQKGAEI	CMGC/MAPK	GB56012-PA	3.893	2.037
GB51380-PA	110	SPSKTKEADKRSTAGSPVKSPSKSVKSLPRT	AGC	GB51562-PA	1.318	0.949
GB50652-PA	159	CATDHLKMIVHDFEGSPDNLEPYIKIAMTSL	CMGC/MAPK	GB51503-PA	2.503	2.037
GB40764-PA	1008	ALCRKGSQSWTRRRGSAPVGLLSRLDDITVP	Other/AUR	GB43732-PA	4.365	2.824
GB40310-PA	835	DVMRNIATRYDEPRQSPPLRRASVPAVAFSP	CMGC/CDK	GB40222-PA	2.55	1.342
GB40310-PA	510	TMDNTHQQAGQQAQDSPKKRRAVSMAAEPQT	CMGC/CDK	GB40222-PA	4.949	1.342
GB49223-PA	4677	ASVTTEVKEPSDKSKSPSVTDEKPELKDVDS	STE/STE20	GB51064-PA	2.029	1.632
GB51953-PA	1017	NNRRGSCREKNRRKESVMSTAATMRVLNVLR	CAMK	GB50297-PA	2.875	1.43
GB54451-PA	225	RGRSHSRSYSPRRRGSPTYSPLRRNYSRSRS	CMGC	GB44371-PA	5.274	2.781
GB40976-PA	227	YPIKLVVEKERDKELSEDEEEEEEPAKEEGE	AGC/RSK	GB40565-PA	2.534	1.345
GB55816-PA	13	***MMKGRHQFRRRFSLQPSSLKEGQEDGTT	CAMK/CAMKL	GB55293-PA	2.184	1.868
GB40648-PA	249	ILDKQSTLDRKKKNFSFSRKFPFMKSKDDKS	STE/STE20	GB45512-PA	2	1.632
GB44281-PA	79	LKQLQSEVDKQMNMGSPPGITSPLNMSLEDK	CMGC/MAPK	GB56012-PA	3.127	2.037
GB51562-PA	127	ITDFGFCKMINGRTWTLCGTPEYLAPEIILS	AGC	GB53036-PA	1.768	0.949
GB50690-PA	1153	YSRLETIDWNQQRSDSPPDGEVQANKSPSET	Atypical/PIKK	GB41634-PA	2.67	1.926
GB40146-PA	21	YICNYRDTGGMERVASVTSSYYKFAEAAILV	STE/STE20	GB51064-PA	1.779	1.632
GB47584-PA	569	IDSRRHTDNFIPSQKSPIPLNRYDDFVDDLS	CMGC/MAPK	GB56012-PA	3.187	2.037
GB50941-PA	247	VLLSDWKEKENEKRNSLKGEEEIFDMDGIND	AGC	GB53582-PA	1.496	0.949
GB51953-PA	806	GSDRSPQEATYSRGASEETDTPVATDLPKKD	STE	GB53532-PA	2.35	2.06
GB55816-PA	243	RQSLPPPQHLNSRSSSAHVPSPAQLQHLQQI	STE	GB45512-PA	2.3	2.06
GB54700-PA	1128	SSSNRSTPVSHGYQDSPTDPNIERVMALYPY	CMGC/CDK	GB48243-PA	2.432	1.342
GB51542-PA	1696	QNSRRTGKRPRYNEESDESNTVPVRNRRKIK	TKL	GB54395-PA	1	0.667
GB51380-PA	164	SAPSPNLKTVRSKIGSLENASYKPGGGKVKI	CAMK	GB46786-PA	1.699	1.43
GB47208-PA	611	TALDRGKVRNPSRPNSPPGSPSIPRLRAIAL	STE/STE11	GB47961-PA	3	2.1
GB49223-PA	5221	PDLKDVDAKGVEKSRSPSATSVTESKEPLEK	STE/STE20	GB51064-PA	1.632	1.632
GB49223-PA	5141	KDVDVVKDVEKSRSPSVTSDITKLAVDKSKS	STE/STE20	GB44263-PA	2.485	1.632
GB40146-PA	21	YICNYRDTGGMERVASVTSSYYKFAEAAILV	AGC/RSK	GB40565-PA	1.914	1.345
GB49480-PA	201	FQSWLASSSPAKRSKSPSRMYTSLVGRREEL	AGC	GB53582-PA	2.023	0.949
GB53340-PA	2116	KEEAAAAEAARLAKATPVTSPDEPPSERAEA	STE/STE20	GB45512-PA	1.897	1.632
GB41138-PA	101	EALNKKEHKGAMSPESPEPDAIEYNLTPRTE	Other/PLK	GB45275-PA	1.938	1.438
GB52079-PA	1065	PAPSPIPIQRHHRSLSDGKPELPEPVARRTR	CAMK	GB41162-PA	1.656	1.43
GB40592-PA	317	SIIETQDSAVQTNTPSPKRSQSIQNSDSILS	CMGC/CDK	GB43092-PA	4.886	1.342
GB54451-PA	229	HSRSYSPRRRGSPTYSPLRRNYSRSRSRSRS	CMGC/DYRK	GB52508-PA	5.083	3.583
GB50204-PA	718	ESVVKSHSEGSSRYVSLENFPDEFDGKRADK	CAMK	GB46786-PA	2.527	1.43
GB40592-PA	315	GQSIIETQDSAVQTNTPSPKRSQSIQNSDSI	CMGC/CDK	GB48243-PA	4.096	1.342
GB49120-PA	674	LESLLRGLPKITKSTSEPNLNRTQLQSDDFV	AGC/RSK	GB46903-PA	1.931	1.345
GB55736-PA	691	FRMSEDKPQEYKKRLSMELTNSLLREDTNLW	TKL/MLK	GB48187-PA	2.125	1.312
GB53657-PA	386	RLRHSPSPSTRRREFSPSPVSHRRRDPVSSP	CMGC/MAPK	GB43914-PA	2.95	2.037
GB40629-PA	1470	KRLPDLEEISKEITISPINEEISKIFSPILE	CMGC/CDK	GB48243-PA	2.556	1.342
GB53657-PA	388	RHSPSPSTRRREFSPSPVSHRRRDPVSSPSS	CAMK	GB41162-PA	1.448	1.43
GB55578-PA	1128	YASPEDMKTVGYRSRSLPTHTTRCHVRKSHS	STE	GB45512-PA	2.37	2.06
GB42757-PA	1410	PRIRSEGGDQKPSPQSPSFSTRYSKVARRGM	CMGC/CDK	GB40222-PA	3.781	1.342
GB46786-PA	229	DFGLSKQPLDDCKAYSFCGTVEYMAPEIVTR	AGC	GB48362-PA	1.619	0.949
GB43467-PA	255	GQNHLQAQNMRQRSISLSSLDSEMEIELHGK	STE/STE20	GB53532-PA	1.926	1.632
GB49223-PA	4570	PELKDVDSKEIEKSRSPSVAGEKPELKDVDS	CMGC/MAPK	GB56012-PA	3.953	2.037
GB46124-PA	324	KSGKKVLTTPQVRTPSPSSLILPQPLRLHYA	CAMK	GB54949-PA	1.896	1.43
GB43468-PA	200	VTDFGFAKRVQGRTWTLCGTPEYLAPEIILS	STE/STE20	GB48749-PA	2.941	1.632
GB43468-PA	341	DTSNFDDYEEETLRISLTEKCAKEFAEF***	TKL/MLK	GB48187-PA	1.313	1.312
GB42762-PA	1187	KAPSPPSNPGILREVSEEKEDNASRPENPPR	AGC/AKT	GB43135-PA	2.562	2.461
GB49223-PA	4466	AELKDVDTKEIEKSRSPSITAETKEPSDKSK	TKL	GB47208-PA	0.861	0.667
GB53657-PA	511	PSRIPSPSPHRSRARSPSSITARNLRVQAKI	CAMK/CAMKL	GB55293-PA	3.461	1.868
GB52677-PA	151	QSLVDEQEQSNIPVSSPPKHRAPLPPLRINI	CMGC	GB48589-PA	5.976	2.781
GB52046-PA	783	REDVESKVEIRRSSASMEDISKMAKQAESAM	CAMK/CAMKL	GB53605-PA	2.474	1.868
GB49223-PA	4109	VTAETKEASDKSKSPSVAGEVAELKDVDTKE	TKL	GB55240-PA	1.25	0.667
GB44133-PA	285	FAPLTSRGSQQYRALSVPELTQQMFDAKNMM	AGC/RSK	GB46903-PA	2.155	1.345
GB47882-PA	188	GVRSSGTPRSKQRGGSQGSVQSLGAASTGSG	CAMK	GB50297-PA	2.38	1.43
GB53657-PA	501	TRKHKSKSPRPSRIPSPSPHRSRARSPSSIT	AGC/DMPK	GB54995-PA	3.487	1.256
GB40578-PA	554	GGEGGFGDLDIRRERSPPYNSMQDGSLPSSG	CMGC/MAPK	GB51503-PA	3.503	2.037
GB55816-PA	243	RQSLPPPQHLNSRSSSAHVPSPAQLQHLQQI	AGC/PKA	GB48362-PA	2.2	1.943
GB53180-PA	59	KRRNVPATDLIDEEDSDKQNLDLSKINLKEL	Other/PLK	GB55660-PA	1.542	1.438
GB55816-PA	230	LKYNLSPALRRRRRQSLPPPQHLNSRSSSAH	STE	GB50113-PA	6.59	2.06
GB53657-PA	347	PGPTISSSRRRPHSPSPPSRRRDHSLTRRRD	CMGC/CDK	GB48243-PA	3.667	1.342
GB40843-PA	266	NSNSKSKKGKKVQKLSESENNANVMDNLTHK	AGC	GB43135-PA	0.962	0.949
GB49223-PA	4549	VTTEVKEPSDKSKSPSITDEKPELKDVDSKE	TKL/MLK	GB48187-PA	3.188	1.312
GB49390-PA	201	GAVGHPEKSIKSSKGSIEWVHQPATKSSVQS	TKL	GB55240-PA	1.722	0.667
GB55888-PA	1715	ASASTGRPTSSQHRASFPMVRPQVSESKAAA	Other/AUR	GB43732-PA	2.932	2.824
GB49150-PA	309	LEQTAATTSLVRSSHSSESILRDSSPPPKPP	CAMK	GB54949-PA	2.1	1.43
GB40865-PA	1506	RSSSANKLNTTAKASSTTISTTASNRPKTAP	STE	GB41067-PA	2.33	2.06
GB42659-PA	46	PQVPRRRGGISAEPVSEEDATSYVKKVVPKD	CK1	GB46727-PA	2.286	1.091
GB40240-PA	61	TRASSRGSRKAKRAGSSVFSMFTQKQVAEFK	STE/STE20	GB55299-PA	2.426	1.632
GB44536-PA	1029	KLHRSVSPIPTRERMSVPEIRNSSLRRLLDP	CAMK	GB41162-PA	2.154	1.43
GB49223-PA	3721	PELKDVETKDVEKSRSPSVTSVITEPKEPSD	STE/STE20	GB44263-PA	1.868	1.632
GB49223-PA	1791	GTGVEESVIGFDQKISPAKAEIVMVSPGSTP	CMGC/MAPK	GB56012-PA	5.133	2.037
GB54451-PA	225	RGRSHSRSYSPRRRGSPTYSPLRRNYSRSRS	CMGC/DYRK	GB48589-PA	5.917	3.583
GB45413-PA	508	SQESKSNSMLNRRALSDVVEAPGRRREETRA	AGC	GB49908-PA	2.061	0.949
GB46124-PA	324	KSGKKVLTTPQVRTPSPSSLILPQPLRLHYA	CMGC/MAPK	GB56012-PA	3.533	2.037
GB53657-PA	501	TRKHKSKSPRPSRIPSPSPHRSRARSPSSIT	AGC	GB53036-PA	1.644	0.949
GB43718-PA	1317	EETIKYYRDLKDEMSSGSDFEDEEVGWDLPL	CK1/CK1	GB50193-PA	2.233	1.521
GB50730-PA	710	DCQRQIYSERLTRLKSQGEPIKERRVEFEGR	STE	GB50113-PA	3.02	2.06
GB44218-PA	851	YRYLTADLMKSLRDDSLPIDVTRDDPIHRQV	AGC	GB46903-PA	1.194	0.949
GB49223-PA	4530	LKDVDSKEIEKSRSPSVASVTTEVKEPSDKS	TKL	GB47688-PA	0.972	0.667
GB43562-PA	205	NITKKLTQAKKDSIISIESDLENIIESEKKF	TKL	GB54395-PA	0.722	0.667
GB53788-PA	264	GGELCEVTPRVGTPLSPTTKNQTTVHQNPNG	CMGC/MAPK	GB51503-PA	6.44	2.037
GB47879-PA	260	SLLIGDHEYPCAKRPSLQSYSSVPYDPPTYF	STE	GB50113-PA	2.74	2.06
GB55572-PA	147	EEIRKTFNIKNDFSASEEEQVRKENEWCEEK	CK1/CK1	GB50193-PA	3.315	1.521
GB55901-PA	57	RLIFAGKQLEDGRTLSDYNIQKESTLHLVLR	STE/STE7	GB41067-PA	2.65	1.05
GB55088-PA	547	TTGVHRSHKFTPRLRSPGAPGPTDSGKFKSE	AGC/PKA	GB43468-PA	2.011	1.943
GB49223-PA	4637	VTAEVKEPSDKSKSPSVAGEEPELKDVDSKE	TKL	GB55240-PA	1.528	0.667
GB40480-PA	334	WLATGRDLSRQKVRHTFVGTPCWMAPEVMEQ	TKL	GB49680-PA	3.139	0.667
GB43467-PA	224	VGPRSQNAQGIDRRRSWTDLEDTRCGRRRYS	STE	GB45512-PA	3.08	2.06
GB43004-PA	270	QQQQQQQPFRRERRGSFVGTAQYVSPELLTD	AGC/PKC	GB41862-PA	3.925	1.608
GB55531-PA	360	ETSVNSPSSTLKRQESLETPNPAPRELLQTK	CAMK/CAMKL	GB55293-PA	4.132	1.868
GB53657-PA	313	TTPENSKASLSTMKHTPERQKHSPSIHTRRS	CMGC/CDK	GB48243-PA	4.369	1.342
GB53657-PA	386	RLRHSPSPSTRRREFSPSPVSHRRRDPVSSP	AGC	GB54995-PA	2.951	0.949
GB40310-PA	979	NRTHNTVSKIPIPVKSPRCSLSESTPETNTQ	CMGC/MAPK	GB44207-PA	3.253	2.037
GB50690-PA	1153	YSRLETIDWNQQRSDSPPDGEVQANKSPSET	STE/STE20	GB51064-PA	1.662	1.632
GB40310-PA	790	IEKYPDLQGALPRAWSVPALAPHVRAYLEAP	CAMK/CAMKL	GB53628-PA	2.368	1.868
GB51380-PA	90	SVQSNAEPTTNGVGDSPTKKSPSKTKEADKR	CMGC/GSK	GB53394-PA	2.988	2.679
GB49223-PA	5156	SVTSDITKLAVDKSKSPSVAGDAVDMKDVDV	CMGC/GSK	GB53394-PA	3.728	2.679
GB50871-PA	658	RDFDRERKRDEERWKSLPSRLAADCQLAERT	STE	GB53532-PA	2.07	2.06
GB40007-PA	1957	LIDLENKALSLQNEISAKRDRLENLGAKWNN	CAMK	GB55483-PA	1.538	1.43
GB49223-PA	4193	VTAEAKEPMDKSKSPSVTDEVAELKDVDTKG	STE/STE20	GB44263-PA	2.103	1.632
GB40480-PA	334	WLATGRDLSRQKVRHTFVGTPCWMAPEVMEQ	STE/STE20	GB53532-PA	4.044	1.632
GB44536-PA	1029	KLHRSVSPIPTRERMSVPEIRNSSLRRLLDP	AGC/PKC	GB41862-PA	1.828	1.608
GB40865-PA	1346	KTTTSKPTPTRSTPTSPSKTVSSTTRTSTAA	AGC/RSK	GB45876-PA	1.621	1.345
GB47208-PA	611	TALDRGKVRNPSRPNSPPGSPSIPRLRAIAL	STE/STE20	GB44263-PA	2.985	1.632
GB49223-PA	3763	PELKDVEVKDVEKSRSPSVTMEPKEPSDKSK	CMGC/MAPK	GB56012-PA	3.977	2.037
GB53305-PA	762	RTDSLEQRGTFDRQDSVRSDYMSDRDGRYGI	AGC/PKC	GB47743-PA	3.073	1.608
GB41836-PA	989	PQSTSPAPASTPIHSSPNTHRNTINETNTSD	TKL/IRAK	GB49344-PA	3.5	3.5
GB49223-PA	3618	PELKDVEVKDVEKSRSPSITTEIKDIDMKEV	CMGC/MAPK	GB56012-PA	3.76	2.037
GB55751-PA	1218	MVIPRGQFGLPGQNASLRRRSSFRLAKRAIS	AGC	GB53582-PA	1.408	0.949
GB49223-PA	4235	VTAETKEPMDKSKSPSISGEIVEMKDVDTKE	TKL/MLK	GB48187-PA	2.438	1.312
GB44934-PA	24	EEDGYERAYKKRRRVSENQEIEDRLESLILR	AGC/RSK	GB46903-PA	3.862	1.345
GB53305-PA	762	RTDSLEQRGTFDRQDSVRSDYMSDRDGRYGI	AGC/PKC	GB43222-PA	3.073	1.608
GB43222-PA	538	VSNFDKQFTSEKTDLTPTDKLFMMNLDQTEF	CMGC/CDK	GB48243-PA	2.345	1.342
GB49223-PA	5485	EISKFPGDEIKDKSVSPVDKTDSIEKPKDMV	CMGC/MAPK	GB56012-PA	3.08	2.037
GB48325-PA	520	PNTGVEEEYYRLRHFSITGKGIVNRGDSLKS	AGC/PKA	GB48362-PA	3.176	1.943
GB52801-PA	412	TTPPESPHAALMRDTSLQYEDAIIPELDIYA	AGC/PKA	GB48362-PA	2.576	1.943
GB43234-PA	269	LQEKFADDFPLRKTASEPNLLKVRLKQRVER	AGC	GB48942-PA	1.181	0.949
GB55583-PA	1150	MTSQERAALNAPRTSSMSSQMAAITAALDRD	AGC/RSK	GB46903-PA	1.914	1.345
GB44536-PA	1051	SSLRRLLDPPMRQRHSITGNLRQSIILPIKP	AGC	GB45876-PA	1.157	0.949
GB53657-PA	501	TRKHKSKSPRPSRIPSPSPHRSRARSPSSIT	CAMK	GB54949-PA	2.287	1.43
GB49150-PA	378	GLLASSLDGVSLRSRSPEDSSSLLSASAGSL	CMGC/CDK	GB44292-PA	3.577	1.342
GB40865-PA	1506	RSSSANKLNTTAKASSTTISTTASNRPKTAP	AGC	GB49908-PA	1.027	0.949
GB54451-PA	229	HSRSYSPRRRGSPTYSPLRRNYSRSRSRSRS	CMGC/CDK	GB44292-PA	3.652	1.342
GB49223-PA	4235	VTAETKEPMDKSKSPSISGEIVEMKDVDTKE	TKL	GB55240-PA	1.25	0.667
GB49223-PA	4340	AELKDVDTKEFEKSRSPSTTSVTAETKEPTD	STE/STE20	GB51064-PA	2.059	1.632
GB44536-PA	1223	SNKEKTNRRNSRRKSSLESMESEKITDKVRS	AGC/AKT	GB43135-PA	5.719	2.461
GB53657-PA	377	DFSPSPMMHRLRHSPSPSTRRREFSPSPVSH	CMGC/CDK	GB52164-PA	3.742	1.342
GB40648-PA	249	ILDKQSTLDRKKKNFSFSRKFPFMKSKDDKS	STE/STE20	GB43718-PA	2	1.632
GB49223-PA	5115	TSEITDQKGAEIKSKSPSIAEESVDSKDVDV	CMGC/GSK	GB53394-PA	4.321	2.679
GB53657-PA	501	TRKHKSKSPRPSRIPSPSPHRSRARSPSSIT	CMGC/MAPK	GB51503-PA	3.05	2.037
GB48514-PA	456	TPPRLGSYTSTVREKSPEPVIQLPIDVGSFA	CAMK/CAMK2	GB49535-PA	4.255	2.617
GB49223-PA	3742	VITEPKEPSDKSKSPSIAGEEPELKDVEVKD	TKL	GB47688-PA	1.028	0.667
GB49223-PA	4547	ASVTTEVKEPSDKSKSPSITDEKPELKDVDS	CMGC/MAPK	GB56012-PA	3.563	2.037
GB41239-PA	890	LEARKQQEYEPIEEMSPERHDESDDEQQLPL	CK1	GB40310-PA	2.571	1.091
GB55481-PA	627	LRTLHEAGPELKRAISGNLEELLDDNPEPMH	AGC/RSK	GB45876-PA	1.845	1.345
GB53657-PA	320	ASLSTMKHTPERQKHSPSIHTRRSSISPGPT	AGC/DMPK	GB54995-PA	1.718	1.256
GB51953-PA	932	SSISTITGNYWASRRSIQEIEMSSQQGNFQH	AGC/PKA	GB43468-PA	2.414	1.943
GB49480-PA	480	GKSMQESRKPLSRRESNNIEMEDIFQQHATN	AGC/PKG	GB49908-PA	7.452	4.095
GB40764-PA	1008	ALCRKGSQSWTRRRGSAPVGLLSRLDDITVP	AGC/RSK	GB45876-PA	1.741	1.345
GB53657-PA	388	RHSPSPSTRRREFSPSPVSHRRRDPVSSPSS	CMGC/MAPK	GB51503-PA	2.577	2.037
GB49223-PA	2027	EKEVTEITKEPEKVLSPIDKVPVAKLEKEKD	CMGC	GB53394-PA	4.547	2.781
GB53976-PA	817	FLHPDHAWHANSRRGSSQSEQLEVEPYELNR	STE/STE20	GB43718-PA	3.221	1.632
GB40976-PA	227	YPIKLVVEKERDKELSEDEEEEEEPAKEEGE	CK1	GB50801-PA	4.273	1.091
GB51045-PA	794	STGLGLGASSTARRDSFDRNTSAFSPSLEYS	Other/AUR	GB43732-PA	3.73	2.824
GB45101-PA	603	RFNHPDQVRERREKGSPVETPGNGETVDWNF	AGC	GB47232-PA	1.054	0.949
GB46124-PA	169	FKKVEYSSTKVRRGSSLSGLPQSPAGTGRQI	CAMK	GB45813-PA	3.24	1.43
GB54680-PA	709	VGQVRKAIVLQPDVISPPEVSQLHLNDDKHL	CMGC/MAPK	GB56012-PA	3.537	2.037
GB54216-PA	20	AIYEATGKNLINRKLSSGTNVIKCRFVTITE	AGC/PKA	GB43468-PA	3.527	1.943
GB50204-PA	718	ESVVKSHSEGSSRYVSLENFPDEFDGKRADK	AGC	GB53036-PA	1.206	0.949
GB47208-PA	611	TALDRGKVRNPSRPNSPPGSPSIPRLRAIAL	AGC	GB41862-PA	1.131	0.949
GB47879-PA	231	QHSFSNFRPIIPRSLSGNLNPHLTVDTAPSL	CAMK/CAMKL	GB50871-PA	2.145	1.868
GB53657-PA	388	RHSPSPSTRRREFSPSPVSHRRRDPVSSPSS	CAMK	GB43553-PA	1.448	1.43
GB42757-PA	1410	PRIRSEGGDQKPSPQSPSFSTRYSKVARRGM	CMGC/MAPK	GB56012-PA	5.337	2.037
GB49223-PA	6157	RDIASDIGAVQSGRSTPDRRSEGRSLTGTPE	CMGC/MAPK	GB56012-PA	2.877	2.037
GB52677-PA	238	NMERHDGGQSSNRQISPELGVESRYRSGSSS	CAMK/CAMKL	GB55293-PA	2.145	1.868
GB47743-PA	171	SAEYEQPIAGLRAECSPHNSPHDDIFSQPGT	CMGC/MAPK	GB56012-PA	3.063	2.037
GB55299-PA	554	FGFCAQVSQELPRRKSLVGTPYWMSPEVISR	CAMK/CAMKL	GB53155-PA	3.053	1.868
GB40865-PA	1346	KTTTSKPTPTRSTPTSPSKTVSSTTRTSTAA	CMGC/GSK	GB53394-PA	5.42	2.679
GB49567-PA	272	ETQSAELAAAPQRSSSVLDSDIGHFIEDPTF	CAMK/CAMKL	GB43553-PA	2.263	1.868
GB40676-PA	507	QSDASGLFQTLRRSHSGTINKVSLGDLSSGR	AGC	GB43222-PA	1.488	0.949
GB42728-PA	2075	GFVTKNGHRVVIHSRSPSVTSRTADV*****	AGC	GB41862-PA	1.267	0.949
GB49223-PA	5406	GDVKDAKDIEKSKSPSETSSPTEIKDASVKS	CMGC/GSK	GB53394-PA	5.63	2.679
GB43234-PA	269	LQEKFADDFPLRKTASEPNLLKVRLKQRVER	CAMK/CAMKL	GB50871-PA	3.447	1.868
GB55751-PA	1233	SLRRRSSFRLAKRAISQPTPSKVIYPLERST	STE	GB43718-PA	2.14	2.06
GB52751-PA	89	REFKDKSKDEKKRKPSPIFVLEDENKKETKT	CMGC	GB55074-PA	3.468	2.781
GB49223-PA	1164	ERISTLESGATTTAPTLPEDERIPLDEIKED	TKL/MLK	GB47208-PA	1.313	1.312
GB54926-PA	70	MLPSAPPSPAMHRSASVLSASRPRSGPAGLH	CAMK/CAMKL	GB53605-PA	3.566	1.868
GB47964-PA	212	ARCTIRTSRIKQEQESEDEAEEVQRAIANAD	CK1	GB40310-PA	2.948	1.091
GB40225-PA	914	SPSKTKEADKRSTAGSPVKSPSKSVKSLPRT	CK1	GB46727-PA	1.247	1.091
GB54680-PA	709	VGQVRKAIVLQPDVISPPEVSQLHLNDDKHL	CMGC/MAPK	GB43914-PA	3.537	2.037
GB49150-PA	280	NRTSGYGSELTPQRNSLPDIPLTPRERQILE	STE/STE20	GB53532-PA	2.353	1.632
GB45512-PA	1311	TRNSRTKDVEVQTTNSPHRVHSNTEGQDLID	CMGC/MAPK	GB56012-PA	3.883	2.037
GB40764-PA	732	CSMKEKSCSDGHCDISPTKEIESNNIIMSKE	CMGC	GB53062-PA	5.703	2.781
GB53134-PA	280	TYFSVQNTKASFRKGSGQVNFNNEYKKKTSS	AGC/PKA	GB43468-PA	3.454	1.943
GB40310-PA	510	TMDNTHQQAGQQAQDSPKKRRAVSMAAEPQT	CMGC/CDK	GB43092-PA	4.949	1.342
GB49223-PA	4530	LKDVDSKEIEKSRSPSVASVTTEVKEPSDKS	STE/STE20	GB44263-PA	2.912	1.632
GB49755-PA	721	RTGNVPISPNSPRHRSLPALSSARKTMLSAT	STE/STE20	GB48749-PA	2.426	1.632
GB50204-PA	780	SVITSTPIKNTSRRGSGDNVVVITGKSDQEI	AGC/RSK	GB45876-PA	2.707	1.345
GB49223-PA	4530	LKDVDSKEIEKSRSPSVASVTTEVKEPSDKS	TKL/MLK	GB48187-PA	3.688	1.312
GB49223-PA	5181	MKDVDVKDIEKSRSPSVTSMTAETREPSDKS	STE/STE20	GB50672-PA	2.515	1.632
GB53657-PA	388	RHSPSPSTRRREFSPSPVSHRRRDPVSSPSS	CMGC/CDK	GB46275-PA	3.189	1.342
GB40648-PA	249	ILDKQSTLDRKKKNFSFSRKFPFMKSKDDKS	CAMK	GB50297-PA	2.05	1.43
GB48942-PA	337	TKPLHKKKKRLAKQRSLKVDHPPEDTGVGFV	CAMK	GB54949-PA	3.412	1.43
GB53592-PA	823	AGRRRAGETRLRESQSLNRITEVQEAEGPSA	CAMK/CAMKL	GB53605-PA	2.961	1.868
GB43562-PA	398	SEKSTNDSENSNRIISPILGNNKKGNRICAD	CMGC/DYRK	GB55411-PA	4.583	3.583
GB53968-PA	57	RLIFAGKQLEDGRTLSDYNIQKESTLHLVLR	Other/IKK	GB48707-PA	0.653	0.531
GB48169-PA	630	MNLQKHSSQDTELRLSPTAMLDRYVEACTHS	AGC/DMPK	GB54995-PA	1.256	1.256
GB40865-PA	1346	KTTTSKPTPTRSTPTSPSKTVSSTTRTSTAA	CMGC/CDK	GB48243-PA	5.766	1.342
GB49223-PA	3656	VTSATEVKEPSEKSKSPSIAGEVVDLKDVDK	CMGC/GSK	GB53394-PA	3.407	2.679
GB40592-PA	86	GKRDENNDNSRLRIESIKKLNDADNNDDKEN	AGC/PKA	GB43468-PA	2.27	1.943
GB49150-PA	280	NRTSGYGSELTPQRNSLPDIPLTPRERQILE	STE	GB41067-PA	2.97	2.06
GB46599-PA	324	QWRKQQRDIFQVPKHSPKKTRPNISVTKPAE	CMGC/CDK	GB46275-PA	4.198	1.342
GB44536-PA	1223	SNKEKTNRRNSRRKSSLESMESEKITDKVRS	AGC/PKC	GB43222-PA	4.012	1.608
GB47208-PA	611	TALDRGKVRNPSRPNSPPGSPSIPRLRAIAL	CMGC/CDK	GB46275-PA	3.333	1.342
GB46599-PA	324	QWRKQQRDIFQVPKHSPKKTRPNISVTKPAE	CMGC/CDK	GB53657-PA	4.198	1.342
GB49120-PA	377	ASPTSTLRPKRPRARSADESSKNLLAPRESI	STE	GB41067-PA	3.62	2.06
GB40976-PA	227	YPIKLVVEKERDKELSEDEEEEEEPAKEEGE	CK1/CK1	GB50193-PA	4.219	1.521
GB55578-PA	1128	YASPEDMKTVGYRSRSLPTHTTRCHVRKSHS	CAMK	GB45762-PA	2.254	1.43
GB49223-PA	4545	SVASVTTEVKEPSDKSKSPSITDEKPELKDV	TKL/MLK	GB48187-PA	1.5	1.312
GB54571-PA	638	KKEKGEKKKKENKKESPNKLMSGTSFKSKEY	CK1/VRK	GB46727-PA	4.5	4.25
GB41836-PA	555	NTPKEAIAMFTTRRQSPQLQPSELRSINYMS	CAMK	GB54949-PA	1.599	1.43
GB50276-PA	125	LRMCQSMQSTGKLQLSPNAVYDFTSEDLQDL	CMGC/CDK	GB44292-PA	1.895	1.342
GB49120-PA	359	QSAVSPGSSPTKHSQSTQASPTSTLRPKRPR	AGC	GB48362-PA	1.034	0.949
GB45429-PA	360	KEREKKEHDKKRRQRSRSPAVEAHLPAPARK	AGC/RSK	GB40565-PA	3.897	1.345
GB53721-PA	641	ARRHAKFRAKLAGLATPDPEASKDYQDLCRA	CMGC/CDK	GB43092-PA	2.616	1.342
GB49480-PA	480	GKSMQESRKPLSRRESNNIEMEDIFQQHATN	AGC/PKA	GB51562-PA	6.062	1.943
GB49223-PA	4507	LKDVDSKEIEKSRSPSVVGEKPELKDVDSKE	TKL/MLK	GB48187-PA	3.438	1.312
GB49172-PA	552	QEAEEMVRRIHEGTDSLEEQLSAVTEQQEIK	CK1/CK1	GB55646-PA	3.438	1.521
GB51380-PA	90	SVQSNAEPTTNGVGDSPTKKSPSKTKEADKR	CMGC/MAPK	GB56012-PA	3.26	2.037
GB47036-PA	978	GSGGVEGVRGVDLSPSPPPQNNVRNLQRNNQ	CMGC/CDK	GB43092-PA	3.015	1.342
GB49223-PA	3658	SATEVKEPSEKSKSPSIAGEVVDLKDVDKKE	STE/STE20	GB51064-PA	3.294	1.632
GB46599-PA	324	QWRKQQRDIFQVPKHSPKKTRPNISVTKPAE	CMGC/CDK	GB43092-PA	4.198	1.342
GB53387-PA	194	NHVGESDESGLRRRCSAYGSRRSDRVGRSGS	CAMK	GB54949-PA	3.229	1.43
GB42271-PA	397	GSDRRIERSMGQRKASLEFRKSPDFRRGDYR	CAMK	GB50297-PA	2.079	1.43
GB40310-PA	510	TMDNTHQQAGQQAQDSPKKRRAVSMAAEPQT	CMGC	GB53394-PA	5.35	2.781
GB49223-PA	3723	LKDVETKDVEKSRSPSVTSVITEPKEPSDKS	TKL/MLK	GB48187-PA	1.875	1.312
GB53657-PA	347	PGPTISSSRRRPHSPSPPSRRRDHSLTRRRD	AGC	GB55766-PA	2.66	0.949
GB53657-PA	388	RHSPSPSTRRREFSPSPVSHRRRDPVSSPSS	CMGC/GSK	GB53394-PA	4.556	2.679
GB49223-PA	5115	TSEITDQKGAEIKSKSPSIAEESVDSKDVDV	STE/STE20	GB44263-PA	1.824	1.632
GB40592-PA	317	SIIETQDSAVQTNTPSPKRSQSIQNSDSILS	CMGC/CDK	GB48243-PA	4.886	1.342
GB55751-PA	315	LAATLGSIEKNEDFQSPTSVRKSSDIPMTNT	CMGC/CDK	GB43092-PA	3.955	1.342
GB41836-PA	555	NTPKEAIAMFTTRRQSPQLQPSELRSINYMS	AGC/PKA	GB51562-PA	4.776	1.943
GB40976-PA	695	IYRMIKLGLGFDDDDTPNVEDEKMDTEVPPL	CMGC	GB53062-PA	3.771	2.781
GB40764-PA	923	ELSTHKVFFIGSPPDSPPLVQSVSTSNESGS	CMGC/CDK	GB51129-PA	3.003	1.342
GB49223-PA	3821	VTVEEKEPSDKSKSPSVADEKPELKDVEIKD	TKL	GB47688-PA	1.028	0.667
GB53134-PA	908	MSESQSESGSIADRKSLNGSLKRQYSTSSQQ	CAMK	GB53155-PA	1.552	1.43
GB55481-PA	627	LRTLHEAGPELKRAISGNLEELLDDNPEPMH	CAMK	GB46266-PA	2.176	1.43
GB53657-PA	375	RRDFSPSPMMHRLRHSPSPSTRRREFSPSPV	CMGC/CDK	GB46275-PA	4.159	1.342
GB41629-PA	927	PTFANLTQTLDKLIRSPDTLRKIAQNSVRPP	STE/STE7	GB41067-PA	1.8	1.05
GB49223-PA	5117	EITDQKGAEIKSKSPSIAEESVDSKDVDVVK	STE/STE20	GB44263-PA	1.735	1.632
GB46583-PA	1165	PRKAPPQLSTTDKKGSAIDLDIGPPLHADQA	AGC/PKG	GB49908-PA	4.762	4.095
GB42942-PA	992	SEYEKDNKKGPTRRVSMMELGSMEKSHSDKC	AGC/PKA	GB51562-PA	7.327	1.943
GB49223-PA	5200	MTAETREPSDKSKSPSIIGDVPDLKDVDAKG	TKL	GB55240-PA	0.75	0.667
GB49223-PA	4528	PELKDVDSKEIEKSRSPSVASVTTEVKEPSD	CMGC/CDK	GB45722-PA	3.802	1.342
GB42000-PA	127	MSHISGVKRPLTHTNSFTGERVPLHGVETPH	CAMK/CAMKL	GB43553-PA	2.75	1.868
GB49120-PA	377	ASPTSTLRPKRPRARSADESSKNLLAPRESI	STE/STE20	GB51064-PA	2.206	1.632
GB53788-PA	264	GGELCEVTPRVGTPLSPTTKNQTTVHQNPNG	CMGC/GSK	GB53394-PA	4.469	2.679
GB49223-PA	3382	VTAEQKEVSDKSKSPSIAGDEPDLKDIETKE	TKL/MLK	GB48187-PA	2.813	1.312
GB55816-PA	39	EDGTTKNVRNERLSESDSGGGKHAESSIRHK	AGC	GB55766-PA	0.971	0.949
GB55578-PA	1030	NVQVQSSILAPKGHRSQEDVNALNGRNGLPP	Atypical/PIKK	GB54130-PA	5.755	1.926
GB40764-PA	882	IIAKSKCTNSELRRYSTPVPETKTIMTDAGG	AGC/RSK	GB40565-PA	2.224	1.345
GB40865-PA	1342	TKPTKTTTSKPTPTRSTPTSPSKTVSSTTRT	AGC/RSK	GB40565-PA	1.431	1.345
GB52046-PA	816	SLEPKKASEERPHAGSLDSMLYKDSLKSGKK	CAMK	GB53605-PA	1.986	1.43
GB49223-PA	6166	VQSGRSTPDRRSEGRSLTGTPEGFRSGEVIR	STE/STE20	GB51064-PA	3.485	1.632
GB49223-PA	4910	LKDVDTKDIEKSRSPSLTTEIKEPSKLEDVA	STE/STE20	GB51064-PA	2.5	1.632
GB40017-PA	421	GLCKVRPTGESLEDLSPCEDDIEEQLVIRMY	CMGC/MAPK	GB55855-PA	3.273	2.037
GB43909-PA	243	IKKMKKEAKKQRKKKSLTDEEITGNSHVSAA	AGC/PKC	GB41862-PA	2.3	1.608
GB47879-PA	231	QHSFSNFRPIIPRSLSGNLNPHLTVDTAPSL	CAMK/CAMKL	GB50198-PA	2.145	1.868
GB53657-PA	375	RRDFSPSPMMHRLRHSPSPSTRRREFSPSPV	CMGC/CDK	GB51129-PA	4.159	1.342
GB40310-PA	835	DVMRNIATRYDEPRQSPPLRRASVPAVAFSP	CMGC/CDK	GB52164-PA	2.55	1.342
GB41639-PA	1501	TKDQQKSSTSKNRRRSNEILPIVTPATSYAQ	Other/AUR	GB45255-PA	4.757	2.824
GB44174-PA	1035	KKHEKEKLRMQTQKGSIDGEKHKSKFYVSHK	AGC	GB43135-PA	1.057	0.949
GB54216-PA	20	AIYEATGKNLINRKLSSGTNVIKCRFVTITE	CAMK	GB41162-PA	2.254	1.43
GB48942-PA	337	TKPLHKKKKRLAKQRSLKVDHPPEDTGVGFV	AGC	GB47422-PA	1.068	0.949
GB40232-PA	187	GWKPGKKTMKPDVVGSKEYFKDT********	TKL/MLK	GB47973-PA	3.5	1.312
GB49223-PA	3928	LKDVEIKDKEKSRSPSVTLESKEPSDKSKSP	STE/STE20	GB44263-PA	2.603	1.632
GB49223-PA	3802	VDLKDAKEIEKSRSPSVTSVTVEEKEPSDKS	TKL/MLK	GB47208-PA	1.813	1.312
GB50690-PA	1209	EKGRLIRMVEDLERDSPEETSRMQDTFRLQE	CMGC	GB43105-PA	5.352	2.781
GB53034-PA	740	ELDHRMMPLTGNSPISPPFVRIPIENRSKYE	TKL	GB47688-PA	1.139	0.667
GB42374-PA	2532	FHRRYSTDDGVCITTSPSKWPGVTNLRALLA	CMGC/CDK	GB46275-PA	3.309	1.342
GB49223-PA	3779	PSVTMEPKEPSDKSKSPSVTDEVVDLKDAKE	STE/STE20	GB51064-PA	2.029	1.632
GB47208-PA	611	TALDRGKVRNPSRPNSPPGSPSIPRLRAIAL	CAMK	GB53605-PA	2.179	1.43
GB49223-PA	4067	VTAEIKKPIDKSKSPSISGEVAEMKDVDTKE	STE/STE20	GB50672-PA	2.412	1.632
GB49223-PA	1383	EKAQEVERKDSEAKISPPVEEIVAKERPVED	CMGC/MAPK	GB56012-PA	4.63	2.037
GB44673-PA	1927	KEGLGETANQLVRVASEEHEQKGVSGAVGGV	CAMK	GB46786-PA	2.853	1.43
GB40592-PA	317	SIIETQDSAVQTNTPSPKRSQSIQNSDSILS	AGC/RSK	GB40565-PA	1.517	1.345
GB54281-PA	85	VDEEPPIIKLATRRKSVFAETYNPEEDEEDD	AGC/PKC	GB41862-PA	2.061	1.608
GB55481-PA	627	LRTLHEAGPELKRAISGNLEELLDDNPEPMH	CAMK/MLCK	GB46705-PA	6.833	4.167
GB40764-PA	1206	GKKDSIPEPLVKRRGSLPIEMVAISHAGSGS	AGC/RSK	GB40565-PA	2.069	1.345
GB49223-PA	738	AKQSPVEKKETVIKSSPTTPKKTMNGVATKT	CMGC/GSK	GB53394-PA	4.037	2.679
GB53150-PA	828	VSKSNSPVDMVVPPKSPGGTKDLKTTTIVMS	CMGC/CDK	GB46275-PA	3.793	1.342
GB40859-PA	1316	NLSQGDQDYLNKMQTSPLDSNGIQNTNEDDP	CMGC/CDK	GB43092-PA	2.886	1.342
GB53657-PA	375	RRDFSPSPMMHRLRHSPSPSTRRREFSPSPV	CMGC	GB55074-PA	6.285	2.781
GB40592-PA	317	SIIETQDSAVQTNTPSPKRSQSIQNSDSILS	CMGC/MAPK	GB51503-PA	4.087	2.037
GB55299-PA	554	FGFCAQVSQELPRRKSLVGTPYWMSPEVISR	TKL	GB54395-PA	2.139	0.667
GB53134-PA	280	TYFSVQNTKASFRKGSGQVNFNNEYKKKTSS	AGC/PKA	GB51562-PA	3.454	1.943
GB49223-PA	4403	VTAETKEPTDKSKSPSVTDEVPELKDVDTKE	TKL	GB55240-PA	1.194	0.667
GB47584-PA	59	DGGIPPIWTPSSAGASPIPEKKEFRPVQFES	CMGC/MAPK	GB56012-PA	4.523	2.037
GB47428-PA	819	DRILWKRRKQVPDIDSPTDWNPGKLIHYGRA	CMGC/CDK	GB44292-PA	1.529	1.342
GB49223-PA	867	VVARRAKGEKGTADSSTVSTPSGIEAEAGGR	STE/STE20	GB50672-PA	2.809	1.632
GB41836-PA	1016	NTSDNTASGNKTNKSSGDAFEDLLGSQGYNF	CK1	GB50193-PA	1.13	1.091
GB41836-PA	555	NTPKEAIAMFTTRRQSPQLQPSELRSINYMS	CAMK	GB53155-PA	1.599	1.43
GB49223-PA	3658	SATEVKEPSEKSKSPSIAGEVVDLKDVDKKE	TKL	GB47688-PA	1.806	0.667
GB41505-PA	721	QMMLPTSPTHYAQPPTPDHPPPSAMQAEKSI	CMGC/CDK	GB48243-PA	2.402	1.342
GB42942-PA	857	DPDMKLGRDESYRVTTPTATETMLPWKREDD	CMGC/MAPK	GB51503-PA	3.74	2.037
GB49223-PA	3800	EVVDLKDAKEIEKSRSPSVTSVTVEEKEPSD	CMGC/MAPK	GB56012-PA	3.977	2.037
GB40859-PA	1197	SENAEKVKPTEENAISPDQSKIVTSEPVAES	Atypical/PIKK	GB54130-PA	2.787	1.926
GB53657-PA	347	PGPTISSSRRRPHSPSPPSRRRDHSLTRRRD	CAMK	GB50297-PA	1.867	1.43
GB40473-PA	262	TNEKVRLRNQNERPITPLTPTSSVPSSPLPK	CMGC/CDK	GB43092-PA	3.003	1.342
GB53657-PA	345	ISPGPTISSSRRRPHSPSPPSRRRDHSLTRR	TKL/IRAK	GB49344-PA	4	3.5
GB40976-PA	227	YPIKLVVEKERDKELSEDEEEEEEPAKEEGE	CAMK	GB55293-PA	1.789	1.43
GB55816-PA	13	***MMKGRHQFRRRFSLQPSSLKEGQEDGTT	CAMK/CAMKL	GB53155-PA	2.184	1.868
GB55299-PA	113	PKTSTVARSNSLRSSSPPKLRRDYRHNNNLP	CAMK	GB55483-PA	2.14	1.43
GB42762-PA	1175	TRRSSMKKSMRKKAPSPPSNPGILREVSEEK	AGC	GB48942-PA	1.148	0.949
GB42984-PA	397	QYAECKDNRESPRRSSKDVESENVSSSGQTT	AGC/RSK	GB40565-PA	2.017	1.345
GB46886-PA	906	DIRQRPIPRSDDIRLSPAAYTANVSHLIV**	CMGC/CDK	GB44292-PA	2.886	1.342
GB41401-PA	70	ELQDVEFSLHDSIQRSPSPPLALSARDPVII	CMGC/MAPK	GB44207-PA	3.98	2.037
GB40676-PA	493	QNITSPNKKTHQRSQSDASGLFQTLRRSHSG	STE/STE20	GB43718-PA	1.956	1.632
GB49223-PA	3802	VDLKDAKEIEKSRSPSVTSVTVEEKEPSDKS	STE/STE20	GB44263-PA	2.647	1.632
GB53657-PA	501	TRKHKSKSPRPSRIPSPSPHRSRARSPSSIT	CAMK	GB53605-PA	2.287	1.43
GB40146-PA	21	YICNYRDTGGMERVASVTSSYYKFAEAAILV	AGC/AKT	GB43135-PA	4.371	2.461
GB42757-PA	420	KTFPVDFSATNESPASPLKSCSSDANSRLSS	CMGC/CDK	GB43092-PA	4.432	1.342
GB46583-PA	424	AINKEDKEAFALRSVSPVEVRDLDFANDACK	CMGC/CDK	GB46275-PA	2.276	1.342
GB45101-PA	1496	TNETHASPVKLKRSTSKDIYEPWEMSEREKE	STE/STE20	GB48749-PA	1.882	1.632
GB40859-PA	1316	NLSQGDQDYLNKMQTSPLDSNGIQNTNEDDP	CK1/VRK	GB50801-PA	4.75	4.25
GB40626-PA	280	QDEAPPSRVPFHRQGSQSQSEDTEDTMKNLR	CAMK	GB46266-PA	2.763	1.43
GB53657-PA	388	RHSPSPSTRRREFSPSPVSHRRRDPVSSPSS	AGC	GB53582-PA	1.625	0.949
GB51562-PA	127	ITDFGFCKMINGRTWTLCGTPEYLAPEIILS	CAMK/CAMKL	GB53605-PA	2.711	1.868
GB40865-PA	1506	RSSSANKLNTTAKASSTTISTTASNRPKTAP	AGC	GB45876-PA	1.027	0.949
GB49223-PA	5520	SSRDKEESFVSRKSISPELGKADERIDDKDR	CMGC/CDK	GB45722-PA	3.018	1.342
GB50276-PA	125	LRMCQSMQSTGKLQLSPNAVYDFTSEDLQDL	CMGC/MAPK	GB56012-PA	4.15	2.037
GB40764-PA	882	IIAKSKCTNSELRRYSTPVPETKTIMTDAGG	CAMK/CAMKL	GB53605-PA	2.289	1.868
GB40764-PA	1206	GKKDSIPEPLVKRRGSLPIEMVAISHAGSGS	AGC/PKA	GB43468-PA	6.224	1.943
GB42147-PA	1107	TGMTKKKNNASAKVVSPVSSPSGNETHIIMK	CAMK	GB49535-PA	1.746	1.43
GB44536-PA	1029	KLHRSVSPIPTRERMSVPEIRNSSLRRLLDP	STE	GB41067-PA	3.34	2.06
GB49150-PA	378	GLLASSLDGVSLRSRSPEDSSSLLSASAGSL	AGC	GB43004-PA	1.093	0.949
GB40764-PA	732	CSMKEKSCSDGHCDISPTKEIESNNIIMSKE	CMGC	GB52508-PA	5.703	2.781
GB43562-PA	931	KIMKRERRNRRKIIDSDSDIQLLNSDTNIKS	CAMK	GB50297-PA	1.853	1.43
GB49111-PA	339	VNQGSHKKKQSPFSGSPVRSRTKENCSTQNI	CMGC/CDK	GB48243-PA	5.559	1.342
GB50985-PA	146	GAAAAGLTVAHPRAHSSPASLQQTYASAQQA	STE/STE20	GB51064-PA	2.221	1.632
GB46344-PA	605	KSDNSSMGSNLERSYSSPNLLQLTDRKAPQI	AGC	GB47743-PA	1.13	0.949
GB42564-PA	533	KMTNSNKTKPLLRRKSDLPQDTYTMRALSDH	AGC/PKC	GB41862-PA	1.714	1.608
GB53657-PA	388	RHSPSPSTRRREFSPSPVSHRRRDPVSSPSS	CAMK	GB54949-PA	1.448	1.43
GB49223-PA	5096	IDLKDVDTKDMEKSRSPSLTSEITDQKGAEI	CMGC/CDK	GB45722-PA	3.039	1.342
GB40578-PA	554	GGEGGFGDLDIRRERSPPYNSMQDGSLPSSG	CAMK/CAMKL	GB53155-PA	2.303	1.868
GB47208-PA	611	TALDRGKVRNPSRPNSPPGSPSIPRLRAIAL	CAMK	GB55293-PA	2.179	1.43
GB48325-PA	520	PNTGVEEEYYRLRHFSITGKGIVNRGDSLKS	AGC	GB40565-PA	1.552	0.949
GB44536-PA	1198	SSETPKWIRKYLESESPKGGRKMQASNKEKT	AGC	GB43468-PA	1.113	0.949
GB49223-PA	5611	NIIETIIMTRKIRRDSILDIAEHKRTEDEAK	STE/STE20	GB44263-PA	2.103	1.632
GB40865-PA	1506	RSSSANKLNTTAKASSTTISTTASNRPKTAP	AGC/DMPK	GB54995-PA	1.436	1.256
GB45413-PA	87	TLPAAHEMMRRNRSRSVCVSALSSAQSRFLH	AGC/PKG	GB49908-PA	4.238	4.095
GB49223-PA	3474	VSEPELKEIEKSRSPSVTAETKDVDMKEIEK	STE/STE20	GB50672-PA	2.765	1.632
GB42757-PA	153	PPPSSSKRGHLERQQTIPGAQSSITSSPATT	TKL	GB41672-PA	0.972	0.667
GB55816-PA	13	***MMKGRHQFRRRFSLQPSSLKEGQEDGTT	AGC/PKA	GB43468-PA	6.468	1.943
GB40764-PA	882	IIAKSKCTNSELRRYSTPVPETKTIMTDAGG	AGC/PKA	GB48362-PA	5.13	1.943
GB50690-PA	1153	YSRLETIDWNQQRSDSPPDGEVQANKSPSET	CAMK	GB46786-PA	1.434	1.43
GB49223-PA	4191	TSVTAEAKEPMDKSKSPSVTDEVAELKDVDT	TKL	GB48187-PA	0.75	0.667
GB53830-PA	625	PANFETGAAKLRKSLSCTYDDDTYRQIEQAR	AGC	GB53036-PA	1.04	0.949
GB49223-PA	4468	LKDVDTKEIEKSRSPSITAETKEPSDKSKSP	STE/STE20	GB44263-PA	2.765	1.632
GB40592-PA	86	GKRDENNDNSRLRIESIKKLNDADNNDDKEN	STE	GB55299-PA	2.07	2.06
GB40744-PA	580	AEERQKMQQMSNHELSPLQNKKTLKRKQDET	CMGC/CDK	GB53657-PA	4.471	1.342
GB47879-PA	231	QHSFSNFRPIIPRSLSGNLNPHLTVDTAPSL	CAMK/CAMKL	GB53155-PA	2.145	1.868
GB40764-PA	1069	ALGPREGNVAAPRRASLPQETALGNLLGNIL	CAMK/CAMKL	GB53605-PA	2.645	1.868
GB50690-PA	1153	YSRLETIDWNQQRSDSPPDGEVQANKSPSET	CAMK	GB54723-PA	1.434	1.43
GB45101-PA	603	RFNHPDQVRERREKGSPVETPGNGETVDWNF	STE	GB50113-PA	2.87	2.06
GB51953-PA	806	GSDRSPQEATYSRGASEETDTPVATDLPKKD	CAMK	GB41162-PA	2.337	1.43
GB42762-PA	1187	KAPSPPSNPGILREVSEEKEDNASRPENPPR	AGC/RSK	GB45876-PA	2.466	1.345
GB51221-PA	175	AKALSLSFQKTVKNDSPLAALLDRASDSLLR	CMGC	GB53394-PA	4.831	2.781
GB44536-PA	920	NDLKLLIAGTPKQRFSLDSQLTGRNQDVTRS	AGC	GB45876-PA	1.464	0.949
GB47208-PA	611	TALDRGKVRNPSRPNSPPGSPSIPRLRAIAL	Atypical/PIKK	GB50923-PA	2.011	1.926
GB54451-PA	225	RGRSHSRSYSPRRRGSPTYSPLRRNYSRSRS	CMGC/GSK	GB53394-PA	4.951	2.679
GB54774-PA	692	FRMSEDKPQEYKKRLSMELTNSLLREDTNLW	STE	GB50113-PA	4.04	2.06
GB49223-PA	3765	LKDVEVKDVEKSRSPSVTMEPKEPSDKSKSP	STE/STE20	GB51064-PA	2.824	1.632
GB51380-PA	164	SAPSPNLKTVRSKIGSLENASYKPGGGKVKI	AGC/AKT	GB43135-PA	4.708	2.461
GB41836-PA	555	NTPKEAIAMFTTRRQSPQLQPSELRSINYMS	CMGC/CDK	GB43092-PA	3.246	1.342
GB55816-PA	13	***MMKGRHQFRRRFSLQPSSLKEGQEDGTT	AGC/PKC	GB41862-PA	4.228	1.608
GB49223-PA	3721	PELKDVETKDVEKSRSPSVTSVITEPKEPSD	CMGC/MAPK	GB56012-PA	3.977	2.037
GB52046-PA	783	REDVESKVEIRRSSASMEDISKMAKQAESAM	Other/PLK	GB45275-PA	1.813	1.438
GB51953-PA	1017	NNRRGSCREKNRRKESVMSTAATMRVLNVLR	AGC/PKC	GB43222-PA	3.169	1.608
GB42577-PA	525	PNPRIASAPSSSTSSSPPAKGAAAAGQSSKR	AGC/GRK	GB51749-PA	1.274	0.583
GB40310-PA	510	TMDNTHQQAGQQAQDSPKKRRAVSMAAEPQT	Atypical/PIKK	GB50923-PA	2.319	1.926
GB40865-PA	616	SCEREYDIAKDPMAMSFTPSDFEAAFDKGVD	STE/STE20	GB53532-PA	1.853	1.632
GB49223-PA	3926	PQLKDVEIKDKEKSRSPSVTLESKEPSDKSK	STE/STE20	GB50672-PA	2	1.632
GB52677-PA	238	NMERHDGGQSSNRQISPELGVESRYRSGSSS	AGC/RSK	GB40565-PA	1.828	1.345
GB53657-PA	345	ISPGPTISSSRRRPHSPSPPSRRRDHSLTRR	STE	GB41067-PA	2.39	2.06
GB54348-PA	190	DFGLSNVFDEQRLLNTFCGSPLYASPEIVKG	CAMK/CAMKL	GB53605-PA	5.645	1.868
GB40764-PA	1130	IIDSTGPGMPSPRRGSVPADISELRRDMFNR	Other/AUR	GB45255-PA	4.595	2.824
GB49223-PA	3819	TSVTVEEKEPSDKSKSPSVADEKPELKDVEI	STE/STE20	GB50672-PA	1.941	1.632
GB47743-PA	750	LANFPPEFTDEPVHLTPDDPRVIDKIDQSEF	Other/IKK	GB42451-PA	0.551	0.531
GB49223-PA	4824	EVAELKDAKEIEKSRSPSVTSVTVEEKEPLD	CMGC/CDK	GB45722-PA	3.637	1.342
GB50730-PA	710	DCQRQIYSERLTRLKSQGEPIKERRVEFEGR	AGC/PKG	GB55766-PA	4.952	4.095
GB44218-PA	851	YRYLTADLMKSLRDDSLPIDVTRDDPIHRQV	AGC/AKT	GB43135-PA	3.449	2.461
GB54774-PA	692	FRMSEDKPQEYKKRLSMELTNSLLREDTNLW	AGC	GB43135-PA	1.372	0.949
GB53657-PA	377	DFSPSPMMHRLRHSPSPSTRRREFSPSPVSH	CMGC/CDK	GB43092-PA	3.742	1.342
GB43467-PA	1442	AGTSHSSNRSLRITRSPPEYPHQQQHQRTEQ	CAMK	GB50871-PA	1.43	1.43
GB49120-PA	309	NQRHPRSLGQQDRSSSAPNVCFNMVKPSGEA	AGC/RSK	GB40565-PA	2.672	1.345
GB43553-PA	360	LKDFYVASSPPPVAFSPNDTNSSPLRPHPER	CMGC/MAPK	GB51503-PA	3.297	2.037
GB51953-PA	806	GSDRSPQEATYSRGASEETDTPVATDLPKKD	STE	GB48749-PA	2.35	2.06
GB53657-PA	386	RLRHSPSPSTRRREFSPSPVSHRRRDPVSSP	CAMK/CAMKL	GB53155-PA	2.961	1.868
GB49223-PA	3640	IKDIDMKEVEKSRSPSVTSATEVKEPSEKSK	CMGC/GSK	GB53394-PA	2.778	2.679
GB47036-PA	43	FSKRSFRSNPLKRTKSVTKLERQKQRGAGLR	AGC/AKT	GB43135-PA	4.652	2.461
GB44218-PA	851	YRYLTADLMKSLRDDSLPIDVTRDDPIHRQV	AGC	GB40565-PA	1.194	0.949
GB53657-PA	377	DFSPSPMMHRLRHSPSPSTRRREFSPSPVSH	Other/PLK	GB50705-PA	1.646	1.438
GB46124-PA	169	FKKVEYSSTKVRRGSSLSGLPQSPAGTGRQI	AGC	GB49908-PA	1.807	0.949
GB40865-PA	1342	TKPTKTTTSKPTPTRSTPTSPSKTVSSTTRT	AGC/DMPK	GB54995-PA	2.333	1.256
GB54958-PA	222	DFGLARWFGLPLKPMTPRVVTLWYRAPELLL	CMGC	GB43105-PA	5.803	2.781
GB53387-PA	249	VVAINEEAKSKPRSRSLIRRTSRKTKQQIRD	Other/AUR	GB43732-PA	3.068	2.824
GB50730-PA	845	KPKDKTGEDHQKNQNSQGDGHIQTNQQQQPQ	Atypical/PIKK	GB49642-PA	6.745	1.926
GB49223-PA	5372	DTPADLKDIDKSRSPSVTSVVTETKDKSKSP	TKL/MLK	GB48187-PA	1.563	1.312
GB55299-PA	554	FGFCAQVSQELPRRKSLVGTPYWMSPEVISR	STE/STE20	GB53532-PA	4.794	1.632
GB44998-PA	257	PVLLPKPRPLPMRRMSPLMGRRAPPRWGGGG	CMGC	GB44371-PA	4.378	2.781
GB43172-PA	635	GILKVGDFGLAREYGSPLRQYTPVVVTRWYR	CMGC	GB43105-PA	4.521	2.781
GB50274-PA	715	IETEIRREKERASNPSVSMDMDEDDPVPEIT	AGC/PKC	GB41862-PA	1.639	1.608
GB40764-PA	1164	NGKPRNRKKILKRRSSGGPEMFSGGSTDGND	CAMK	GB46786-PA	3.875	1.43
GB54995-PA	1340	GYKANSHVDGTGQRVSPRESTRSTLKPYLSV	CMGC/CDK	GB43092-PA	3.508	1.342
GB53305-PA	1566	TTSHMENGKQTSRTNSFEIENLLKTAEQVTG	AGC/DMPK	GB52472-PA	1.385	1.256
GB41836-PA	555	NTPKEAIAMFTTRRQSPQLQPSELRSINYMS	CMGC/DYRK	GB53062-PA	6.833	3.583
GB42728-PA	578	ASLSLPGSPFNLRRSSRGSHQFTIRNGRGRF	CAMK	GB47755-PA	1.746	1.43
GB41836-PA	555	NTPKEAIAMFTTRRQSPQLQPSELRSINYMS	Other/PLK	GB50705-PA	2.729	1.438
GB41803-PA	692	TRELIDDEERTPKRYTPPPDKPTTDLKKKYE	Atypical/PIKK	GB54130-PA	1.979	1.926
GB44972-PA	181	HSPHSPHSPSEHSRASPPHEYLRKAAPYVEG	CMGC/GSK	GB53394-PA	3.346	2.679
GB49223-PA	3382	VTAEQKEVSDKSKSPSIAGDEPDLKDIETKE	STE/STE20	GB50672-PA	3.162	1.632
GB40648-PA	249	ILDKQSTLDRKKKNFSFSRKFPFMKSKDDKS	AGC	GB53582-PA	2.12	0.949
GB40452-PA	553	EPPDPPVEPPLPRYGSAGSLSSANSSLVGNK	CAMK	GB46124-PA	1.735	1.43
GB44091-PA	6248	AKSPAPTRASPGRERTPDSLPHIGPRFPPKG	CAMK/CAMK2	GB49535-PA	3.351	2.617
GB49223-PA	3618	PELKDVEVKDVEKSRSPSITTEIKDIDMKEV	CMGC/GSK	GB53394-PA	4.877	2.679
GB41505-PA	721	QMMLPTSPTHYAQPPTPDHPPPSAMQAEKSI	CMGC/CDK	GB45722-PA	2.402	1.342
GB53134-PA	912	QSESGSIADRKSLNGSLKRQYSTSSQQSGTY	AGC	GB51562-PA	1.04	0.949
GB49223-PA	3405	LKDIETKEIEKSRSPSVTSIPSEEKKTMDKL	STE/STE20	GB44263-PA	2.941	1.632
GB49223-PA	3472	PTVSEPELKEIEKSRSPSVTAETKDVDMKEI	CMGC/MAPK	GB56012-PA	3.977	2.037
GB40240-PA	34	APPPPEPEPEPEKPPTPAPSTPKESGSTRAS	CMGC/MAPK	GB44207-PA	5.65	2.037
GB44998-PA	283	WGGGGRNTPPRYRRRSPPINRRRSPRPPRRR	AGC/RSK	GB40565-PA	2.603	1.345
GB40473-PA	278	PLTPTSSVPSSPLPKSPTNRSWFSWS*****	CMGC/CDK	GB43092-PA	2.108	1.342
GB55816-PA	13	***MMKGRHQFRRRFSLQPSSLKEGQEDGTT	CAMK/CAMKL	GB53605-PA	2.184	1.868
GB40764-PA	1008	ALCRKGSQSWTRRRGSAPVGLLSRLDDITVP	CAMK/CAMKL	GB55293-PA	2.566	1.868
GB49120-PA	359	QSAVSPGSSPTKHSQSTQASPTSTLRPKRPR	CAMK/CAMKL	GB53628-PA	2.987	1.868
GB51380-PA	114	TKEADKRSTAGSPVKSPSKSVKSLPRTPDTP	CMGC/CDK	GB40222-PA	5.129	1.342
GB40648-PA	249	ILDKQSTLDRKKKNFSFSRKFPFMKSKDDKS	TKL/MLK	GB48187-PA	1.5	1.312
GB54281-PA	61	LRESRQTQLIQDPAQTTTSTPDESVDEEPPI	TKL	GB49344-PA	1	0.667
GB44536-PA	1223	SNKEKTNRRNSRRKSSLESMESEKITDKVRS	CAMK/CAMKL	GB53155-PA	3.737	1.868
GB53657-PA	445	RSTRSPTGSRLHLPLSRSRSRSPGRWRKVQS	AGC	GB53582-PA	0.987	0.949
GB42894-PA	1067	KQEQELRKRTMERKNSREGILNSISLSKKNE	STE/STE20	GB43718-PA	2.632	1.632
GB47428-PA	819	DRILWKRRKQVPDIDSPTDWNPGKLIHYGRA	CMGC	GB48589-PA	3.058	2.781
GB41836-PA	768	RTTKPEETQKETIVPSPVEAQSNVNVQQEVP	CMGC/DYRK	GB55411-PA	4.833	3.583
GB53830-PA	625	PANFETGAAKLRKSLSCTYDDDTYRQIEQAR	AGC	GB55766-PA	1.04	0.949
GB54649-PA	1643	QSSHRSSYKVHRRHRSRDETSNTSTPTKLLP	STE	GB40480-PA	3.27	2.06
GB46689-PA	982	DLLSLTNNHHNTMNYSPPSSRSSSPDNENYS	CMGC/CDK	GB43092-PA	3.336	1.342
GB40076-PA	578	WTCADCFRCVPTKPSSAAASYEDLSARETVE	STE/STE20	GB40480-PA	2.426	1.632
GB48331-PA	112	SLTGSQGHSSVDGPKSPTTSRRRSSSIAVAR	TKL/IRAK	GB49344-PA	4.5	3.5
GB54649-PA	1643	QSSHRSSYKVHRRHRSRDETSNTSTPTKLLP	STE	GB50672-PA	3.27	2.06
GB44905-PA	2341	LNWRLMDNAALKGKRSDAQGMSASSNQEQSD	CAMK/CAMKL	GB53628-PA	1.934	1.868
GB54716-PA	918	YEPLSPVVGTPPRSLSPIQGNEFVFGNNRGE	CMGC/MAPK	GB56012-PA	2.87	2.037
GB53305-PA	182	EPPNKQKIKTRRKPLSTPASPSRSREPQCTC	AGC/PKC	GB43222-PA	2.487	1.608
GB40865-PA	1506	RSSSANKLNTTAKASSTTISTTASNRPKTAP	CK1/CK1	GB50193-PA	1.726	1.521
GB44296-PA	247	DSERMATDSGHSTAHSPENGPKSVSPIPCNT	CMGC/MAPK	GB56012-PA	4.393	2.037
GB42508-PA	1240	NTDSFPSDEFNERKSSLESLTSLRSYESQMS	AGC/RSK	GB45876-PA	2.517	1.345
GB41401-PA	72	QDVEFSLHDSIQRSPSPPLALSARDPVIIER	AGC/AKT	GB43135-PA	3.989	2.461
GB49934-PA	7	*********MDKRKMSTAGDSLYQILEIPKT	AGC/PKA	GB48362-PA	5.841	1.943
GB54432-PA	55	LMPTGGHLHKLDSSNSPPPHHQTSHHHLQQQ	CMGC/CDK	GB48243-PA	2.868	1.342
GB43562-PA	398	SEKSTNDSENSNRIISPILGNNKKGNRICAD	CMGC/CDK	GB53271-PA	2.339	1.342
GB49223-PA	2916	DSISEKSLPKDIGKITPEDSLDKSPIDTRDS	CMGC/CDK	GB45722-PA	2.847	1.342
GB46689-PA	982	DLLSLTNNHHNTMNYSPPSSRSSSPDNENYS	CMGC/CDK	GB48243-PA	3.336	1.342
GB47422-PA	1428	PKSAEPGSPLLRRALSPDRLHPRSAENKTSI	AGC	GB53582-PA	1.711	0.949
GB49223-PA	4763	VTTEVKEPSDKSKSPSITGEKPELKDVDSKE	STE/STE20	GB50672-PA	2.853	1.632
GB47428-PA	819	DRILWKRRKQVPDIDSPTDWNPGKLIHYGRA	CMGC/CDK	GB43092-PA	1.529	1.342
GB49223-PA	4275	TSITAETKEPTDKSKSPSVAGEVAEMKDVDT	CMGC/MAPK	GB56012-PA	3.75	2.037
GB43909-PA	243	IKKMKKEAKKQRKKKSLTDEEITGNSHVSAA	CAMK	GB46705-PA	3.376	1.43
GB50917-PA	82	VGKAPAAAPAAAAPASTESAPAKEEKKKEEP	CMGC	GB43105-PA	3.027	2.781
GB49223-PA	2366	EEKEIKVEEKKEEKKSPEEEKELKVEEKKEE	STE/STE20	GB44263-PA	2	1.632
GB42728-PA	2073	SDGFVTKNGHRVVIHSRSPSVTSRTADV***	AGC	GB45876-PA	1.039	0.949
GB48308-PA	298	GPIVLETVTYRYSGHSMSDPGTSYRTREEIQ	Atypical/PDHK	GB48251-PA	13.75	5.25
GB47633-PA	694	DFGFARIIGEKSFRRSVVGTPAYLAPEVLRN	AGC/PKC	GB47743-PA	1.959	1.608
GB50941-PA	247	VLLSDWKEKENEKRNSLKGEEEIFDMDGIND	AGC/AKT	GB43135-PA	2.753	2.461
GB49223-PA	3408	IETKEIEKSRSPSVTSIPSEEKKTMDKLKTP	TKL/MLK	GB48187-PA	1.625	1.312
GB55299-PA	554	FGFCAQVSQELPRRKSLVGTPYWMSPEVISR	CAMK/CAMKL	GB53605-PA	3.053	1.868
GB48960-PA	215	SQPRHKATLSIKRRLSDACGVVAPNVRRPSI	AGC/RSK	GB40565-PA	2.121	1.345
GB47208-PA	611	TALDRGKVRNPSRPNSPPGSPSIPRLRAIAL	CAMK	GB54325-PA	2.179	1.43
GB49223-PA	4193	VTAEAKEPMDKSKSPSVTDEVAELKDVDTKG	TKL	GB47688-PA	0.889	0.667
GB49223-PA	4298	AEMKDVDTKEIEKSRSPSVTSVTAEAKEPTD	STE/STE20	GB51064-PA	2.25	1.632
GB53387-PA	194	NHVGESDESGLRRRCSAYGSRRSDRVGRSGS	AGC	GB53036-PA	3.654	0.949
GB53387-PA	194	NHVGESDESGLRRRCSAYGSRRSDRVGRSGS	Other/AUR	GB45255-PA	3.527	2.824
GB40310-PA	842	TRYDEPRQSPPLRRASVPAVAFSPPNTIPST	CAMK	GB45813-PA	3.699	1.43
GB55299-PA	554	FGFCAQVSQELPRRKSLVGTPYWMSPEVISR	CAMK/CAMKL	GB53628-PA	3.053	1.868
GB55382-PA	166	KQRRESSTSNSNRVGSISPALNHSTPVRKSG	STE	GB55914-PA	2.12	2.06
GB53657-PA	345	ISPGPTISSSRRRPHSPSPPSRRRDHSLTRR	CAMK/CAMKL	GB53628-PA	3.132	1.868
GB42508-PA	1240	NTDSFPSDEFNERKSSLESLTSLRSYESQMS	STE/STE20	GB50672-PA	2.309	1.632
GB54926-PA	143	NWRLAAGSAPNTPRPTPPVSPQRWPRRASTR	CMGC/CDK	GB48243-PA	1.775	1.342
GB53150-PA	828	VSKSNSPVDMVVPPKSPGGTKDLKTTTIVMS	CMGC/CDK	GB43092-PA	3.793	1.342
GB51380-PA	90	SVQSNAEPTTNGVGDSPTKKSPSKTKEADKR	CMGC/CDK	GB48243-PA	4.847	1.342
GB45429-PA	362	REKKEHDKKRRQRSRSPAVEAHLPAPARKFK	AGC/PKC	GB41862-PA	2.952	1.608
GB50690-PA	1153	YSRLETIDWNQQRSDSPPDGEVQANKSPSET	CAMK	GB54722-PA	1.434	1.43
GB49223-PA	5262	PDDIPAKEKSKSPSISPSALTEAKDISKSPS	CMGC/MAPK	GB56012-PA	3.703	2.037
GB47096-PA	305	SKRKLVRRNIETKRDSDEENYFENLNLTSRL	CAMK	GB53155-PA	1.545	1.43
GB49223-PA	4547	ASVTTEVKEPSDKSKSPSITDEKPELKDVDS	STE/STE20	GB51064-PA	1.882	1.632
GB55816-PA	230	LKYNLSPALRRRRRQSLPPPQHLNSRSSSAH	STE/STE20	GB50672-PA	3.574	1.632
GB49223-PA	3700	VTAEEKEPSEKSKSPSVAGEKPELKDVETKD	TKL	GB55240-PA	1.611	0.667
GB41769-PA	117	QQIAAFNRRSNPEISSPCSVEWIKTDKDVVV	CMGC/CDK	GB43092-PA	2.018	1.342
GB50690-PA	1153	YSRLETIDWNQQRSDSPPDGEVQANKSPSET	STE/STE20	GB50672-PA	1.662	1.632
GB53657-PA	501	TRKHKSKSPRPSRIPSPSPHRSRARSPSSIT	CAMK	GB50297-PA	2.287	1.43
GB42728-PA	581	SLPGSPFNLRRSSRGSHQFTIRNGRGRFVGP	STE/STE20	GB43718-PA	2.412	1.632
GB54391-PA	15	*MSRERVSRRFYRMDSSNDLLEFMDRGYSAQ	CAMK	GB53155-PA	2.455	1.43
GB51511-PA	510	IDTSPDSSRPRSLRVSPEQQLTVNTGPKSSM	CAMK	GB46786-PA	2.305	1.43
GB55146-PA	983	DIEIVPEKMVVGGRASIPDELQPDQLEKLQN	CAMK/PKD	GB47633-PA	5.9	4.9
GB45150-PA	7	*********MLRRQETSNEDSYLSAGRPSNL	AGC/AKT	GB43135-PA	4.607	2.461
GB54958-PA	11	*****MTKDETLEKKSVENNDTDKKTASESG	STE/STE20	GB53532-PA	1.632	1.632
GB53657-PA	345	ISPGPTISSSRRRPHSPSPPSRRRDHSLTRR	CMGC/GSK	GB53394-PA	5.728	2.679
GB49223-PA	4637	VTAEVKEPSDKSKSPSVAGEEPELKDVDSKE	TKL/MLK	GB47208-PA	3.875	1.312
GB55816-PA	13	***MMKGRHQFRRRFSLQPSSLKEGQEDGTT	STE/STE20	GB55299-PA	2.235	1.632
GB49223-PA	3844	LKDVEIKDVEKSRSPSITSVIAEPKEPSDKS	TKL/MLK	GB48187-PA	2.063	1.312
GB42762-PA	1175	TRRSSMKKSMRKKAPSPPSNPGILREVSEEK	AGC	GB43222-PA	1.148	0.949
GB44419-PA	653	WEQQTGHSIEELRRRSLEANSKETGSVSSEG	CAMK/CAMKL	GB53605-PA	2.592	1.868
GB45429-PA	15	*MEIENCEGNKQKLDSPGDTSEYSAPTTTQL	AGC/RSK	GB40565-PA	1.414	1.345
GB49428-PA	1115	FSGGYGNSTVNTAANSPTEELKKTSEDLDSI	CMGC/MAPK	GB44207-PA	5.67	2.037
GB49223-PA	2087	EEVEEDGFVSIGKRISKEEIQIKEQIIPKEK	STE/STE20	GB44263-PA	2.029	1.632
GB45101-PA	603	RFNHPDQVRERREKGSPVETPGNGETVDWNF	CAMK	GB46124-PA	1.656	1.43
GB53340-PA	995	LEMDLTGVMTLQRRLSGMERDLAAIQAKLDA	CAMK	GB46705-PA	2.448	1.43
GB47584-PA	74	SPIPEKKEFRPVQFESPTLSRKKLAQQEGTK	CMGC/CDK	GB44292-PA	3.796	1.342
GB42866-PA	114	SMSTGGGGGGHHRSRSASRPAMSSSAGMSAR	TKL	GB42222-PA	0.861	0.667
GB54926-PA	70	MLPSAPPSPAMHRSASVLSASRPRSGPAGLH	STE/STE20	GB50672-PA	2.25	1.632
GB45140-PA	798	RYARAHSRLTGSRQPSVDKTVTNPDTLDRSQ	STE/STE20	GB51134-PA	2.103	1.632
GB49223-PA	5139	DSKDVDVVKDVEKSRSPSVTSDITKLAVDKS	STE/STE20	GB51064-PA	1.868	1.632
GB48795-PA	18	KNMNSPSKLTEFAPLSPEESQPGVASLFSKF	CMGC/MAPK	GB43914-PA	5.917	2.037
GB49223-PA	3441	EEESDLKDIEKSRKPSVISVPAEVKETIEKS	STE/STE20	GB50672-PA	3.926	1.632
GB41836-PA	768	RTTKPEETQKETIVPSPVEAQSNVNVQQEVP	CMGC/GSK	GB53394-PA	4.506	2.679
GB50941-PA	432	FSDTEVTKNQDSRPCSPVQSDTEFEMRKITQ	CAMK	GB46786-PA	1.523	1.43
GB52801-PA	398	MGDRLWGWSGVAGMTTPPESPHAALMRDTSL	Atypical/PIKK	GB41634-PA	2.053	1.926
GB54700-PA	425	RVGSVDSQHSQHSVGSPQSVEWAVPHQTKLK	CMGC/MAPK	GB44207-PA	3.627	2.037
GB53968-PA	57	RLIFAGKQLEDGRTLSDYNIQKESTLHLVLR	CAMK/DAPK	GB54722-PA	2.25	1.917
GB47100-PA	1615	IPTMKLSKQVVQRRVSLLAAEGIIFKTGVDV	STE/STE20	GB51064-PA	2.353	1.632
GB49150-PA	378	GLLASSLDGVSLRSRSPEDSSSLLSASAGSL	CMGC/MAPK	GB43914-PA	2.8	2.037
GB42942-PA	992	SEYEKDNKKGPTRRVSMMELGSMEKSHSDKC	AGC/PKA	GB43468-PA	7.327	1.943
GB48331-PA	122	VDGPKSPTTSRRRSSSIAVARPTPDLHRFLQ	CAMK/CAMKL	GB50871-PA	4.329	1.868
GB49120-PA	348	SQSLGRPIGTTQSAVSPGSSPTKHSQSTQAS	CMGC/CDK	GB45722-PA	3.934	1.342
GB54216-PA	469	TSSSPTKQSKLKANESVDASTHKQLFSSKTR	CAMK/CAMKL	GB50871-PA	2.539	1.868
GB49223-PA	5198	TSMTAETREPSDKSKSPSIIGDVPDLKDVDA	CMGC/CDK	GB45722-PA	1.985	1.342
GB54551-PA	1375	PLSSNPQAYMSYRHFSLQSGDRADNACPSFI	STE/STE20	GB48749-PA	1.647	1.632
GB49223-PA	5117	EITDQKGAEIKSKSPSIAEESVDSKDVDVVK	TKL/MLK	GB48187-PA	1.438	1.312
GB53657-PA	386	RLRHSPSPSTRRREFSPSPVSHRRRDPVSSP	CMGC/MAPK	GB44207-PA	2.95	2.037
GB51542-PA	1696	QNSRRTGKRPRYNEESDESNTVPVRNRRKIK	CAMK	GB54949-PA	1.441	1.43
GB45429-PA	360	KEREKKEHDKKRRQRSRSPAVEAHLPAPARK	AGC/PKC	GB43222-PA	3.838	1.608
GB47452-PA	794	SIRTYERTLEKLTNRSPHCPALKIEDKASII	CMGC/CDK	GB43092-PA	2.069	1.342
GB55914-PA	15	*MAVRRGKRNLKLQVSEETPAPVTPPRNLDK	AGC/RSK	GB46903-PA	1.534	1.345
GB40764-PA	1130	IIDSTGPGMPSPRRGSVPADISELRRDMFNR	TKL	GB47688-PA	1.417	0.667
GB41239-PA	210	KEDQHDFYEEEQDAGSEGDQDTNSAKEEQKL	CK1	GB46727-PA	3.87	1.091
GB55088-PA	547	TTGVHRSHKFTPRLRSPGAPGPTDSGKFKSE	CMGC/DYRK	GB48589-PA	3.917	3.583
GB40592-PA	317	SIIETQDSAVQTNTPSPKRSQSIQNSDSILS	CMGC/MAPK	GB43914-PA	4.087	2.037
GB40843-PA	266	NSNSKSKKGKKVQKLSESENNANVMDNLTHK	TKL/MLK	GB48187-PA	1.313	1.312
GB42984-PA	1977	LRHRLLMHGRRREVHSDGEDSRESDILNAAL	AGC	GB51562-PA	1.241	0.949
GB49223-PA	4277	ITAETKEPTDKSKSPSVAGEVAEMKDVDTKE	STE/STE20	GB51064-PA	2.868	1.632
GB41740-PA	433	HQTSGQPHGPLRRTPSLPRSYRQSGIPVLQR	CAMK/CAMKL	GB55293-PA	3.592	1.868
GB40027-PA	531	ETQLIVKFRSKEQISSEEYLRLSNSVHRQRN	AGC	GB49908-PA	1.056	0.949
GB42984-PA	1977	LRHRLLMHGRRREVHSDGEDSRESDILNAAL	AGC	GB48942-PA	1.241	0.949
GB40764-PA	1206	GKKDSIPEPLVKRRGSLPIEMVAISHAGSGS	AGC/AKT	GB43135-PA	4.258	2.461
GB53387-PA	249	VVAINEEAKSKPRSRSLIRRTSRKTKQQIRD	STE/STE20	GB48749-PA	1.897	1.632
GB43562-PA	931	KIMKRERRNRRKIIDSDSDIQLLNSDTNIKS	CAMK	GB54949-PA	1.853	1.43
GB49223-PA	3403	PDLKDIETKEIEKSRSPSVTSIPSEEKKTMD	CMGC/MAPK	GB56012-PA	3.977	2.037
GB48034-PA	45	SPGKRMDRLRRSFRDSFRRRKDPHVPESSKP	AGC/PKC	GB47743-PA	6.816	1.608
GB54571-PA	638	KKEKGEKKKKENKKESPNKLMSGTSFKSKEY	CAMK	GB46705-PA	1.631	1.43
GB42274-PA	178	TEVEVDGTKELHVTLSPRTPAGDPPETEELI	CMGC/CDK	GB53271-PA	2.691	1.342
GB49353-PA	36	QFTSTPIGQRPGSPLSPTRYSRLQEKQDLQN	CMGC/MAPK	GB43914-PA	5.253	2.037
GB47036-PA	1023	EQNQGVCCTKLRRRLSLDSTRDLSDTSEEES	Other/AUR	GB45255-PA	4.649	2.824
GB40764-PA	882	IIAKSKCTNSELRRYSTPVPETKTIMTDAGG	AGC/PKA	GB43468-PA	5.13	1.943
GB49353-PA	19	KASKKTTATSSSNVQSPQFTSTPIGQRPGSP	CMGC/CDK	GB44292-PA	2.772	1.342
GB43004-PA	270	QQQQQQQPFRRERRGSFVGTAQYVSPELLTD	AGC	GB47232-PA	3.83	0.949
GB49223-PA	1769	EAGLEDVCVKETARKSIDEAQIGTGVEESVI	STE/STE20	GB51064-PA	2.721	1.632
GB53150-PA	1165	LRAEKRAAWRQARLKSLEQDALQAQIVIKKM	CAMK	GB55293-PA	2.563	1.43
GB49223-PA	3380	TSVTAEQKEVSDKSKSPSIAGDEPDLKDIET	CMGC/CDK	GB45722-PA	2.697	1.342
GB40865-PA	1506	RSSSANKLNTTAKASSTTISTTASNRPKTAP	CMGC/GSK	GB53394-PA	3.099	2.679
GB49223-PA	1291	QQEQKPEQKLEQEPPTPPVKEQKGVFSFFGK	CMGC/MAPK	GB56012-PA	5.347	2.037
GB53305-PA	762	RTDSLEQRGTFDRQDSVRSDYMSDRDGRYGI	AGC/AKT	GB43135-PA	3.079	2.461
GB50635-PA	1439	RKPVSYAVQSDDDEDSN**************	Other/PLK	GB55660-PA	4.167	1.438
GB49223-PA	3578	LKDVEIKDKEKSRSPSVTSVTGEPKEVSDKS	TKL/MLK	GB47208-PA	2.125	1.312
GB53387-PA	249	VVAINEEAKSKPRSRSLIRRTSRKTKQQIRD	Other/AUR	GB45255-PA	3.068	2.824
GB40647-PA	255	ENNSTLPYSQESRHASSLALHGAATPRAVSQ	AGC	GB43004-PA	1.282	0.949
GB47633-PA	694	DFGFARIIGEKSFRRSVVGTPAYLAPEVLRN	AGC/PKC	GB43222-PA	1.959	1.608
GB40859-PA	565	KTEDFQSHISESPVHSPVSRSLFSPQHESNI	CMGC/CDK	GB43092-PA	2.459	1.342
GB40764-PA	882	IIAKSKCTNSELRRYSTPVPETKTIMTDAGG	AGC/PKA	GB51562-PA	5.13	1.943
GB40626-PA	191	KTTSRGSMSGSSQATSPVEDRAPPPTTAPLG	CMGC/CDK	GB43092-PA	3.838	1.342
GB48034-PA	303	RINDLPSNLERTRSHSLEPTDLSRMPSAMSH	AGC/PKC	GB47743-PA	2.094	1.608
GB48169-PA	630	MNLQKHSSQDTELRLSPTAMLDRYVEACTHS	CAMK	GB53155-PA	1.52	1.43
GB55583-PA	1150	MTSQERAALNAPRTSSMSSQMAAITAALDRD	Other/PLK	GB45275-PA	2.583	1.438
GB51380-PA	114	TKEADKRSTAGSPVKSPSKSVKSLPRTPDTP	CMGC/CDK	GB43092-PA	5.129	1.342
GB49223-PA	4677	ASVTTEVKEPSDKSKSPSVTDEKPELKDVDS	CMGC/GSK	GB53394-PA	4.728	2.679
GB42271-PA	397	GSDRRIERSMGQRKASLEFRKSPDFRRGDYR	CAMK	GB54949-PA	2.079	1.43
GB46255-PA	226	PPKFKINKKIPRGPPSPPAPVMHSPTRKVTV	CMGC/CDK	GB53657-PA	2.805	1.342
GB49099-PA	484	TLMHSNTDPDLVGFPSPTREAKIVAKMNEEK	CMGC	GB43105-PA	5.077	2.781
GB42762-PA	1175	TRRSSMKKSMRKKAPSPPSNPGILREVSEEK	AGC/AKT	GB43135-PA	6.079	2.461
GB49223-PA	3338	SKSPSEIDETEDKTRSPSIAGDIEDSKEVET	CMGC/CDK	GB45722-PA	2.33	1.342
GB49223-PA	3492	AETKDVDMKEIEKSRSPSVTSITTEVKEPSD	CMGC/MAPK	GB56012-PA	3.977	2.037
GB50690-PA	1364	EIEKQQKLLSVNLSKSPQTQTEAYMQHEIAR	CMGC/CDK	GB48243-PA	3.805	1.342
GB49223-PA	2789	DRKPSIEELAKVEKISPKLEKIEGEKQIVPQ	TKL/MLK	GB48187-PA	3.438	1.312
GB49223-PA	5262	PDDIPAKEKSKSPSISPSALTEAKDISKSPS	TKL	GB48187-PA	0.778	0.667
GB49223-PA	545	HLEFLKHPVCSAKSLSPSASLATLRDKPAKQ	TKL/MLK	GB48187-PA	1.813	1.312
GB49223-PA	3441	EEESDLKDIEKSRKPSVISVPAEVKETIEKS	TKL/MLK	GB48187-PA	3	1.312
GB44482-PA	17	SEGTPKSQGKTMPDGSPARMEAGDGGGAGGD	Other/Wnk	GB54649-PA	3.333	3
GB49511-PA	538	APGSIPHAPIGRRQSTTDEIFIARGFRRQST	AGC/PKA	GB43468-PA	3.592	1.943
GB51953-PA	806	GSDRSPQEATYSRGASEETDTPVATDLPKKD	AGC	GB48942-PA	1.535	0.949
GB53657-PA	345	ISPGPTISSSRRRPHSPSPPSRRRDHSLTRR	CMGC/CDK	GB44292-PA	4.27	1.342
GB49223-PA	5404	IAGDVKDAKDIEKSKSPSETSSPTEIKDASV	CMGC/MAPK	GB56012-PA	4.183	2.037
GB40592-PA	323	DSAVQTNTPSPKRSQSIQNSDSILSVSSSHS	AGC/RSK	GB45876-PA	2.931	1.345
GB53825-PA	1003	IPELAAITKPRKGPSSPEQDIKPNISHIKHE	CMGC/CDK	GB45722-PA	3.763	1.342
GB47882-PA	188	GVRSSGTPRSKQRGGSQGSVQSLGAASTGSG	AGC	GB47232-PA	1.548	0.949
GB53830-PA	625	PANFETGAAKLRKSLSCTYDDDTYRQIEQAR	AGC	GB48942-PA	1.04	0.949
GB51562-PA	127	ITDFGFCKMINGRTWTLCGTPEYLAPEIILS	STE/STE20	GB43718-PA	2.588	1.632
GB49223-PA	6138	LEKAEVKEKTEKRPVSPHVRDIASDIGAVQS	CMGC/CDK	GB45722-PA	2.598	1.342
GB49223-PA	3382	VTAEQKEVSDKSKSPSIAGDEPDLKDIETKE	STE/STE20	GB51064-PA	3.162	1.632
GB42271-PA	206	ELNEKQAGHSIKKSPSAPTLIEKKSPRKRTS	CAMK	GB46705-PA	1.591	1.43
GB47812-PA	851	SPSNRTTYLSNSKGDSPPTVNSGTDLLRSSR	CMGC/DYRK	GB48589-PA	5.5	3.583
GB49223-PA	5332	IVGDLTDLKDIDKSRSPSVTSITEAKDVTES	STE/STE20	GB44263-PA	1.676	1.632
GB49223-PA	5410	DAKDIEKSKSPSETSSPTEIKDASVKSKSPD	CMGC/CDK	GB45722-PA	3.859	1.342
GB40629-PA	636	ADMSIAKITDQIRRLSAEDDNNSMVPQMFNS	STE/STE20	GB53532-PA	1.912	1.632
GB46255-PA	234	KIPRGPPSPPAPVMHSPTRKVTVKEQKEWKI	CMGC/CDK	GB53271-PA	4.805	1.342
GB42984-PA	397	QYAECKDNRESPRRSSKDVESENVSSSGQTT	AGC/PKA	GB48362-PA	6.424	1.943
GB49172-PA	174	SGTPRKTLLSQQRPPSPEPLWLQNKELPPLN	CMGC/CDK	GB53657-PA	2.468	1.342
GB54348-PA	664	GVNVGGAKRVFERKASLSSISTPPPVKHTAS	CAMK/CAMKL	GB54325-PA	2.645	1.868
GB53937-PA	217	GFEDTNNSDDGEREDSDNDVHPSPKRSGREY	CAMK	GB50198-PA	1.824	1.43
GB49223-PA	5334	GDLTDLKDIDKSRSPSVTSITEAKDVTESKS	STE/STE20	GB50672-PA	2.029	1.632
GB55578-PA	1030	NVQVQSSILAPKGHRSQEDVNALNGRNGLPP	Atypical/PIKK	GB41634-PA	5.755	1.926
GB43718-PA	1227	QRWYKKEEKVKKKKSSVNDPIHYKLRQADLI	AGC	GB47743-PA	1.211	0.949
GB49223-PA	3492	AETKDVDMKEIEKSRSPSVTSITTEVKEPSD	STE/STE20	GB44263-PA	2.25	1.632
GB49223-PA	3681	LKDVDKKEIEKSRSPSVTSVTAEEKEPSEKS	TKL/MLK	GB47208-PA	2.375	1.312
GB49223-PA	1499	ALLEEASKKFKTVKDSLRDSLESLEEKIEEE	TKL/MLK	GB47208-PA	4.188	1.312
GB53305-PA	1593	QVTGICRSPGETRKSSPTGSVVSSHSQALTP	AGC	GB41862-PA	1.465	0.949
GB49223-PA	823	PKPMDRKPIGRRKPVSPSKVRLFGSPAKSTR	CMGC/MAPK	GB56012-PA	5.767	2.037
GB49223-PA	4130	AELKDVDTKEIEKSRSPSVTSVTAETKEPTD	TKL	GB47688-PA	0.833	0.667
GB49428-PA	1115	FSGGYGNSTVNTAANSPTEELKKTSEDLDSI	CMGC/CDK	GB43092-PA	5.09	1.342
GB49223-PA	3494	TKDVDMKEIEKSRSPSVTSITTEVKEPSDKS	STE/STE20	GB51064-PA	2.353	1.632
GB49223-PA	2027	EKEVTEITKEPEKVLSPIDKVPVAKLEKEKD	CMGC/CDK	GB45722-PA	2.829	1.342
GB49320-PA	240	GTGLNTAIGKIRTEMSETEEIKTPLQQKLDE	CAMK	GB46124-PA	1.534	1.43
GB53134-PA	912	QSESGSIADRKSLNGSLKRQYSTSSQQSGTY	Other/PLK	GB45275-PA	2.083	1.438
GB55578-PA	1128	YASPEDMKTVGYRSRSLPTHTTRCHVRKSHS	CAMK	GB50297-PA	2.254	1.43
GB50635-PA	1304	DIEQKTKPVTIVNSDSDDTYKIHKKPSSEEL	Atypical/PIKK	GB44905-PA	1.936	1.926
GB44113-PA	32	NTNREHRHVKEYPPPSPGKEGQAFVFDKKPS	TKL/IRAK	GB49344-PA	4	3.5
GB49223-PA	3597	VTGEPKEVSDKSKSPSVAGEEPELKDVEVKD	STE/STE20	GB50672-PA	3.176	1.632
GB43004-PA	270	QQQQQQQPFRRERRGSFVGTAQYVSPELLTD	STE/STE11	GB50113-PA	3.8	2.1
GB47096-PA	305	SKRKLVRRNIETKRDSDEENYFENLNLTSRL	AGC/PKG	GB49908-PA	4.262	4.095
GB42762-PA	384	MRKRPGTFSRESSRESLLDDTKKEVRIQENV	AGC	GB43135-PA	1.967	0.949
GB53340-PA	2116	KEEAAAAEAARLAKATPVTSPDEPPSERAEA	AGC/DMPK	GB54995-PA	1.359	1.256
GB49223-PA	3721	PELKDVETKDVEKSRSPSVTSVITEPKEPSD	CMGC/CDK	GB45722-PA	3.249	1.342
GB49172-PA	552	QEAEEMVRRIHEGTDSLEEQLSAVTEQQEIK	Other/PLK	GB55660-PA	1.771	1.438
GB49223-PA	3886	LKDIEVKDIEKSRSPSITTVTTEPKESPDKS	TKL/MLK	GB48187-PA	1.563	1.312
GB49223-PA	5423	TSSPTEIKDASVKSKSPDIADIDSTSDADLK	CMGC/CDK	GB45722-PA	2.36	1.342
GB54451-PA	225	RGRSHSRSYSPRRRGSPTYSPLRRNYSRSRS	CMGC/MAPK	GB44207-PA	3.33	2.037
GB40859-PA	1316	NLSQGDQDYLNKMQTSPLDSNGIQNTNEDDP	CMGC/MAPK	GB43914-PA	3.87	2.037
GB53657-PA	511	PSRIPSPSPHRSRARSPSSITARNLRVQAKI	CAMK/CAMKL	GB53628-PA	3.461	1.868
GB40843-PA	266	NSNSKSKKGKKVQKLSESENNANVMDNLTHK	AGC	GB53582-PA	0.962	0.949
GB43718-PA	1317	EETIKYYRDLKDEMSSGSDFEDEEVGWDLPL	CK1/CK1	GB55165-PA	2.233	1.521
GB48960-PA	215	SQPRHKATLSIKRRLSDACGVVAPNVRRPSI	STE	GB53532-PA	2.63	2.06
GB46786-PA	399	GFSFVAPCLLEDHIKTPEYKNCDSLAATFPT	CMGC/DYRK	GB52508-PA	3.583	3.583
GB41505-PA	721	QMMLPTSPTHYAQPPTPDHPPPSAMQAEKSI	CMGC	GB44371-PA	5.918	2.781
GB42374-PA	2157	KVMETNCEDSPSLLNSPSKSRTQDFQIDTGI	CMGC/MAPK	GB51503-PA	4.167	2.037
GB49223-PA	4549	VTTEVKEPSDKSKSPSITDEKPELKDVDSKE	TKL/MLK	GB47208-PA	3.188	1.312
GB49172-PA	1589	VTSIRSGLRKRKRPESPQSTEPQVTEEWVDE	CMGC/MAPK	GB43914-PA	6.503	2.037
GB53657-PA	345	ISPGPTISSSRRRPHSPSPPSRRRDHSLTRR	AGC	GB55766-PA	3.35	0.949
GB46684-PA	381	EKSESEFKPIIPRNASQPAFTTHVQGLPKNG	CAMK	GB50297-PA	2.097	1.43
GB40358-PA	360	SESSSSFLVGSSPRRSLSSLSKMALSGNSTY	CAMK	GB51807-PA	1.484	1.43
GB42508-PA	1240	NTDSFPSDEFNERKSSLESLTSLRSYESQMS	AGC/RSK	GB40565-PA	2.517	1.345
GB53830-PA	625	PANFETGAAKLRKSLSCTYDDDTYRQIEQAR	AGC	GB51562-PA	1.04	0.949
GB50690-PA	1364	EIEKQQKLLSVNLSKSPQTQTEAYMQHEIAR	CMGC/CDK	GB44292-PA	3.805	1.342
GB55816-PA	13	***MMKGRHQFRRRFSLQPSSLKEGQEDGTT	CAMK/CAMKL	GB53628-PA	2.184	1.868
GB43138-PA	1137	RFAAAIPHTSRPRKDSEVDGQDYHFISRSQF	CAMK/CAMKL	GB55293-PA	2.289	1.868
GB54216-PA	469	TSSSPTKQSKLKANESVDASTHKQLFSSKTR	CAMK/CAMKL	GB53628-PA	2.539	1.868
GB49223-PA	2924	PKDIGKITPEDSLDKSPIDTRDSRDLEDSLE	CMGC/MAPK	GB56012-PA	3.333	2.037
GB46684-PA	381	EKSESEFKPIIPRNASQPAFTTHVQGLPKNG	AGC	GB54995-PA	0.976	0.949
GB41629-PA	927	PTFANLTQTLDKLIRSPDTLRKIAQNSVRPP	CMGC/CDK	GB40222-PA	2.973	1.342
GB55816-PA	220	VFKELLIQAKLKYNLSPALRRRRRQSLPPPQ	STE/STE7	GB51894-PA	1.15	1.05
GB45266-PA	498	SSEFSYKSIENTKEPSLDSAKSDSKLVNGSS	Other/PLK	GB50705-PA	2.208	1.438
GB55816-PA	13	***MMKGRHQFRRRFSLQPSSLKEGQEDGTT	AGC/RSK	GB46903-PA	1.569	1.345
GB47812-PA	851	SPSNRTTYLSNSKGDSPPTVNSGTDLLRSSR	CMGC/DYRK	GB55411-PA	5.5	3.583
GB55888-PA	1356	ELLQAQGQPLMRKTASVPNFSQIMRSDTSMD	CAMK/RAD53	GB41232-PA	4.882	2.412
GB41839-PA	1143	PLETVGRRLSHGDGGSPPPRLGSHFGGSATL	CMGC/CDK	GB40222-PA	1.829	1.342
GB55736-PA	691	FRMSEDKPQEYKKRLSMELTNSLLREDTNLW	AGC/RSK	GB46903-PA	1.948	1.345
GB50135-PA	662	DVELDEHYTLETRSKSSAQTGEHGVDEYPEI	CAMK/CAMK2	GB49535-PA	5.181	2.617
GB40240-PA	61	TRASSRGSRKAKRAGSSVFSMFTQKQVAEFK	CAMK	GB45813-PA	2.337	1.43
GB40859-PA	1316	NLSQGDQDYLNKMQTSPLDSNGIQNTNEDDP	Atypical/PIKK	GB44905-PA	1.968	1.926
GB41138-PA	98	NIIEALNKKEHKGAMSPESPEPDAIEYNLTP	STE/STE7	GB41067-PA	1.05	1.05
GB44905-PA	2341	LNWRLMDNAALKGKRSDAQGMSASSNQEQSD	TKL/MLK	GB48187-PA	1.875	1.312
GB54700-PA	1128	SSSNRSTPVSHGYQDSPTDPNIERVMALYPY	Atypical/PIKK	GB41745-PA	2.628	1.926
GB49223-PA	3742	VITEPKEPSDKSKSPSIAGEEPELKDVEVKD	STE/STE20	GB50672-PA	3.147	1.632
GB55578-PA	1128	YASPEDMKTVGYRSRSLPTHTTRCHVRKSHS	CAMK	GB46786-PA	2.254	1.43
GB49150-PA	280	NRTSGYGSELTPQRNSLPDIPLTPRERQILE	CAMK/CAMKL	GB54325-PA	2.25	1.868
GB46908-PA	892	VRTKTRHKTPIMRTGSIVSTEPQTQVPLLQA	STE	GB50113-PA	2.43	2.06
GB41836-PA	555	NTPKEAIAMFTTRRQSPQLQPSELRSINYMS	CMGC/CDK	GB46275-PA	3.246	1.342
GB44998-PA	291	PPRYRRRSPPINRRRSPRPPRRRPRTRSRSP	AGC/RSK	GB45876-PA	2.362	1.345
GB43222-PA	538	VSNFDKQFTSEKTDLTPTDKLFMMNLDQTEF	CMGC	GB52508-PA	4.716	2.781
GB46786-PA	369	AFYFDSEFTCKTPKDSPGVPPSANAHELFRG	CMGC/CDK	GB40222-PA	2.964	1.342
GB40865-PA	1346	KTTTSKPTPTRSTPTSPSKTVSSTTRTSTAA	CMGC/CDK	GB43092-PA	5.766	1.342
GB55481-PA	627	LRTLHEAGPELKRAISGNLEELLDDNPEPMH	CAMK	GB45813-PA	2.176	1.43
GB40764-PA	1164	NGKPRNRKKILKRRSSGGPEMFSGGSTDGND	CAMK/CAMKL	GB50871-PA	3.329	1.868
GB52677-PA	238	NMERHDGGQSSNRQISPELGVESRYRSGSSS	CMGC/CDK	GB43092-PA	1.91	1.342
GB42728-PA	581	SLPGSPFNLRRSSRGSHQFTIRNGRGRFVGP	CAMK/DAPK	GB45762-PA	2.917	1.917
GB54052-PA	83	TTKLSLCCAMTERSRTPPQSLTISRLSPTTL	CAMK/CAMKL	GB55293-PA	2.211	1.868
GB40764-PA	562	SLPARIGLERVGRRHSVPLSITKPMTLLPRS	CAMK/CAMKL	GB43553-PA	2.408	1.868
GB40017-PA	537	SPAKKENNELDSRPSSPELGKVLSASPSLAQ	CMGC/MAPK	GB55855-PA	5.773	2.037
GB54348-PA	664	GVNVGGAKRVFERKASLSSISTPPPVKHTAS	CAMK/CAMKL	GB50871-PA	2.645	1.868
GB50941-PA	247	VLLSDWKEKENEKRNSLKGEEEIFDMDGIND	AGC/PKA	GB43468-PA	4.773	1.943
GB40764-PA	1037	VPSITTRVDHTSRRGSVPNDITRQQNGGFNR	AGC/RSK	GB40565-PA	2.466	1.345
GB49223-PA	5200	MTAETREPSDKSKSPSIIGDVPDLKDVDAKG	STE/STE20	GB44263-PA	2.853	1.632
GB54926-PA	70	MLPSAPPSPAMHRSASVLSASRPRSGPAGLH	CAMK	GB41162-PA	2.792	1.43
GB44536-PA	920	NDLKLLIAGTPKQRFSLDSQLTGRNQDVTRS	AGC/PKA	GB51562-PA	2.541	1.943
GB43468-PA	200	VTDFGFAKRVQGRTWTLCGTPEYLAPEIILS	STE	GB41067-PA	2.93	2.06
GB49172-PA	174	SGTPRKTLLSQQRPPSPEPLWLQNKELPPLN	CMGC/CDK	GB48243-PA	2.468	1.342
GB51894-PA	471	YSPYALRRKEISRPFSPPSSNEADISETNFQ	CAMK/CAMKL	GB53628-PA	2.013	1.868
GB49223-PA	3742	VITEPKEPSDKSKSPSIAGEEPELKDVEVKD	TKL/MLK	GB47208-PA	2.625	1.312
GB40592-PA	323	DSAVQTNTPSPKRSQSIQNSDSILSVSSSHS	AGC/RSK	GB40565-PA	2.931	1.345
GB55816-PA	13	***MMKGRHQFRRRFSLQPSSLKEGQEDGTT	AGC/RSK	GB40565-PA	1.569	1.345
GB46533-PA	619	LLDNTSVRHMSSDGGSPVLKEKKKHKEKTED	CMGC/CDK	GB46275-PA	3.817	1.342
GB43562-PA	398	SEKSTNDSENSNRIISPILGNNKKGNRICAD	CMGC/CDK	GB40222-PA	2.339	1.342
GB44091-PA	6248	AKSPAPTRASPGRERTPDSLPHIGPRFPPKG	CMGC/CDK	GB46275-PA	1.703	1.342
GB49223-PA	3576	PELKDVEIKDKEKSRSPSVTSVTGEPKEVSD	STE/STE20	GB51064-PA	2.647	1.632
GB47743-PA	410	SESAIIEEHSRNRTGSEEREELPLDTLNDAD	CAMK/CAMKL	GB53605-PA	3.474	1.868
GB54774-PA	692	FRMSEDKPQEYKKRLSMELTNSLLREDTNLW	AGC	GB48942-PA	1.372	0.949
GB40310-PA	979	NRTHNTVSKIPIPVKSPRCSLSESTPETNTQ	CMGC/CDK	GB44292-PA	3.123	1.342
GB53967-PA	57	RLIFAGKQLEDGRTLSDYNIQKESTLHLVLR	Other/IKK	GB42451-PA	0.653	0.531
GB47572-PA	1016	KTLTGQEWKTINYDTSPKKKKKEDTSKCEKR	CMGC/CDK	GB53657-PA	6.159	1.342
GB43468-PA	200	VTDFGFAKRVQGRTWTLCGTPEYLAPEIILS	CAMK/CAMKL	GB54325-PA	2.868	1.868
GB51045-PA	794	STGLGLGASSTARRDSFDRNTSAFSPSLEYS	Other/AUR	GB45255-PA	3.73	2.824
GB40592-PA	86	GKRDENNDNSRLRIESIKKLNDADNNDDKEN	STE	GB48749-PA	2.07	2.06
GB40843-PA	266	NSNSKSKKGKKVQKLSESENNANVMDNLTHK	AGC/DMPK	GB54995-PA	3.077	1.256
GB55816-PA	13	***MMKGRHQFRRRFSLQPSSLKEGQEDGTT	STE/STE20	GB48749-PA	2.235	1.632
GB40091-PA	541	SDTVAQNVINSPRHVSPSSTNNIGSPLRGQI	AGC/AKT	GB43135-PA	3.292	2.461
GB49223-PA	3304	IPIETKTAIDASKRPSISSEIHVVTEAETKV	TKL/MLK	GB48187-PA	1.5	1.312
GB45910-PA	47	PEQLIFPSSIDSRIYSPLNNRAMLDFYYRPL	CMGC/MAPK	GB55855-PA	2.997	2.037
GB55751-PA	1218	MVIPRGQFGLPGQNASLRRRSSFRLAKRAIS	AGC	GB53036-PA	1.408	0.949
GB44536-PA	1051	SSLRRLLDPPMRQRHSITGNLRQSIILPIKP	AGC/PKC	GB41862-PA	2.184	1.608
GB55299-PA	554	FGFCAQVSQELPRRKSLVGTPYWMSPEVISR	STE	GB51894-PA	5.97	2.06
GB46982-PA	405	SCFPNLPNDMPTTPDSPNRRLLDFAQSVPGT	CMGC/MAPK	GB44207-PA	5.64	2.037
GB55751-PA	1233	SLRRRSSFRLAKRAISQPTPSKVIYPLERST	STE	GB45512-PA	2.14	2.06
GB53387-PA	194	NHVGESDESGLRRRCSAYGSRRSDRVGRSGS	AGC/AKT	GB43135-PA	3.708	2.461
GB53657-PA	313	TTPENSKASLSTMKHTPERQKHSPSIHTRRS	CMGC/CDK	GB45722-PA	4.369	1.342
GB40865-PA	1342	TKPTKTTTSKPTPTRSTPTSPSKTVSSTTRT	AGC	GB49908-PA	1.036	0.949
GB55299-PA	113	PKTSTVARSNSLRSSSPPKLRRDYRHNNNLP	AGC/DMPK	GB54995-PA	1.744	1.256
GB49223-PA	4761	ASVTTEVKEPSDKSKSPSITGEKPELKDVDS	CMGC/GSK	GB53394-PA	3.852	2.679
GB50690-PA	1153	YSRLETIDWNQQRSDSPPDGEVQANKSPSET	CAMK	GB46705-PA	1.434	1.43
GB42564-PA	533	KMTNSNKTKPLLRRKSDLPQDTYTMRALSDH	AGC	GB53582-PA	2.007	0.949
GB54451-PA	225	RGRSHSRSYSPRRRGSPTYSPLRRNYSRSRS	CMGC/CDK	GB46275-PA	2.796	1.342
GB54040-PA	412	DIKSSDGEATPGPSASPVSVGSHACEICGKI	CK1/VRK	GB46727-PA	5.25	4.25
GB43562-PA	623	IKEEACAKNTLLESNSDDSTNPYDIKKNSNK	CAMK/CAMKL	GB53155-PA	2.618	1.868
GB54040-PA	412	DIKSSDGEATPGPSASPVSVGSHACEICGKI	CMGC/CDK	GB53657-PA	2.736	1.342
GB51380-PA	224	IAQIKLQWNAKPKVGSLENATYKPGGGDKKI	CAMK/CAMKL	GB54325-PA	2.066	1.868
GB51953-PA	806	GSDRSPQEATYSRGASEETDTPVATDLPKKD	CAMK/CAMKL	GB53155-PA	1.961	1.868
GB55088-PA	547	TTGVHRSHKFTPRLRSPGAPGPTDSGKFKSE	CAMK/CAMK2	GB49535-PA	2.777	2.617
GB40225-PA	894	SVQSNAEPTTNGVGDSPTKKSPSKTKEADKR	CMGC/GSK	GB53394-PA	2.988	2.679
GB55816-PA	220	VFKELLIQAKLKYNLSPALRRRRRQSLPPPQ	AGC/PKC	GB47743-PA	2.472	1.608
GB49223-PA	4174	LKDVDTKEIEKSRSPSVTSVTAEAKEPMDKS	STE/STE20	GB44263-PA	2.647	1.632
GB40676-PA	86	PQASATTLTHHHRNRSLDSALQRIPEVDVTP	AGC/RSK	GB46903-PA	2.017	1.345
GB43467-PA	255	GQNHLQAQNMRQRSISLSSLDSEMEIELHGK	STE/STE20	GB48749-PA	1.926	1.632
GB51221-PA	175	AKALSLSFQKTVKNDSPLAALLDRASDSLLR	CMGC/DYRK	GB53062-PA	4	3.583
GB55816-PA	13	***MMKGRHQFRRRFSLQPSSLKEGQEDGTT	AGC	GB43004-PA	2.428	0.949
GB53708-PA	354	TQQVKYIKQASREAVSPPRPCFLPISEPIPV	CMGC/GSK	GB53394-PA	3.358	2.679
GB44419-PA	653	WEQQTGHSIEELRRRSLEANSKETGSVSSEG	CAMK/CAMKL	GB53628-PA	2.592	1.868
GB49120-PA	391	RSADESSKNLLAPRESIEDWEIPADEILIGA	AGC/PKA	GB48362-PA	2.23	1.943
GB54151-PA	78	STQSSSIGGGVGRQDSTRSRYRAWPTRKLRR	AGC/PKA	GB48362-PA	2.495	1.943
GB49223-PA	3578	LKDVEIKDKEKSRSPSVTSVTGEPKEVSDKS	STE/STE20	GB44263-PA	2.647	1.632
GB49223-PA	3963	EEPELKDVEVKDKEKSRSPSVIAEPKEQSDK	STE/STE20	GB44263-PA	1.75	1.632
GB49106-PA	1601	HQCAGSEDAVQKRLASIADQWEYLTQKTTEK	CAMK/CAMK2	GB49535-PA	5.043	2.617
GB40225-PA	914	SPSKTKEADKRSTAGSPVKSPSKSVKSLPRT	AGC	GB40565-PA	1.318	0.949
GB49511-PA	77	NEPQEPATNQRRRRSSLAQLTDILREWSGGG	AGC/PKA	GB48362-PA	10.286	1.943
GB47816-PA	146	TGDLGIPLNPEERSPSPEPIYSSDGKRLNTR	CAMK/CAMKL	GB55293-PA	2.105	1.868
GB45429-PA	362	REKKEHDKKRRQRSRSPAVEAHLPAPARKFK	AGC	GB48942-PA	3.191	0.949
GB49223-PA	3802	VDLKDAKEIEKSRSPSVTSVTVEEKEPSDKS	TKL/MLK	GB48187-PA	1.813	1.312
GB53657-PA	386	RLRHSPSPSTRRREFSPSPVSHRRRDPVSSP	Other/PLK	GB50705-PA	1.521	1.438
GB49223-PA	4975	PELKDVEIKDVEKSRSPSVTSITAEVKESSD	TKL	GB55240-PA	0.694	0.667
GB53830-PA	625	PANFETGAAKLRKSLSCTYDDDTYRQIEQAR	AGC	GB53582-PA	1.04	0.949
GB41836-PA	555	NTPKEAIAMFTTRRQSPQLQPSELRSINYMS	CMGC/CDK	GB52164-PA	3.246	1.342
GB51380-PA	90	SVQSNAEPTTNGVGDSPTKKSPSKTKEADKR	CMGC/CDK	GB44292-PA	4.847	1.342
GB49223-PA	4845	VTVEEKEPLDKSKSPSVAGEKPELKDVETKD	TKL	GB47688-PA	1.028	0.667
GB49223-PA	389	IGHFFCNLVERRQSNSPDGNKDIDPLILNLT	CMGC/MAPK	GB56012-PA	2.783	2.037
GB51380-PA	110	SPSKTKEADKRSTAGSPVKSPSKSVKSLPRT	AGC	GB43468-PA	1.318	0.949
GB54216-PA	20	AIYEATGKNLINRKLSSGTNVIKCRFVTITE	CAMK	GB54949-PA	2.254	1.43
GB55299-PA	554	FGFCAQVSQELPRRKSLVGTPYWMSPEVISR	CAMK	GB54949-PA	3.391	1.43
GB54391-PA	15	*MSRERVSRRFYRMDSSNDLLEFMDRGYSAQ	AGC	GB48942-PA	1.251	0.949
GB42728-PA	517	EKGNDDNNKERMSIRSIESVSEHRVKQINNH	AGC	GB45876-PA	1.149	0.949
GB53154-PA	124	KNKKRAKSEDGEIHDSNEDELGKPHPLVSVT	Other/PEK	GB49932-PA	2.313	2
GB52164-PA	123	GVLKIGDFGLAKFFGSPNRINTHQVVTRWYR	CMGC/MAPK	GB44207-PA	2.15	2.037
GB49223-PA	3698	TSVTAEEKEPSEKSKSPSVAGEKPELKDVET	CMGC/GSK	GB53394-PA	3.728	2.679
GB53150-PA	828	VSKSNSPVDMVVPPKSPGGTKDLKTTTIVMS	CMGC/MAPK	GB43914-PA	6.067	2.037
GB55299-PA	554	FGFCAQVSQELPRRKSLVGTPYWMSPEVISR	TKL/MLK	GB47208-PA	2.813	1.312
GB54958-PA	23	EKKSVENNDTDKKTASESGPDPSAPITRRGV	CAMK/CAMKL	GB54325-PA	3.013	1.868
GB49223-PA	4090	MKDVDTKEIEKSRSPSVTGVTAETKEASDKS	TKL	GB55240-PA	0.944	0.667
GB42230-PA	294	HSRSKSQSIDRSRRNSPNLDNSIHSKSLSRS	AGC/AKT	GB43135-PA	9.528	2.461
GB49223-PA	4635	TSVTAEVKEPSDKSKSPSVAGEEPELKDVDS	CMGC/MAPK	GB56012-PA	3.75	2.037
GB41836-PA	1016	NTSDNTASGNKTNKSSGDAFEDLLGSQGYNF	AGC/RSK	GB45876-PA	1.534	1.345
GB42508-PA	1240	NTDSFPSDEFNERKSSLESLTSLRSYESQMS	AGC/PKG	GB49908-PA	6.714	4.095
GB43468-PA	200	VTDFGFAKRVQGRTWTLCGTPEYLAPEIILS	AGC	GB53036-PA	1.928	0.949
GB43909-PA	243	IKKMKKEAKKQRKKKSLTDEEITGNSHVSAA	CAMK/DAPK	GB54722-PA	8	1.917
GB53710-PA	260	NGSRAPPRRPPSLPDSPGNQSNYVNIDYFIQ	CMGC/MAPK	GB51503-PA	5.3	2.037
GB52212-PA	57	RLIFAGKQLEDGRTLSDYNIQKESTLHLVLR	CAMK/DAPK	GB54723-PA	2.25	1.917
GB45555-PA	299	VENKKDKFPNYLHHVSPEDDPLATRTLFAGN	CMGC/CDK	GB43172-PA	2.054	1.342
GB49120-PA	309	NQRHPRSLGQQDRSSSAPNVCFNMVKPSGEA	STE	GB50276-PA	2.35	2.06
GB54700-PA	963	IDSGTANDNAFIQQDSVEKRTLEGIAEVPEN	CAMK	GB55483-PA	1.47	1.43
GB49511-PA	273	SAASNAVREHLEARNSMDKGERSSSIEGKTS	AGC/PKA	GB43468-PA	3.189	1.943
GB54571-PA	638	KKEKGEKKKKENKKESPNKLMSGTSFKSKEY	CK1/CK1	GB50193-PA	2.192	1.521
GB53387-PA	249	VVAINEEAKSKPRSRSLIRRTSRKTKQQIRD	TKL	GB47688-PA	0.75	0.667
GB40764-PA	923	ELSTHKVFFIGSPPDSPPLVQSVSTSNESGS	CMGC/MAPK	GB43914-PA	5.793	2.037
GB54281-PA	85	VDEEPPIIKLATRRKSVFAETYNPEEDEEDD	Other/AUR	GB45255-PA	5.676	2.824
GB52046-PA	673	KSWRTVFAKEKRSSASLEALPAAISDTSLSK	STE	GB50113-PA	2.11	2.06
GB49223-PA	3555	VTAEEKELLDKSKTPSIADEKPELKDVEIKD	TKL/MLK	GB48187-PA	1.875	1.312
GB40976-PA	227	YPIKLVVEKERDKELSEDEEEEEEPAKEEGE	AGC	GB53582-PA	1.203	0.949
GB40310-PA	979	NRTHNTVSKIPIPVKSPRCSLSESTPETNTQ	CMGC/CDK	GB48243-PA	3.123	1.342
GB50730-PA	396	LQCAMLSPAVRVRDFSVTDIQPYPLKLTWDP	CAMK	GB50297-PA	2.194	1.43
GB49223-PA	1237	HVFDIRQAVQRDIVKTPDEVADLPVHEEVDP	CMGC	GB53394-PA	4.388	2.781
GB49223-PA	737	KAKQSPVEKKETVIKSSPTTPKKTMNGVATK	CMGC/GSK	GB53394-PA	4.728	2.679
GB40592-PA	315	GQSIIETQDSAVQTNTPSPKRSQSIQNSDSI	CMGC/CDK	GB44292-PA	4.096	1.342
GB48331-PA	122	VDGPKSPTTSRRRSSSIAVARPTPDLHRFLQ	STE/STE20	GB51064-PA	2.853	1.632
GB43553-PA	360	LKDFYVASSPPPVAFSPNDTNSSPLRPHPER	CMGC/CDK	GB45722-PA	2.492	1.342
GB54281-PA	61	LRESRQTQLIQDPAQTTTSTPDESVDEEPPI	STE/STE11	GB47961-PA	4.3	2.1
GB41138-PA	98	NIIEALNKKEHKGAMSPESPEPDAIEYNLTP	CMGC/CDK	GB46275-PA	2.465	1.342
GB49223-PA	2789	DRKPSIEELAKVEKISPKLEKIEGEKQIVPQ	TKL/MLK	GB47208-PA	3.438	1.312
GB50370-PA	1020	ALITLAGQDNIIRHRSPGPVQPNIIRALQTM	CMGC/CDK	GB52164-PA	1.616	1.342
GB53305-PA	651	YRYERQNSKDRDGYYSDRNEMIREKRDREID	AGC	GB43222-PA	1.365	0.949
GB49223-PA	5137	SVDSKDVDVVKDVEKSRSPSVTSDITKLAVD	CMGC/GSK	GB53394-PA	3.222	2.679
GB49120-PA	377	ASPTSTLRPKRPRARSADESSKNLLAPRESI	AGC/PKC	GB47743-PA	3.576	1.608
GB44536-PA	1223	SNKEKTNRRNSRRKSSLESMESEKITDKVRS	CAMK	GB50297-PA	4.606	1.43
GB49511-PA	76	PNEPQEPATNQRRRRSSLAQLTDILREWSGG	AGC/PKA	GB43468-PA	8.208	1.943
GB49223-PA	5154	SPSVTSDITKLAVDKSKSPSVAGDAVDMKDV	CMGC/GSK	GB53394-PA	2.877	2.679
GB55816-PA	243	RQSLPPPQHLNSRSSSAHVPSPAQLQHLQQI	CAMK	GB54949-PA	1.541	1.43
GB45429-PA	360	KEREKKEHDKKRRQRSRSPAVEAHLPAPARK	AGC/RSK	GB45876-PA	3.897	1.345
GB40626-PA	247	DVTTSDSHHQLQRRDSQASQSSTVSSAPSVG	CAMK/RAD53	GB41232-PA	3.706	2.412
GB48795-PA	18	KNMNSPSKLTEFAPLSPEESQPGVASLFSKF	CMGC/CDK	GB43092-PA	3.348	1.342
GB40473-PA	278	PLTPTSSVPSSPLPKSPTNRSWFSWS*****	CMGC/CDK	GB46275-PA	2.108	1.342
GB41740-PA	433	HQTSGQPHGPLRRTPSLPRSYRQSGIPVLQR	AGC/PKA	GB43468-PA	3.5	1.943
GB45815-PA	622	RNQRNQLTLDNLSLSSPERYRSLRHQHSTDN	CMGC/CDK	GB53271-PA	3.76	1.342
GB46786-PA	399	GFSFVAPCLLEDHIKTPEYKNCDSLAATFPT	CMGC/CDK	GB40222-PA	2.144	1.342
GB49223-PA	1383	EKAQEVERKDSEAKISPPVEEIVAKERPVED	CMGC/GSK	GB53394-PA	3.815	2.679
GB51956-PA	1907	ENRDLLLTSSLHRRTSSPLYFSDKPERQGRD	AGC/DMPK	GB52472-PA	1.538	1.256
GB54958-PA	11	*****MTKDETLEKKSVENNDTDKKTASESG	CAMK/PHK	GB51807-PA	3.429	2.048
GB49120-PA	359	QSAVSPGSSPTKHSQSTQASPTSTLRPKRPR	AGC	GB43135-PA	1.034	0.949
GB49223-PA	3555	VTAEEKELLDKSKTPSIADEKPELKDVEIKD	STE/STE20	GB44263-PA	2.471	1.632
GB54216-PA	469	TSSSPTKQSKLKANESVDASTHKQLFSSKTR	CAMK/CAMKL	GB53155-PA	2.539	1.868
GB50690-PA	1095	AEMLEQKLAMHVPAHSRSLSNASSSSGQIVG	TKL	GB47688-PA	0.694	0.667
GB55816-PA	13	***MMKGRHQFRRRFSLQPSSLKEGQEDGTT	CAMK	GB46786-PA	3.462	1.43
GB43718-PA	1227	QRWYKKEEKVKKKKSSVNDPIHYKLRQADLI	AGC/PKA	GB43468-PA	2.459	1.943
GB55299-PA	554	FGFCAQVSQELPRRKSLVGTPYWMSPEVISR	CAMK	GB41162-PA	3.391	1.43
GB49313-PA	103	DKLLKGLTLGYGCTFSPQTGTKTGKLKTAYK	CMGC/CDK	GB44292-PA	3.55	1.342
GB48670-PA	34	KKKSKKSQGSSRYRNSQDVELQQLPQLKDVT	CAMK	GB53628-PA	1.842	1.43
GB44536-PA	1051	SSLRRLLDPPMRQRHSITGNLRQSIILPIKP	AGC/PKA	GB48362-PA	3.592	1.943
GB54958-PA	11	*****MTKDETLEKKSVENNDTDKKTASESG	CAMK	GB41162-PA	1.789	1.43
GB41138-PA	101	EALNKKEHKGAMSPESPEPDAIEYNLTPRTE	CMGC/CDK	GB40222-PA	3.099	1.342
GB52079-PA	1065	PAPSPIPIQRHHRSLSDGKPELPEPVARRTR	CAMK	GB54949-PA	1.656	1.43
GB52046-PA	816	SLEPKKASEERPHAGSLDSMLYKDSLKSGKK	CAMK	GB54325-PA	1.986	1.43
GB49111-PA	334	LSAELVNQGSHKKKQSPFSGSPVRSRTKENC	CMGC	GB43105-PA	4.836	2.781
GB48331-PA	122	VDGPKSPTTSRRRSSSIAVARPTPDLHRFLQ	AGC	GB43004-PA	2.986	0.949
GB49223-PA	1378	VGKPSEKAQEVERKDSEAKISPPVEEIVAKE	STE/STE20	GB51064-PA	2.309	1.632
GB55481-PA	1107	NGSIGAERLSHSLPGSPADRKPNFEVIGSAE	CMGC/MAPK	GB44207-PA	5.29	2.037
[truncated: 16,466 more rows]
