# Supplementary material for: Phosphoproteome Analysis Reveals Phosphorylation Underpinnings in the Brains of Nurse and Forager Honeybees (Apis mellifera)
Source: Sci Rep. 2017 May 16;7:1973. doi: 10.1038/s41598-017-02192-3 (PMC5434016; doi:10.1038/s41598-017-02192-3)
Supplement: Supplementary file 10 — Table S9 [file 41598_2017_2192_MOESM10_ESM.xls]

## Sheet: Sheet1
Table S9. The types of proteins in the Kinase substrate phosphorylation networks and their ID
Nurse		Forager
ID	type	ID	type
GB55766-PA	Kinase	GB41067-PA	Kinase
GB48243-PA	Kinase	GB48942-PA	Kinase
GB54949-PA	Kinase	GB43135-PA	Kinase
GB49344-PA	Kinase	GB45813-PA	Kinase
GB40222-PA	Kinase	GB54949-PA	Kinase
GB51503-PA	Kinase	GB49344-PA	Kinase
GB46705-PA	Kinase	GB40222-PA	Kinase
GB47688-PA	Kinase	GB51503-PA	Kinase
GB41862-PA	Kinase	GB46705-PA	Kinase
GB46266-PA	Kinase	GB41862-PA	Kinase
GB43092-PA	Kinase	GB43914-PA	Kinase
GB48707-PA	Kinase	GB48707-PA	Kinase
GB46903-PA	Kinase	GB45512-PA	Kinase
GB40565-PA	Kinase	GB46903-PA	Kinase
GB41162-PA	Kinase	GB55660-PA	Kinase
GB50801-PA	Kinase	GB40565-PA	Kinase
GB43914-PA	Kinase	GB41162-PA	Kinase
GB48362-PA	Kinase	GB47755-PA	Kinase
GB54395-PA	Kinase	GB50801-PA	Kinase
GB43105-PA	Kinase	GB54395-PA	Kinase
GB48187-PA	Kinase	GB43105-PA	Kinase
GB46275-PA	Kinase	GB48187-PA	Kinase
GB45722-PA	Kinase	GB46275-PA	Kinase
GB53394-PA	Kinase	GB45876-PA	Kinase
GB51064-PA	Kinase	GB44905-PA	Kinase
GB41067-PA	Kinase	GB45722-PA	Kinase
GB54130-PA	Kinase	GB53394-PA	Kinase
GB45876-PA	Kinase	GB51064-PA	Kinase
GB46727-PA	Kinase	GB48243-PA	Kinase
GB54351-PA	Kinase	GB49642-PA	Kinase
GB49908-PA	Kinase	GB44207-PA	Kinase
GB53036-PA	Kinase	GB43092-PA	Kinase
GB44292-PA	Kinase	GB49908-PA	Kinase
GB49535-PA	Kinase	GB51894-PA	Kinase
GB53628-PA	Kinase	GB46752-PA	Kinase
GB54325-PA	Kinase	GB47688-PA	Kinase
GB52508-PA	Kinase	GB46727-PA	Kinase
GB50297-PA	Kinase	GB52508-PA	Kinase
GB55293-PA	Kinase	GB53628-PA	Kinase
GB51129-PA	Kinase	GB53605-PA	Kinase
GB55240-PA	Kinase	GB50297-PA	Kinase
GB53605-PA	Kinase	GB50871-PA	Kinase
GB47973-PA	Kinase	GB51129-PA	Kinase
GB55855-PA	Kinase	GB55240-PA	Kinase
GB43135-PA	Kinase	GB50113-PA	Kinase
GB50923-PA	Kinase	GB55299-PA	Kinase
GB50705-PA	Kinase	GB45762-PA	Kinase
GB48870-PA	Kinase	GB55766-PA	Kinase
GB55483-PA	Kinase	GB41232-PA	Kinase
GB55411-PA	Kinase	GB50923-PA	Kinase
GB45275-PA	Kinase	GB43553-PA	Kinase
GB48749-PA	Kinase	GB50705-PA	Kinase
GB41232-PA	Kinase	GB48870-PA	Kinase
GB55660-PA	Kinase	GB55483-PA	Kinase
GB53155-PA	Kinase	GB45275-PA	Kinase
GB55074-PA	Kinase	GB55411-PA	Kinase
GB44207-PA	Kinase	GB53036-PA	Kinase
GB53582-PA	Kinase	GB48362-PA	Kinase
GB50113-PA	Kinase	GB54130-PA	Kinase
GB50193-PA	Kinase	GB53155-PA	Kinase
GB50198-PA	Kinase	GB43732-PA	Kinase
GB49680-PA	Kinase	GB47973-PA	Kinase
GB48251-PA	Kinase	GB53582-PA	Kinase
GB55165-PA	Kinase	GB48539-PA	Kinase
GB51749-PA	Kinase	GB50193-PA	Kinase
GB47961-PA	Kinase	GB50198-PA	Kinase
GB48539-PA	Kinase	GB53532-PA	Kinase
GB41745-PA	Kinase	GB48251-PA	Kinase
GB45762-PA	Kinase	GB55165-PA	Kinase
GB53271-PA	Kinase	GB51749-PA	Kinase
GB41634-PA	Kinase	GB54723-PA	Kinase
GB54722-PA	Kinase	GB47961-PA	Kinase
GB52341-PA	Kinase	GB55074-PA	Kinase
GB42451-PA	Kinase	GB53271-PA	Kinase
GB46752-PA	Kinase	GB46266-PA	Kinase
GB45255-PA	Kinase	GB52341-PA	Kinase
GB49642-PA	Kinase	GB42451-PA	Kinase
GB45813-PA	Kinase	GB54722-PA	Kinase
GB43732-PA	Kinase	GB45255-PA	Kinase
GB53532-PA	Kinase	GB55646-PA	Kinase
GB55646-PA	Kinase	GB47232-PA	Kinase
GB49932-PA	Kinase	GB41745-PA	Kinase
GB47755-PA	Kinase	GB49932-PA	Kinase
GB43676-PA	Kinase	GB43676-PA	Kinase
GB51134-PA	Kinase	GB41634-PA	Kinase
GB41684-PA	Kinase	GB55855-PA	Kinase
GB42933-PA	Kinase	GB49680-PA	Kinase
GB54723-PA	Kinase	GB42933-PA	Kinase
GB41672-PA	Kinase	GB53414-PA	Kinase
GB47232-PA	Kinase	GB41672-PA	Kinase
GB42222-PA	Kinase	GB46877-PA	Kinase
GB51807-PA	Kinase	GB42414-PA	Kinase
GB53414-PA	Kinase	GB42222-PA	Kinase
GB46877-PA	Kinase	GB45459-PA	Kinase
GB45459-PA	Kinase	GB41684-PA	Kinase
GB44758-PA	Kinase	GB44758-PA	Kinase
GB53084-PA	Kinase	GB41629-PA	Kinase
GB42414-PA	Kinase	GB53084-PA	Kinase
GB43446-PA	Kinase	GB51807-PA	Kinase
GB50672-PA	Kinase as substrate	GB54351-PA	Kinase
GB48942-PA	Kinase as substrate	GB43468-PA	Kinase as substrate
GB47208-PA	Kinase as substrate	GB40310-PA	Kinase as substrate
GB43718-PA	Kinase as substrate	GB43222-PA	Kinase as substrate
GB43553-PA	Kinase as substrate	GB46786-PA	Kinase as substrate
GB56012-PA	Kinase as substrate	GB53657-PA	Kinase as substrate
GB44905-PA	Kinase as substrate	GB54995-PA	Kinase as substrate
GB48589-PA	Kinase as substrate	GB47208-PA	Kinase as substrate
GB46786-PA	Kinase as substrate	GB49120-PA	Kinase as substrate
GB51894-PA	Kinase as substrate	GB55293-PA	Kinase as substrate
GB47743-PA	Kinase as substrate	GB53990-PA	Kinase as substrate
GB43222-PA	Kinase as substrate	GB54348-PA	Kinase as substrate
GB46124-PA	Kinase as substrate	GB43004-PA	Kinase as substrate
GB47633-PA	Kinase as substrate	GB54958-PA	Kinase as substrate
GB44263-PA	Kinase as substrate	GB51134-PA	Kinase as substrate
GB45512-PA	Kinase as substrate	GB46124-PA	Kinase as substrate
GB51562-PA	Kinase as substrate	GB47743-PA	Kinase as substrate
GB55299-PA	Kinase as substrate	GB47633-PA	Kinase as substrate
GB52164-PA	Kinase as substrate	GB49535-PA	Kinase as substrate
GB50871-PA	Kinase as substrate	GB54910-PA	Kinase as substrate
GB55914-PA	Kinase as substrate	GB54325-PA	Kinase as substrate
GB53657-PA	Kinase as substrate	GB55914-PA	Kinase as substrate
GB44371-PA	Kinase as substrate	GB44292-PA	Kinase as substrate
GB54958-PA	Kinase as substrate	GB40676-PA	Kinase as substrate
GB54995-PA	Kinase as substrate	GB50672-PA	Kinase as substrate
GB43172-PA	Kinase as substrate	GB47879-PA	Kinase as substrate
GB43468-PA	Kinase as substrate	GB41836-PA	Kinase as substrate
GB43004-PA	Kinase as substrate	GB50204-PA	Kinase as substrate
GB53062-PA	Kinase as substrate	GB43172-PA	Kinase as substrate
GB50204-PA	Kinase as substrate	GB52993-PA	Kinase as substrate
GB40480-PA	Kinase as substrate	GB45815-PA	Kinase as substrate
GB40310-PA	Kinase as substrate	GB51562-PA	Kinase as substrate
GB53592-PA	Kinase as substrate	GB43718-PA	Kinase as substrate
GB52472-PA	Kinase as substrate	GB43446-PA	Kinase as substrate
GB47422-PA	Kinase as substrate	GB52164-PA	Kinase as substrate
GB49120-PA	Kinase as substrate	GB40480-PA	Kinase as substrate
GB50276-PA	Kinase as substrate	GB53034-PA	Kinase as substrate
GB54649-PA	Kinase as substrate	GB53708-PA	Kinase as substrate
GB49466-PA	Kinase as substrate	GB49193-PA	Kinase as substrate
GB41629-PA	Kinase as substrate	GB47422-PA	Kinase as substrate
GB54348-PA	Kinase as substrate	GB47091-PA	Kinase as substrate
GB41836-PA	Kinase as substrate	GB44263-PA	Kinase as substrate
GB40676-PA	Kinase as substrate	GB56012-PA	Kinase as substrate
GB52993-PA	Kinase as substrate	GB44371-PA	Kinase as substrate
GB45815-PA	Kinase as substrate	GB53592-PA	Kinase as substrate
GB53708-PA	Kinase as substrate	GB50276-PA	Kinase as substrate
GB47091-PA	Kinase as substrate	GB54649-PA	Kinase as substrate
GB47879-PA	Kinase as substrate	GB52472-PA	Kinase as substrate
GB53034-PA	Kinase as substrate	GB48749-PA	Kinase as substrate
GB41082-PA	Kinase as substrate	GB49466-PA	Kinase as substrate
GB49223-PA	Substrate	GB48589-PA	Kinase as substrate
GB46886-PA	Substrate	GB53062-PA	Kinase as substrate
GB40976-PA	Substrate	GB49397-PA	Substrate
GB48331-PA	Substrate	GB55381-PA	Substrate
GB54391-PA	Substrate	GB49223-PA	Substrate
GB40225-PA	Substrate	GB55190-PA	Substrate
GB51337-PA	Substrate	GB40976-PA	Substrate
GB46344-PA	Substrate	GB48331-PA	Substrate
GB53305-PA	Substrate	GB54391-PA	Substrate
GB50357-PA	Substrate	GB40225-PA	Substrate
GB42757-PA	Substrate	GB51337-PA	Substrate
GB54680-PA	Substrate	GB53305-PA	Substrate
GB55578-PA	Substrate	GB55578-PA	Substrate
GB55816-PA	Substrate	GB40592-PA	Substrate
GB40592-PA	Substrate	GB55816-PA	Substrate
GB40843-PA	Substrate	GB45049-PA	Substrate
GB40764-PA	Substrate	GB53700-PA	Substrate
GB49150-PA	Substrate	GB52677-PA	Substrate
GB54774-PA	Substrate	GB40764-PA	Substrate
GB42984-PA	Substrate	GB49150-PA	Substrate
GB48670-PA	Substrate	GB54774-PA	Substrate
GB44972-PA	Substrate	GB42728-PA	Substrate
GB44536-PA	Substrate	GB48169-PA	Substrate
GB44218-PA	Substrate	GB42984-PA	Substrate
GB51897-PA	Substrate	GB48670-PA	Substrate
GB41839-PA	Substrate	GB42233-PA	Substrate
GB40865-PA	Substrate	GB44159-PA	Substrate
GB40859-PA	Substrate	GB44972-PA	Substrate
GB46533-PA	Substrate	GB44536-PA	Substrate
GB44174-PA	Substrate	GB47039-PA	Substrate
GB42230-PA	Substrate	GB44218-PA	Substrate
GB47096-PA	Substrate	GB51956-PA	Substrate
GB55751-PA	Substrate	GB42508-PA	Substrate
GB54372-PA	Substrate	GB41839-PA	Substrate
GB54281-PA	Substrate	GB55572-PA	Substrate
GB40626-PA	Substrate	GB40865-PA	Substrate
GB54432-PA	Substrate	GB54372-PA	Substrate
GB40578-PA	Substrate	GB54281-PA	Substrate
GB51380-PA	Substrate	GB48789-PA	Substrate
GB41740-PA	Substrate	GB40626-PA	Substrate
GB49172-PA	Substrate	GB54432-PA	Substrate
GB40091-PA	Substrate	GB51380-PA	Substrate
GB45150-PA	Substrate	GB41740-PA	Substrate
GB45101-PA	Substrate	GB49172-PA	Substrate
GB52046-PA	Substrate	GB40091-PA	Substrate
GB53387-PA	Substrate	GB49548-PA	Substrate
GB50690-PA	Substrate	GB45150-PA	Substrate
GB50813-PA	Substrate	GB40648-PA	Substrate
GB52079-PA	Substrate	GB45101-PA	Substrate
GB42564-PA	Substrate	GB44174-PA	Substrate
GB52677-PA	Substrate	GB52079-PA	Substrate
GB44998-PA	Substrate	GB40109-PA	Substrate
GB50902-PA	Substrate	GB48261-PA	Substrate
GB49911-PA	Substrate	GB52046-PA	Substrate
GB53550-PA	Substrate	GB42564-PA	Substrate
GB52058-PA	Substrate	GB44998-PA	Substrate
GB48034-PA	Substrate	GB49911-PA	Substrate
GB54040-PA	Substrate	GB50690-PA	Substrate
GB55381-PA	Substrate	GB52424-PA	Substrate
GB48325-PA	Substrate	GB52058-PA	Substrate
GB47305-PA	Substrate	GB48034-PA	Substrate
GB48169-PA	Substrate	GB47305-PA	Substrate
GB50635-PA	Substrate	GB50635-PA	Substrate
GB50941-PA	Substrate	GB42757-PA	Substrate
GB42728-PA	Substrate	GB51941-PA	Substrate
GB41239-PA	Substrate	GB50302-PA	Substrate
GB41119-PA	Substrate	GB41119-PA	Substrate
GB50274-PA	Substrate	GB50017-PA	Substrate
GB42224-PA	Substrate	GB44330-PA	Substrate
GB46255-PA	Substrate	GB45429-PA	Substrate
GB54216-PA	Substrate	GB46255-PA	Substrate
GB42866-PA	Substrate	GB54216-PA	Substrate
GB44133-PA	Substrate	GB42866-PA	Substrate
GB54451-PA	Substrate	GB44133-PA	Substrate
GB42374-PA	Substrate	GB48795-PA	Substrate
GB48795-PA	Substrate	GB49471-PA	Substrate
GB49471-PA	Substrate	GB42230-PA	Substrate
GB52567-PA	Substrate	GB48960-PA	Substrate
GB49353-PA	Substrate	GB41239-PA	Substrate
GB47816-PA	Substrate	GB41442-PA	Substrate
GB48960-PA	Substrate	GB47812-PA	Substrate
GB40473-PA	Substrate	GB47452-PA	Substrate
GB47812-PA	Substrate	GB46479-PA	Substrate
GB47452-PA	Substrate	GB40473-PA	Substrate
GB46479-PA	Substrate	GB45377-PA	Substrate
GB45377-PA	Substrate	GB41257-PA	Substrate
GB41257-PA	Substrate	GB51953-PA	Substrate
GB51953-PA	Substrate	GB49480-PA	Substrate
GB49480-PA	Substrate	GB47584-PA	Substrate
GB47584-PA	Substrate	GB42942-PA	Substrate
GB45429-PA	Substrate	GB54496-PA	Substrate
GB51406-PA	Substrate	GB51406-PA	Substrate
GB41505-PA	Substrate	GB54571-PA	Substrate
GB51219-PA	Substrate	GB45728-PA	Substrate
GB42894-PA	Substrate	GB49111-PA	Substrate
GB54571-PA	Substrate	GB43301-PA	Substrate
GB43301-PA	Substrate	GB54127-PA	Substrate
GB54127-PA	Substrate	GB45555-PA	Substrate
GB54926-PA	Substrate	GB45266-PA	Substrate
GB45555-PA	Substrate	GB51068-PA	Substrate
GB45266-PA	Substrate	GB53134-PA	Substrate
GB43743-PA	Substrate	GB55751-PA	Substrate
GB51068-PA	Substrate	GB42762-PA	Substrate
GB53134-PA	Substrate	GB49511-PA	Substrate
GB42762-PA	Substrate	GB40146-PA	Substrate
GB43234-PA	Substrate	GB50135-PA	Substrate
GB41442-PA	Substrate	GB49785-PA	Substrate
GB49511-PA	Substrate	GB53150-PA	Substrate
GB40146-PA	Substrate	GB47428-PA	Substrate
GB50135-PA	Substrate	GB53967-PA	Substrate
GB47428-PA	Substrate	GB53365-PA	Substrate
GB53967-PA	Substrate	GB55164-PA	Substrate
GB50333-PA	Substrate	GB47036-PA	Substrate
GB53365-PA	Substrate	GB45562-PA	Substrate
GB44419-PA	Substrate	GB55382-PA	Substrate
GB53788-PA	Substrate	GB47280-PA	Substrate
GB43138-PA	Substrate	GB54700-PA	Substrate
GB46689-PA	Substrate	GB49388-PA	Substrate
GB47036-PA	Substrate	GB42271-PA	Substrate
GB55382-PA	Substrate	GB53721-PA	Substrate
GB54700-PA	Substrate	GB45911-PA	Substrate
GB53180-PA	Substrate	GB55901-PA	Substrate
GB42271-PA	Substrate	GB46321-PA	Substrate
GB53721-PA	Substrate	GB44281-PA	Substrate
GB45911-PA	Substrate	GB40967-PA	Substrate
GB55901-PA	Substrate	GB50274-PA	Substrate
GB46321-PA	Substrate	GB49428-PA	Substrate
GB44281-PA	Substrate	GB53180-PA	Substrate
GB40967-PA	Substrate	GB46614-PA	Substrate
GB50370-PA	Substrate	GB44535-PA	Substrate
GB47100-PA	Substrate	GB42031-PA	Substrate
GB44091-PA	Substrate	GB46887-PA	Substrate
GB51111-PA	Substrate	GB43909-PA	Substrate
GB55583-PA	Substrate	GB51745-PA	Substrate
GB43909-PA	Substrate	GB49872-PA	Substrate
GB51745-PA	Substrate	GB41103-PA	Substrate
GB49111-PA	Substrate	GB50730-PA	Substrate
GB46908-PA	Substrate	GB40859-PA	Substrate
GB41103-PA	Substrate	GB44679-PA	Substrate
GB50730-PA	Substrate	GB54551-PA	Substrate
GB41138-PA	Substrate	GB54990-PA	Substrate
GB44679-PA	Substrate	GB53968-PA	Substrate
GB54551-PA	Substrate	GB49755-PA	Substrate
GB54990-PA	Substrate	GB40128-PA	Substrate
GB53968-PA	Substrate	GB53242-PA	Substrate
GB49755-PA	Substrate	GB52212-PA	Substrate
GB53242-PA	Substrate	GB52801-PA	Substrate
GB43467-PA	Substrate	GB51344-PA	Substrate
GB52212-PA	Substrate	GB51689-PA	Substrate
GB52801-PA	Substrate	GB50460-PA	Substrate
GB50031-PA	Substrate	GB41803-PA	Substrate
GB49099-PA	Substrate	GB47572-PA	Substrate
GB47572-PA	Substrate	GB40265-PA	Substrate
GB53340-PA	Substrate	GB46583-PA	Substrate
GB50890-PA	Substrate	GB53340-PA	Substrate
GB55736-PA	Substrate	GB50890-PA	Substrate
GB43562-PA	Substrate	GB55736-PA	Substrate
GB42838-PA	Substrate	GB42838-PA	Substrate
GB47568-PA	Substrate	GB47568-PA	Substrate
GB44148-PA	Substrate	GB44148-PA	Substrate
GB52189-PA	Substrate	GB46376-PA	Substrate
GB46102-PA	Substrate	GB41874-PA	Substrate
GB41874-PA	Substrate	GB40690-PA	Substrate
GB43084-PA	Substrate	GB54593-PA	Substrate
GB53710-PA	Substrate	GB55481-PA	Substrate
GB49087-PA	Substrate	GB54939-PA	Substrate
GB55481-PA	Substrate	GB40629-PA	Substrate
GB44330-PA	Substrate	GB45413-PA	Substrate
GB40629-PA	Substrate	GB53710-PA	Substrate
GB45743-PA	Substrate	GB55146-PA	Substrate
GB45413-PA	Substrate	GB45733-PA	Substrate
GB55146-PA	Substrate	GB45910-PA	Substrate
GB45910-PA	Substrate	GB50941-PA	Substrate
GB44011-PA	Substrate	GB49900-PA	Substrate
GB53150-PA	Substrate	GB44011-PA	Substrate
GB53830-PA	Substrate	GB50969-PA	Substrate
GB46614-PA	Substrate	GB52686-PA	Substrate
GB41769-PA	Substrate	GB47096-PA	Substrate
GB42000-PA	Substrate	GB42761-PA	Substrate
GB47039-PA	Substrate	GB43234-PA	Substrate
GB51221-PA	Substrate	GB50370-PA	Substrate
GB49428-PA	Substrate	GB49844-PA	Substrate
GB51895-PA	Substrate	GB53830-PA	Substrate
GB46188-PA	Substrate	GB41769-PA	Substrate
GB48349-PA	Substrate	GB42000-PA	Substrate
GB44997-PA	Substrate	GB45831-PA	Substrate
GB41547-PA	Substrate	GB51221-PA	Substrate
GB51542-PA	Substrate	GB51895-PA	Substrate
GB49497-PA	Substrate	GB44091-PA	Substrate
GB49990-PA	Substrate	GB46533-PA	Substrate
GB42932-PA	Substrate	GB46188-PA	Substrate
GB40648-PA	Substrate	GB47977-PA	Substrate
GB42031-PA	Substrate	GB51349-PA	Substrate
GB44523-PA	Substrate	GB44997-PA	Substrate
GB46376-PA	Substrate	GB53682-PA	Substrate
GB41858-PA	Substrate	GB42249-PA	Substrate
GB55088-PA	Substrate	GB51654-PA	Substrate
GB51654-PA	Substrate	GB54557-PA	Substrate
GB55888-PA	Substrate	GB45145-PA	Substrate
GB48208-PA	Substrate	GB49990-PA	Substrate
GB49934-PA	Substrate	GB42932-PA	Substrate
GB42508-PA	Substrate	GB48349-PA	Substrate
GB49106-PA	Substrate	GB44523-PA	Substrate
GB45495-PA	Substrate	GB43562-PA	Substrate
GB54496-PA	Substrate	GB55088-PA	Substrate
GB47098-PA	Substrate	GB47466-PA	Substrate
GB52786-PA	Substrate	GB42560-PA	Substrate
GB40017-PA	Substrate	GB55888-PA	Substrate
GB42652-PA	Substrate	GB48208-PA	Substrate
GB55531-PA	Substrate	GB49934-PA	Substrate
GB50652-PA	Substrate	GB47052-PA	Substrate
GB47882-PA	Substrate	GB49106-PA	Substrate
GB49390-PA	Substrate	GB48788-PA	Substrate
GB42659-PA	Substrate	GB40017-PA	Substrate
GB40240-PA	Substrate	GB44526-PA	Substrate
GB55572-PA	Substrate	GB55531-PA	Substrate
GB40007-PA	Substrate	GB40578-PA	Substrate
GB44934-PA	Substrate	GB47351-PA	Substrate
GB48514-PA	Substrate	GB49390-PA	Substrate
GB53976-PA	Substrate	GB42659-PA	Substrate
GB51045-PA	Substrate	GB40240-PA	Substrate
GB49567-PA	Substrate	GB53788-PA	Substrate
GB52751-PA	Substrate	GB44113-PA	Substrate
GB47964-PA	Substrate	GB51940-PA	Substrate
GB46599-PA	Substrate	GB41352-PA	Substrate
GB46583-PA	Substrate	GB46594-PA	Substrate
GB42942-PA	Substrate	GB54668-PA	Substrate
GB41639-PA	Substrate	GB44934-PA	Substrate
GB40232-PA	Substrate	GB55489-PA	Substrate
GB44673-PA	Substrate	GB46915-PA	Substrate
GB41401-PA	Substrate	GB41193-PA	Substrate
GB42147-PA	Substrate	GB48514-PA	Substrate
GB50985-PA	Substrate	GB51045-PA	Substrate
GB40744-PA	Substrate	GB49567-PA	Substrate
GB42577-PA	Substrate	GB52751-PA	Substrate
GB41803-PA	Substrate	GB47964-PA	Substrate
GB40452-PA	Substrate	GB46599-PA	Substrate
GB40076-PA	Substrate	GB52246-PA	Substrate
GB54716-PA	Substrate	GB51897-PA	Substrate
GB44296-PA	Substrate	GB46035-PA	Substrate
GB50917-PA	Substrate	GB40740-PA	Substrate
GB48308-PA	Substrate	GB46982-PA	Substrate
GB51511-PA	Substrate	GB41639-PA	Substrate
GB45140-PA	Substrate	GB40878-PA	Substrate
GB40027-PA	Substrate	GB52098-PA	Substrate
GB42274-PA	Substrate	GB43300-PA	Substrate
GB40647-PA	Substrate	GB52195-PA	Substrate
GB44482-PA	Substrate	GB40744-PA	Substrate
GB53825-PA	Substrate	GB40452-PA	Substrate
GB53937-PA	Substrate	GB54716-PA	Substrate
GB49320-PA	Substrate	GB53434-PA	Substrate
GB44113-PA	Substrate	GB41401-PA	Substrate
GB46684-PA	Substrate	GB40388-PA	Substrate
GB40358-PA	Substrate	GB53976-PA	Substrate
GB54052-PA	Substrate	GB48308-PA	Substrate
GB46982-PA	Substrate	GB44743-PA	Substrate
GB54151-PA	Substrate	GB42147-PA	Substrate
GB53154-PA	Substrate	GB40016-PA	Substrate
GB51956-PA	Substrate	GB53937-PA	Substrate
GB49313-PA	Substrate	GB46684-PA	Substrate
GB40444-PA	Substrate	GB40750-PA	Substrate
GB51214-PA	Substrate	GB42374-PA	Substrate
GB42216-PA	Substrate	GB48103-PA	Substrate
GB47277-PA	Substrate	GB54052-PA	Substrate
GB46792-PA	Substrate	GB44021-PA	Substrate
GB48973-PA	Substrate	GB49961-PA	Substrate
GB49404-PA	Substrate	GB54151-PA	Substrate
GB42079-PA	Substrate	GB49129-PA	Substrate
GB46034-PA	Substrate	GB51502-PA	Substrate
GB47103-PA	Substrate	GB53154-PA	Substrate
GB50183-PA	Substrate	GB43660-PA	Substrate
GB46332-PA	Substrate	GB49313-PA	Substrate
GB44836-PA	Substrate	GB51405-PA	Substrate
GB41797-PA	Substrate	GB52567-PA	Substrate
GB50038-PA	Substrate	GB40444-PA	Substrate
GB54530-PA	Substrate	GB51214-PA	Substrate
GB54502-PA	Substrate	GB42054-PA	Substrate
GB53719-PA	Substrate	GB53363-PA	Substrate
GB52739-PA	Substrate	GB49809-PA	Substrate
GB53644-PA	Substrate	GB43138-PA	Substrate
GB52424-PA	Substrate	GB47277-PA	Substrate
GB50688-PA	Substrate	GB48776-PA	Substrate
GB45167-PA	Substrate	GB45265-PA	Substrate
GB44743-PA	Substrate	GB48973-PA	Substrate
GB53672-PA	Substrate	GB42079-PA	Substrate
GB44889-PA	Substrate	GB55679-PA	Substrate
GB48669-PA	Substrate	GB48928-PA	Substrate
GB46521-PA	Substrate	GB49320-PA	Substrate
GB54119-PA	Substrate	GB46034-PA	Substrate
GB41306-PA	Substrate	GB47103-PA	Substrate
GB42560-PA	Substrate	GB41305-PA	Substrate
GB48158-PA	Substrate	GB50183-PA	Substrate
GB41080-PA	Substrate	GB46332-PA	Substrate
GB52253-PA	Substrate	GB54530-PA	Substrate
GB46962-PA	Substrate	GB45972-PA	Substrate
GB45212-PA	Substrate	GB43906-PA	Substrate
GB54538-PA	Substrate	GB51599-PA	Substrate
GB54557-PA	Substrate	GB47829-PA	Substrate
GB55482-PA	Substrate	GB54502-PA	Substrate
GB47844-PA	Substrate	GB42066-PA	Substrate
GB42862-PA	Substrate	GB43304-PA	Substrate
GB52916-PA	Substrate	GB52739-PA	Substrate
GB50998-PA	Substrate	GB53644-PA	Substrate
GB46404-PA	Substrate	GB54623-PA	Substrate
GB50857-PA	Substrate	GB40647-PA	Substrate
GB55904-PA	Substrate	GB55618-PA	Substrate
GB54784-PA	Substrate	GB41603-PA	Substrate
GB53682-PA	Substrate	GB45167-PA	Substrate
GB44073-PA	Substrate	GB44482-PA	Substrate
GB47828-PA	Substrate	GB52786-PA	Substrate
GB47014-PA	Substrate	GB46102-PA	Substrate
GB44134-PA	Substrate	GB43238-PA	Substrate
GB49239-PA	Substrate	GB48669-PA	Substrate
GB55020-PA	Substrate	GB46962-PA	Substrate
GB51440-PA	Substrate	GB43743-PA	Substrate
GB48928-PA	Substrate	GB42559-PA	Substrate
GB41701-PA	Substrate	GB50757-PA	Substrate
GB51344-PA	Substrate	GB55482-PA	Substrate
GB53149-PA	Substrate	GB47844-PA	Substrate
GB44074-PA	Substrate	GB52916-PA	Substrate
GB43702-PA	Substrate	GB48275-PA	Substrate
GB50969-PA	Substrate	GB54178-PA	Substrate
GB42828-PA	Substrate	GB50998-PA	Substrate
GB45736-PA	Substrate	GB54244-PA	Substrate
GB43300-PA	Substrate	GB46404-PA	Substrate
GB48162-PA	Substrate	GB54439-PA	Substrate
GB53031-PA	Substrate	GB50857-PA	Substrate
GB49785-PA	Substrate	GB55904-PA	Substrate
GB41352-PA	Substrate	GB43462-PA	Substrate
GB42732-PA	Substrate	GB54784-PA	Substrate
GB51775-PA	Substrate	GB44073-PA	Substrate
GB42246-PA	Substrate	GB44134-PA	Substrate
GB40010-PA	Substrate	GB49239-PA	Substrate
GB47998-PA	Substrate	GB51440-PA	Substrate
GB55650-PA	Substrate	GB55650-PA	Substrate
GB40515-PA	Substrate	GB47009-PA	Substrate
GB48788-PA	Substrate	GB55020-PA	Substrate
GB52315-PA	Substrate	GB48207-PA	Substrate
GB44311-PA	Substrate	GB53149-PA	Substrate
GB50074-PA	Substrate	GB43702-PA	Substrate
GB52701-PA	Substrate	GB45736-PA	Substrate
GB46774-PA	Substrate	GB50392-PA	Substrate
GB40878-PA	Substrate	GB48162-PA	Substrate
GB40016-PA	Substrate	GB48889-PA	Substrate
GB42824-PA	Substrate	GB46818-PA	Substrate
GB51763-PA	Substrate	GB53031-PA	Substrate
GB42516-PA	Substrate	GB49407-PA	Substrate
GB41707-PA	Substrate	GB49301-PA	Substrate
GB49900-PA	Substrate	GB44581-PA	Substrate
GB55148-PA	Substrate	GB42732-PA	Substrate
GB41883-PA	Substrate	GB51775-PA	Substrate
GB45760-PA	Substrate	GB42246-PA	Substrate
GB54989-PA	Substrate	GB40010-PA	Substrate
GB50373-PA	Substrate	GB47998-PA	Substrate
GB42748-PA	Substrate	GB42828-PA	Substrate
GB54593-PA	Substrate	GB49087-PA	Substrate
GB55661-PA	Substrate	GB40071-PA	Substrate
GB44899-PA	Substrate	GB40515-PA	Substrate
GB47009-PA	Substrate	GB50074-PA	Substrate
GB47841-PA	Substrate	GB52701-PA	Substrate
GB45457-PA	Substrate	GB54511-PA	Substrate
GB55908-PA	Substrate	GB46774-PA	Substrate
GB48456-PA	Substrate	GB44353-PA	Substrate
GB55250-PA	Substrate	GB51763-PA	Substrate
GB40109-PA	Substrate	GB54538-PA	Substrate
GB49107-PA	Substrate	GB41707-PA	Substrate
GB41193-PA	Substrate	GB45760-PA	Substrate
GB51940-PA	Substrate	GB54989-PA	Substrate
GB53782-PA	Substrate	GB50373-PA	Substrate
GB43229-PA	Substrate	GB54198-PA	Substrate
GB56034-PA	Substrate	GB55302-PA	Substrate
GB41244-PA	Substrate	GB45535-PA	Substrate
GB41397-PA	Substrate	GB53672-PA	Substrate
GB47235-PA	Substrate	GB42748-PA	Substrate
GB54083-PA	Substrate	GB42274-PA	Substrate
GB50675-PA	Substrate	GB45968-PA	Substrate
GB44650-PA	Substrate	GB44899-PA	Substrate
GB43906-PA	Substrate	GB52315-PA	Substrate
GB42761-PA	Substrate	GB47841-PA	Substrate
GB45909-PA	Substrate	GB45457-PA	Substrate
GB55015-PA	Substrate	GB42824-PA	Substrate
GB55684-PA	Substrate	GB46579-PA	Substrate
GB45071-PA	Substrate	GB55659-PA	Substrate
GB46251-PA	Substrate	GB48456-PA	Substrate
GB40576-PA	Substrate	GB55250-PA	Substrate
GB50286-PA	Substrate	GB54118-PA	Substrate
GB49373-PA	Substrate	GB53782-PA	Substrate
GB51561-PA	Substrate	GB49841-PA	Substrate
GB43980-PA	Substrate	GB43229-PA	Substrate
GB44581-PA	Substrate	GB56034-PA	Substrate
GB55094-PA	Substrate	GB51738-PA	Substrate
GB51495-PA	Substrate	GB44074-PA	Substrate
GB41603-PA	Substrate	GB43631-PA	Substrate
GB45685-PA	Substrate	GB55770-PA	Substrate
GB44252-PA	Substrate	GB49517-PA	Substrate
GB55016-PA	Substrate	GB50415-PA	Substrate
GB43556-PA	Substrate	GB45909-PA	Substrate
GB50516-PA	Substrate	GB45071-PA	Substrate
GB44183-PA	Substrate	GB46431-PA	Substrate
GB50819-PA	Substrate	GB50286-PA	Substrate
GB51421-PA	Substrate	GB52253-PA	Substrate
GB51738-PA	Substrate	GB55847-PA	Substrate
		GB52107-PA	Substrate
		GB50238-PA	Substrate
		GB55094-PA	Substrate
		GB55684-PA	Substrate
		GB51495-PA	Substrate
		GB51561-PA	Substrate
		GB43556-PA	Substrate
		GB48005-PA	Substrate
		GB48854-PA	Substrate
		GB55560-PA	Substrate
		GB44183-PA	Substrate
		GB46689-PA	Substrate
		GB50819-PA	Substrate
		GB51421-PA	Substrate
		GB46251-PA	Substrate
		GB46039-PA	Substrate
		GB46231-PA	Substrate
		GB46362-PA	Substrate
		GB50853-PA	Substrate
