# Supplementary material for: Phosphoproteome Analysis Reveals Phosphorylation Underpinnings in the Brains of Nurse and Forager Honeybees (Apis mellifera)
Source: Sci Rep. 2017 May 16;7:1973. doi: 10.1038/s41598-017-02192-3 (PMC5434016; doi:10.1038/s41598-017-02192-3)
Supplement: Supplementary file 11 — Table S10 [file 41598_2017_2192_MOESM11_ESM.xls]

## Sheet: Sheet1
Table S10. The commonly detected proteins as kinases among all the phosphoproteins identified in both nurse and forager bees
GI number	Protein description
gi|571573616	MAP kinase-activating death domain protein-like isoform X7 [Apis mellifera]
gi|66517761	cAMP-dependent protein kinase type II regulatory subunit isoformX1 [Apis mellifera]
gi|66554913	raf homolog serine/threonine-protein kinase phl [Apis mellifera]
gi|201023361	calcium/calmodulin-dependent protein kinase II [Apis mellifera]
gi|571573515	arginine kinase isoform X1 [Apis mellifera]
gi|571522492	calcium/calmodulin-dependent protein kinase II isoform X16 [Apis mellifera]
gi|571507402	phosphatidylinositol 4-phosphate 5-kinase type-1 gamma isoform X6 [Apis mellifera]
gi|571507392	phosphatidylinositol 4-phosphate 5-kinase type-1 gamma isoform X3 [Apis mellifera]
gi|48113496	5'-AMP-activated protein kinase subunit beta-1 isoformX1 [Apis mellifera]
gi|571555016	serine/threonine-protein kinase mig-15 isoform X1 [Apis mellifera]
gi|571505807	MAP/microtubule affinity-regulating kinase 3 isoform X3 [Apis mellifera]
gi|328777457	protein kinase C iota type isoformX1 [Apis mellifera]
gi|201023355	protein kinase C [Apis mellifera]
gi|328786255	serine/threonine-protein kinase Genghis Khan isoform X2 [Apis mellifera]
gi|328785105	phosphatidylinositol 5-phosphate 4-kinase type-2 beta-like isoformX1 [Apis mellifera]
gi|571570167	inositol hexakisphosphate and diphosphoinositol-pentakisphosphate kinase-like [Apis mellifera]
gi|571526129	focal adhesion kinase 1 isoform X1 [Apis mellifera]
gi|571519398	cyclin-dependent kinase 12-like isoform X1 [Apis mellifera]
gi|571574810	STE20-like serine/threonine-protein kinase-like isoform X6 [Apis mellifera]
gi|328783366	STE20-like serine/threonine-protein kinase-like isoform X8 [Apis mellifera]
gi|571523345	serine/threonine-protein kinase PRP4 homolog isoform X1 [Apis mellifera]
gi|328781704	ribosomal protein S6 kinase alpha-3 isoformX1 [Apis mellifera]
gi|571550120	protein kinase shaggy isoform X4 [Apis mellifera]
gi|66556661	adenylate kinase [Apis mellifera]
gi|48126576	cAMP-dependent protein kinase catalytic subunit isoform 1 [Apis mellifera]
gi|571506788	Mps one binder kinase activator-like 3 [Apis mellifera]
gi|328782914	hepatocyte growth factor-regulated tyrosine kinase substrate isoform X3 [Apis mellifera]
gi|571521279	serine/threonine-protein kinase GD17699-like isoform X1 [Apis mellifera]
gi|571542432	serine/threonine-protein kinase OSR1-like isoform X3 [Apis mellifera]
gi|328784654	cyclin-G-associated kinase-like [Apis mellifera]
gi|328792585	cyclin-dependent kinase 10 [Apis mellifera]
gi|48097614	phosphatidylinositol 4-kinase beta-like [Apis mellifera]
gi|571558938	mitogen-activated protein kinase kinase kinase 10 isoform X1 [Apis mellifera]
gi|328792207	diacylglycerol kinase 1 isoform X4 [Apis mellifera]
gi|571506425	microtubule-associated serine/threonine-protein kinase 2 isoform X1 [Apis mellifera]
gi|571541340	phosphatidylinositol 4-kinase alpha-like [Apis mellifera]
gi|571575412	choline/ethanolamine kinase-like isoform X1 [Apis mellifera]
gi|571551614	SNF-related serine/threonine-protein kinase-like [Apis mellifera]
gi|571503010	3-phosphoinositide-dependent protein kinase 1-like isoform X1 [Apis mellifera]
gi|571502688	protein kinase C and casein kinase substrate in neurons protein 2 isoform X4 [Apis mellifera]
gi|571502676	protein kinase C and casein kinase substrate in neurons protein 2 isoform X1 [Apis mellifera]
gi|66560999	serine/threonine-protein kinase unc-51 [Apis mellifera]
gi|48106841	cAMP-dependent protein kinase type I regulatory subunit isoformX1 [Apis mellifera]
gi|571561389	serine/threonine-protein kinase mTOR [Apis mellifera]
gi|571575649	mitogen-activated protein kinase-binding protein 1-like isoform X1 [Apis mellifera]
gi|571523203	LOW QUALITY PROTEIN: dual specificity mitogen-activated protein kinase kinase 6-like [Apis mellifera]
gi|328779954	G protein-coupled receptor kinase 2 isoform X2 [Apis mellifera]
gi|571566986	serine/threonine-protein kinase svkA [Apis mellifera]
gi|571575255	dual specificity mitogen-activated protein kinase kinase 4 [Apis mellifera]
gi|571562244	cyclin-dependent kinase 11B isoform X2 [Apis mellifera]
gi|571540621	SRSF protein kinase 1-like isoform X1 [Apis mellifera]
gi|571538808	serine/threonine-protein kinase PRP4 homolog isoform X1 [Apis mellifera]
gi|571578335	diacylglycerol kinase eta-like [Apis mellifera]
gi|328776379	serine/threonine-protein kinase BRSK2-like isoform X1 [Apis mellifera]
gi|328780754	serine/threonine-protein kinase D3 isoformX2 [Apis mellifera]
gi|328777933	nucleoside diphosphate kinase [Apis mellifera]
gi|507418862	Rho-associated, coiled-coil containing protein kinase 2 [Apis mellifera]
gi|571540528	cyclin-dependent kinase 14-like isoform X1 [Apis mellifera]
gi|328789826	1-phosphatidylinositol 3-phosphate 5-kinase isoform X3 [Apis mellifera]
gi|571537851	mitogen-activated protein kinase kinase kinase kinase 5 isoform X1 [Apis mellifera]
gi|571509981	tyrosine-protein kinase Abl-like isoform X1 [Apis mellifera]
gi|328782508	diacylglycerol kinase theta-like isoformX2 [Apis mellifera]
gi|571505931	serine/threonine-protein kinase PAK mbt isoform X1 [Apis mellifera]
gi|571516301	stress-activated protein kinase JNK isoform X1 [Apis mellifera]
gi|571508531	serine/threonine-protein kinase 32B-like isoform X1 [Apis mellifera]
gi|571504500	PX domain-containing protein kinase-like protein-like isoform X2 [Apis mellifera]
gi|571557888	serine/threonine-protein kinase N [Apis mellifera]
gi|328778119	ALK tyrosine kinase receptor-like isoform X4 [Apis mellifera]
gi|571547090	G protein-coupled receptor kinase 1 [Apis mellifera]
gi|328789848	serine/threonine-protein kinase PAK 3 isoform 1 [Apis mellifera]
gi|571573222	hexokinase type 2-like isoform X3 [Apis mellifera]
gi|571550666	p21-activated protein kinase-interacting protein 1-like [Apis mellifera]
gi|571516586	dual specificity mitogen-activated protein kinase kinase hemipterous [Apis mellifera]
gi|571578088	serine/threonine-protein kinase minibrain-like isoform X1 [Apis mellifera]
gi|66504030	S-phase kinase-associated protein 1 isoform 1 [Apis mellifera]
gi|110757430	cyclin-dependent kinase 7 [Apis mellifera]
gi|571533992	probable serine/threonine-protein kinase dyrk2-like isoform X1 [Apis mellifera]
gi|571524301	pyruvate kinase-like isoform X1 [Apis mellifera]
gi|571554778	LOW QUALITY PROTEIN:6-phosphofructokinase [Apis mellifera]
gi|571570088	5'-AMP-activated protein kinase catalytic subunit alpha-2 isoform X3 [Apis mellifera]
gi|571528324	LOW QUALITY PROTEIN: calcium-independent protein kinase C-like [Apis mellifera]
gi|328788805	tyrosine-protein kinase Src42A-like isoformX1 [Apis mellifera]
gi|328786154	serine/threonine-protein kinase SBK1-like isoform X2 [Apis mellifera]
gi|571532384	eye-specific diacylglycerol kinase isoform X1 [Apis mellifera]
gi|571578209	serine/threonine-protein kinase TAO1 isoform X1 [Apis mellifera]
gi|110755587	tousled-like kinase isoform X14 [Apis mellifera]
gi|571572564	Eph receptor tyrosine kinase isoform X9 [Apis mellifera]
gi|48140984	serine/threonine-protein kinase SIK2-like isoform X2 [Apis mellifera]
