# Supplementary material for: Phosphoproteome Analysis Reveals Phosphorylation Underpinnings in the Brains of Nurse and Forager Honeybees (Apis mellifera)
Source: Sci Rep. 2017 May 16;7:1973. doi: 10.1038/s41598-017-02192-3 (PMC5434016; doi:10.1038/s41598-017-02192-3)
Supplement: Supplementary file 12 — Table S11 [file 41598_2017_2192_MOESM12_ESM.xls]

## Sheet: Sheet1
Table S11. Functional GO term enrichment of protein kinases predicted, protein kinases identifid, phosphoproteins identified qualitatively and differentially expressed in the brain of different ages of honeybee worker (A.m.ligustica). GO: gene ontology. GO Term: the identified protein enriched to associated functional GO terms using ClueGO software Cytoscape plug-in. GO levels: the levels attribu…
1. Functional GO term enrichment of the protein kinases identified in the brain of different ages of honeybee workers (A.m.ligustica)
	GO ID	GOTerm	Ontology Source	Term PValue	Term PValue Corrected with Bonferroni step down	Group PValue	Group PValue Corrected with Bonferroni step down	GOLevels	GOGroups	% Associated Genes	Nr. Genes	Associated Genes Found
Nurse	GO:0004013	MAPK signaling pathway	KEGG_18.06.2016	9.3e-05	0.00046	9.3e-05	0.00028	[-1]	Group0	22.3684	17	[Dsor1, LOC408533, LOC412588, LOC725374, MAPKKK9, Mef2, Mekk1, Mkk4, Raf1, Tak1, bsk, hem, ksr, msn, p38b, rl, tkv]
	GO:0004068	FoxO signaling pathway	KEGG_18.06.2016	8e-11	8e-10	8e-11	6.4e-10	[-1]	Group1	41.1765	21	[ATM, Akt1, Art1, Dsor1, IRS, LOC410732, LOC412108, LOC726051, LOC726280, Raf1, SAK, SNF1A, alc, babo, bsk, cdc2c, lkb1, nmo, p38b, polo, rl]
	GO:0004070	Phosphatidylinositol signaling system	KEGG_18.06.2016	1.2e-05	9e-05	1.2e-05	6.4e-05	[-1]	Group2	29.7872	14	[Dgk, Fucta, Itpr1, LOC408373, LOC408730, LOC409136, LOC409276, LOC413663, LOC551182, Pkc, Plc, fab1, rdgA, synj]
	GO:0004150	mTOR signaling pathway	KEGG_18.06.2016	1.8e-11	2e-10	1.8e-11	1.6e-10	[-1]	Group3	54.8387	17	[Akt1, Atg1, IRS, LOC410732, LOC552549, LOC725647, Pkc, RPTOR, Raf1, S6kII, SNF1A, Tor, Tsc1, gig, lkb1, rictor, rl]
	GO:0004213	Longevity regulating pathway	KEGG_18.06.2016	1.2e-05	9.9e-05	1.2e-05	7.4e-05	[-1]	Group4	31.7073	13	[Ac3, Akt1, IRS, LOC552549, LOC724274, LOC724367, LOC724405, LOC726262, Pka-C1, RPTOR, SNF1A, Tor, alc]
	GO:0004214	Apoptosis	KEGG_18.06.2016	0.00022	0.00068	0.00022	0.00022	[-1]	Group5	26.087	12	[ATM, LOC100576402, LOC408533, LOC410208, LOC411678, LOC413222, PEK, Raf1, Tak1, bsk, hem, rl]
	GO:0004310	Wnt signaling pathway	KEGG_18.06.2016	3.4e-07	3.1e-06	3.4e-07	2.4e-06	[-1]	Group6	31.0345	18	[Axin, Camkii, CkIIalpha, Csnk1a1, DAAM, LOC412108, LOC550976, LOC726280, Pka-C1, Pkc, Plc, ROCK2, Tak1, arm, bsk, nmo, sgg, skp1]
	GO:0004391	Hippo signaling pathway	KEGG_18.06.2016	9e-05	0.00054	9e-05	0.00036	[-1]	Group7	25.4545	14	[14-3-3epsilon, Arp1, LOC408292, LOC408431, LOC409904, LOC410208, LOC411678, LOC412108, LOC413440, LOC413669, LOC551176, LOC724292, aPKC, bsk]
	GO:0004931	Insulin resistance	KEGG_18.06.2016	0.00018	0.00072	0.00018	0.00036	[-1]	Group8	26.6667	12	[Akt1, IRS, LOC410732, LOC552328, LOC552549, RabGAP2, S6kII, SNF1A, Tor, alc, bsk, sgg]
	GO ID	GOTerm	Ontology Source	Term PValue	Term PValue Corrected with Bonferroni step down	Group PValue	Group PValue Corrected with Bonferroni step down	GOLevels	GOGroups	% Associated Genes	Nr. Genes	Associated Genes Found
Forager	GO:0004013	MAPK signaling pathway	KEGG_18.06.2016	9.3e-05	0.00074	9.3e-05	0.00028	[-1]	Group0	22.3684	17	[Dsor1, LOC100578885, LOC408533, LOC725374, MAPKKK9, Mekk1, Mkk4, Raf1, Sos, Tak1, bsk, hem, ksr, msn, p38b, rl, tkv]
	GO:0004068	FoxO signaling pathway	KEGG_18.06.2016	8e-11	1.1e-09	8e-11	7.2e-10	[-1]	Group1	41.1765	21	[ATM, Akt1, Art1, Dsor1, IRS, LOC410732, LOC412108, LOC726051, Raf1, SAK, SNF1A, Sos, alc, babo, bsk, cdc2c, lkb1, nmo, p38b, polo, rl]
	GO:0004070	Phosphatidylinositol signaling system	KEGG_18.06.2016	1.2e-05	0.00012	1.2e-05	6.4e-05	[-1]	Group2	29.7872	14	[Dgk, Fucta, Itpr1, LOC408373, LOC408809, LOC409136, LOC409276, LOC413663, LOC551182, LOC725179, Pkc, Plc, fab1, synj]
	GO:0004213	Longevity regulating pathway	KEGG_18.06.2016	1.2e-05	0.00013	1.2e-05	7.4e-05	[-1]	Group3	31.7073	13	[Ac3, Akt1, IRS, LOC552549, LOC724274, LOC724367, LOC724405, LOC726262, Pka-C1, RPTOR, SNF1A, Tor, alc]
	GO:0004214	Apoptosis	KEGG_18.06.2016	0.00022	0.0013	0.00022	0.00045	[-1]	Group4	26.087	12	[ATM, LOC100576402, LOC408533, LOC410208, LOC411678, PEK, Raf1, Tak1, bsk, eIF5, hem, rl]
	GO:0004310	Wnt signaling pathway	KEGG_18.06.2016	9.1e-06	0.0001	9.1e-06	6.3e-05	[-1]	Group5	27.5862	16	[Axin, Camkii, CkIIalpha, Csnk1a1, LOC412108, LOC550976, Pka-C1, Pkc, Plc, ROCK2, Tak1, arm, bsk, nmo, sgg, skp1]
	GO:0004391	Hippo signaling pathway	KEGG_18.06.2016	0.0013	0.0065	0.0013	0.0013	[-1]	Group6	21.8182	12	[14-3-3epsilon, LOC408431, LOC409348, LOC409904, LOC410208, LOC411678, LOC412108, LOC413669, LOC724292, Rassf, aPKC, bsk]
	GO:0004745	Phototransduction	KEGG_18.06.2016	4.1e-05	0.00037	4.1e-05	0.00016	[-1]	Group7	35.7143	10	[Arr2, Camkii, Gprk1, Itpr1, Myo21, Myo3, Pkc, Plc, inaD, trpgamma]
	GO:0004150	mTOR signaling pathway	KEGG_18.06.2016	2.5e-10	3.3e-09	1.5e-08	1.2e-07	[-1]	Group8	51.6129	16	[Akt1, Atg1, IRS, LOC410732, LOC552549, Pkc, RPTOR, Raf1, S6kII, SNF1A, Tor, Tsc1, gig, lkb1, rictor, rl]
	GO:0004931	Insulin resistance	KEGG_18.06.2016	0.00018	0.0012	1.5e-08	1.2e-07	[-1]	Group8	26.6667	12	[Akt1, IRS, LOC410732, LOC552328, LOC552549, Ptpa, S6kII, SNF1A, Tor, alc, bsk, sgg]
2.Functional GO term enrichment of protein kinases identifid in the brain of different ages of honeybee worker (Apis mellifera)
Nurse	GO ID	GOTerm	Ontology Source	Term PValue	Term PValue Corrected with Bonferroni step down	Group PValue	Group PValue Corrected with Bonferroni step down	GOLevels	GOGroups	% Associated Genes	Nr. Genes	Associated Genes Found
	KEGG:00010	Glycolysis / Gluconeogenesis	KEGG_15.04.2016	0.0221358	0.0442715	0.0221358	0.0442715	[-1]	[Group0]	7.31707	3	[LOC551005, LOC552007, Pfk]
	KEGG:00561	Glycerolipid metabolism	KEGG_15.04.2016	0.0112882	0.0338646	0.0200034	0.0600102	[-1]	[Group3]	9.375	3	[Dgk, LOC412355, rdgA]
	KEGG:00562	Inositol phosphate metabolism	KEGG_15.04.2016	0.000317792	0.00254234	2.13011e-09	1.49108e-08	[-1]	[Group4]	11.9048	5	[LOC408373, LOC409276, LOC551182, LOC724991, fab1]
	KEGG:00564	Glycerophospholipid metabolism	KEGG_15.04.2016	0.00886195	0.0354478	0.0200034	0.0600102	[-1]	[Group3]	7.14286	4	[Dgk, LOC411525, LOC412355, rdgA]
	KEGG:04068	FoxO signaling pathway	KEGG_15.04.2016	0.00592156	0.0355294	5.96846e-07	3.58107e-06	[-1]	[Group1]	8	4	[LOC410732, SNF1A, alc, bsk]
	KEGG:04070	Phosphatidylinositol signaling system	KEGG_15.04.2016	4.94053e-10	5.92863e-09	2.13011e-09	1.49108e-08	[-1]	[Group4]	21.2766	10	[Dgk, LOC408373, LOC409276, LOC412355, LOC551182, LOC724991, LOC725179, Pkc, fab1, rdgA]
	KEGG:04150	mTOR signaling pathway	KEGG_15.04.2016	3.28059e-06	3.28059e-05	5.96846e-07	3.58107e-06	[-1]	[Group1]	20	6	[Atg1, LOC410732, Pkc, S6kII, SNF1A, Tor]
	KEGG:04213	Longevity regulating pathway	KEGG_15.04.2016	0.0028649	0.0200543	5.96846e-07	3.58107e-06	[-1]	[Group1]	9.7561	4	[Pka-C1, SNF1A, Tor, alc]
	KEGG:04214	Apoptosis	KEGG_15.04.2016	0.033453	0.033453	0.033453	0.033453	[-1]	[Group5]	6.25	3	[Raf1, bsk, hem]
	KEGG:04310	Wnt signaling pathway	KEGG_15.04.2016	0.000165463	0.00148916	0.000165463	0.000827313	[-1]	[Group6]	10.3448	6	[Pka-C1, Pkc, ROCK2, bsk, sgg, skp1]
	KEGG:04931	Insulin resistance	KEGG_15.04.2016	1.56269e-07	1.71896e-06	5.96846e-07	3.58107e-06	[-1]	[Group1]	17.7778	8	[LOC410732, LOC724607, S6kII, SNF1A, Tor, alc, bsk, sgg]
	KEGG:04933	AGE-RAGE signaling pathway in diabetic complications	KEGG_15.04.2016	0.00629129	0.0314565	0.00629129	0.0251652	[-1]	[Group2]	11.5385	3	[LOC724607, Pkc, bsk]
	GO ID	GOTerm	Ontology Source	Term PValue	Term PValue Corrected with Bonferroni step down	Group PValue	Group PValue Corrected with Bonferroni step down	GOLevels	GOGroups	% Associated Genes	Nr. Genes	Associated Genes Found
Forager	KEGG:00561	Glycerolipid metabolism	KEGG_15.04.2016	0.00879544	0.0263863	0.0147068	0.0294136	[-1]	[Group0]	9.375	3	[Dgk, LOC408809, LOC412355]
	KEGG:00562	Inositol phosphate metabolism	KEGG_15.04.2016	0.000205141	0.00164113	7.88678e-10	5.52074e-09	[-1]	[Group1]	11.9048	5	[LOC408373, LOC409276, LOC551182, LOC724991, fab1]
	KEGG:00564	Glycerophospholipid metabolism	KEGG_15.04.2016	0.00641854	0.0256741	0.0147068	0.0294136	[-1]	[Group0]	7.14286	4	[Dgk, LOC408809, LOC411525, LOC412355]
	KEGG:04068	FoxO signaling pathway	KEGG_15.04.2016	0.0294351	0.0294351	0.00423042	0.0169217	[-1]	[Group6]	6	3	[LOC410732, alc, bsk]
	KEGG:04070	Phosphatidylinositol signaling system	KEGG_15.04.2016	1.81404e-10	1.81404e-09	7.88678e-10	5.52074e-09	[-1]	[Group1]	21.2766	10	[Dgk, LOC408373, LOC408809, LOC409276, LOC412355, LOC551182, LOC724991, LOC725179, Pkc, fab1]
	KEGG:04144	Endocytosis	KEGG_15.04.2016	0.0169805	0.033961	0.0169805	0.0169805	[-1]	[Group2]	4.42478	5	[Gprk1, Gprk2, Hrs, LOC724991, aPKC]
	KEGG:04150	mTOR signaling pathway	KEGG_15.04.2016	0.000614747	0.00368848	0.000614747	0.00307373	[-1]	[Group3]	13.3333	4	[Atg1, LOC410732, Pkc, S6kII]
	KEGG:04310	Wnt signaling pathway	KEGG_15.04.2016	8.24067e-06	7.4166e-05	8.24067e-06	4.9444e-05	[-1]	[Group4]	12.069	7	[Camkii, Pka-C1, Pkc, ROCK2, bsk, sgg, skp1]
	KEGG:04745	Phototransduction	KEGG_15.04.2016	0.00602866	0.0301433	0.00602866	0.018086	[-1]	[Group5]	10.7143	3	[Camkii, Gprk1, Pkc]
	KEGG:04931	Insulin resistance	KEGG_15.04.2016	0.000286176	0.00200323	0.00423042	0.0169217	[-1]	[Group6]	11.1111	5	[LOC410732, S6kII, alc, bsk, sgg]
3. Functional GO term enrichment of phosphoproteins identified qualitatively in the brain of two ages of honeybee workers (Apis mellifera)
Nurse	GO ID	GOTerm	Ontology Source	Term PValue	Term PValue Corrected with Bonferroni step down	Group PValue	Group PValue Corrected with Bonferroni step down	GOLevels	GOGroups	% Associated Genes	Nr. Genes	Associated Genes Found
	GO:0006464	cellular protein modification process	GO_BiologicalProcess_25.02.2015_12h50	2.94e-06	0.000177	5.28209e-06	1.58463e-05	[5, 6]	[Group1]	13.9489	71	[As, Atg1, Cdk7, EphR, GckIII, Gprk2, HDAC4, LOC408519, LOC408591, LOC409111, LOC409255, LOC409422, LOC409952, LOC409965, LOC410562, LOC410732, LOC410910, LOC411227, LOC411575, LOC411985, LOC412588, LOC413029, LOC413388, LOC413462, LOC413510, LOC413577, LOC413663, LOC413736, LOC413759, LOC551203, LOC551375, LOC552412, LOC724607, LOC724672, LOC725118, LOC725374, LOC725503, LOC726254, LOC726826, MA…
	GO:0006468	protein phosphorylation	GO_BiologicalProcess_25.02.2015_12h50	9.76e-12	7.42e-10	5.28209e-06	1.58463e-05	[6, 7]	[Group1]	21.6867	54	[Atg1, Cdk7, EphR, GckIII, Gprk2, LOC408519, LOC408591, LOC409111, LOC409255, LOC409422, LOC409952, LOC409965, LOC410562, LOC410732, LOC410910, LOC411575, LOC412588, LOC413029, LOC413462, LOC413510, LOC413577, LOC413736, LOC413759, LOC724607, LOC724672, LOC725374, LOC725503, MAPKKK9, MAST2, Madm, Mkk4, Myo21, Myo3, PKD, PTK2, Pitslre, Pka-C1, Pka-R1, Pka-R2, Pkc, ROCK2, Raf1, S6kII, SNF1A, Tao-1,…
	GO:0006650	glycerophospholipid metabolic process	GO_BiologicalProcess_25.02.2015_12h50	0.000581	0.0273141	0.000158902	0.000317804	[5, 6]	[Group2]	27.027	10	[LOC406096, LOC408373, LOC408730, LOC409136, LOC409276, LOC409693, LOC411525, LOC551182, LOC724991, fab1]
	GO:0006793	phosphorus metabolic process	GO_BiologicalProcess_25.02.2015_12h50	3.82e-12	2.94e-10	5.28209e-06	1.58463e-05	[3]	[Group1]	16.1983	98	[Ac3, Argk, Atg1, Atp5a1, Cdk7, Dgk, EphR, GckIII, Gprk2, Inos, Ipk2, LOC100576683, LOC100576799, LOC406096, LOC408373, LOC408519, LOC408591, LOC408730, LOC409111, LOC409136, LOC409255, LOC409276, LOC409299, LOC409422, LOC409444, LOC409693, LOC409952, LOC409965, LOC410106, LOC410562, LOC410732, LOC410910, LOC411227, LOC411525, LOC411575, LOC411599, LOC412588, LOC413029, LOC413462, LOC413510, LOC4…
	GO:0006796	phosphate-containing compound metabolic process	GO_BiologicalProcess_25.02.2015_12h50	2.52e-12	1.97e-10	5.28209e-06	1.58463e-05	[4]	[Group1]	16.3062	98	[Ac3, Argk, Atg1, Atp5a1, Cdk7, Dgk, EphR, GckIII, Gprk2, Inos, Ipk2, LOC100576683, LOC100576799, LOC406096, LOC408373, LOC408519, LOC408591, LOC408730, LOC409111, LOC409136, LOC409255, LOC409276, LOC409299, LOC409422, LOC409444, LOC409693, LOC409952, LOC409965, LOC410106, LOC410562, LOC410732, LOC410910, LOC411227, LOC411525, LOC411575, LOC411599, LOC412588, LOC413029, LOC413462, LOC413510, LOC4…
	GO:0006810	transport	GO_BiologicalProcess_25.02.2015_12h50	3.61e-06	0.000213	3.61325e-06	1.4453e-05	[3]	[Group4]	12.1577	111	[AP-50, Atp5a1, Aut1, Cbp80, Cox4I1, Cox6b1, Dat, Dctn1, Eaat-2, Fabp, GluCl, Glut1, Gmap, Hip1, Hiscl2, Hk, Hrs, Itpr1, Kap-alpha3, LCCH3, LOC100577986, LOC100578314, LOC408465, LOC408467, LOC408695, LOC408722, LOC408865, LOC409144, LOC409565, LOC409649, LOC409792, LOC409903, LOC409966, LOC410060, LOC410067, LOC410371, LOC410448, LOC410493, LOC410498, LOC410752, LOC410943, LOC410997, LOC411113, …
	GO:0006811	ion transport	GO_BiologicalProcess_25.02.2015_12h50	0.000478	0.0229219	3.61325e-06	1.4453e-05	[3, 4, 5]	[Group4]	13.8983	41	[Atp5a1, Cox4I1, Cox6b1, Eaat-2, GluCl, Hiscl2, Hk, Itpr1, LCCH3, LOC408467, LOC408722, LOC408865, LOC409144, LOC409565, LOC409792, LOC410060, LOC410371, LOC410498, LOC411113, LOC411772, LOC412777, LOC413328, LOC413994, LOC551483, LOC551604, LOC551721, LOC552074, LOC552552, Nhe2, Nhe3, Nmdar1, PMCA, Para, RyR, Trpm3, elk, nAChRa4, nAChRa7, nAChRb1, nrv2, porin]
	GO:0007154	cell communication	GO_BiologicalProcess_25.02.2015_12h50	2.73e-08	2.02e-06	2.55742e-07	1.27871e-06	[3]	[Group3]	13.7931	100	[Ac3, Arr2, Axin, Dgk, Dop3, E75, EphR, Fucta, GABA-B-R2, GARNL3, Gprk2, Itpr1, LCCH3, LOC100576683, LOC100577517, LOC100578296, LOC100578486, LOC408285, LOC408373, LOC408810, LOC408949, LOC409255, LOC409422, LOC409836, LOC409856, LOC409903, LOC409966, LOC410630, LOC410777, LOC410910, LOC410943, LOC411209, LOC411245, LOC411477, LOC411535, LOC412011, LOC412143, LOC413683, LOC414021, LOC551043, LOC…
	GO:0007165	signal transduction	GO_BiologicalProcess_25.02.2015_12h50	1.35e-07	8.9e-06	2.55742e-07	1.27871e-06	[3, 4]	[Group3]	13.5593	96	[Ac3, Arr2, Axin, Dgk, Dop3, E75, EphR, Fucta, GABA-B-R2, GARNL3, Gprk2, Itpr1, LCCH3, LOC100576683, LOC100578296, LOC100578486, LOC408285, LOC408373, LOC408810, LOC408949, LOC409255, LOC409422, LOC409836, LOC409856, LOC409903, LOC409966, LOC410630, LOC410777, LOC410910, LOC410943, LOC411209, LOC411245, LOC411477, LOC411535, LOC412011, LOC412143, LOC413683, LOC414021, LOC551043, LOC551182, LOC551…
	GO:0007264	small GTPase mediated signal transduction	GO_BiologicalProcess_25.02.2015_12h50	2.28e-05	0.00123186	2.55742e-07	1.27871e-06	[5, 6]	[Group3]	18.4713	29	[Fucta, GARNL3, LOC408810, LOC409255, LOC409856, LOC409903, LOC409966, LOC410777, LOC410943, LOC411245, LOC411477, LOC412143, LOC413683, LOC551830, LOC551930, LOC552625, LOC725928, LOC726401, LOC726432, RabX6, Rapgap1, RhoGAPp190, RhoGEF2, gig, rad, ran, rtGEF, sec71, siz]
	GO:0007265	Ras protein signal transduction	GO_BiologicalProcess_25.02.2015_12h50	1.95e-07	1.23e-05	2.55742e-07	1.27871e-06	[6, 7]	[Group3]	28.7671	21	[Fucta, GARNL3, LOC408810, LOC409255, LOC409856, LOC410777, LOC411245, LOC411477, LOC412143, LOC413683, LOC551830, LOC725928, LOC726401, LOC726432, Rapgap1, RhoGEF2, gig, rad, rtGEF, sec71, siz]
	GO:0007266	Rho protein signal transduction	GO_BiologicalProcess_25.02.2015_12h50	1.51e-07	9.63e-06	2.55742e-07	1.27871e-06	[7, 8]	[Group3]	29.1667	21	[Fucta, GARNL3, LOC408810, LOC409255, LOC409856, LOC410777, LOC411245, LOC411477, LOC412143, LOC413683, LOC551830, LOC725928, LOC726401, LOC726432, Rapgap1, RhoGEF2, gig, rad, rtGEF, sec71, siz]
	GO:0009893	positive regulation of metabolic process	GO_BiologicalProcess_25.02.2015_12h50	4.95e-06	0.000287	2.55742e-07	1.27871e-06	[2, 3, 4]	[Group3]	25.6757	19	[Fucta, GARNL3, LOC408810, LOC409255, LOC409856, LOC410777, LOC411245, LOC411477, LOC413683, LOC551830, LOC725928, LOC726401, LOC726432, Mblk-1, Rapgap1, gig, rad, sec71, siz]
	GO:0009966	regulation of signal transduction	GO_BiologicalProcess_25.02.2015_12h50	3.05e-08	2.23e-06	2.55742e-07	1.27871e-06	[3, 4, 5]	[Group3]	26.2136	27	[Axin, Fucta, GARNL3, Gprk2, LOC408810, LOC409255, LOC409856, LOC410777, LOC411245, LOC411477, LOC412143, LOC413683, LOC551830, LOC725928, LOC726284, LOC726401, LOC726432, LOC727432, PTK2, Rapgap1, RhoGEF2, gig, rad, raps, rtGEF, sec71, siz]
	GO:0010646	regulation of cell communication	GO_BiologicalProcess_25.02.2015_12h50	3.05e-08	2.23e-06	2.55742e-07	1.27871e-06	[3, 4]	[Group3]	26.2136	27	[Axin, Fucta, GARNL3, Gprk2, LOC408810, LOC409255, LOC409856, LOC410777, LOC411245, LOC411477, LOC412143, LOC413683, LOC551830, LOC725928, LOC726284, LOC726401, LOC726432, LOC727432, PTK2, Rapgap1, RhoGEF2, gig, rad, raps, rtGEF, sec71, siz]
	GO:0016192	vesicle-mediated transport	GO_BiologicalProcess_25.02.2015_12h50	0.000413	0.0202336	0.000412931	0.000412931	[4]	[Group0]	18.5185	20	[AP-50, Gmap, Hip1, LOC408465, LOC410493, LOC550716, LOC551483, LOC726187, Past1, Sytalpha, Syx13, Syx17, Vps35, car, dor, endoA, g, lap, sec5, stnB]
	GO:0016310	phosphorylation	GO_BiologicalProcess_25.02.2015_12h50	1.58e-12	1.25e-10	5.28209e-06	1.58463e-05	[5]	[Group1]	19.6023	69	[Argk, Atg1, Cdk7, Dgk, EphR, GckIII, Gprk2, Ipk2, LOC408373, LOC408519, LOC408591, LOC409111, LOC409255, LOC409276, LOC409422, LOC409693, LOC409952, LOC409965, LOC410562, LOC410732, LOC410910, LOC411525, LOC411575, LOC412588, LOC413029, LOC413462, LOC413510, LOC413577, LOC413736, LOC413759, LOC551005, LOC551182, LOC552007, LOC724607, LOC724672, LOC724991, LOC725374, LOC725503, MAPKKK9, MAST2, Ma…
	GO:0016601	Rac protein signal transduction	GO_BiologicalProcess_25.02.2015_12h50	8.96e-08	6.18e-06	2.55742e-07	1.27871e-06	[7, 8]	[Group3]	33.9623	18	[Fucta, GARNL3, LOC408810, LOC409255, LOC409856, LOC410777, LOC411245, LOC411477, LOC413683, LOC551830, LOC725928, LOC726401, LOC726432, Rapgap1, gig, rad, sec71, siz]
	GO:0023051	regulation of signaling	GO_BiologicalProcess_25.02.2015_12h50	4.75e-08	3.42e-06	2.55742e-07	1.27871e-06	[2, 3]	[Group3]	25.7143	27	[Axin, Fucta, GARNL3, Gprk2, LOC408810, LOC409255, LOC409856, LOC410777, LOC411245, LOC411477, LOC412143, LOC413683, LOC551830, LOC725928, LOC726284, LOC726401, LOC726432, LOC727432, PTK2, Rapgap1, RhoGEF2, gig, rad, raps, rtGEF, sec71, siz]
	GO:0031291	Ran protein signal transduction	GO_BiologicalProcess_25.02.2015_12h50	8.96e-08	6.18e-06	2.55742e-07	1.27871e-06	[7, 8]	[Group3]	33.9623	18	[Fucta, GARNL3, LOC408810, LOC409255, LOC409856, LOC410777, LOC411245, LOC411477, LOC413683, LOC551830, LOC725928, LOC726401, LOC726432, Rapgap1, gig, rad, sec71, siz]
	GO:0032011	ARF protein signal transduction	GO_BiologicalProcess_25.02.2015_12h50	8.96e-08	6.18e-06	2.55742e-07	1.27871e-06	[7, 8]	[Group3]	33.9623	18	[Fucta, GARNL3, LOC408810, LOC409255, LOC409856, LOC410777, LOC411245, LOC411477, LOC413683, LOC551830, LOC725928, LOC726401, LOC726432, Rapgap1, gig, rad, sec71, siz]
	GO:0032012	regulation of ARF protein signal transduction	GO_BiologicalProcess_25.02.2015_12h50	8.96e-08	6.18e-06	2.55742e-07	1.27871e-06	[7, 8, 9]	[Group3]	33.9623	18	[Fucta, GARNL3, LOC408810, LOC409255, LOC409856, LOC410777, LOC411245, LOC411477, LOC413683, LOC551830, LOC725928, LOC726401, LOC726432, Rapgap1, gig, rad, sec71, siz]
	GO:0032015	regulation of Ran protein signal transduction	GO_BiologicalProcess_25.02.2015_12h50	8.96e-08	6.18e-06	2.55742e-07	1.27871e-06	[7, 8, 9]	[Group3]	33.9623	18	[Fucta, GARNL3, LOC408810, LOC409255, LOC409856, LOC410777, LOC411245, LOC411477, LOC413683, LOC551830, LOC725928, LOC726401, LOC726432, Rapgap1, gig, rad, sec71, siz]
	GO:0032482	Rab protein signal transduction	GO_BiologicalProcess_25.02.2015_12h50	8.96e-08	6.18e-06	2.55742e-07	1.27871e-06	[7, 8]	[Group3]	33.9623	18	[Fucta, GARNL3, LOC408810, LOC409255, LOC409856, LOC410777, LOC411245, LOC411477, LOC413683, LOC551830, LOC725928, LOC726401, LOC726432, Rapgap1, gig, rad, sec71, siz]
	GO:0032483	regulation of Rab protein signal transduction	GO_BiologicalProcess_25.02.2015_12h50	8.96e-08	6.18e-06	2.55742e-07	1.27871e-06	[7, 8, 9]	[Group3]	33.9623	18	[Fucta, GARNL3, LOC408810, LOC409255, LOC409856, LOC410777, LOC411245, LOC411477, LOC413683, LOC551830, LOC725928, LOC726401, LOC726432, Rapgap1, gig, rad, sec71, siz]
	GO:0032484	Ral protein signal transduction	GO_BiologicalProcess_25.02.2015_12h50	8.96e-08	6.18e-06	2.55742e-07	1.27871e-06	[7, 8]	[Group3]	33.9623	18	[Fucta, GARNL3, LOC408810, LOC409255, LOC409856, LOC410777, LOC411245, LOC411477, LOC413683, LOC551830, LOC725928, LOC726401, LOC726432, Rapgap1, gig, rad, sec71, siz]
	GO:0032485	regulation of Ral protein signal transduction	GO_BiologicalProcess_25.02.2015_12h50	8.96e-08	6.18e-06	2.55742e-07	1.27871e-06	[7, 8, 9]	[Group3]	33.9623	18	[Fucta, GARNL3, LOC408810, LOC409255, LOC409856, LOC410777, LOC411245, LOC411477, LOC413683, LOC551830, LOC725928, LOC726401, LOC726432, Rapgap1, gig, rad, sec71, siz]
	GO:0032486	Rap protein signal transduction	GO_BiologicalProcess_25.02.2015_12h50	8.96e-08	6.18e-06	2.55742e-07	1.27871e-06	[7, 8]	[Group3]	33.9623	18	[Fucta, GARNL3, LOC408810, LOC409255, LOC409856, LOC410777, LOC411245, LOC411477, LOC413683, LOC551830, LOC725928, LOC726401, LOC726432, Rapgap1, gig, rad, sec71, siz]
	GO:0032487	regulation of Rap protein signal transduction	GO_BiologicalProcess_25.02.2015_12h50	8.96e-08	6.18e-06	2.55742e-07	1.27871e-06	[7, 8, 9]	[Group3]	33.9623	18	[Fucta, GARNL3, LOC408810, LOC409255, LOC409856, LOC410777, LOC411245, LOC411477, LOC413683, LOC551830, LOC725928, LOC726401, LOC726432, Rapgap1, gig, rad, sec71, siz]
	GO:0032488	Cdc42 protein signal transduction	GO_BiologicalProcess_25.02.2015_12h50	8.96e-08	6.18e-06	2.55742e-07	1.27871e-06	[8, 9]	[Group3]	33.9623	18	[Fucta, GARNL3, LOC408810, LOC409255, LOC409856, LOC410777, LOC411245, LOC411477, LOC413683, LOC551830, LOC725928, LOC726401, LOC726432, Rapgap1, gig, rad, sec71, siz]
	GO:0032489	regulation of Cdc42 protein signal transduction	GO_BiologicalProcess_25.02.2015_12h50	8.96e-08	6.18e-06	2.55742e-07	1.27871e-06	[8, 9, 10]	[Group3]	33.9623	18	[Fucta, GARNL3, LOC408810, LOC409255, LOC409856, LOC410777, LOC411245, LOC411477, LOC413683, LOC551830, LOC725928, LOC726401, LOC726432, Rapgap1, gig, rad, sec71, siz]
	GO:0034220	ion transmembrane transport	GO_BiologicalProcess_25.02.2015_12h50	0.000264	0.0131968	3.61325e-06	1.4453e-05	[4, 5, 6]	[Group4]	15.0862	35	[Atp5a1, Cox4I1, Cox6b1, GluCl, Hiscl2, Hk, Itpr1, LCCH3, LOC408467, LOC408865, LOC409144, LOC409565, LOC409792, LOC410060, LOC410371, LOC410498, LOC411113, LOC411772, LOC412777, LOC413994, LOC551483, LOC551604, LOC551721, LOC552552, Nhe2, Nhe3, Nmdar1, PMCA, Para, RyR, Trpm3, elk, nAChRa4, nAChRa7, nAChRb1]
	GO:0035020	regulation of Rac protein signal transduction	GO_BiologicalProcess_25.02.2015_12h50	8.96e-08	6.18e-06	2.55742e-07	1.27871e-06	[7, 8, 9]	[Group3]	33.9623	18	[Fucta, GARNL3, LOC408810, LOC409255, LOC409856, LOC410777, LOC411245, LOC411477, LOC413683, LOC551830, LOC725928, LOC726401, LOC726432, Rapgap1, gig, rad, sec71, siz]
	GO:0035023	regulation of Rho protein signal transduction	GO_BiologicalProcess_25.02.2015_12h50	1.15e-07	7.84e-06	2.55742e-07	1.27871e-06	[7, 8, 9]	[Group3]	29.5775	21	[Fucta, GARNL3, LOC408810, LOC409255, LOC409856, LOC410777, LOC411245, LOC411477, LOC412143, LOC413683, LOC551830, LOC725928, LOC726401, LOC726432, Rapgap1, RhoGEF2, gig, rad, rtGEF, sec71, siz]
	GO:0035556	intracellular signal transduction	GO_BiologicalProcess_25.02.2015_12h50	2.05e-11	1.54e-09	2.55742e-07	1.27871e-06	[4, 5]	[Group3]	21.0728	55	[Ac3, Dgk, Fucta, GARNL3, Itpr1, LOC100576683, LOC408373, LOC408810, LOC409255, LOC409422, LOC409856, LOC409903, LOC409966, LOC410777, LOC410910, LOC410943, LOC411245, LOC411477, LOC412143, LOC413683, LOC551182, LOC551830, LOC551930, LOC552625, LOC724607, LOC725928, LOC726401, LOC726432, LOC727232, Myo9, PKD, Pkc, Plc, ROCK2, RPTOR, RabX6, Raf1, Rapgap1, RhoGAPp190, RhoGEF2, S6kII, Sbf, Trp1, aPK…
	GO:0036211	protein modification process	GO_BiologicalProcess_25.02.2015_12h50	2.94e-06	0.000177	5.28209e-06	1.58463e-05	[4, 5]	[Group1]	13.9489	71	[As, Atg1, Cdk7, EphR, GckIII, Gprk2, HDAC4, LOC408519, LOC408591, LOC409111, LOC409255, LOC409422, LOC409952, LOC409965, LOC410562, LOC410732, LOC410910, LOC411227, LOC411575, LOC411985, LOC412588, LOC413029, LOC413388, LOC413462, LOC413510, LOC413577, LOC413663, LOC413736, LOC413759, LOC551203, LOC551375, LOC552412, LOC724607, LOC724672, LOC725118, LOC725374, LOC725503, LOC726254, LOC726826, MA…
	GO:0043085	positive regulation of catalytic activity	GO_BiologicalProcess_25.02.2015_12h50	4.23e-07	2.63e-05	2.55742e-07	1.27871e-06	[3, 4, 5]	[Group3]	31.0345	18	[Fucta, GARNL3, LOC408810, LOC409255, LOC409856, LOC410777, LOC411245, LOC411477, LOC413683, LOC551830, LOC725928, LOC726401, LOC726432, Rapgap1, gig, rad, sec71, siz]
	GO:0043087	regulation of GTPase activity	GO_BiologicalProcess_25.02.2015_12h50	8.96e-08	6.18e-06	2.55742e-07	1.27871e-06	[5, 6, 7, 8, 9, 10, 11]	[Group3]	33.9623	18	[Fucta, GARNL3, LOC408810, LOC409255, LOC409856, LOC410777, LOC411245, LOC411477, LOC413683, LOC551830, LOC725928, LOC726401, LOC726432, Rapgap1, gig, rad, sec71, siz]
	GO:0043412	macromolecule modification	GO_BiologicalProcess_25.02.2015_12h50	9.27e-05	0.00481897	5.28209e-06	1.58463e-05	[4]	[Group1]	12.5874	72	[As, Atg1, Cdk7, EphR, GckIII, Gprk2, HDAC4, LOC100578201, LOC408519, LOC408591, LOC409111, LOC409255, LOC409422, LOC409952, LOC409965, LOC410562, LOC410732, LOC410910, LOC411227, LOC411575, LOC411985, LOC412588, LOC413029, LOC413388, LOC413462, LOC413510, LOC413577, LOC413663, LOC413736, LOC413759, LOC551203, LOC551375, LOC552412, LOC724607, LOC724672, LOC725118, LOC725374, LOC725503, LOC726254,…
	GO:0043547	positive regulation of GTPase activity	GO_BiologicalProcess_25.02.2015_12h50	6.4e-08	4.48e-06	2.55742e-07	1.27871e-06	[5, 6, 7, 8, 9, 10, 11, 12]	[Group3]	34.6154	18	[Fucta, GARNL3, LOC408810, LOC409255, LOC409856, LOC410777, LOC411245, LOC411477, LOC413683, LOC551830, LOC725928, LOC726401, LOC726432, Rapgap1, gig, rad, sec71, siz]
	GO:0044093	positive regulation of molecular function	GO_BiologicalProcess_25.02.2015_12h50	1.4e-07	9.12e-06	2.55742e-07	1.27871e-06	[3]	[Group3]	31.6667	19	[Fucta, GARNL3, LOC408676, LOC408810, LOC409255, LOC409856, LOC410777, LOC411245, LOC411477, LOC413683, LOC551830, LOC725928, LOC726401, LOC726432, Rapgap1, gig, rad, sec71, siz]
	GO:0044267	cellular protein metabolic process	GO_BiologicalProcess_25.02.2015_12h50	9.07e-05	0.00480905	5.28209e-06	1.58463e-05	[4, 5]	[Group1]	11.6144	100	[Aats-glupro, Aats-tyr, As, Atg1, Cct5, Cdk7, Ef1beta, EphR, GckIII, Gprk2, HDAC4, Hsp90, LOC408519, LOC408591, LOC408911, LOC409111, LOC409255, LOC409384, LOC409403, LOC409422, LOC409459, LOC409952, LOC409965, LOC410024, LOC410562, LOC410732, LOC410910, LOC411071, LOC411227, LOC411362, LOC411572, LOC411575, LOC411985, LOC412200, LOC412588, LOC413029, LOC413388, LOC413462, LOC413510, LOC413577, L…
	GO:0046486	glycerolipid metabolic process	GO_BiologicalProcess_25.02.2015_12h50	0.000159	0.00810399	0.000158902	0.000317804	[4, 5]	[Group2]	28.9474	11	[LOC406096, LOC408373, LOC408730, LOC409136, LOC409276, LOC409693, LOC411525, LOC551182, LOC724991, fab1, mdy]
	GO:0046578	regulation of Ras protein signal transduction	GO_BiologicalProcess_25.02.2015_12h50	1.51e-07	9.63e-06	2.55742e-07	1.27871e-06	[6, 7, 8]	[Group3]	29.1667	21	[Fucta, GARNL3, LOC408810, LOC409255, LOC409856, LOC410777, LOC411245, LOC411477, LOC412143, LOC413683, LOC551830, LOC725928, LOC726401, LOC726432, Rapgap1, RhoGEF2, gig, rad, rtGEF, sec71, siz]
	GO:0048518	positive regulation of biological process	GO_BiologicalProcess_25.02.2015_12h50	1.68e-05	0.000938	2.55742e-07	1.27871e-06	[1, 2, 3]	[Group3]	22.3404	21	[Fucta, GARNL3, LOC408676, LOC408810, LOC409255, LOC409856, LOC410777, LOC411245, LOC411477, LOC413683, LOC551830, LOC725928, LOC726401, LOC726432, Mblk-1, Rapgap1, capu, gig, rad, sec71, siz]
	GO:0048583	regulation of response to stimulus	GO_BiologicalProcess_25.02.2015_12h50	5.9e-08	4.19e-06	2.55742e-07	1.27871e-06	[2, 3]	[Group3]	25.4717	27	[Axin, Fucta, GARNL3, Gprk2, LOC408810, LOC409255, LOC409856, LOC410777, LOC411245, LOC411477, LOC412143, LOC413683, LOC551830, LOC725928, LOC726284, LOC726401, LOC726432, LOC727432, PTK2, Rapgap1, RhoGEF2, gig, rad, raps, rtGEF, sec71, siz]
	GO:0050790	regulation of catalytic activity	GO_BiologicalProcess_25.02.2015_12h50	2.09e-05	0.00114818	2.55742e-07	1.27871e-06	[3, 4]	[Group3]	20	25	[Fucta, GARNL3, LOC408810, LOC408949, LOC409255, LOC409856, LOC410777, LOC411245, LOC411477, LOC413683, LOC551258, LOC551830, LOC725928, LOC726401, LOC726432, LOC727432, Pka-R1, Pka-R2, Rapgap1, gig, hppy, rad, raps, sec71, siz]
	GO:0051056	regulation of small GTPase mediated signal transduction	GO_BiologicalProcess_25.02.2015_12h50	1.51e-07	9.63e-06	2.55742e-07	1.27871e-06	[5, 6, 7]	[Group3]	29.1667	21	[Fucta, GARNL3, LOC408810, LOC409255, LOC409856, LOC410777, LOC411245, LOC411477, LOC412143, LOC413683, LOC551830, LOC725928, LOC726401, LOC726432, Rapgap1, RhoGEF2, gig, rad, rtGEF, sec71, siz]
	GO:0051336	regulation of hydrolase activity	GO_BiologicalProcess_25.02.2015_12h50	7.58e-06	0.000432	2.55742e-07	1.27871e-06	[4, 5]	[Group3]	25	19	[Fucta, GARNL3, LOC408810, LOC409255, LOC409856, LOC410777, LOC411245, LOC411477, LOC413683, LOC551830, LOC725928, LOC726401, LOC726432, LOC727432, Rapgap1, gig, rad, sec71, siz]
	GO:0051345	positive regulation of hydrolase activity	GO_BiologicalProcess_25.02.2015_12h50	1.24e-07	8.34e-06	2.55742e-07	1.27871e-06	[4, 5, 6]	[Group3]	33.3333	18	[Fucta, GARNL3, LOC408810, LOC409255, LOC409856, LOC410777, LOC411245, LOC411477, LOC413683, LOC551830, LOC725928, LOC726401, LOC726432, Rapgap1, gig, rad, sec71, siz]
	GO:1902531	regulation of intracellular signal transduction	GO_BiologicalProcess_25.02.2015_12h50	5.28e-07	3.22e-05	2.55742e-07	1.27871e-06	[4, 5, 6]	[Group3]	27.2727	21	[Fucta, GARNL3, LOC408810, LOC409255, LOC409856, LOC410777, LOC411245, LOC411477, LOC412143, LOC413683, LOC551830, LOC725928, LOC726401, LOC726432, Rapgap1, RhoGEF2, gig, rad, rtGEF, sec71, siz]
	GO ID	GOTerm	Ontology Source	Term PValue	Term PValue Corrected with Bonferroni step down		Group PValue Corrected with Bonferroni step down	GOLevels	GOGroups	% Associated Genes	Nr. Genes	Associated Genes Found
Forager	GO:0006464	cellular protein modification process	GO_BiologicalProcess_25.02.2015_12h50	6.38e-07	3.19e-05	5.98017e-06	2.99008e-05	[5, 6]	[Group3]	13.556	69	[As, Atg1, Camkii, Cdk7, FK506-bp2, GckIII, Gprk1, Gprk2, HDAC4, Hcs, LOC408519, LOC408718, LOC409111, LOC409127, LOC409255, LOC409385, LOC409422, LOC409952, LOC409965, LOC410732, LOC410910, LOC411227, LOC411575, LOC411985, LOC413029, LOC413388, LOC413462, LOC413510, LOC413633, LOC413663, LOC413759, LOC414032, LOC551203, LOC551375, LOC552412, LOC552617, LOC724672, LOC725118, LOC725374, LOC725503,…
	GO:0006468	protein phosphorylation	GO_BiologicalProcess_25.02.2015_12h50	7.11e-10	4.69e-08	5.98017e-06	2.99008e-05	[6, 7]	[Group3]	19.2771	48	[Atg1, Camkii, Cdk7, GckIII, Gprk1, Gprk2, LOC408519, LOC408718, LOC409111, LOC409127, LOC409255, LOC409422, LOC409952, LOC409965, LOC410732, LOC410910, LOC411575, LOC413029, LOC413462, LOC413510, LOC413633, LOC413759, LOC552617, LOC724672, LOC725374, LOC725503, MAPKKK9, MAST2, Madm, Mkk4, Myo3, PKD, PTK2, Pak, Pitslre, Pka-C1, Pka-R1, Pka-R2, Pkc, ROCK2, Raf1, S6kII, aPKC, bsk, cdc2rk, hppy, par…
	GO:0006650	glycerophospholipid metabolic process	GO_BiologicalProcess_25.02.2015_12h50	0.000309	0.0123685	7.81832e-05	0.00023455	[5, 6]	[Group4]	27.027	10	[LOC406096, LOC408373, LOC408730, LOC409136, LOC409276, LOC409693, LOC411525, LOC551182, LOC724991, fab1]
	GO:0006793	phosphorus metabolic process	GO_BiologicalProcess_25.02.2015_12h50	2.02e-11	1.37e-09	5.98017e-06	2.99008e-05	[3]	[Group3]	15.0413	91	[Ac3, Argk, Atg1, Camkii, Cdk7, Dgk, GckIII, Gprk1, Gprk2, Ipk2, LOC100576683, LOC100576799, LOC406096, LOC408373, LOC408519, LOC408718, LOC408730, LOC408809, LOC409111, LOC409127, LOC409136, LOC409255, LOC409276, LOC409299, LOC409422, LOC409444, LOC409693, LOC409952, LOC409965, LOC410106, LOC410732, LOC410910, LOC411046, LOC411227, LOC411525, LOC411575, LOC411599, LOC413029, LOC413462, LOC413510…
	GO:0006796	phosphate-containing compound metabolic process	GO_BiologicalProcess_25.02.2015_12h50	1.37e-11	9.47e-10	5.98017e-06	2.99008e-05	[4]	[Group3]	15.1414	91	[Ac3, Argk, Atg1, Camkii, Cdk7, Dgk, GckIII, Gprk1, Gprk2, Ipk2, LOC100576683, LOC100576799, LOC406096, LOC408373, LOC408519, LOC408718, LOC408730, LOC408809, LOC409111, LOC409127, LOC409136, LOC409255, LOC409276, LOC409299, LOC409422, LOC409444, LOC409693, LOC409952, LOC409965, LOC410106, LOC410732, LOC410910, LOC411046, LOC411227, LOC411525, LOC411575, LOC411599, LOC413029, LOC413462, LOC413510…
	GO:0006810	transport	GO_BiologicalProcess_25.02.2015_12h50	1.25e-05	0.00055	1.25073e-05	5.00292e-05	[3]	[Group5]	11.172	102	[ABCC5, AP-50, Aut1, Ca-beta, Cbp80, Cox4I1, Dat, Eaat-2, Fabp, Glut1, Gmap, Hiscl2, Hrs, Itpr1, Kap-alpha3, LCCH3, LOC100577986, LOC100578314, LOC408343, LOC408465, LOC408467, LOC408695, LOC408722, LOC408865, LOC409043, LOC409649, LOC409650, LOC409903, LOC409966, LOC410060, LOC410067, LOC410371, LOC410493, LOC410498, LOC410752, LOC410943, LOC410997, LOC411113, LOC412217, LOC412399, LOC412489, LO…
	GO:0007154	cell communication	GO_BiologicalProcess_25.02.2015_12h50	1.53e-08	9.82e-07	1.2608e-08	7.5648e-08	[3]	[Group2]	13.1034	95	[5-HT1, Ac3, Arr2, Axin, Dgk, Fucta, GABA-B-R2, GARNL3, Glurb, Gprk1, Gprk2, Itpr1, LCCH3, LOC100576683, LOC100577517, LOC408373, LOC408718, LOC408809, LOC408810, LOC408949, LOC409159, LOC409255, LOC409422, LOC409836, LOC409856, LOC409903, LOC409966, LOC410630, LOC410777, LOC410811, LOC410910, LOC410943, LOC411209, LOC411245, LOC411477, LOC411534, LOC412299, LOC413683, LOC414021, LOC551182, LOC55…
	GO:0007165	signal transduction	GO_BiologicalProcess_25.02.2015_12h50	4.26e-08	2.43e-06	1.2608e-08	7.5648e-08	[3, 4]	[Group2]	12.9944	92	[5-HT1, Ac3, Arr2, Axin, Dgk, Fucta, GABA-B-R2, GARNL3, Glurb, Gprk1, Gprk2, Itpr1, LCCH3, LOC100576683, LOC408373, LOC408718, LOC408809, LOC408810, LOC408949, LOC409159, LOC409255, LOC409422, LOC409836, LOC409856, LOC409903, LOC409966, LOC410630, LOC410777, LOC410811, LOC410910, LOC410943, LOC411209, LOC411245, LOC411477, LOC411534, LOC412299, LOC413683, LOC414021, LOC551182, LOC551258, LOC55183…
	GO:0007264	small GTPase mediated signal transduction	GO_BiologicalProcess_25.02.2015_12h50	1.45e-05	0.000624	1.2608e-08	7.5648e-08	[5, 6]	[Group2]	17.8344	28	[Fucta, GARNL3, LOC408810, LOC409255, LOC409856, LOC409903, LOC409966, LOC410777, LOC410811, LOC410943, LOC411245, LOC411477, LOC413683, LOC551830, LOC552017, LOC552625, LOC725928, LOC726401, LOC726432, PsGEF, Rab3, RabX6, Rapgap1, RhoGAPp190, gig, rad, ran, sec71]
	GO:0007265	Ras protein signal transduction	GO_BiologicalProcess_25.02.2015_12h50	2.57e-07	1.34e-05	1.2608e-08	7.5648e-08	[6, 7]	[Group2]	27.3973	20	[Fucta, GARNL3, LOC408810, LOC409255, LOC409856, LOC410777, LOC410811, LOC411245, LOC411477, LOC413683, LOC551830, LOC552017, LOC725928, LOC726401, LOC726432, PsGEF, Rapgap1, gig, rad, sec71]
	GO:0007266	Rho protein signal transduction	GO_BiologicalProcess_25.02.2015_12h50	2e-07	1.06e-05	1.2608e-08	7.5648e-08	[7, 8]	[Group2]	27.7778	20	[Fucta, GARNL3, LOC408810, LOC409255, LOC409856, LOC410777, LOC410811, LOC411245, LOC411477, LOC413683, LOC551830, LOC552017, LOC725928, LOC726401, LOC726432, PsGEF, Rapgap1, gig, rad, sec71]
	GO:0009893	positive regulation of metabolic process	GO_BiologicalProcess_25.02.2015_12h50	6.56e-08	3.61e-06	1.2608e-08	7.5648e-08	[2, 3, 4]	[Group2]	28.3784	21	[Fucta, GARNL3, LOC408810, LOC409255, LOC409856, LOC410777, LOC410811, LOC411245, LOC411477, LOC413683, LOC551830, LOC725789, LOC725928, LOC726401, LOC726432, Mblk-1, Ptpa, Rapgap1, gig, rad, sec71]
	GO:0009966	regulation of signal transduction	GO_BiologicalProcess_25.02.2015_12h50	2.56e-08	1.56e-06	1.2608e-08	7.5648e-08	[3, 4, 5]	[Group2]	25.2427	26	[Axin, Fucta, GARNL3, Gprk1, Gprk2, LOC408810, LOC409255, LOC409856, LOC410777, LOC410811, LOC411245, LOC411477, LOC413683, LOC551830, LOC725789, LOC725928, LOC726401, LOC726432, LOC727432, PTK2, PsGEF, Rapgap1, gig, rad, raps, sec71]
	GO:0010646	regulation of cell communication	GO_BiologicalProcess_25.02.2015_12h50	2.56e-08	1.56e-06	1.2608e-08	7.5648e-08	[3, 4]	[Group2]	25.2427	26	[Axin, Fucta, GARNL3, Gprk1, Gprk2, LOC408810, LOC409255, LOC409856, LOC410777, LOC410811, LOC411245, LOC411477, LOC413683, LOC551830, LOC725789, LOC725928, LOC726401, LOC726432, LOC727432, PTK2, PsGEF, Rapgap1, gig, rad, raps, sec71]
	GO:0016192	vesicle-mediated transport	GO_BiologicalProcess_25.02.2015_12h50	0.00114403	0.0434731	0.00114403	0.00114403	[4]	[Group0]	16.6667	18	[AP-50, Gmap, LOC408465, LOC410493, LOC551576, LOC726187, Past1, Sytalpha, Syx13, Syx17, Syx7, Vps35, car, dor, endoA, g, lap, stnB]
	GO:0016310	phosphorylation	GO_BiologicalProcess_25.02.2015_12h50	3.18e-11	2.13e-09	5.98017e-06	2.99008e-05	[5]	[Group3]	17.8977	63	[Argk, Atg1, Camkii, Cdk7, Dgk, GckIII, Gprk1, Gprk2, Ipk2, LOC408373, LOC408519, LOC408718, LOC408809, LOC409111, LOC409127, LOC409255, LOC409276, LOC409422, LOC409693, LOC409952, LOC409965, LOC410732, LOC410910, LOC411525, LOC411575, LOC413029, LOC413462, LOC413510, LOC413633, LOC413759, LOC551005, LOC551182, LOC552617, LOC724672, LOC724991, LOC725374, LOC725503, LOC725789, MAPKKK9, MAST2, Madm…
	GO:0016601	Rac protein signal transduction	GO_BiologicalProcess_25.02.2015_12h50	2.65e-08	1.59e-06	1.2608e-08	7.5648e-08	[7, 8]	[Group2]	33.9623	18	[Fucta, GARNL3, LOC408810, LOC409255, LOC409856, LOC410777, LOC410811, LOC411245, LOC411477, LOC413683, LOC551830, LOC725928, LOC726401, LOC726432, Rapgap1, gig, rad, sec71]
	GO:0023051	regulation of signaling	GO_BiologicalProcess_25.02.2015_12h50	3.93e-08	2.28e-06	1.2608e-08	7.5648e-08	[2, 3]	[Group2]	24.7619	26	[Axin, Fucta, GARNL3, Gprk1, Gprk2, LOC408810, LOC409255, LOC409856, LOC410777, LOC410811, LOC411245, LOC411477, LOC413683, LOC551830, LOC725789, LOC725928, LOC726401, LOC726432, LOC727432, PTK2, PsGEF, Rapgap1, gig, rad, raps, sec71]
	GO:0030001	metal ion transport	GO_BiologicalProcess_25.02.2015_12h50	0.000444	0.0173086	0.00044381	0.000887621	[5, 6, 7]	[Group1]	18	18	[Ca-beta, Itpr1, LOC408343, LOC408722, LOC410060, LOC410371, LOC410498, LOC412777, LOC413994, Nhe2, Nhe3, PMCA, Para, RyR, SK, Shal, elk, trpgamma]
	GO:0031291	Ran protein signal transduction	GO_BiologicalProcess_25.02.2015_12h50	2.65e-08	1.59e-06	1.2608e-08	7.5648e-08	[7, 8]	[Group2]	33.9623	18	[Fucta, GARNL3, LOC408810, LOC409255, LOC409856, LOC410777, LOC410811, LOC411245, LOC411477, LOC413683, LOC551830, LOC725928, LOC726401, LOC726432, Rapgap1, gig, rad, sec71]
	GO:0032011	ARF protein signal transduction	GO_BiologicalProcess_25.02.2015_12h50	2.65e-08	1.59e-06	1.2608e-08	7.5648e-08	[7, 8]	[Group2]	33.9623	18	[Fucta, GARNL3, LOC408810, LOC409255, LOC409856, LOC410777, LOC410811, LOC411245, LOC411477, LOC413683, LOC551830, LOC725928, LOC726401, LOC726432, Rapgap1, gig, rad, sec71]
	GO:0032012	regulation of ARF protein signal transduction	GO_BiologicalProcess_25.02.2015_12h50	2.65e-08	1.59e-06	1.2608e-08	7.5648e-08	[7, 8, 9]	[Group2]	33.9623	18	[Fucta, GARNL3, LOC408810, LOC409255, LOC409856, LOC410777, LOC410811, LOC411245, LOC411477, LOC413683, LOC551830, LOC725928, LOC726401, LOC726432, Rapgap1, gig, rad, sec71]
	GO:0032015	regulation of Ran protein signal transduction	GO_BiologicalProcess_25.02.2015_12h50	2.65e-08	1.59e-06	1.2608e-08	7.5648e-08	[7, 8, 9]	[Group2]	33.9623	18	[Fucta, GARNL3, LOC408810, LOC409255, LOC409856, LOC410777, LOC410811, LOC411245, LOC411477, LOC413683, LOC551830, LOC725928, LOC726401, LOC726432, Rapgap1, gig, rad, sec71]
	GO:0032482	Rab protein signal transduction	GO_BiologicalProcess_25.02.2015_12h50	2.65e-08	1.59e-06	1.2608e-08	7.5648e-08	[7, 8]	[Group2]	33.9623	18	[Fucta, GARNL3, LOC408810, LOC409255, LOC409856, LOC410777, LOC410811, LOC411245, LOC411477, LOC413683, LOC551830, LOC725928, LOC726401, LOC726432, Rapgap1, gig, rad, sec71]
	GO:0032483	regulation of Rab protein signal transduction	GO_BiologicalProcess_25.02.2015_12h50	2.65e-08	1.59e-06	1.2608e-08	7.5648e-08	[7, 8, 9]	[Group2]	33.9623	18	[Fucta, GARNL3, LOC408810, LOC409255, LOC409856, LOC410777, LOC410811, LOC411245, LOC411477, LOC413683, LOC551830, LOC725928, LOC726401, LOC726432, Rapgap1, gig, rad, sec71]
	GO:0032484	Ral protein signal transduction	GO_BiologicalProcess_25.02.2015_12h50	2.65e-08	1.59e-06	1.2608e-08	7.5648e-08	[7, 8]	[Group2]	33.9623	18	[Fucta, GARNL3, LOC408810, LOC409255, LOC409856, LOC410777, LOC410811, LOC411245, LOC411477, LOC413683, LOC551830, LOC725928, LOC726401, LOC726432, Rapgap1, gig, rad, sec71]
	GO:0032485	regulation of Ral protein signal transduction	GO_BiologicalProcess_25.02.2015_12h50	2.65e-08	1.59e-06	1.2608e-08	7.5648e-08	[7, 8, 9]	[Group2]	33.9623	18	[Fucta, GARNL3, LOC408810, LOC409255, LOC409856, LOC410777, LOC410811, LOC411245, LOC411477, LOC413683, LOC551830, LOC725928, LOC726401, LOC726432, Rapgap1, gig, rad, sec71]
	GO:0032486	Rap protein signal transduction	GO_BiologicalProcess_25.02.2015_12h50	2.65e-08	1.59e-06	1.2608e-08	7.5648e-08	[7, 8]	[Group2]	33.9623	18	[Fucta, GARNL3, LOC408810, LOC409255, LOC409856, LOC410777, LOC410811, LOC411245, LOC411477, LOC413683, LOC551830, LOC725928, LOC726401, LOC726432, Rapgap1, gig, rad, sec71]
	GO:0032487	regulation of Rap protein signal transduction	GO_BiologicalProcess_25.02.2015_12h50	2.65e-08	1.59e-06	1.2608e-08	7.5648e-08	[7, 8, 9]	[Group2]	33.9623	18	[Fucta, GARNL3, LOC408810, LOC409255, LOC409856, LOC410777, LOC410811, LOC411245, LOC411477, LOC413683, LOC551830, LOC725928, LOC726401, LOC726432, Rapgap1, gig, rad, sec71]
	GO:0032488	Cdc42 protein signal transduction	GO_BiologicalProcess_25.02.2015_12h50	2.65e-08	1.59e-06	1.2608e-08	7.5648e-08	[8, 9]	[Group2]	33.9623	18	[Fucta, GARNL3, LOC408810, LOC409255, LOC409856, LOC410777, LOC410811, LOC411245, LOC411477, LOC413683, LOC551830, LOC725928, LOC726401, LOC726432, Rapgap1, gig, rad, sec71]
	GO:0032489	regulation of Cdc42 protein signal transduction	GO_BiologicalProcess_25.02.2015_12h50	2.65e-08	1.59e-06	1.2608e-08	7.5648e-08	[8, 9, 10]	[Group2]	33.9623	18	[Fucta, GARNL3, LOC408810, LOC409255, LOC409856, LOC410777, LOC410811, LOC411245, LOC411477, LOC413683, LOC551830, LOC725928, LOC726401, LOC726432, Rapgap1, gig, rad, sec71]
	GO:0035020	regulation of Rac protein signal transduction	GO_BiologicalProcess_25.02.2015_12h50	2.65e-08	1.59e-06	1.2608e-08	7.5648e-08	[7, 8, 9]	[Group2]	33.9623	18	[Fucta, GARNL3, LOC408810, LOC409255, LOC409856, LOC410777, LOC410811, LOC411245, LOC411477, LOC413683, LOC551830, LOC725928, LOC726401, LOC726432, Rapgap1, gig, rad, sec71]
	GO:0035023	regulation of Rho protein signal transduction	GO_BiologicalProcess_25.02.2015_12h50	7.68e-07	3.68e-05	1.2608e-08	7.5648e-08	[7, 8, 9]	[Group2]	26.7606	19	[Fucta, GARNL3, LOC408810, LOC409255, LOC409856, LOC410777, LOC410811, LOC411245, LOC411477, LOC413683, LOC551830, LOC725928, LOC726401, LOC726432, PsGEF, Rapgap1, gig, rad, sec71]
	GO:0035556	intracellular signal transduction	GO_BiologicalProcess_25.02.2015_12h50	5.76e-14	4.04e-12	1.2608e-08	7.5648e-08	[4, 5]	[Group2]	21.8391	57	[Ac3, Dgk, Fucta, GARNL3, Itpr1, LOC100576683, LOC408373, LOC408809, LOC408810, LOC409255, LOC409422, LOC409856, LOC409903, LOC409966, LOC410777, LOC410811, LOC410910, LOC410943, LOC411245, LOC411477, LOC413683, LOC551182, LOC551830, LOC552012, LOC552017, LOC552625, LOC725789, LOC725928, LOC726401, LOC726432, LOC726514, LOC727232, Myo9, PKD, Pkc, Plc, PsGEF, ROCK2, RPTOR, Rab3, RabX6, Raf1, Rapga…
	GO:0036211	protein modification process	GO_BiologicalProcess_25.02.2015_12h50	6.38e-07	3.19e-05	5.98017e-06	2.99008e-05	[4, 5]	[Group3]	13.556	69	[As, Atg1, Camkii, Cdk7, FK506-bp2, GckIII, Gprk1, Gprk2, HDAC4, Hcs, LOC408519, LOC408718, LOC409111, LOC409127, LOC409255, LOC409385, LOC409422, LOC409952, LOC409965, LOC410732, LOC410910, LOC411227, LOC411575, LOC411985, LOC413029, LOC413388, LOC413462, LOC413510, LOC413633, LOC413663, LOC413759, LOC414032, LOC551203, LOC551375, LOC552412, LOC552617, LOC724672, LOC725118, LOC725374, LOC725503,…
	GO:0043085	positive regulation of catalytic activity	GO_BiologicalProcess_25.02.2015_12h50	2.12e-08	1.32e-06	1.2608e-08	7.5648e-08	[3, 4, 5]	[Group2]	32.7586	19	[Fucta, GARNL3, LOC408810, LOC409255, LOC409856, LOC410777, LOC410811, LOC411245, LOC411477, LOC413683, LOC551830, LOC725928, LOC726401, LOC726432, Ptpa, Rapgap1, gig, rad, sec71]
	GO:0043087	regulation of GTPase activity	GO_BiologicalProcess_25.02.2015_12h50	2.65e-08	1.59e-06	1.2608e-08	7.5648e-08	[5, 6, 7, 8, 9, 10, 11]	[Group2]	33.9623	18	[Fucta, GARNL3, LOC408810, LOC409255, LOC409856, LOC410777, LOC410811, LOC411245, LOC411477, LOC413683, LOC551830, LOC725928, LOC726401, LOC726432, Rapgap1, gig, rad, sec71]
	GO:0043412	macromolecule modification	GO_BiologicalProcess_25.02.2015_12h50	1.16e-05	0.00052	5.98017e-06	2.99008e-05	[4]	[Group3]	12.4126	71	[As, Atg1, Camkii, Cdk7, FK506-bp2, GckIII, Gprk1, Gprk2, HDAC4, Hcs, LOC100578201, LOC408519, LOC408718, LOC409111, LOC409127, LOC409255, LOC409385, LOC409422, LOC409952, LOC409965, LOC410341, LOC410732, LOC410910, LOC411227, LOC411575, LOC411985, LOC413029, LOC413388, LOC413462, LOC413510, LOC413633, LOC413663, LOC413759, LOC414032, LOC551203, LOC551375, LOC552412, LOC552617, LOC724672, LOC7251…
	GO:0043547	positive regulation of GTPase activity	GO_BiologicalProcess_25.02.2015_12h50	1.88e-08	1.18e-06	1.2608e-08	7.5648e-08	[5, 6, 7, 8, 9, 10, 11, 12]	[Group2]	34.6154	18	[Fucta, GARNL3, LOC408810, LOC409255, LOC409856, LOC410777, LOC410811, LOC411245, LOC411477, LOC413683, LOC551830, LOC725928, LOC726401, LOC726432, Rapgap1, gig, rad, sec71]
	GO:0044093	positive regulation of molecular function	GO_BiologicalProcess_25.02.2015_12h50	6.35e-09	4.13e-07	1.2608e-08	7.5648e-08	[3]	[Group2]	33.3333	20	[Fucta, GARNL3, LOC408676, LOC408810, LOC409255, LOC409856, LOC410777, LOC410811, LOC411245, LOC411477, LOC413683, LOC551830, LOC725928, LOC726401, LOC726432, Ptpa, Rapgap1, gig, rad, sec71]
	GO:0044267	cellular protein metabolic process	GO_BiologicalProcess_25.02.2015_12h50	0.000214	0.00877363	5.98017e-06	2.99008e-05	[4, 5]	[Group3]	10.6852	92	[Aats-glupro, Aats-tyr, As, Atg1, Camkii, Cdk7, Ef1beta, FK506-bp2, GckIII, Gprk1, Gprk2, HDAC4, Hcs, Hsp90, LOC408519, LOC408718, LOC408911, LOC409111, LOC409127, LOC409255, LOC409384, LOC409385, LOC409403, LOC409422, LOC409459, LOC409952, LOC409965, LOC410024, LOC410732, LOC410910, LOC411030, LOC411071, LOC411227, LOC411575, LOC411985, LOC413029, LOC413388, LOC413462, LOC413510, LOC413633, LOC4…
	GO:0046486	glycerolipid metabolic process	GO_BiologicalProcess_25.02.2015_12h50	7.82e-05	0.00328369	7.81832e-05	0.00023455	[4, 5]	[Group4]	28.9474	11	[LOC406096, LOC408373, LOC408730, LOC409136, LOC409276, LOC409693, LOC411525, LOC551182, LOC724991, fab1, mdy]
	GO:0046578	regulation of Ras protein signal transduction	GO_BiologicalProcess_25.02.2015_12h50	9.71e-07	4.56e-05	1.2608e-08	7.5648e-08	[6, 7, 8]	[Group2]	26.3889	19	[Fucta, GARNL3, LOC408810, LOC409255, LOC409856, LOC410777, LOC410811, LOC411245, LOC411477, LOC413683, LOC551830, LOC725928, LOC726401, LOC726432, PsGEF, Rapgap1, gig, rad, sec71]
	GO:0048518	positive regulation of biological process	GO_BiologicalProcess_25.02.2015_12h50	7.06e-08	3.81e-06	1.2608e-08	7.5648e-08	[1, 2, 3]	[Group2]	25.5319	24	[Fucta, GARNL3, LOC408676, LOC408810, LOC409255, LOC409856, LOC410777, LOC410811, LOC411245, LOC411477, LOC413683, LOC551830, LOC725789, LOC725928, LOC726401, LOC726432, Mblk-1, Ptpa, Rapgap1, capu, gig, p16-ARC, rad, sec71]
	GO:0048583	regulation of response to stimulus	GO_BiologicalProcess_25.02.2015_12h50	4.84e-08	2.71e-06	1.2608e-08	7.5648e-08	[2, 3]	[Group2]	24.5283	26	[Axin, Fucta, GARNL3, Gprk1, Gprk2, LOC408810, LOC409255, LOC409856, LOC410777, LOC410811, LOC411245, LOC411477, LOC413683, LOC551830, LOC725789, LOC725928, LOC726401, LOC726432, LOC727432, PTK2, PsGEF, Rapgap1, gig, rad, raps, sec71]
	GO:0050790	regulation of catalytic activity	GO_BiologicalProcess_25.02.2015_12h50	4.42e-07	2.26e-05	1.2608e-08	7.5648e-08	[3, 4]	[Group2]	21.6	27	[Fucta, GARNL3, LOC408810, LOC408949, LOC409255, LOC409856, LOC410777, LOC410811, LOC411245, LOC411477, LOC413683, LOC551258, LOC551830, LOC725928, LOC726401, LOC726432, LOC727432, Pka-R1, Pka-R2, Psmd2, Ptpa, Rapgap1, gig, hppy, rad, raps, sec71]
	GO:0051056	regulation of small GTPase mediated signal transduction	GO_BiologicalProcess_25.02.2015_12h50	9.71e-07	4.56e-05	1.2608e-08	7.5648e-08	[5, 6, 7]	[Group2]	26.3889	19	[Fucta, GARNL3, LOC408810, LOC409255, LOC409856, LOC410777, LOC410811, LOC411245, LOC411477, LOC413683, LOC551830, LOC725928, LOC726401, LOC726432, PsGEF, Rapgap1, gig, rad, sec71]
	GO:0051336	regulation of hydrolase activity	GO_BiologicalProcess_25.02.2015_12h50	2.37e-06	0.000109	1.2608e-08	7.5648e-08	[4, 5]	[Group2]	25	19	[Fucta, GARNL3, LOC408810, LOC409255, LOC409856, LOC410777, LOC410811, LOC411245, LOC411477, LOC413683, LOC551830, LOC725928, LOC726401, LOC726432, LOC727432, Rapgap1, gig, rad, sec71]
	GO:0051345	positive regulation of hydrolase activity	GO_BiologicalProcess_25.02.2015_12h50	3.7e-08	2.18e-06	1.2608e-08	7.5648e-08	[4, 5, 6]	[Group2]	33.3333	18	[Fucta, GARNL3, LOC408810, LOC409255, LOC409856, LOC410777, LOC410811, LOC411245, LOC411477, LOC413683, LOC551830, LOC725928, LOC726401, LOC726432, Rapgap1, gig, rad, sec71]
	GO:1902531	regulation of intracellular signal transduction	GO_BiologicalProcess_25.02.2015_12h50	6.61e-07	3.24e-05	1.2608e-08	7.5648e-08	[4, 5, 6]	[Group2]	25.974	20	[Fucta, GARNL3, LOC408810, LOC409255, LOC409856, LOC410777, LOC410811, LOC411245, LOC411477, LOC413683, LOC551830, LOC725789, LOC725928, LOC726401, LOC726432, PsGEF, Rapgap1, gig, rad, sec71]
4.Functional GO term enrichment of phosphoproteins up-regulated in the brain of different ages of honeybee worker (Apis mellifera)
Nurse	GO ID	GOTerm	Ontology Source	Term PValue	Term PValue Corrected with Bonferroni step down	Group PValue	Group PValue Corrected with Bonferroni step down	GOLevels	GOGroups	% Associated Genes	Nr. Genes	Associated Genes Found
	GO:0006810	transport	GO_BiologicalProcess-Custom_12.08.2016_02h05	0.000255364	0.0160879	0.000255364	0.000255364	[3]	[Group0]	4.83384	32	[Aut1, Cox4I1, Hrs, LOC100577986, LOC100578314, LOC408695, LOC408865, LOC409144, LOC409649, LOC410060, LOC411237, LOC551604, LOC552552, LOC724546, LOC725015, NT-5, NT-6, NT-7, PMCA, Para, Shal, Syt12, Syx13, Vps35, endoA, g, gammaSnap, kinesin-3A, nAChRb1, porin, rdgB, stnB]
	GO:0034762	regulation of transmembrane transport	GO_BiologicalProcess-Custom_12.08.2016_02h05	0.000116314	0.0074441	3.48773e-05	6.97547e-05	[4, 5]	[Group1]	36.3636	4	[LOC409144, Para, Shal, porin]
	GO:0034765	regulation of ion transmembrane transport	GO_BiologicalProcess-Custom_12.08.2016_02h05	0.000116314	0.0074441	3.48773e-05	6.97547e-05	[5, 6]	[Group1]	36.3636	4	[LOC409144, Para, Shal, porin]
	GO:0043269	regulation of ion transport	GO_BiologicalProcess-Custom_12.08.2016_02h05	0.000116314	0.0074441	3.48773e-05	6.97547e-05	[4, 5]	[Group1]	36.3636	4	[LOC409144, Para, Shal, porin]
	GO:0051049	regulation of transport	GO_BiologicalProcess-Custom_12.08.2016_02h05	3.48773e-05	0.00226703	3.48773e-05	6.97547e-05	[3, 4]	[Group1]	31.25	5	[LOC409144, Para, Shal, Syt12, porin]
	GOID	GOTerm	Ontology Source	Term PValue	Term PValue Corrected with Bonferroni step down	Group PValue	Group PValue Corrected with Bonferroni step down	GOLevels	GOGroups	% Associated Genes	Nr. Genes	Associated Genes Found
Forager	GO:0006091	generation of precursor metabolites and energy	GO_BiologicalProcess-Custom_12.08.2016_02h05	0.0071	0.035	0.0011	0.0022	[3]	Group0	7.5	3	[Gapdh, LOC410059, LOC552007]
	GO:1901657	glycosyl compound metabolic process	GO_BiologicalProcess-Custom_12.08.2016_02h05	0.00052	0.01	0.0011	0.0022	[3, 4]	Group0	7.35294	5	[Adk2, Atp5a1, Atp5b, Gapdh, LOC552007]
	GO:0055086	nucleobase-containing small molecule metabolic process	GO_BiologicalProcess-Custom_12.08.2016_02h05	0.0048	0.034	0.0011	0.0022	[3, 4, 5]	Group0	4.46429	5	[Adk2, Atp5a1, Atp5b, Gapdh, LOC552007]
	GO:0072521	purine-containing compound metabolic process	GO_BiologicalProcess-Custom_12.08.2016_02h05	0.0006	0.011	0.0011	0.0022	[4]	Group0	7.14286	5	[Adk2, Atp5a1, Atp5b, Gapdh, LOC552007]
	GO:0006818	hydrogen transport	GO_BiologicalProcess-Custom_12.08.2016_02h05	0.0099	0.019	0.0011	0.0022	[4, 5]	Group0	6.66667	3	[Atp5a1, Atp5b, Cox6b1]
	GO:0019693	ribose phosphate metabolic process	GO_BiologicalProcess-Custom_12.08.2016_02h05	0.00068	0.012	0.0011	0.0022	[4, 5]	Group0	6.94444	5	[Adk2, Atp5a1, Atp5b, Gapdh, LOC552007]
	GO:1901659	glycosyl compound biosynthetic process	GO_BiologicalProcess-Custom_12.08.2016_02h05	0.0045	0.036	0.0011	0.0022	[4, 5]	Group0	8.82353	3	[Adk2, Atp5a1, Atp5b]
	GO:0006753	nucleoside phosphate metabolic process	GO_BiologicalProcess-Custom_12.08.2016_02h05	0.0027	0.03	0.0011	0.0022	[4, 5, 6]	Group0	5.10204	5	[Adk2, Atp5a1, Atp5b, Gapdh, LOC552007]
	GO:0009116	nucleoside metabolic process	GO_BiologicalProcess-Custom_12.08.2016_02h05	0.00052	0.01	0.0011	0.0022	[4, 5, 6]	Group0	7.35294	5	[Adk2, Atp5a1, Atp5b, Gapdh, LOC552007]
	GO:0072522	purine-containing compound biosynthetic process	GO_BiologicalProcess-Custom_12.08.2016_02h05	0.0081	0.032	0.0011	0.0022	[5]	Group0	7.14286	3	[Adk2, Atp5a1, Atp5b]
	GO:0046390	ribose phosphate biosynthetic process	GO_BiologicalProcess-Custom_12.08.2016_02h05	0.0093	0.027	0.0011	0.0022	[5, 6]	Group0	6.81818	3	[Adk2, Atp5a1, Atp5b]
	GO:1901293	nucleoside phosphate biosynthetic process	GO_BiologicalProcess-Custom_12.08.2016_02h05	0.022	0.022	0.0011	0.0022	[4, 5, 6, 7]	Group0	4.91803	3	[Adk2, Atp5a1, Atp5b]
	GO:0009117	nucleotide metabolic process	GO_BiologicalProcess-Custom_12.08.2016_02h05	0.0026	0.031	0.0011	0.0022	[5, 6, 7]	Group0	5.15464	5	[Adk2, Atp5a1, Atp5b, Gapdh, LOC552007]
	GO:0009119	ribonucleoside metabolic process	GO_BiologicalProcess-Custom_12.08.2016_02h05	0.00029	0.0072	0.0011	0.0022	[5, 6, 7]	Group0	8.33333	5	[Adk2, Atp5a1, Atp5b, Gapdh, LOC552007]
	GO:0009123	nucleoside monophosphate metabolic process	GO_BiologicalProcess-Custom_12.08.2016_02h05	0.00013	0.0037	0.0011	0.0022	[5, 6, 7]	Group0	9.80392	5	[Adk2, Atp5a1, Atp5b, Gapdh, LOC552007]
	GO:0009132	nucleoside diphosphate metabolic process	GO_BiologicalProcess-Custom_12.08.2016_02h05	0.00081	0.013	0.0011	0.0022	[5, 6, 7]	Group0	15.7895	3	[Adk2, Gapdh, LOC552007]
	GO:0009141	nucleoside triphosphate metabolic process	GO_BiologicalProcess-Custom_12.08.2016_02h05	4e-05	0.0012	0.0011	0.0022	[5, 6, 7]	Group0	12.5	5	[Adk2, Atp5a1, Atp5b, Gapdh, LOC552007]
	GO:0009163	nucleoside biosynthetic process	GO_BiologicalProcess-Custom_12.08.2016_02h05	0.0045	0.036	0.0011	0.0022	[5, 6, 7]	Group0	8.82353	3	[Adk2, Atp5a1, Atp5b]
	GO:0015992	proton transport	GO_BiologicalProcess-Custom_12.08.2016_02h05	0.0099	0.019	0.0011	0.0022	[5, 6, 7]	Group0	6.66667	3	[Atp5a1, Atp5b, Cox6b1]
	GO:0042278	purine nucleoside metabolic process	GO_BiologicalProcess-Custom_12.08.2016_02h05	0.00014	0.0039	0.0011	0.0022	[5, 6, 7]	Group0	9.61539	5	[Adk2, Atp5a1, Atp5b, Gapdh, LOC552007]
	GO:0006163	purine nucleotide metabolic process	GO_BiologicalProcess-Custom_12.08.2016_02h05	0.00039	0.0086	0.0011	0.0022	[5, 6, 7, 8]	Group0	7.8125	5	[Adk2, Atp5a1, Atp5b, Gapdh, LOC552007]
	GO:0009124	nucleoside monophosphate biosynthetic process	GO_BiologicalProcess-Custom_12.08.2016_02h05	0.0031	0.028	0.0011	0.0022	[5, 6, 7, 8]	Group0	10	3	[Adk2, Atp5a1, Atp5b]
	GO:0009165	nucleotide biosynthetic process	GO_BiologicalProcess-Custom_12.08.2016_02h05	0.022	0.022	0.0011	0.0022	[5, 6, 7, 8]	Group0	4.91803	3	[Adk2, Atp5a1, Atp5b]
	GO:0009259	ribonucleotide metabolic process	GO_BiologicalProcess-Custom_12.08.2016_02h05	0.00048	0.01	0.0011	0.0022	[5, 6, 7, 8]	Group0	7.46269	5	[Adk2, Atp5a1, Atp5b, Gapdh, LOC552007]
	GO:0009126	purine nucleoside monophosphate metabolic process	GO_BiologicalProcess-Custom_12.08.2016_02h05	7.3e-05	0.0021	0.0011	0.0022	[6, 7, 8]	Group0	11.1111	5	[Adk2, Atp5a1, Atp5b, Gapdh, LOC552007]
	GO:0009135	purine nucleoside diphosphate metabolic process	GO_BiologicalProcess-Custom_12.08.2016_02h05	0.00031	0.0075	0.0011	0.0022	[6, 7, 8]	Group0	21.4286	3	[Adk2, Gapdh, LOC552007]
	GO:0009144	purine nucleoside triphosphate metabolic process	GO_BiologicalProcess-Custom_12.08.2016_02h05	2.7e-05	0.00091	0.0011	0.0022	[6, 7, 8]	Group0	13.5135	5	[Adk2, Atp5a1, Atp5b, Gapdh, LOC552007]
	GO:0009161	ribonucleoside monophosphate metabolic process	GO_BiologicalProcess-Custom_12.08.2016_02h05	0.00012	0.0035	0.0011	0.0022	[6, 7, 8]	Group0	10	5	[Adk2, Atp5a1, Atp5b, Gapdh, LOC552007]
	GO:0009185	ribonucleoside diphosphate metabolic process	GO_BiologicalProcess-Custom_12.08.2016_02h05	0.00031	0.0075	0.0011	0.0022	[6, 7, 8]	Group0	21.4286	3	[Adk2, Gapdh, LOC552007]
	GO:0009199	ribonucleoside triphosphate metabolic process	GO_BiologicalProcess-Custom_12.08.2016_02h05	3.5e-05	0.0011	0.0011	0.0022	[6, 7, 8]	Group0	12.8205	5	[Adk2, Atp5a1, Atp5b, Gapdh, LOC552007]
	GO:0042451	purine nucleoside biosynthetic process	GO_BiologicalProcess-Custom_12.08.2016_02h05	0.0023	0.032	0.0011	0.0022	[6, 7, 8]	Group0	11.1111	3	[Adk2, Atp5a1, Atp5b]
	GO:0042455	ribonucleoside biosynthetic process	GO_BiologicalProcess-Custom_12.08.2016_02h05	0.0045	0.036	0.0011	0.0022	[6, 7, 8]	Group0	8.82353	3	[Adk2, Atp5a1, Atp5b]
	GO:0046128	purine ribonucleoside metabolic process	GO_BiologicalProcess-Custom_12.08.2016_02h05	0.00014	0.0039	0.0011	0.0022	[6, 7, 8]	Group0	9.61539	5	[Adk2, Atp5a1, Atp5b, Gapdh, LOC552007]
	GO:0046939	nucleotide phosphorylation	GO_BiologicalProcess-Custom_12.08.2016_02h05	0.00068	0.011	0.0011	0.0022	[6, 7, 8]	Group0	16.6667	3	[Adk2, Gapdh, LOC552007]
	GO:1902600	hydrogen ion transmembrane transport	GO_BiologicalProcess-Custom_12.08.2016_02h05	0.0081	0.032	0.0011	0.0022	[6, 7, 8]	Group0	7.14286	3	[Atp5a1, Atp5b, Cox6b1]
	GO:0006164	purine nucleotide biosynthetic process	GO_BiologicalProcess-Custom_12.08.2016_02h05	0.0071	0.035	0.0011	0.0022	[6, 7, 8, 9]	Group0	7.5	3	[Adk2, Atp5a1, Atp5b]
	GO:0009127	purine nucleoside monophosphate biosynthetic process	GO_BiologicalProcess-Custom_12.08.2016_02h05	0.0016	0.024	0.0011	0.0022	[6, 7, 8, 9]	Group0	12.5	3	[Adk2, Atp5a1, Atp5b]
	GO:0009150	purine ribonucleotide metabolic process	GO_BiologicalProcess-Custom_12.08.2016_02h05	0.00034	0.0078	0.0011	0.0022	[6, 7, 8, 9]	Group0	8.06452	5	[Adk2, Atp5a1, Atp5b, Gapdh, LOC552007]
	GO:0009156	ribonucleoside monophosphate biosynthetic process	GO_BiologicalProcess-Custom_12.08.2016_02h05	0.0028	0.028	0.0011	0.0022	[6, 7, 8, 9]	Group0	10.3448	3	[Adk2, Atp5a1, Atp5b]
	GO:0009260	ribonucleotide biosynthetic process	GO_BiologicalProcess-Custom_12.08.2016_02h05	0.0093	0.027	0.0011	0.0022	[6, 7, 8, 9]	Group0	6.81818	3	[Adk2, Atp5a1, Atp5b]
	GO:0009167	purine ribonucleoside monophosphate metabolic process	GO_BiologicalProcess-Custom_12.08.2016_02h05	7.3e-05	0.0021	0.0011	0.0022	[7, 8, 9]	Group0	11.1111	5	[Adk2, Atp5a1, Atp5b, Gapdh, LOC552007]
	GO:0009179	purine ribonucleoside diphosphate metabolic process	GO_BiologicalProcess-Custom_12.08.2016_02h05	0.00031	0.0075	0.0011	0.0022	[7, 8, 9]	Group0	21.4286	3	[Adk2, Gapdh, LOC552007]
	GO:0009205	purine ribonucleoside triphosphate metabolic process	GO_BiologicalProcess-Custom_12.08.2016_02h05	2.7e-05	0.00091	0.0011	0.0022	[7, 8, 9]	Group0	13.5135	5	[Adk2, Atp5a1, Atp5b, Gapdh, LOC552007]
	GO:0046129	purine ribonucleoside biosynthetic process	GO_BiologicalProcess-Custom_12.08.2016_02h05	0.0023	0.032	0.0011	0.0022	[7, 8, 9]	Group0	11.1111	3	[Adk2, Atp5a1, Atp5b]
	GO:0009152	purine ribonucleotide biosynthetic process	GO_BiologicalProcess-Custom_12.08.2016_02h05	0.0066	0.039	0.0011	0.0022	[7, 8, 9, 10]	Group0	7.69231	3	[Adk2, Atp5a1, Atp5b]
	GO:0009168	purine ribonucleoside monophosphate biosynthetic process	GO_BiologicalProcess-Custom_12.08.2016_02h05	0.0016	0.024	0.0011	0.0022	[7, 8, 9, 10]	Group0	12.5	3	[Adk2, Atp5a1, Atp5b]
	GO:0046031	ADP metabolic process	GO_BiologicalProcess-Custom_12.08.2016_02h05	0.00025	0.0065	0.0011	0.0022	[7, 8, 9, 10]	Group0	23.0769	3	[Adk2, Gapdh, LOC552007]
	GO:0046034	ATP metabolic process	GO_BiologicalProcess-Custom_12.08.2016_02h05	1.3e-05	0.00045	0.0011	0.0022	[7, 8, 9, 10]	Group0	15.625	5	[Adk2, Atp5a1, Atp5b, Gapdh, LOC552007]
	GO:0004745	Phototransduction	KEGG_14.08.2016	0.0025	0.033	0.0025	0.0025	[-1]	Group1	10.7143	3	[Arp1, LOC550818, Myo3]
