# Supplementary material for: Phosphoproteome Analysis Reveals Phosphorylation Underpinnings in the Brains of Nurse and Forager Honeybees (Apis mellifera)
Source: Sci Rep. 2017 May 16;7:1973. doi: 10.1038/s41598-017-02192-3 (PMC5434016; doi:10.1038/s41598-017-02192-3)
Supplement: Supplementary file 13 — Table S12 [file 41598_2017_2192_MOESM13_ESM.xls]

## Sheet: Sheet1
Table S12. Expressional analysis of the differentially expressed protein (fold change≧1.5 and p<0.05) in the nurse and forager honeybee brain. Label-free protein quantitation is done in PEAKS Q module (version 8.0, Bioinformatics Solutions Inc.) to quantify the abundance level of protein among the nurse and forager bees in Apis mellifera. Peptides are detected and quantified with the software con…
						Forager bee (Group 1)			Nurse bee (Group 2)					Group Profile (Ratio)
Accession	Description	Significance (-10lgP)	Coverage (%)	#Peptides	#Unique	Sample 1 Area	Sample 2 Area	Sample 3 Area	Sample 4 Area	Sample 5 Area	Sample 6 Area	Group 1 Area	Group 2 Area	Forager	Nurse	Avg. Mass
gi|571520210	homeotic protein female sterile-like isoform X3 [Apis mellifera]	65.13	1	1	1	0	0	0	1030000	1250000	1430000	0	1230000	12	0	161056
gi|571534133	uncharacterized threonine-rich GPI-anchored glycoprotein PJ4664.02-like isoform X3 [Apis mellifera]	53.36	1	1	1	1740000	2530000	1820000	0	0	0	2030000	0	1	0	316736
gi|571506977	rho GTPase-activating protein 7 isoform X2 [Apis mellifera]	53.18	1	1	1	0	0	0	2470000	1310000	1250000	0	1680000	12	0	202540
gi|328777500	leucine-rich repeat serine/threonine-protein kinase 1-like [Apis mellifera]	25.72	1	1	1	1020000	850000	1150000	0	0	0	1010000	0	1	0	278083
gi|365733620	PHD and ring finger domains 1 [Apis mellifera]	51.91	2	1	1	2570000	2510000	0	0	0	0	1700000	0	1	0	285430
gi|328789409	caprin homolog [Apis mellifera]	60.31	3	1	1	728000	830000	785000	0	0	0	781000	0	1	0	74788
gi|571522636	sestrin-1-like isoform X3 [Apis mellifera]	54.23	3	1	1	1420000	2410000	2630000	0	0	0	2150000	0	1	0	107641
gi|571553690	nucleoprotein TPR [Apis mellifera]	16.05	3	1	1	6560000	9150000	7170000	0	0	0	7630000	0	1	0	265988
gi|328781289	long-chain-fatty-acid--CoA ligase 3-like isoformX1 [Apis mellifera]	62.64	4	2	2	1980000	1870000	1570000	0	0	0	1810000	0	1	0	80841
gi|48100282	vesicular inhibitory amino acid transporter-like [Apis mellifera]	27.85	4	1	1	0	0	0	5410000	5910000	6540000	0	5950000	12	0	59750
gi|328784051	protein HID1-like isoformX1 [Apis mellifera]	14.12	4	1	1	308000	423000	282000	0	0	0	338000	0	1	0	86315
gi|571573114	PTB domain-containing adapter protein ced-6 isoform X2 [Apis mellifera]	13.6	4	1	1	0	0	0	1000000	532000	548000	0	694000	12	0	51103
gi|571550742	longitudinals lacking protein isoforms N/O/W/X/Y-like isoform X1 [Apis mellifera]	26.38	5	2	2	2760000	3420000	1600000	0	0	0	2590000	0	1	0	92394
gi|62198227	major royal jelly protein 7 precursor [Apis mellifera]	25.25	5	1	1	0	0	0	7690000	13200000	14800000	0	11900000	12	0	50541
gi|66556661	adenylate kinase [Apis mellifera]	77.99	6	1	1	0	0	0	4740000	2650000	4150000	0	3850000	12	0	28514
gi|571573898	O-phosphoseryl-tRNA(Sec) selenium transferase-like isoform X2 [Apis mellifera]	27.92	7	1	1	1580000	1800000	1540000	0	0	0	1640000	0	1	0	55839
gi|571549008	reticulon-4-like isoform X2 [Apis mellifera]	13.06	7	1	1	939000	400000	846000	0	0	0	728000	0	1	0	49091
gi|571523203	dual specificity mitogen-activated protein kinase kinase 6-like [Apis mellifera]	49.72	9	2	2	0	0	0	1600000	1310000	2020000	0	1640000	12	0	37772
gi|571507133	fibroblast growth factor 1-like isoform X2 [Apis mellifera]	26.55	11	2	2	0	0	0	1330000	1090000	1340000	0	1250000	12	0	26529
gi|66534750	peptidyl-prolyl cis-trans isomerase-like [Apis mellifera]	52.82	13	1	1	957000	1080000	899000	0	0	0	978000	0	1	0	22809
gi|571523689	protein bric-a-brac 1 isoform X1 [Apis mellifera]	24.53	13	2	2	591000	656000	609000	0	0	0	619000	0	1	0	62125
gi|288872185	cytochrome c oxidase subunit VIb polypeptide 1 [Apis mellifera]	25.2	30	1	1	1010000	1060000	855000	0	0	0	976000	0	1	0	10892
gi|571577995	calcium channel flower-like isoform X2 [Apis mellifera]	54.44	22	2	2	3850000	4080000	3100000	158000	0	0	3680000	52500	1	0.01	20280
gi|571571420	acyl-CoA-binding domain-containing protein 5-like isoform X2 [Apis mellifera]	42.05	20	2	2	2020000	1520000	1540000	0	90900	0	1690000	30300	1	0.02	37019
gi|571535095	hsc70-interacting protein 1-like [Apis mellifera]	13.93	9	1	1	436000	522000	424000	0	40700	0	461000	13600	1	0.03	26285
gi|571525393	dachshund homolog 2-like isoform X5 [Apis mellifera]	25.88	11	2	2	6060000	4720000	5140000	0	548000	0	5310000	183000	1	0.03	80871
gi|571568205	paired amphipathic helix protein Sin3a isoform X3 [Apis mellifera]	14.45	3	1	1	3210000	3570000	3030000	0	620000	0	3270000	207000	1	0.06	148808
gi|66521738	probable citrate synthase 1 mitochondrial-like [Apis mellifera]	40.4	8	3	3	552000	483000	471000	0	89600	0	502000	29900	1	0.06	51930
gi|571572282	vesicle-associated membrane protein 2-like isoform X3 [Apis mellifera]	13.14	13	1	1	624000	529000	495000	0	0	121000	549000	40200	1	0.07	13092
gi|571538970	amphiphysin [Apis mellifera]	90.54	20	3	3	8820000	11300000	8840000	831000	719000	437000	9660000	662000	1	0.07	44979
gi|66558942	T-complex protein 1 subunit delta-like isoform 1 [Apis mellifera]	22.76	5	1	1	808000	963000	663000	135000	0	90700	812000	75100	1	0.09	57379
gi|66554913	raf homolog serine/threonine-protein kinase phl [Apis mellifera]	13.22	5	2	2	5080000	5940000	4830000	453000	398000	597000	5280000	483000	1	0.09	80079
gi|571516943	formin-binding protein 1 homolog isoform X7 [Apis mellifera]	29.48	8	2	2	398000	441000	339000	0	77700	27400	393000	35000	1	0.09	59801
gi|571571788	ATP synthase subunit beta mitochondrial isoform X2 [Apis mellifera]	26.63	19	5	5	1520000	1360000	1170000	133000	141000	88800	1350000	121000	1	0.09	55130
gi|328792164	protein lunapark-B-like isoform X1 [Apis mellifera]	16.41	8	1	1	9620000	9740000	6770000	1120000	0	1410000	8710000	844000	1	0.1	46604
gi|571552382	adenylate cyclase type 8-like [Apis mellifera]	23.78	5	2	2	1360000	4620000	2720000	318000	252000	408000	2900000	326000	1	0.11	150624
gi|328775900	abl interactor 2 [Apis mellifera]	24.28	22	4	4	12500000	13500000	13500000	2520000	513000	1460000	13200000	1500000	1	0.11	51911
gi|66505254	enolase-phosphatase E1-like isoform 2 [Apis mellifera]	15.67	28	1	1	1330000	2170000	1460000	0	535000	0	1650000	178000	1	0.11	13299
gi|571507494	nascent polypeptide-associated complex subunit alpha-like isoform X1 [Apis mellifera]	76.01	53	2	2	20800000	23500000	22000000	2420000	3450000	0	22100000	2350000	1	0.11	22684
gi|571517961	CAP-Gly domain-containing linker protein 1-like isoform X11 [Apis mellifera]	48.74	1	1	1	563000	599000	597000	0	210000	0	586000	70100	1	0.12	186678
gi|48100966	ATP synthase subunit alpha mitochondrial isoform 1 [Apis mellifera]	13.18	7	3	3	650000	659000	451000	53000	162000	0	587000	71700	1	0.12	59512
gi|328792320	sodium/potassium/calcium exchanger Nckx30C-like isoform X5 [Apis mellifera]	28.93	11	3	1	13200000	13500000	10700000	1600000	1570000	1310000	12500000	1500000	1	0.12	75285
gi|229892210	heat shock protein cognate 4 [Apis mellifera]	18.29	2	1	1	684000	732000	657000	0	266000	0	691000	88700	1	0.13	71086
gi|571518449	probable G-protein coupled receptor B0563.6-like isoform X3 [Apis mellifera]	47.94	6	2	2	623000	608000	529000	0	79300	143000	587000	74100	1	0.13	40220
gi|328784586	drebrin-like protein-like [Apis mellifera]	18.54	10	2	2	874000	879000	736000	177000	151000	0	830000	110000	1	0.13	53799
gi|571521614	DNA topoisomerase 2 [Apis mellifera]	23.37	2	2	2	962000	1070000	953000	0	183000	233000	996000	139000	1	0.14	169822
gi|571524308	pyruvate kinase-like isoform X3 [Apis mellifera]	15.22	8	2	2	1540000	1540000	1300000	219000	202000	199000	1460000	207000	1	0.14	61151
gi|571574484	uncharacterized abhydrolase domain-containing protein DDB_G0269086-like isoform X4 [Apis mellifera]	53.12	7	2	2	2310000	2210000	1920000	629000	419000	0	2150000	349000	1	0.16	114902
gi|571527109	NSFL1 cofactor p47-like [Apis mellifera]	14.59	10	1	1	9640000	15900000	12600000	3570000	2520000	0	12700000	2030000	1	0.16	43056
gi|571573519	arginine kinase isoform X3 [Apis mellifera]	16.34	18	5	5	15200000	14700000	14900000	2200000	2490000	2320000	14900000	2330000	1	0.16	41863
gi|110755329	neurofilament heavy polypeptide [Apis mellifera]	120.77	41	10	10	63600000	71400000	68600000	17200000	11100000	6860000	67900000	11000000	1	0.16	52003
gi|571512799	host cell factor 1 isoform X2 [Apis mellifera]	50.19	2	1	1	6160000	6480000	5380000	1230000	880000	921000	6010000	1010000	1	0.17	167123
gi|571538980	guanine nucleotide-binding protein G(q) subunit alpha-like isoform X2 [Apis mellifera]	13.24	5	1	1	468000	353000	243000	0	178000	0	355000	59400	1	0.17	41446
gi|571534113	zinc finger CCCH domain-containing protein 13 isoform X3 [Apis mellifera]	30.49	9	2	2	1330000	1580000	1280000	0	306000	405000	1400000	237000	1	0.17	96053
gi|571568001	secretory carrier-associated membrane protein 1 isoform X1 [Apis mellifera]	51.11	8	1	1	19300000	21100000	22200000	3570000	4180000	3480000	20900000	3740000	1	0.18	39385
gi|328786319	synapse-associated protein of 47 kDa-like isoform X1 [Apis mellifera]	126.12	31	5	1	269000000	334000000	237000000	61200000	62300000	37500000	280000000	53600000	1	0.19	47477
gi|328792621	hrp65 protein-like isoform X1 [Apis mellifera]	31.63	5	2	2	1710000	1930000	1570000	0	614000	416000	1740000	343000	1	0.2	63925
gi|571514211	alkaline phosphatase 4-like isoform X2 [Apis mellifera]	30.93	4	1	1	5040000	6000000	6170000	1260000	1300000	1030000	5730000	1200000	1	0.21	60830
gi|571520939	translocation protein SEC62 isoform X2 [Apis mellifera]	14.46	16	2	2	2000000	1720000	1840000	467000	369000	320000	1850000	386000	1	0.21	42500
gi|571557711	uncharacterized protein LOC409956 isoform X2 [Apis mellifera]	30.48	21	4	4	19400000	17900000	21100000	2950000	5580000	3730000	19400000	4090000	1	0.21	43970
gi|571531698	synaptic vesicle membrane protein VAT-1 homolog-like [Apis mellifera]	30.28	10	2	2	1620000	1870000	1430000	275000	381000	488000	1640000	381000	1	0.23	51304
gi|297591987	actin related protein 1 [Apis mellifera]	33.03	17	4	1	3460000	3390000	3030000	778000	511000	1100000	3290000	796000	1	0.24	41806
gi|571525698	microtubule-associated protein futsch-like [Apis mellifera]	26.48	17	25	25	36800000	41400000	36700000	14200000	6080000	7580000	38300000	9290000	1	0.24	306270
gi|571570167	inositol hexakisphosphate and diphosphoinositol-pentakisphosphate kinase-like [Apis mellifera]	34.21	2	3	3	8400000	8570000	7530000	1990000	2070000	1990000	8170000	2020000	1	0.25	241755
gi|328777757	uncharacterized protein LOC411586 isoform X2 [Apis mellifera]	26.57	3	1	1	2310000	2840000	2500000	725000	633000	577000	2550000	645000	1	0.25	100882
gi|571570192	myosin-IIIa isoform X3 [Apis mellifera]	15.06	3	2	2	4300000	3670000	2470000	738000	1110000	736000	3480000	862000	1	0.25	162675
gi|571522190	protein lap4-like [Apis mellifera]	15.66	5	5	5	2180000	2260000	819000	544000	234000	524000	1750000	434000	1	0.25	225887
gi|571508472	sodium/potassium/calcium exchanger Nckx30C-like isoform X4 [Apis mellifera]	15.22	10	3	1	7940000	7250000	7450000	1870000	1720000	2000000	7550000	1860000	1	0.25	74350
gi|328780443	uncharacterized protein LOC100578822 [Apis mellifera]	13.08	15	7	7	3310000	3130000	3510000	0	1020000	1470000	3320000	831000	1	0.25	70350
gi|571550309	spectrin beta chain isoform X7 [Apis mellifera]	37.04	8	10	2	5390000	4710000	4670000	1170000	1290000	1380000	4920000	1280000	1	0.26	266604
gi|48096382	death-associated protein 1-like [Apis mellifera]	66.1	31	5	5	13600000	13200000	13800000	3470000	3700000	3900000	13500000	3690000	1	0.27	11154
gi|328790731	J domain-containing protein-like isoform 1 [Apis mellifera]	14.9	21	2	1	1130000	1140000	949000	0	474000	423000	1070000	299000	1	0.28	18129
gi|571569564	uncharacterized protein LOC412927 isoform X5 [Apis mellifera]	15.18	3	1	1	1240000	1170000	953000	0	432000	552000	1120000	328000	1	0.29	64397
gi|110750764	protein lethal(2)essential for life-like [Apis mellifera]	21.26	23	4	4	9960000	12200000	10400000	3510000	3480000	2490000	10800000	3160000	1	0.29	27698
gi|571529116	pre-mRNA-processing factor 39-like [Apis mellifera]	28.31	7	6	6	2760000	2920000	2370000	192000	1200000	1050000	2690000	814000	1	0.3	111701
gi|48094759	quinone oxidoreductase-like isoformX1 [Apis mellifera]	28.82	18	4	4	7610000	10000000	8180000	1920000	2370000	3510000	8600000	2600000	1	0.3	44196
gi|571512765	synapse-associated protein of 47 kDa-like isoform X3 [Apis mellifera]	42.35	25	6	2	63600000	67300000	75700000	14300000	29000000	19300000	68900000	20900000	1	0.3	48004
gi|571567131	unconventional myosin-Va [Apis mellifera]	58.24	3	3	3	24500000	28500000	24700000	3620000	11400000	9760000	25900000	8260000	1	0.32	207682
gi|571554467	E3 SUMO-protein ligase RanBP2 isoform X2 [Apis mellifera]	15.25	1	1	1	10100000	11900000	10600000	3000000	3620000	4060000	10800000	3560000	1	0.33	315155
gi|571540981	anoctamin-8-like isoform X3 [Apis mellifera]	23.53	10	7	1	13200000	14200000	11700000	4830000	3900000	4220000	13000000	4340000	1	0.33	125495
gi|328783529	metaxin-1-like isoform X1 [Apis mellifera]	13.08	4	1	1	563000	813000	738000	0	328000	392000	704000	240000	1	0.34	35312
gi|571515140	CD151 antigen-like [Apis mellifera]	58.55	5	2	2	3770000	3640000	2760000	0	1620000	1870000	3390000	1160000	1	0.34	29311
gi|66532731	cytoplasmic phosphatidylinositol transfer protein 1 [Apis mellifera]	13.25	10	3	3	5260000	4980000	4960000	1710000	1720000	1690000	5070000	1700000	1	0.34	34154
gi|571573894	cytosolic purine 5'-nucleotidase-like isoform X7 [Apis mellifera]	20.89	5	1	1	1280000	1530000	1450000	0	888000	612000	1420000	500000	1	0.35	60407
gi|66506335	activated RNA polymerase II transcriptional coactivator p15 isoformX1 [Apis mellifera]	19.76	16	2	2	2300000	2540000	2230000	0	1300000	1150000	2360000	819000	1	0.35	13823
gi|571540991	anoctamin-8-like isoform X6 [Apis mellifera]	19.41	10	7	1	7010000	7380000	6940000	2650000	2650000	2280000	7110000	2530000	1	0.36	115573
gi|571544367	phosphatidylinositol-binding clathrin assembly protein LAP isoform X8 [Apis mellifera]	15.78	10	5	1	5110000	5370000	4740000	2070000	1840000	1510000	5070000	1810000	1	0.36	92181
gi|571517477	actin-related protein 2/3 complex subunit 5 [Apis mellifera]	28.04	25	2	2	15200000	18900000	17300000	5840000	7590000	5310000	17100000	6250000	1	0.36	17340
gi|48142692	glyceraldehyde-3-phosphate dehydrogenase 2 isoform 1 [Apis mellifera]	32.55	28	5	5	10900000	17300000	12200000	6300000	4320000	3750000	13500000	4790000	1	0.36	35883
gi|571504623	neuroplastin [Apis mellifera]	120.04	7	4	4	24900000	27200000	21900000	0	14700000	12800000	24700000	9180000	1	0.37	42189
gi|571506788	Mps one binder kinase activator-like 3 [Apis mellifera]	16.52	8	1	1	1400000	1560000	1380000	0	1050000	615000	1450000	556000	1	0.38	26659
gi|328778804	SH3 domain-binding glutamic acid-rich protein homolog isoform X2 [Apis mellifera]	57.98	9	1	1	18200000	17600000	15000000	7550000	6310000	5420000	16900000	6430000	1	0.38	21889
gi|571513382	excitatory amino acid transporter 2 isoform X1 [Apis mellifera]	15.75	11	4	4	44000000	36900000	32300000	16400000	15000000	13300000	37700000	14900000	1	0.4	59152
gi|328791482	heat shock protein beta-1-like isoform X2 [Apis mellifera]	24.43	21	2	1	33100000	37800000	34000000	17700000	13900000	11900000	35000000	14500000	1	0.42	21253
gi|571539226	zinc finger protein 543-like isoform X2 [Apis mellifera]	14.01	7	2	2	3810000	4300000	3370000	1900000	1780000	1220000	3830000	1630000	1	0.43	49403
gi|571571540	BAG domain-containing protein Samui-like isoform X3 [Apis mellifera]	16.36	10	3	3	6040000	6410000	5510000	3450000	2060000	2260000	5990000	2590000	1	0.43	81860
gi|283436154	glutamine synthetase [Apis mellifera]	50.2	30	7	7	23000000	23700000	17500000	10500000	8630000	8810000	21400000	9310000	1	0.43	41264
gi|571564543	lamin Dm0-like isoform X1 [Apis mellifera]	20.07	10	5	5	33000000	35700000	34200000	17100000	15400000	15400000	34300000	16000000	1	0.47	68266
gi|571574620	Kv channel-interacting protein 2-like isoform X5 [Apis mellifera]	25.91	7	2	2	2070000	1970000	1510000	0	1190000	1580000	1850000	924000	1	0.5	23624
gi|571525702	uncharacterized protein LOC102654949 [Apis mellifera]	17.8	9	1	1	22400000	25600000	23900000	13700000	10300000	11700000	24000000	11900000	1	0.5	38361
gi|224809489	synaptotagmin 1 [Apis mellifera]	21.75	21	11	11	25000000	23800000	21100000	58300000	48000000	42500000	23300000	49600000	1	2.13	48866
gi|229892248	heat shock protein 90 [Apis mellifera]	27.37	15	5	5	13700000	13600000	10900000	5740000	36300000	39400000	12700000	27100000	1	2.14	83384
gi|328786568	ralBP1-associated Eps domain-containing protein 2-like isoform X1 [Apis mellifera]	19.61	20	5	5	1880000	1830000	1730000	4080000	3890000	3740000	1810000	3900000	1	2.15	69634
gi|571573656	phosphoglucomutase isoform X2 [Apis mellifera]	28.32	8	2	2	87900000	54400000	90300000	169000000	181000000	156000000	77500000	169000000	1	2.17	54206
gi|571525666	metabotropic glutamate receptor 7 isoform X3 [Apis mellifera]	14.08	2	1	1	710000	605000	535000	0	1890000	2140000	617000	1340000	1	2.18	99825
gi|328778117	homer protein homolog 2-like isoform X2 [Apis mellifera]	52.45	9	2	2	13300000	11700000	8770000	27300000	18400000	27900000	11300000	24500000	1	2.18	46479
gi|571544653	uncharacterized protein LOC552552 isoform X2 [Apis mellifera]	14.42	4	5	5	10000000	9430000	9640000	22900000	18900000	22000000	9690000	21200000	1	2.19	150898
gi|571538752	probable sodium/potassium/calcium exchanger CG1090-like [Apis mellifera]	41.11	10	3	3	29600000	28200000	26500000	72300000	55200000	62400000	28100000	63300000	1	2.25	50855
gi|571515300	uncharacterized protein LOC410819 isoform X2 [Apis mellifera]	24.1	11	6	4	11800000	12500000	11100000	13200000	35400000	33400000	11800000	26600000	1	2.26	103977
gi|571534961	large proline-rich protein BAG6 isoform X7 [Apis mellifera]	16.21	2	1	1	10200000	9840000	9800000	23900000	22500000	21200000	9940000	22500000	1	2.27	130993
gi|571540463	sodium-dependent neutral amino acid transporter B(0)AT2 isoform X1 [Apis mellifera]	14.49	5	3	3	1970000	1680000	1540000	2640000	3910000	5350000	1730000	3970000	1	2.29	80688
gi|571503962	SCY1-like protein 2-like isoform X3 [Apis mellifera]	13.64	4	2	2	3080000	3250000	3660000	7440000	8720000	6790000	3330000	7650000	1	2.3	93629
gi|571536236	rabconnectin-3A [Apis mellifera]	21.86	7	15	15	20100000	18900000	20800000	44500000	55900000	37000000	19900000	45800000	1	2.3	369561
gi|571520000	nucleosome-remodeling factor subunit NURF301-like isoform X3 [Apis mellifera]	15.78	2	4	4	1770000	1530000	2040000	3660000	4280000	4390000	1780000	4110000	1	2.31	306401
gi|571538775	microtubule-associated protein futsch-like [Apis mellifera]	89.67	34	230	230	86900000	92200000	87800000	218000000	204000000	200000000	88900000	208000000	1	2.34	726684
gi|571504875	tectonin beta-propeller repeat-containing protein isoform X1 [Apis mellifera]	15.8	3	2	2	7730000	6240000	7400000	20700000	16300000	11400000	7130000	16700000	1	2.35	131002
gi|571571253	liprin-alpha-2-like isoform X8 [Apis mellifera]	17.66	11	7	7	18000000	14500000	16300000	48700000	44100000	15100000	16300000	38600000	1	2.37	142747
gi|328779675	protein lethal(2)essential for life-like [Apis mellifera]	24.65	15	2	2	59100000	57000000	73700000	149000000	148000000	158000000	63200000	152000000	1	2.4	22462
gi|571520359	probable Ras GTPase-activating protein-like isoform X7 [Apis mellifera]	20.17	1	1	1	1150000	1060000	821000	0	3310000	3980000	1010000	2430000	1	2.41	135608
gi|571566017	sodium-coupled monocarboxylate transporter 1-like [Apis mellifera]	16.34	7	2	2	3180000	2850000	3300000	7530000	7810000	7260000	3110000	7530000	1	2.42	63366
gi|571525670	biotin--protein ligase isoform X2 [Apis mellifera]	37.81	9	6	6	44400000	42100000	41100000	117000000	92200000	101000000	42600000	104000000	1	2.43	111478
gi|66517761	cAMP-dependent protein kinase type II regulatory subunit isoformX1 [Apis mellifera]	100.71	13	4	4	113000000	107000000	114000000	294000000	265000000	260000000	111000000	273000000	1	2.46	43868
gi|571576399	protein eyes shut isoform X2 [Apis mellifera]	29.04	3	2	2	711000	718000	475000	1350000	1370000	2090000	635000	1600000	1	2.52	84811
gi|571578061	intersectin-1 [Apis mellifera]	106.04	4	3	3	20700000	47300000	39100000	81200000	96800000	92000000	35700000	90000000	1	2.52	193421
gi|571528227	protein arginine N-methyltransferase 8 [Apis mellifera]	15.24	3	1	1	953000	973000	823000	2890000	1890000	2200000	917000	2330000	1	2.54	45609
gi|571544778	dnaJ homolog subfamily B member 6-B-like isoform X4 [Apis mellifera]	15.47	7	1	1	614000	795000	429000	2000000	1290000	1380000	613000	1560000	1	2.54	32632
gi|571500345	endophilin-A isoform X5 [Apis mellifera]	107.22	10	4	3	4800000	4360000	3620000	612000	15200000	16600000	4260000	10800000	1	2.54	49050
gi|571560782	NCK-interacting protein with SH3 domain-like isoform X2 [Apis mellifera]	13.48	4	1	1	512000	1200000	1220000	2350000	3080000	2100000	977000	2510000	1	2.57	60542
gi|110761627	60S ribosomal protein L24 [Apis mellifera]	16.62	9	2	2	1570000	1530000	1310000	3780000	4340000	3220000	1470000	3780000	1	2.57	17509
gi|48143219	putative uncharacterized protein DDB_G0271606 isoform X2 [Apis mellifera]	17.79	4	1	1	21400000	19600000	14300000	56300000	39600000	47600000	18400000	47800000	1	2.59	48856
gi|571516901	spectrin alpha chain-like [Apis mellifera]	113.48	5	8	8	118000000	108000000	82100000	321000000	222000000	262000000	103000000	268000000	1	2.61	278410
gi|571500512	protein numb-like isoform X4 [Apis mellifera]	61.21	7	4	4	22900000	17500000	20500000	59400000	50300000	49400000	20300000	53000000	1	2.61	71812
gi|66565428	uncharacterized protein LOC409105 isoform 1 [Apis mellifera]	50.69	10	3	3	10400000	9990000	10200000	28000000	28100000	24000000	10200000	26700000	1	2.62	38212
gi|571576754	proteasomal ubiquitin receptor ADRM1 homolog isoform X1 [Apis mellifera]	28.49	5	2	2	4940000	4910000	3770000	13300000	10600000	12100000	4540000	12000000	1	2.64	37242
gi|571577730	probable pyruvate dehydrogenase E1 component subunit alpha mitochondrial-like isoform X3 [Apis mellifera]	117.84	6	2	2	7660000	7980000	6050000	294000	26500000	31000000	7230000	19200000	1	2.66	43853
gi|571528324	calcium-independent protein kinase C-like [Apis mellifera]	19.53	5	1	1	2440000	2880000	2100000	8620000	4460000	6940000	2470000	6670000	1	2.7	83130
gi|328787392	CD2 antigen cytoplasmic tail-binding protein 2 homolog [Apis mellifera]	22.74	7	1	1	9710000	11300000	9500000	28900000	26500000	-	10200000	27700000	1	2.72	38890
gi|328790125	hamartin isoform X1 [Apis mellifera]	20.05	2	1	1	1330000	1060000	1860000	3810000	4100000	3690000	1410000	3870000	1	2.73	118445
gi|571525689	ankyrin-3 isoform X2 [Apis mellifera]	31.85	4	3	3	11200000	10500000	12100000	30700000	30600000	31400000	11300000	30900000	1	2.74	151542
gi|571556728	uncharacterized protein LOC409363 [Apis mellifera]	13.61	4	1	1	6980000	7120000	8070000	20700000	21500000	18500000	7390000	20200000	1	2.74	73116
gi|328791406	uncharacterized protein DDB_G0284459-like [Apis mellifera]	25.23	9	5	5	2530000	2470000	2810000	7520000	6420000	7530000	2600000	7160000	1	2.75	113108
gi|571549022	reticulon-4-like isoform X5 [Apis mellifera]	49.46	10	3	3	2910000	3040000	1850000	4670000	5960000	10800000	2600000	7160000	1	2.75	25775
gi|571577041	protein PRRC2C-like isoform X4 [Apis mellifera]	16.56	1	1	1	723000	585000	690000	2040000	1860000	1610000	666000	1840000	1	2.76	294556
gi|66551651	iron-sulfur cluster assembly enzyme ISCU mitochondrial [Apis mellifera]	16.24	12	1	1	23600000	23800000	31700000	68400000	73300000	76600000	26300000	72800000	1	2.76	17850
gi|328777351	uncharacterized protein LOC100577045 isoform X1 [Apis mellifera]	28.61	10	5	5	11300000	9240000	9710000	29800000	26600000	27400000	10100000	28000000	1	2.77	61399
gi|571554214	nucleolar and coiled-body phosphoprotein 1-like isoform X2 [Apis mellifera]	19.62	2	1	1	1160000	1070000	628000	0	4020000	4010000	951000	2680000	1	2.81	81853
gi|571529071	uncharacterized protein LOC100576683 [Apis mellifera]	22.56	6	4	4	1360000	1090000	2350000	3520000	4050000	5930000	1600000	4500000	1	2.81	148754
gi|571545068	eukaryotic translation initiation factor 3 subunit C [Apis mellifera]	19.8	2	1	1	11500000	8270000	10500000	29400000	24500000	31200000	10100000	28400000	1	2.82	104390
gi|507418852	Rab escort protein [Apis mellifera]	130.85	7	2	2	6030000	5550000	5230000	0	22600000	24700000	5600000	15800000	1	2.82	67180
gi|328789948	inositol polyphosphate 5-phosphatase K-like isoformX1 [Apis mellifera]	22.42	4	2	2	4420000	3860000	4350000	12100000	11500000	12500000	4210000	12000000	1	2.85	49900
gi|571520023	uncharacterized protein LOC412265 isoform X1 [Apis mellifera]	24.44	6	4	4	1060000	1190000	1110000	2940000	2850000	3790000	1120000	3190000	1	2.86	98633
gi|571534228	uncharacterized protein LOC102653648 isoform X2 [Apis mellifera]	36.64	10	10	10	3090000	2530000	3420000	8660000	9080000	8160000	3010000	8630000	1	2.87	169636
gi|328777858	vacuolar protein sorting-associated protein 13C-like isoform X1 [Apis mellifera]	22.71	2	6	6	2040000	2050000	1480000	5090000	5440000	5490000	1850000	5340000	1	2.88	371122
gi|571564316	uncharacterized protein LOC410363 isoform X7 [Apis mellifera]	16.28	1	1	1	2040000	1310000	2420000	6440000	4250000	6030000	1920000	5570000	1	2.9	207124
gi|571501855	uncharacterized protein LOC414021 isoform X1 [Apis mellifera]	60.64	9	9	9	6740000	6300000	6340000	22700000	16300000	17400000	6460000	18800000	1	2.92	136941
gi|571568614	insulin receptor substrate 1 isoform X3 [Apis mellifera]	14.08	4	2	2	1370000	826000	1230000	3310000	3250000	3530000	1140000	3360000	1	2.95	118515
gi|571517907	protein FAM73B-like [Apis mellifera]	17.74	6	2	2	920000	916000	855000	2440000	2830000	2670000	897000	2650000	1	2.95	57492
gi|66521459	voltage-dependent anion-selective channel [Apis mellifera]	17.08	3	1	1	285000	241000	212000	984000	518000	690000	246000	731000	1	2.97	30482
gi|571550301	spectrin beta chain isoform X6 [Apis mellifera]	35.45	9	11	1	41600000	41000000	46600000	134000000	115000000	137000000	43100000	129000000	1	2.98	268721
gi|571547781	tropomodulin isoform X10 [Apis mellifera]	50.23	11	2	2	3660000	3380000	2190000	2520000	11500000	13900000	3070000	9310000	1	3.03	42921
gi|66563115	putative peptidyl-prolyl cis-trans isomerase dodo [Apis mellifera]	27.12	12	1	1	6460000	3400000	5740000	16900000	9230000	21200000	5200000	15800000	1	3.03	18051
gi|571560226	RNA-binding protein with serine-rich domain 1 isoform X1 [Apis mellifera]	116.55	16	8	8	3320000	2540000	1930000	2150000	9990000	11600000	2600000	7910000	1	3.05	37199
gi|66513145	GTP-binding protein Rhes-like [Apis mellifera]	52	16	8	8	8540000	7950000	6930000	19700000	25400000	26600000	7810000	23900000	1	3.06	30713
gi|571567009	serine/arginine repetitive matrix protein 2-like [Apis mellifera]	69.74	12	8	8	26500000	25100000	27200000	87600000	79800000	75300000	26300000	80900000	1	3.08	118871
gi|571504805	uncharacterized protein LOC726694 isoform X2 [Apis mellifera]	19.32	6	2	2	990000	1320000	1070000	3880000	3120000	3450000	1130000	3490000	1	3.09	57928
gi|571499776	uncharacterized protein LOC102654789 [Apis mellifera]	23.07	9	3	3	615000	593000	548000	1230000	1940000	2260000	585000	1810000	1	3.09	32430
gi|571524191	uncharacterized protein LOC100578201 [Apis mellifera]	20.32	2	2	2	1070000	1140000	848000	2780000	3120000	3560000	1020000	3160000	1	3.1	173325
gi|571565806	uncharacterized protein KIAA1109-like isoform X6 [Apis mellifera]	20.37	1	3	2	569000	515000	500000	1880000	1530000	1530000	528000	1640000	1	3.11	558713
gi|571559572	uncharacterized protein LOC409396 isoform X4 [Apis mellifera]	16.28	4	1	1	2030000	2200000	2500000	6850000	7240000	6870000	2250000	6990000	1	3.11	53622
gi|48096074	J domain-containing protein-like isoform 2 [Apis mellifera]	62.89	18	2	1	2050000	1830000	1010000	0	6710000	8870000	1630000	5200000	1	3.18	19957
gi|571563084	uncharacterized protein LOC413428 [Apis mellifera]	23.8	8	8	8	66600000	48200000	88700000	218000000	240000000	192000000	67800000	217000000	1	3.19	232828
gi|66525165	cylicin-2-like [Apis mellifera]	21.35	15	2	2	739000	903000	716000	0	4100000	3430000	786000	2510000	1	3.19	29223
gi|571578195	cytochrome c oxidase subunit 4 isoform 1 mitochondrial isoform X1 [Apis mellifera]	51.33	7	2	2	5640000	4970000	6330000	19100000	16300000	19200000	5640000	18200000	1	3.22	19123
gi|571526358	heterogeneous nuclear ribonucleoprotein R-like isoform X15 [Apis mellifera]	29.5	6	3	3	20300000	20700000	5990000	67600000	51900000	32400000	15700000	50600000	1	3.23	69874
gi|328789216	cyclin-Y [Apis mellifera]	34.46	21	4	4	7770000	7170000	8770000	25100000	27500000	24100000	7900000	25600000	1	3.24	38925
gi|571531308	uncharacterized protein LOC408865 [Apis mellifera]	23.19	5	3	3	3330000	3340000	2960000	11500000	9600000	10500000	3210000	10500000	1	3.28	143617
gi|571508096	potassium voltage-gated channel protein Shal isoform X7 [Apis mellifera]	50.12	9	3	3	18200000	17400000	31900000	72400000	69800000	70300000	21300000	70800000	1	3.33	64589
gi|328777938	U1 small nuclear ribonucleoprotein 70 kDa isoformX1 [Apis mellifera]	17.16	4	1	1	10700000	10000000	10200000	39800000	29500000	34900000	10300000	34700000	1	3.37	49402
gi|118601182	nicotinic acetylcholine receptor beta1 subunit precursor [Apis mellifera]	24.97	5	1	1	2880000	3530000	2970000	12300000	8370000	10900000	3130000	10500000	1	3.37	59810
gi|58585208	tyrosine hydroxylase [Apis mellifera]	16.17	2	1	1	11500000	11400000	9030000	43000000	32300000	32900000	10600000	36100000	1	3.39	58336
gi|571502624	proton-coupled amino acid transporter 4-like isoform X1 [Apis mellifera]	29.06	3	1	1	5960000	5070000	4360000	0	24600000	27600000	5130000	17400000	1	3.39	55477
gi|328778208	uncharacterized protein DDB_G0287625-like [Apis mellifera]	36.44	15	5	5	9520000	9950000	8450000	36800000	26900000	31000000	9310000	31600000	1	3.39	44805
gi|571534241	protein unc-13 homolog A-like [Apis mellifera]	32.76	1	1	1	1580000	1690000	1370000	5830000	5210000	4810000	1550000	5280000	1	3.41	152892
gi|66547762	E3 ubiquitin-protein ligase KCMF1-like isoform X2 [Apis mellifera]	27.73	3	1	1	2650000	2530000	2070000	10100000	7540000	7210000	2410000	8280000	1	3.43	55693
gi|328789575	putative oxidoreductase GLYR1 homolog [Apis mellifera]	21.22	5	4	4	3130000	3180000	2050000	10300000	8030000	10800000	2790000	9690000	1	3.48	54641
gi|328784987	serine/threonine-protein phosphatase 2A 56 kDa regulatory subunit epsilon isoform-like isoform 1 [Apis mellifera]	30.15	6	2	2	3260000	2930000	3110000	11100000	8940000	12300000	3100000	10800000	1	3.48	60773
gi|328778339	prohormone-3 [Apis mellifera]	17.52	13	2	2	843000	943000	1020000	2170000	3530000	4110000	937000	3270000	1	3.49	25487
gi|571507718	nesprin-1-like [Apis mellifera]	15.97	1	3	3	462000	347000	421000	907000	1560000	1850000	410000	1440000	1	3.51	884656
gi|571544317	plasma membrane calcium-transporting ATPase 3 isoform X1 [Apis mellifera]	32.56	1	1	1	1150000	1090000	837000	0	5040000	5790000	1030000	3610000	1	3.52	110897
gi|66549280	putative glycogen [starch] synthase-like isoform X2 [Apis mellifera]	15.92	4	2	2	4530000	4060000	3790000	15100000	14300000	13700000	4130000	14500000	1	3.52	79608
gi|571553054	zinc finger CCCH domain-containing protein 18-like isoform X2 [Apis mellifera]	21.78	12	7	7	1380000	1410000	1140000	4060000	4470000	5330000	1310000	4620000	1	3.52	109266
gi|571516489	voltage-dependent calcium channel type A subunit alpha-1 isoform X23 [Apis mellifera]	39.88	4	6	6	4380000	2920000	3050000	12900000	10800000	12900000	3450000	12200000	1	3.55	239685
gi|328780421	protein FAM117B-like isoform 2 [Apis mellifera]	36.99	2	2	2	1930000	1620000	1910000	7210000	6310000	6230000	1820000	6580000	1	3.61	48522
gi|571540738	BAI1-associated protein 3-like [Apis mellifera]	33.15	5	5	5	4470000	3850000	4160000	15800000	14400000	15500000	4160000	15200000	1	3.66	144950
gi|571575329	cysteine string protein [Apis mellifera]	200	7	2	2	14400000	36100000	21600000	114000000	110000000	15600000	24000000	87900000	1	3.66	25357
gi|571550616	protein still life isoform SIF type 1-like [Apis mellifera]	200	10	16	16	46200000	39400000	48400000	168000000	168000000	156000000	44700000	164000000	1	3.67	228729
gi|328782977	collagen alpha-1(IV) chain-like isoform 1 [Apis mellifera]	61.33	1	1	1	1490000	1570000	838000	0	5400000	9020000	1300000	4810000	1	3.7	190969
gi|571536108	uncharacterized protein LOC409972 isoform X1 [Apis mellifera]	15.75	8	1	1	3090000	2840000	3750000	11600000	12100000	12200000	3230000	12000000	1	3.7	14024
gi|571524852	5'-AMP-activated protein kinase subunit beta-1 isoform X2 [Apis mellifera]	36.33	24	6	6	2800000	2530000	2330000	10400000	7660000	10300000	2550000	9440000	1	3.7	31837
gi|328790270	AP-3 complex subunit delta-1 [Apis mellifera]	28.28	2	1	1	891000	647000	1340000	3490000	3740000	3470000	958000	3570000	1	3.72	135389
gi|328785105	phosphatidylinositol 5-phosphate 4-kinase type-2 beta-like isoformX1 [Apis mellifera]	30.71	12	3	3	26400000	31600000	30700000	116000000	99600000	114000000	29500000	110000000	1	3.72	49405
gi|571512159	myotubularin-related protein 13 isoform X2 [Apis mellifera]	28.5	2	3	3	1620000	1330000	1400000	5990000	5130000	5240000	1450000	5450000	1	3.76	229929
gi|328781085	zinc finger CCCH domain-containing protein 14-like [Apis mellifera]	13.08	1	1	1	3310000	3090000	2630000	14400000	9970000	9670000	3010000	11300000	1	3.77	103191
gi|571563586	poly(rC)-binding protein 4-like isoform X2 [Apis mellifera]	25.98	3	1	1	1210000	1270000	583000	0	4600000	7100000	1020000	3900000	1	3.83	48045
gi|571522705	serine/threonine-protein phosphatase 2B catalytic subunit 3-like isoform X4 [Apis mellifera]	109.94	7	4	4	813000	585000	502000	310000	2650000	4330000	633000	2430000	1	3.83	57604
gi|571538660	gamma-aminobutyric acid type B receptor subunit 2 isoform X1 [Apis mellifera]	15.44	2	2	2	229000	204000	176000	509000	780000	1060000	203000	783000	1	3.86	142234
gi|571512101	uncharacterized protein LOC725891 isoform X5 [Apis mellifera]	15.81	2	1	1	824000	936000	716000	688000	3530000	5650000	825000	3290000	1	3.99	110269
gi|571549056	RNA-binding protein 39-like isoform X4 [Apis mellifera]	13.48	4	3	1	1710000	1410000	1340000	7450000	5060000	5340000	1490000	5950000	1	4	57654
gi|571507406	phosphatidylinositol 4-phosphate 5-kinase type-1 gamma isoform X7 [Apis mellifera]	32.62	5	3	2	259000	690000	482000	0	2760000	2970000	477000	1910000	1	4	96427
gi|571525511	vacuolar protein sorting-associated protein 35 isoform X2 [Apis mellifera]	14.31	3	1	1	3880000	3090000	6610000	19700000	14600000	21000000	4530000	18400000	1	4.08	93111
gi|571502317	transport and Golgi organization protein 1 [Apis mellifera]	16.6	1	1	1	1280000	784000	1110000	4860000	3400000	4770000	1060000	4350000	1	4.1	149588
gi|58585248	soluble guanylyl cyclase alpha 1 subunit [Apis mellifera]	14.41	2	1	1	1640000	1600000	1330000	6180000	6660000	6160000	1530000	6330000	1	4.14	78674
gi|571511337	alpha/beta hydrolase domain-containing protein 17B-like isoform X2 [Apis mellifera]	24.4	3	1	1	137000	108000	95100	0	625000	790000	113000	472000	1	4.16	44072
gi|571565033	uncharacterized protein LOC726065 isoform X3 [Apis mellifera]	67.27	8	6	6	4150000	3600000	4190000	17900000	15200000	16600000	3980000	16600000	1	4.16	95587
gi|571559447	whirlin-like isoform X2 [Apis mellifera]	24.75	2	1	1	1270000	910000	1300000	5040000	3470000	5990000	1160000	4840000	1	4.17	104658
gi|571510316	short spindle protein 4 isoform X4 [Apis mellifera]	27.68	2	2	2	1060000	999000	941000	4160000	4710000	3680000	1000000	4180000	1	4.18	193322
gi|328792207	diacylglycerol kinase 1 isoform X4 [Apis mellifera]	13.77	4	2	2	1390000	1040000	1510000	3980000	6300000	6420000	1310000	5560000	1	4.24	101192
gi|571512898	uncharacterized protein LOC408695 [Apis mellifera]	33.4	3	1	1	1510000	1310000	1040000	0	7860000	8600000	1290000	5490000	1	4.26	37964
gi|328790631	muscarinic acetylcholine receptor DM1-like [Apis mellifera]	36.72	8	3	3	1240000	1350000	956000	5700000	5100000	4400000	1180000	5070000	1	4.29	64905
gi|110760138	beta-1-syntrophin isoform X1 [Apis mellifera]	23.03	3	1	1	1150000	564000	765000	4570000	2550000	3640000	826000	3590000	1	4.34	61453
gi|571519583	protein Tob1-like isoform X1 [Apis mellifera]	27.98	3	2	2	1700000	1750000	2130000	7880000	8910000	8070000	1860000	8290000	1	4.46	49162
gi|328782425	U4/U6.U5 tri-snRNP-associated protein 2-like [Apis mellifera]	30.88	3	1	1	419000	368000	216000	1790000	1140000	1570000	334000	1500000	1	4.49	59275
gi|48126576	cAMP-dependent protein kinase catalytic subunit isoform 1 [Apis mellifera]	30.33	5	1	1	15000000	21900000	17300000	102000000	43600000	97100000	18100000	81000000	1	4.49	40621
gi|571509857	dual specificity protein phosphatase 15-like [Apis mellifera]	46.23	5	1	1	1450000	1320000	733000	7040000	3650000	5040000	1170000	5240000	1	4.5	38806
gi|571527600	dnaJ protein homolog 1-like [Apis mellifera]	77.42	10	2	2	10000000	9810000	8450000	48300000	39000000	40200000	9430000	42500000	1	4.51	39109
gi|571532429	sodium- and chloride-dependent glycine transporter 2 isoform X5 [Apis mellifera]	39.67	3	1	1	1030000	1140000	633000	5110000	3250000	4340000	934000	4230000	1	4.53	79431
gi|328788405	vacuolar fusion protein MON1 homolog A-like [Apis mellifera]	13.89	3	1	1	336000	204000	397000	1640000	1110000	1520000	312000	1420000	1	4.55	58901
gi|571571726	RING finger protein 207-like isoform X2 [Apis mellifera]	15.06	3	3	3	1030000	937000	876000	5090000	4030000	3820000	946000	4320000	1	4.56	101857
gi|571556664	ubiquitin-conjugating enzyme E2 O-like isoform X3 [Apis mellifera]	30.16	1	2	2	857000	785000	609000	3740000	3140000	3470000	750000	3450000	1	4.6	149203
gi|571556410	uncharacterized protein LOC100577504 isoform X2 [Apis mellifera]	58.91	2	2	2	1430000	1060000	1910000	6150000	6820000	7450000	1470000	6810000	1	4.64	88114
gi|571507829	leucine-rich repeat and calponin homology domain-containing protein 1-like isoform X2 [Apis mellifera]	18.56	2	1	1	267000	225000	128000	0	1180000	1710000	207000	961000	1	4.65	76647
gi|571570732	hepatocyte growth factor-regulated tyrosine kinase substrate isoform X2 [Apis mellifera]	24.19	4	1	1	1130000	1150000	461000	3950000	4440000	4380000	914000	4260000	1	4.66	89727
gi|328782154	syntaxin-12 [Apis mellifera]	36.56	8	1	1	1570000	1310000	2070000	7320000	8270000	7560000	1650000	7720000	1	4.68	30951
gi|571546802	trafficking kinesin-binding protein milt isoform X3 [Apis mellifera]	18.56	2	1	1	1110000	1160000	1090000	5640000	5760000	4480000	1120000	5290000	1	4.72	101591
gi|328780480	97 kDa heat shock protein isoformX1 [Apis mellifera]	31.85	7	4	1	769000	1170000	1070000	4610000	4020000	5700000	1000000	4780000	1	4.75	97717
gi|571577612	vesicle-fusing ATPase 1-like [Apis mellifera]	35.98	2	1	1	1790000	1800000	2370000	9390000	9310000	10100000	1980000	9600000	1	4.84	82610
gi|571523247	unconventional myosin-XVIIIa isoform X1 [Apis mellifera]	15.55	1	1	1	1600000	1270000	2330000	7760000	8450000	9130000	1730000	8450000	1	4.87	159727
gi|571568698	uncharacterized protein LOC100577092 isoform X2 [Apis mellifera]	30.81	8	3	3	826000	559000	631000	2650000	2360000	4850000	672000	3290000	1	4.89	38245
gi|571542960	myotubularin-related protein 4-like isoform X2 [Apis mellifera]	42.15	2	1	1	1450000	1160000	1430000	7630000	5230000	6980000	1350000	6610000	1	4.9	114158
gi|571547416	uncharacterized protein LOC409465 [Apis mellifera]	42.56	2	2	2	980000	880000	748000	5160000	3800000	3930000	869000	4300000	1	4.94	92228
gi|328787106	trithorax group protein osa isoform X8 [Apis mellifera]	35.06	1	1	1	725000	649000	676000	3620000	3080000	3440000	683000	3380000	1	4.95	224851
gi|571555428	solute carrier organic anion transporter family member 5A1-like isoform X1 [Apis mellifera]	19.25	2	1	1	624000	483000	745000	2940000	2110000	4130000	617000	3060000	1	4.96	77073
gi|328790548	UPF0505 protein C16orf62 homolog isoform X1 [Apis mellifera]	30.5	2	1	1	2680000	2790000	2420000	12100000	13100000	14000000	2630000	13100000	1	4.98	111715
gi|571538358	receptor expression-enhancing protein 4-like isoform X5 [Apis mellifera]	37.88	9	3	3	1250000	1190000	1260000	6710000	5770000	5990000	1230000	6150000	1	4.99	39776
gi|571499564	MATH and LRR domain-containing protein PFE0570w-like isoform X3 [Apis mellifera]	37.81	2	3	3	405000	432000	413000	2100000	2070000	2140000	417000	2100000	1	5.04	142372
gi|571545516	PERQ amino acid-rich with GYF domain-containing protein CG11148-like isoform X4 [Apis mellifera]	14.53	1	1	1	1020000	713000	874000	4600000	4290000	4370000	868000	4420000	1	5.09	157387
gi|571502923	uncharacterized protein LOC102654566 [Apis mellifera]	13.23	3	1	1	1550000	1050000	1330000	6940000	6070000	6990000	1310000	6660000	1	5.09	35758
gi|328792585	cyclin-dependent kinase 10 [Apis mellifera]	91.21	7	2	2	1350000	1980000	2390000	9160000	11000000	8950000	1900000	9690000	1	5.09	46539
gi|571577241	proteoglycan 4-like [Apis mellifera]	23.97	2	1	1	599000	611000	430000	3580000	2060000	2770000	547000	2800000	1	5.13	83384
gi|571508626	MATH and LRR domain-containing protein PFE0570w-like [Apis mellifera]	33.26	1	1	1	168000	134000	116000	0	1030000	1130000	139000	720000	1	5.16	91143
gi|571557727	uncharacterized protein LOC409323 [Apis mellifera]	17.27	3	4	4	16200000	862000	970000	36500000	34600000	31700000	6630000	34200000	1	5.16	161478
gi|571574171	TPPP family protein CG4893-like isoform X3 [Apis mellifera]	14.79	8	1	1	6010000	6630000	7480000	33000000	39200000	31600000	6710000	34600000	1	5.16	25577
gi|571500920	cytoplasmic protein NCK1 isoform X3 [Apis mellifera]	16.38	2	1	1	654000	581000	385000	0	4030000	4360000	540000	2800000	1	5.18	44202
gi|571550189	kinesin light chain-like isoform X9 [Apis mellifera]	18.9	4	1	1	8920000	5190000	12400000	43900000	49200000	46600000	8830000	46600000	1	5.28	61891
gi|571575747	microtubule-associated protein futsch-like [Apis mellifera]	39.4	2	3	3	652000	429000	377000	3000000	2400000	2570000	486000	2660000	1	5.47	296877
gi|328777120	peroxiredoxin 1 [Apis mellifera]	38.49	7	1	1	339000	330000	226000	1850000	1670000	1410000	298000	1640000	1	5.51	21787
gi|571519388	receptor-type tyrosine-protein phosphatase N2-like isoform X1 [Apis mellifera]	31.56	2	1	1	1160000	903000	1320000	6550000	5480000	6610000	1130000	6210000	1	5.52	117404
gi|328778154	coronin-7-like isoform X2 [Apis mellifera]	61.34	1	1	1	2520000	2660000	1980000	17300000	10500000	12500000	2390000	13400000	1	5.62	135434
gi|328785007	protein encore isoform X2 [Apis mellifera]	51.19	3	2	2	915000	814000	974000	5190000	4870000	5120000	901000	5060000	1	5.62	142002
gi|110767819	potassium voltage-gated channel protein Shab-like isoform X6 [Apis mellifera]	32.76	2	1	1	509000	356000	629000	2730000	2530000	3150000	498000	2800000	1	5.63	81732
gi|571576090	cytoplasmic dynein 1 light intermediate chain 1 isoform X1 [Apis mellifera]	74.66	8	3	3	8390000	6880000	10600000	49200000	42900000	53700000	8640000	48600000	1	5.63	52712
gi|66564768	autophagy 1 [Apis mellifera]	41.82	6	2	2	1260000	1220000	1420000	7210000	7370000	7490000	1300000	7360000	1	5.65	37552
gi|571578246	protein purity of essence-like isoform X1 [Apis mellifera]	23.51	1	2	2	1480000	1080000	1440000	8220000	6310000	8160000	1340000	7570000	1	5.66	605044
gi|571566024	rapamycin-insensitive companion of mTOR [Apis mellifera]	35.28	2	2	2	774000	643000	584000	4570000	2910000	3840000	667000	3770000	1	5.66	169180
gi|571573754	phosphatidylinositide phosphatase SAC2-like isoform X2 [Apis mellifera]	21.98	1	1	1	1150000	1220000	879000	6190000	5850000	6420000	1080000	6150000	1	5.69	126679
gi|571524030	transmembrane and coiled-coil domains protein 2-like isoform X2 [Apis mellifera]	46.99	4	2	2	1370000	1470000	1360000	7830000	8420000	7680000	1400000	7980000	1	5.69	64430
gi|571555047	serine/threonine-protein kinase mig-15 isoform X11 [Apis mellifera]	18.07	6	4	4	468000	537000	410000	2610000	2900000	2740000	472000	2750000	1	5.84	148492
gi|571562174	protein kinase C isoform X1 [Apis mellifera]	119.92	10	3	3	25000000	21700000	23000000	144000000	133000000	131000000	23200000	136000000	1	5.87	76716
gi|571525756	uncharacterized protein LOC408779 [Apis mellifera]	63.23	1	4	4	706000	639000	559000	4290000	3370000	3580000	635000	3750000	1	5.9	936564
gi|571568910	echinoderm microtubule-associated protein-like 1-like isoform X6 [Apis mellifera]	15.92	3	1	1	1020000	962000	838000	5580000	5150000	5980000	939000	5570000	1	5.93	97610
gi|571548321	protein disabled isoform X4 [Apis mellifera]	24.55	2	4	4	612000	298000	293000	2760000	2420000	1990000	401000	2390000	1	5.96	179358
gi|571530751	cytoskeleton-associated protein 5 isoform X1 [Apis mellifera]	43.37	1	2	2	498000	497000	467000	3120000	2980000	2700000	488000	2930000	1	6.01	218430
gi|328784883	striatin-interacting proteins 2-like isoform X3 [Apis mellifera]	41.39	1	1	1	429000	413000	358000	3600000	1620000	1990000	400000	2400000	1	6.01	95064
gi|571540698	polyadenylate-binding protein 2-B [Apis mellifera]	13.26	9	1	1	0	467000	1650000	5120000	4170000	3470000	706000	4250000	1	6.02	25736
gi|571564230	serine/arginine repetitive matrix protein 2-like isoform X6 [Apis mellifera]	21.27	2	3	3	408000	345000	339000	2170000	2010000	2410000	364000	2190000	1	6.03	237617
gi|365733625	bruchpilot [Apis mellifera]	97.18	4	6	6	11600000	10900000	11100000	71000000	61200000	75200000	11200000	69100000	1	6.17	223237
gi|571518688	protein retinal degeneration B isoform X2 [Apis mellifera]	68.6	10	9	9	1470000	1430000	1270000	8980000	8430000	8280000	1390000	8570000	1	6.17	140801
gi|571500234	UHRF1-binding protein 1-like isoform X4 [Apis mellifera]	33.26	1	1	1	1330000	1880000	1430000	10100000	9610000	8980000	1550000	9580000	1	6.18	160710
gi|571516218	voltage-dependent calcium channel type D subunit alpha-1-like [Apis mellifera]	34.19	2	2	2	392000	521000	631000	3210000	3630000	2800000	515000	3210000	1	6.24	231264
gi|571549999	Rh-like protein isoform X3 [Apis mellifera]	24.35	4	1	1	2260000	1450000	1680000	13300000	7750000	12600000	1800000	11200000	1	6.26	52890
gi|66515288	eukaryotic translation initiation factor 5 isoformX1 [Apis mellifera]	22.94	4	1	1	316000	294000	231000	2140000	1380000	1740000	280000	1760000	1	6.26	50939
gi|571573590	serine/arginine-rich splicing factor 1-like [Apis mellifera]	153.53	5	2	2	927000	893000	401000	0	5110000	9080000	740000	4730000	1	6.39	28373
gi|66522071	ATP-dependent RNA helicase DDX42-like isoform X2 [Apis mellifera]	41.17	2	2	2	320000	235000	243000	1880000	1810000	1420000	266000	1700000	1	6.4	85935
gi|571503010	3-phosphoinositide-dependent protein kinase 1-like isoform X1 [Apis mellifera]	23.19	3	1	1	1630000	963000	2370000	9480000	10300000	12000000	1650000	10600000	1	6.4	64551
gi|571517677	protein lin-37 homolog isoform X3 [Apis mellifera]	17.32	3	1	1	278000	236000	144000	1960000	1030000	1240000	219000	1410000	1	6.43	30391
gi|571519009	monocarboxylate transporter 10-like isoform X1 [Apis mellifera]	21.68	6	2	2	508000	395000	277000	2520000	2580000	2550000	393000	2550000	1	6.49	74222
gi|571547693	peripheral plasma membrane protein CASK-like isoform X3 [Apis mellifera]	21.5	3	2	2	458000	272000	241000	2230000	1490000	2730000	324000	2150000	1	6.66	107516
gi|571509128	glucose 1 6-bisphosphate synthase isoform X1 [Apis mellifera]	62.22	5	2	2	1950000	1880000	1310000	0	28400000	5870000	1710000	11400000	1	6.67	45245
gi|571520624	uncharacterized protein LOC725508 isoform X8 [Apis mellifera]	76.95	2	2	2	928000	574000	749000	5580000	4350000	5220000	750000	5050000	1	6.73	237593
gi|571519411	cyclin-dependent kinase 12-like isoform X4 [Apis mellifera]	13.07	6	5	5	553000	502000	466000	3620000	3530000	3140000	507000	3430000	1	6.77	140808
gi|571529779	PRKC apoptosis WT1 regulator protein-like isoform X6 [Apis mellifera]	26.71	5	1	1	562000	367000	173000	3230000	1700000	2620000	368000	2520000	1	6.85	34731
gi|571548106	sodium channel protein paralytic isoform X25 [Apis mellifera]	22.08	5	6	6	599000	660000	549000	4650000	4300000	3850000	603000	4270000	1	7.08	230084
gi|335892823	hsp90 co-chaperone Cdc37 [Apis mellifera]	112.68	6	1	1	1470000	652000	2050000	11400000	4550000	14900000	1390000	10300000	1	7.41	43339
gi|110772453	protein phosphatase inhibitor 2-like [Apis mellifera]	153.53	16	2	2	664000	553000	239000	5040000	2210000	3540000	485000	3590000	1	7.41	10394
gi|48101556	G-protein coupled receptor moody-like isoformX1 [Apis mellifera]	49.45	7	1	1	523000	399000	534000	3400000	4140000	3450000	485000	3660000	1	7.55	43481
gi|328781117	intracellular protein transport protein USO1-like isoform X2 [Apis mellifera]	13.53	2	1	1	441000	498000	0	3770000	1430000	2260000	313000	2490000	1	7.94	42043
gi|571553038	FIT family protein CG10671-like [Apis mellifera]	35.24	5	1	1	1340000	887000	1390000	8770000	9430000	11000000	1200000	9730000	1	8.09	44252
gi|571575378	protein Gawky-like partial [Apis mellifera]	48.44	2	2	2	1380000	1020000	1660000	11400000	10300000	13300000	1350000	11700000	1	8.63	181451
gi|507418856	uncharacterized protein LOC412643 [Apis mellifera]	51.23	1	1	1	230000	256000	81100	0	1740000	3230000	189000	1660000	1	8.77	251538
gi|571528328	ral GTPase-activating protein subunit alpha-1-like [Apis mellifera]	50.69	1	1	1	223000	209000	0	1650000	935000	1220000	144000	1270000	1	8.83	180877
gi|571505807	MAP/microtubule affinity-regulating kinase 3 isoform X3 [Apis mellifera]	32.09	6	4	4	508000	280000	250000	2450000	2880000	4070000	346000	3130000	1	9.05	123070
gi|66548818	sodium- and chloride-dependent GABA transporter ine [Apis mellifera]	62.24	3	2	2	309000	93200	375000	2730000	2120000	2260000	259000	2370000	1	9.13	99326
gi|571510158	mitochondrial fission regulator 2-like [Apis mellifera]	23.89	11	2	2	528000	519000	431000	3340000	5370000	4990000	493000	4570000	1	9.27	27410
gi|571526178	biogenesis of lysosome-related organelles complex 1 subunit 2-like [Apis mellifera]	19.59	14	1	1	-	680000	698000	6920000	6500000	6170000	689000	6530000	1	9.47	18784
gi|571576518	neural-cadherin isoform X1 [Apis mellifera]	16.75	1	1	1	698000	597000	741000	6730000	7640000	5480000	679000	6610000	1	9.75	217091
gi|571543809	chaoptin-like isoform X1 [Apis mellifera]	18.23	1	1	1	141000	150000	92400	1690000	940000	1110000	128000	1250000	1	9.77	160360
gi|571574744	myb-like protein X-like isoform X2 [Apis mellifera]	23.43	3	1	1	111000	113000	104000	0	1640000	1610000	109000	1080000	1	9.89	48465
gi|571539123	choline O-acetyltransferase-like isoform X1 [Apis mellifera]	35.62	2	2	2	829000	675000	1090000	11000000	12600000	1760000	865000	9260000	1	10.71	75912
gi|571526021	neurofilament heavy polypeptide-like isoform X3 [Apis mellifera]	30.38	3	4	4	580000	555000	428000	4940000	5580000	6280000	521000	5600000	1	10.75	40665
gi|66546392	uncharacterized protein LOC408761 isoform 2 [Apis mellifera]	13.02	1	1	1	0	0	118000	534000	408000	455000	39300	465000	1	11.85	127260
gi|571499271	uncharacterized protein PF11_0213-like [Apis mellifera]	48.32	1	1	1	0	0	159000	737000	407000	839000	52800	661000	1	12.51	220328
gi|328778848	serine/threonine-protein phosphatase 2A activator isoform X3 [Apis mellifera]	14.5	5	1	1	0	0	554000	2240000	1830000	3120000	185000	2400000	1	12.99	38194
gi|571510510	regulating synaptic membrane exocytosis protein 1-like isoform X7 [Apis mellifera]	16.74	5	2	1	1300000	1140000	0	12200000	11600000	8740000	813000	10800000	1	13.31	124597
gi|571564926	insulin-like growth factor-binding protein complex acid labile subunit-like isoform X3 [Apis mellifera]	25.64	2	1	1	671000	615000	719000	9930000	9210000	8660000	669000	9270000	1	13.86	54361
gi|110762783	28 kDa heat- and acid-stable phosphoprotein-like [Apis mellifera]	25.24	9	2	2	215000	204000	156000	3220000	2480000	2330000	191000	2680000	1	13.97	22413
gi|571532441	ubiquitin-protein ligase E3A isoform X2 [Apis mellifera]	13.14	2	1	1	195000	0	0	809000	890000	1060000	64900	919000	1	14.16	94261
gi|571523353	serine/threonine-protein kinase PRP4 homolog isoform X3 [Apis mellifera]	17.45	4	3	3	83800	0	62100	602000	654000	845000	48600	701000	1	14.4	101290
gi|328791023	transmembrane protein 47-like isoform X1 [Apis mellifera]	39.28	10	2	2	146000	151000	110000	2380000	1740000	1930000	136000	2010000	1	14.85	24050
gi|66513420	U4/U6.U5 tri-snRNP-associated protein 1-like isoformX1 [Apis mellifera]	21.27	2	1	1	113000	0	109000	1510000	667000	1440000	74200	1200000	1	16.23	84894
gi|328781706	monocarboxylate transporter 3-like [Apis mellifera]	22.39	2	1	1	271000	130000	356000	3490000	4360000	4760000	252000	4200000	1	16.67	88207
gi|571552105	kinesin 3A isoform X13 [Apis mellifera]	28.01	2	2	2	206000	0	228000	2290000	2740000	2300000	145000	2440000	1	16.9	209921
gi|571577276	H(+)/Cl(-) exchange transporter 3-like isoform X1 [Apis mellifera]	57.61	4	1	1	0	808000	499000	10900000	4410000	6780000	435000	7370000	1	16.93	92712
gi|571575651	mitogen-activated protein kinase-binding protein 1-like isoform X2 [Apis mellifera]	14.24	1	1	1	0	0	180000	1130000	816000	1350000	59900	1100000	1	18.4	170500
gi|328779806	microtubule-associated protein Jupiter-like isoform X1 [Apis mellifera]	14.3	13	2	1	137000	0	0	1030000	844000	718000	45700	863000	1	18.87	26182
gi|328778365	plexin domain-containing protein 2-like isoform X1 [Apis mellifera]	28.66	2	2	2	296000	211000	269000	6590000	7470000	6980000	259000	7010000	1	27.11	72869
gi|571546441	NADPH--cytochrome P450 reductase-like isoform X3 [Apis mellifera]	27.25	3	2	2	173000	0	0	2030000	2170000	2250000	57500	2150000	1	37.37	79026
gi|328780766	apoptosis inhibitor 5-like [Apis mellifera]	25.62	6	2	2	0	50900	0	0	2620000	2840000	17000	1820000	1	107.41	61200
